# Supplementary material for: Large-scale placenta DNA methylation integrated analysis reveals fetal sex-specific differentially methylated CpG sites and regions
Source: Sci Rep. 2022 Jun 7;12:9396. doi: 10.1038/s41598-022-13544-z (PMC9174475; doi:10.1038/s41598-022-13544-z)
Supplement: Supplementary file 2 — Supplementary Information 2. [file 41598_2022_13544_MOESM2_ESM.csv]

ID	CHR	Pos	logFC	AveExpr	t	P.Value	adj.P.Val	B	MD	StudySpecific
cg02325951	chr14	89878619	0.806560227014046	0.776524088161588	46.2683939918532	5.80870848561621e-182	2.58649009705822e-176	392.713271813085	0.121042033111427	YYY
cg12691488	chr1	243053673	1.19304340460761	-2.76464808593469	33.2117836257837	4.16966686912459e-128	9.28330462075029e-123	275.933962928493	0.0953717762838026	YYY
cg02606018	chr12	10658281	0.359801668015051	-1.98625281914479	31.7045469345776	2.64059403809599e-121	3.91932810698436e-116	260.96492284813	0.0388351426918957	YYY
cg17612569	chr21	27107221	1.42845348824077	-2.56966864472908	31.189288601495	5.92544082789743e-119	6.59617110241128e-114	255.781304254602	0.125628909653339	YYY
cg12780322	chr4	57334163	-0.543196592056777	-3.43652065194962	-28.6509071030813	3.42272297549027e-107	3.04812648216071e-102	229.780399475415	-0.0322213599319821	YYY
cg00739353	chr12	38546326	-0.590802535182772	2.3101326391053	-28.6283959165355	4.36447664105782e-107	3.23900904962824e-102	229.546549763396	-0.0566619775478212	YYY
cg13192180	chr17	65717569	0.770760298013612	1.33110343935927	27.1631162021678	3.57631504518436e-100	2.27493487241371e-95	214.213048041809	0.105360021022264	YYY
cg15817705	chr1	209406063	0.538098688296817	0.732693411567067	26.8870658404828	7.32283180584451e-99	4.07586987605354e-94	211.300967494216	0.0818583525698967	YYY
cg13254934	chr11	13989610	0.760592932288987	0.848182501971917	26.1208228942962	3.29152515159277e-95	1.62849304050103e-90	203.182581311385	0.130128841904081	YYY
cg03691818	chr12	53085038	-0.656652900467416	-3.24257748381692	-26.0688372154764	5.83271990118824e-95	2.5971818521613e-90	202.630006164871	-0.0426556705205833	YYY
cg17238319	chr3	16428391	-0.574939491275975	0.547288654653896	-25.8737345193289	5.00144227358737e-94	2.02457473881676e-89	200.554266516234	-0.0955355756365538	YYY
cg12575434	chr11	14214472	0.776567391562891	1.31894595245679	25.667847921149	4.84243625195338e-93	1.79685860783108e-88	198.360587358425	0.117377598599219	YYY
cg03218192	chr17	33914403	-0.39735790692001	-2.0313772548778	-25.6230445323597	7.93918357093457e-93	2.70254842524448e-88	197.882791312846	-0.0411395710989303	YYY
cg09779044	chr11	46864195	0.391649543930003	1.85970602952858	25.6168908804853	8.49709124489032e-93	2.70254842524448e-88	197.817155335515	0.0454245425008308	YYY
cg07355069	chr5	43289541	0.7173057690476	2.64048936895933	23.8143720808848	4.03681622841847e-84	1.19833697103848e-79	178.484478852974	0.061758329363004	YYY
cg13631318	chr11	13987766	0.612050472960716	-0.577116872704892	23.6254880685463	3.30150882109289e-83	9.18805778024124e-79	176.448315434367	0.108336170353684	YYY
cg24016844	chr1	111506641	0.340413703399358	-3.51771690622172	22.9164242221042	8.88203972734184e-80	2.32645699159489e-75	168.792221914204	0.0175756804621708	YYY
cg06710937	chr13	23489940	-1.16194870693608	-3.1357566914732	-22.8237967644187	2.49392371341451e-79	6.16938535145437e-75	167.790871270596	-0.0807035535982839	YYY
cg09404617	chr7	134232463	-0.373479933610875	-0.823485202993058	-22.7054333477527	9.33052550012531e-79	2.186672491392e-74	166.510972580162	-0.0622267439973137	YYY
cg12204423	chr4	129732568	0.553090152755307	-3.01025220438368	22.6163407165881	2.51924510152849e-78	5.60882210159203e-74	165.547363405377	0.0377836692166246	YYY
cg13323902	chr5	140090859	-0.347124433005943	-2.02753789654535	-21.9643751350194	3.61846880587464e-75	7.67249787115356e-71	158.491464470223	-0.0402976516248046	YYY
cg24117315	chr1	6988185	0.456101973205413	0.136932884610444	21.940211045759	4.73744114902499e-75	9.58853781797977e-71	158.229847551789	0.08359665069603	YYY
cg02758552	chr3	49395714	-0.30737625345387	-0.819882921481555	-21.9299099072568	5.3140858921577e-75	1.02880240777748e-70	158.118319132569	-0.0486381099553343	YYY
cg25304146	chr18	30092971	0.342449784980297	0.0329637914368577	21.7434191896001	4.25091276711514e-74	7.88682472964789e-70	156.099121576195	0.0594549137302021	YYY
cg12177922	chr1	154245232	-0.293415926407313	-1.35785440874933	-21.096663774627	5.73732136175729e-71	1.02188119252823e-66	149.096869810468	-0.0364617555642309	YYY
cg08906898	chr20	34319899	0.581499360062533	1.4595553132327	20.8847908056479	6.07117283168102e-70	1.03975372928664e-65	146.803902801608	0.0757574229680098	YYY
cg07628841	chr2	27851430	-0.781433635175263	-2.08053807612169	-20.7949386032639	1.6504251055354e-69	2.72184440793552e-65	145.831738983927	-0.0812821598357628	YYY
cg18342673	chr10	80339185	0.497726103827252	1.26819129103353	20.7575330329128	2.50247941849376e-69	3.97963939467166e-65	145.427077193473	0.0891095310453529	YYY
cg12900170	chr5	85913627	-0.49589258621008	-3.39075657418531	-20.4923525534323	4.77857186076743e-68	7.33721696903034e-64	142.559300414865	-0.0315180394331513	YYY
cg02625623	chr13	23493069	0.313136146284085	1.00859593847643	20.4533511845283	7.37202867807618e-68	1.09420072857214e-63	142.137689990863	0.0467608484627409	YYY
cg26355737	chr13	114292172	0.451614465945876	0.989899785666911	20.2873393524702	4.66360880646811e-67	6.69871742621453e-63	140.34363336236	0.0688278460647165	YYY
cg08621445	chr6	40298217	0.39747999458488	0.0440659135143569	20.27625711878	5.27451599013133e-67	7.33945603454281e-63	140.223903923063	0.0707737013754294	YYY
cg13401840	chr1	153112816	0.41481448819957	-0.165384088604156	20.2497890824318	7.07707007825795e-67	9.54928366759558e-63	139.937968667357	0.0755030698482806	YYY
cg09329936	chr10	80523167	0.394115539784295	-0.500061161905208	20.1112565349279	3.29479519146334e-66	4.31499945077769e-62	138.441834420528	0.0831347180762246	YYY
cg01225095	chr12	32909323	-0.336617156219587	-3.56453931806475	-19.8462585492473	6.22775368585057e-65	7.92309058779477e-61	135.582166671327	-0.0172174984913509	YYY
cg21148594	chr14	65704156	0.293933725854695	-1.29813238004742	19.7034939689277	3.02884576772242e-64	3.74632884933307e-60	134.042953186038	0.0398428888681667	YYY
cg17232883	chr11	59318136	-0.420640205100583	-3.3119989899499	-19.6111185043182	8.42282857112511e-64	1.01364871905228e-59	133.04758654781	-0.0274965548641854	YYY
cg26161885	chr1	7510190	0.478524468802853	-0.105438326762044	19.5044535853521	2.7417859495535e-63	3.2127814843297e-59	131.898850099166	0.10056309854445	YYY
cg12680205	chr10	80303482	0.406585779805149	-0.593449053382955	19.3955535750169	9.14081857985757e-63	1.04364241425688e-58	130.726746754467	0.0827692318313346	YYY
cg01440070	chr16	32895392	0.621600642074	1.09775685365918	19.3150860143344	2.22409510264224e-62	2.47585154778583e-58	129.861146238508	0.103872066349115	YYY
cg13778848	chr10	80746999	0.515870760220075	1.21231104087917	19.0518552042826	4.0630313453098e-61	4.41263041799234e-57	127.032614982062	0.0888847449647225	YYY
cg03943115	chr1	153014367	0.604558106914836	-1.47230284769169	19.0307547351201	5.12717895456801e-61	5.43576188221936e-57	126.806097299137	0.0891861956091259	YYY
cg20810195	chr1	86970291	0.486251942225738	0.581963665171024	18.7911309752705	7.17756656868809e-60	7.43258717807511e-56	124.236123356468	0.0837530715937852	YYY
cg14951856	chr10	80275252	0.472784822192923	1.45222016089597	18.6856791963315	2.28878706272456e-59	2.3162421038997e-55	123.106642697443	0.0775492846417126	YYY
cg11841231	chr2	205543309	0.378193875538396	1.89647375394244	18.6150878578936	4.97139603198269e-59	4.91922951628708e-55	122.351087695541	0.0431969893828884	YYY
cg04102734	chr1	209406725	0.392063410848004	2.85026489112222	18.608798414839	5.32699201351802e-59	5.0830298246968e-55	122.283791890787	0.0316762694721413	YYY
cg08721112	chr1	146553807	0.330711947538852	0.213255222982298	18.6081470487495	5.36524152912899e-59	5.0830298246968e-55	122.276822604906	0.0581606649369717	YYY
cg02730299	chr5	95047004	-0.644281677140489	1.97364132410944	-18.5457278075969	1.06478653763749e-58	9.87762541471137e-55	121.609147089723	-0.0742395122649634	YYY
cg06152526	chr16	57290525	0.397472351584382	0.264146218429791	18.5360790483448	1.18375364076473e-58	1.07571317071926e-54	121.505969732163	0.0662447191689681	YYY
cg02383399	chr10	79955371	0.295918262974656	1.13436796773172	18.3855570665061	6.1701633050021e-58	5.49487595224945e-54	119.897524732137	0.0530628560606464	YYY
cg23120345	chr4	109515707	0.431031989248871	0.32739850043794	18.0183445932417	3.42735530615616e-56	2.99240375689138e-52	115.983136444871	0.0662928374176998	YYY
cg24884084	chr1	153003198	0.381182699103632	-1.34299455752513	18.0078246395031	3.84448823305297e-56	3.29205006045646e-52	115.871209263816	0.0592182398112004	YYY
cg13366738	chr1	152815843	0.432190620971971	-0.0918720439911421	18.003711379304	4.0210509974346e-56	3.37827461516167e-52	115.827449545274	0.0836183518351316	YYY
cg00075975	chr1	230491641	0.52506496188409	-0.0214764420055935	17.9663779616541	6.04361158359299e-56	4.98349496059097e-52	115.430357744229	0.114506380008477	YYY
cg17078326	chr4	4509338	0.278505972430126	0.382859096965727	17.9463506566206	7.51957230329462e-56	6.08781839284804e-52	115.21740510009	0.0437938364998032	YYY
cg01451604	chr10	80691791	0.303499665796802	0.781642786362379	17.8698442676224	1.73183336428209e-55	1.37704874425143e-51	114.404328308087	0.0610451033892941	YYY
cg09544149	chr10	80588828	0.424558782541544	0.242396834185346	17.8645963971833	1.83377778821057e-55	1.43252790522601e-51	114.348581147321	0.0813974398972767	YYY
cg12696488	chr11	14128237	0.622343458329271	1.35506460687782	17.8396951935279	2.40544099557842e-55	1.84670682005029e-51	114.084104391226	0.0931212255154251	YYY
cg07981980	chr1	17287291	-0.499067998346269	-1.2857235817085	-17.7191362630668	8.93836296469991e-55	6.74585827829771e-51	112.804690833323	-0.0693365468620737	YYY
cg03618918	chr1	160865097	0.450436859742641	0.677890144924216	17.6218640441116	2.57392366165787e-54	1.91018596702616e-50	111.773703470323	0.0748083746218157	YYY
cg18719787	chr10	79929586	0.396193748416062	0.326339174279608	17.6180602014353	2.68254327807396e-54	1.9581598455315e-50	111.73341070833	0.0844332260808471	YYY
cg02620533	chr1	57719013	0.367335568813997	-0.622677377418663	17.5519503017013	5.50038661998343e-54	3.95032444092416e-50	111.033427042426	0.06690184900499	YYY
cg15849445	chr10	80635973	0.33772602817254	1.11759653828845	17.4052549729048	2.7002904548177e-53	1.9085395764132e-49	109.482228234913	0.0610860241175798	YYY
cg01211137	chr11	13993807	0.491015588179396	1.37083229690748	17.3782229063092	3.61908961377095e-53	2.51797028912609e-49	109.196697416481	0.0742958583911033	YYY
cg06759085	chr2	191555076	0.483356765946236	-0.00457432606552768	17.3719722434872	3.87260106895362e-53	2.65289855197158e-49	109.130687886184	0.0810028540605515	YYY
cg09552123	chr1	152849783	0.33528105538803	0.406447703108498	17.2285755938575	1.82747888336833e-52	1.23293354883104e-48	107.617847604204	0.0657066313379707	YYY
cg11643285	chr3	16411667	-0.202626143959248	-1.76937882275136	-17.1365957303621	4.93591342246199e-52	3.2803785924284e-48	106.648991513751	-0.0263553130547555	YYY
cg02876466	chr10	80735988	0.382084779945677	1.37474833178147	17.1053299333869	6.91699743634264e-52	4.52939233008791e-48	106.319938166745	0.0669235952749808	YYY
cg06642617	chr2	73461528	0.92970434720378	-4.1017699354605	17.0900682249184	8.15508423952953e-52	5.26272405798439e-48	106.15937035738	0.0395530483774482	YYY
cg14726583	chr6	40310514	0.397598834661722	0.193663086750922	17.054676959062	1.19453036570456e-51	7.59854417400277e-48	105.78715339086	0.0715756175160626	YYY
cg26787020	chr1	174968089	-0.362254017895517	-1.04813349790125	-17.0013040787972	2.12336543377201e-51	1.33167311777343e-47	105.226175358435	-0.0564872397570657	YYY
cg16011217	chr1	152777382	0.473589447401932	0.38325709453937	16.9363449898843	4.27379430268652e-51	2.64309247154395e-47	104.544004399592	0.0901498648675969	YYY
cg11634496	chr11	70961902	-0.553896638985168	-1.48432326725647	-16.8978819618173	6.46469776486312e-51	3.94327081005852e-47	104.140389890414	-0.0872745882599548	YYY
cg02886578	chr1	153176083	0.374044192445893	-0.399737881382734	16.852747108929	1.05032347225072e-50	6.32008020374129e-47	103.667059068275	0.0726161306203018	YYY
cg24536161	chr1	3477695	0.396597804234295	1.76570494533222	16.8408085020385	1.19412609427781e-50	7.08957438677115e-47	103.541912192439	0.0603253164848983	YYY
cg11465372	chr12	53171191	0.398987985274804	0.890843820194152	16.8205186071386	1.48503087797635e-50	8.70067867478362e-47	103.329274555328	0.0769648085404605	YYY
cg16021159	chr1	57142074	0.268818674374735	1.87293200951183	16.7773902470828	2.35992482459589e-50	1.36470468317716e-46	102.87750893194	0.0322604734653806	YYY
cg22744818	chr22	39917833	-0.273690871160422	-2.20841838203009	-16.7525793884797	3.0800669013748e-50	1.7583154227056e-46	102.617753243606	-0.0273034759823759	YYY
cg06883956	chr1	3477292	0.313806548379651	-0.260865425766976	16.6060390151969	1.48164059625245e-49	8.35116406858352e-46	101.085619449207	0.0654952962053515	YYY
cg12451679	chr19	47617189	0.385362890614718	-3.29247896010988	16.5452958053045	2.83812653799402e-49	1.57969413573113e-45	100.451581343187	0.0228070325703125	YYY
cg07813851	chr1	7466976	0.499996405119158	1.98099259290659	16.3938105172172	1.43134510839837e-48	7.86847515033839e-45	98.8731533420999	0.0724020565833909	YYY
cg00028929	chr12	52908478	0.458125593918477	-0.148482407334611	16.1931832164237	1.21204512297602e-47	6.58167107644531e-44	96.7889973950708	0.0957046093919357	YYY
cg26104551	chr2	27851776	-0.53232133399258	-3.21117158660623	-16.1727914632813	1.50531519933263e-47	8.07570772684862e-44	96.5775792918748	-0.0353095599069405	YYY
cg25325192	chr4	91760225	0.124024119135942	-0.576254137803903	16.1551944282131	1.81472006931687e-47	9.61970146458664e-44	96.3951991518597	0.0184972796212247	YYY
cg06044899	chr4	91760229	0.173913913510566	-0.18298884948934	16.1330608341925	2.29552923712092e-47	1.20252784429027e-43	96.1658839986577	0.0301837642188559	YYY
cg26531371	chr1	152815068	0.388262332815022	0.633269493652566	16.0775170849382	4.13852412826874e-47	2.1427834264968e-43	95.5908333639282	0.0724100612498748	YYY
cg03199192	chr15	34491893	-0.485583678541892	2.25826831132566	-16.0674157308674	4.60645255086152e-47	2.35764595280749e-43	95.4863164523288	-0.050673882034887	YYY
cg14826683	chr1	153013830	0.472604283065614	-1.21885874050077	16.0637382818284	4.78961513629084e-47	2.4083509210967e-43	95.4482714237333	0.079766230636951	YYY
cg08034535	chr4	140375469	-0.232837906058914	-3.71448048401157	-16.0632652986688	4.81369463520782e-47	2.4083509210967e-43	95.4433783684234	-0.0111489346035556	YYY
cg09417355	chr1	152814273	0.448980800442925	0.548845330467315	15.9379569301855	1.81458733626141e-46	8.97773133239785e-43	94.1485872923732	0.0865292382207227	YYY
cg16207263	chr14	99413386	0.391547431268683	-1.64088666263118	15.9066377925323	2.52694272528789e-46	1.23647472838543e-42	93.8254556147927	0.0577834426194177	YYY
cg18719158	chr10	80136983	0.289643993850899	0.513000587928848	15.8648057462551	3.93141158057979e-46	1.90279465845371e-42	93.3941647293366	0.063877994468676	YYY
cg16743289	chr1	174968144	-0.313503256116224	-1.15353766017188	-15.80838916773	7.131316017367e-46	3.41442810062489e-42	92.8130672761131	-0.0478084789600913	YYY
cg16554148	chr1	3630882	0.509422168822925	0.446117294438154	15.7530253493025	1.27842865943492e-45	6.05591655974321e-42	92.2434469426182	0.0964172874916793	YYY
cg04190002	chr22	51113604	-0.232393509497165	-1.30254024563719	-15.7335035502156	1.57035053305819e-45	7.36044783851669e-42	92.0427446616169	-0.0321286850413655	YYY
cg06725540	chr12	53181587	0.289043356772695	0.0676211379190797	15.6734124229799	2.95604180568144e-45	1.37110456578148e-41	91.4254516449828	0.0588227303410824	YYY
cg25568337	chr6	157098338	-0.221866405815846	-2.4281889210535	-15.5116523240284	1.61615559486216e-44	7.41895392751581e-41	89.7675696867358	-0.022951010596369	YYY
cg24844971	chr15	70127556	0.286709975495288	-0.295636385271102	15.4581630001941	2.83058347971863e-44	1.2861189292675e-40	89.2206066237091	0.0609278097840685	YYY
cg15496866	chr6	40491590	0.360946729692627	-0.716610781100737	15.392246843282	5.64182322086792e-44	2.53755531327437e-40	88.5474433075119	0.0645996094557609	YYY
cg05588508	chr3	120007636	0.341092128020131	1.25063657810709	15.3414070185968	9.59731858297591e-44	4.27347482399035e-40	88.0289117181764	0.0438418919763119	YYY
ch.6.149019574R	chr6	148977881	-0.206909766782683	-2.94306404440416	-15.335611826122	1.01960952614611e-43	4.49514545131968e-40	87.9698418484892	-0.0174833136818395	YYY
cg22124859	chr1	152813850	0.383990214178578	1.228487658713	15.2872902178414	1.68834273172049e-43	7.37041053818663e-40	87.477602290573	0.069615424745863	YYY
cg09971754	chr16	89557657	0.804490652287751	-3.27072357248353	15.182101243621	5.05134794574386e-43	2.18374185493683e-39	86.4079321657853	0.0587985660524457	YYY
cg08326300	chr10	80319770	0.301724290566838	0.776531259099318	15.1592612889127	6.40614147917353e-43	2.74280179381099e-39	86.1760134060021	0.057570729285629	YYY
cg00562088	chr1	3473186	0.333816292284063	0.103653394985693	15.1552947680414	6.67592296325027e-43	2.83108726212396e-39	86.1357495627674	0.0704171999417712	YYY
cg05849319	chr11	65172370	0.197904489811763	1.212269465629	15.1464943797809	7.31563911889204e-43	3.07310675054907e-39	86.0464307854766	0.0288476038021885	YYY
cg17149350	chr10	80015831	0.370667231302494	0.52305625829038	15.0667672194383	1.6745833425939e-42	6.96873945442547e-39	85.2380862779915	0.0811093628760047	YYY
cg13356540	chr1	7449057	0.361680903670594	0.85373454794711	15.0606708833017	1.78393685968566e-42	7.35507256488068e-39	85.1763388612265	0.0616901144170467	YYY
cg20951266	chr1	152856288	0.252755413594248	0.258360312461853	15.0407306967207	2.19386698876403e-42	8.96220830296213e-39	84.9744350770027	0.0494801340363232	YYY
cg00828439	chr10	80193635	0.300606081941694	0.0783292773407008	14.98618485015	3.86116097418243e-42	1.56299094205637e-38	84.4226253582331	0.0668823236285719	YYY
cg00541303	chr1	208962374	0.409476930819775	-0.683034508727123	14.9616653487839	4.97705028714003e-42	1.99655044842986e-38	84.1748120119677	0.0790783351778878	YYY
cg18795022	chr1	7587410	0.370715211328483	-0.287869957123638	14.957936162406	5.17290875757172e-42	2.05659148728037e-38	84.1371348589033	0.0785358503992495	YYY
cg14950044	chr20	49457327	0.209864424441253	-0.502036792342191	14.9439481827976	5.9785710927533e-42	2.35586387525575e-38	83.995840380133	0.0262438191346695	YYY
cg02134594	chr1	3632713	0.405930636342029	0.663332469951007	14.9281731712573	7.03825289914413e-42	2.74910453896939e-38	83.8365527962354	0.0791996112845128	YYY
cg22877129	chr1	57376284	0.308545102015154	1.07965029790536	14.9101402902695	8.48089248473527e-42	3.28378682071126e-38	83.6545419488222	0.0601285656928582	YYY
cg20481720	chr1	3450227	0.302720438879335	-0.24997614521483	14.8666565477105	1.32909322002392e-41	5.10186181746388e-38	83.2159814880838	0.063512254510078	YYY
cg25624359	chr1	3437724	0.310289620097662	-0.278086868705997	14.8595997094083	1.42955139284188e-41	5.44057935984484e-38	83.1448535059082	0.0668239022531	YYY
cg18118897	chr10	80021452	0.270918074469958	0.225697366730233	14.8519218371728	1.54747112853755e-41	5.83944787434697e-38	83.0674801400077	0.0606274543791453	YYY
cg27631593	chr1	153065613	0.468527998555422	0.811716574039945	14.8189711342382	2.17408754868203e-41	8.13507021430285e-38	82.7355897223248	0.0850222153902148	YYY
cg12427039	chr1	3478767	0.364758688038239	0.667810836713373	14.7367399612274	5.07247230869576e-41	1.88221693722619e-37	81.9085328483569	0.069552999136699	YYY
cg15619377	chr10	80270722	0.348677752743662	-0.0733588133854724	14.7302117837567	5.42496067372671e-41	1.99637656105428e-37	81.8429485490736	0.0763663649850279	YYY
cg01904727	chr5	145484705	-0.466686533129882	1.00263721525591	-14.7285050952346	5.52107467105787e-41	2.0150926945732e-37	81.8258043837817	-0.0716183779840521	YYY
cg21162779	chr1	2564998	0.359546815553963	0.212685894608144	14.702002339508	7.25134376960013e-41	2.62509256182114e-37	81.5596732787017	0.0744702637900138	YYY
cg18148452	chr10	74856741	-0.431298856213599	-4.09725296202233	-14.697377270658	7.60451528550507e-41	2.73074464298317e-37	81.5132486332473	-0.0157994253180855	YYY
cg14436106	chr9	116817641	0.562394038815091	1.3616102863182	14.6757153722747	9.50098366285755e-41	3.38446320274391e-37	81.295888835696	0.0973756996807503	YYY
cg03550727	chr6	40558786	0.237333864970529	-0.601604208608844	14.6718288986679	9.8880734403665e-41	3.49439806776152e-37	81.2569041032779	0.0472294941849083	YYY
cg04858776	chr11	59318494	-0.33367586238839	-3.61888992550127	-14.5811189516363	2.50837845226778e-40	8.79469086983381e-37	80.348128776581	-0.0177492684357954	YYY
cg12198769	chr2	98262341	0.40538941017449	-1.61860748994352	14.5782469837277	2.58331337050503e-40	8.98666102337296e-37	80.3193914958937	0.0475633650879001	YYY
cg16265542	chr1	152814831	0.38006206675926	-1.13825828959615	14.5669359680837	2.90079076896752e-40	9.99290692809702e-37	80.2062333268345	0.0632326054527407	YYY
cg03466342	chr12	52753899	0.310678127111166	1.69175811876579	14.5663769374715	2.9174535922561e-40	9.99290692809702e-37	80.2006415300598	0.0460670835901438	YYY
cg18417901	chr11	70961765	-0.356304480598612	-1.57812251709542	-14.4972815394309	5.91797516269979e-40	2.01156041564629e-36	79.5101466073558	-0.0448944526579162	YYY
cg22846149	chr20	56064151	0.308405309945295	-0.0170232813206021	14.4716546538858	7.69047296096918e-40	2.59424122660184e-36	79.2543744841499	0.043931842217166	YYY
cg17592734	chr19	52074501	1.5781989481716	-2.48937143266408	14.4456916602638	1.00263718379877e-39	3.35678405960562e-36	78.995429345671	0.168392059535208	YYY
cg22186223	chr17	32690367	0.439579390777455	-1.71520845015615	14.4299072037064	1.17797190038043e-39	3.91436546162387e-36	78.8380908150933	0.0590491377159451	YYY
cg17028595	chr10	80725361	0.250581732957888	1.9066872302098	14.4229938342791	1.26409713969009e-39	4.16944182345869e-36	78.7692001853727	0.0374336081904655	YYY
cg08354681	chr6	4773278	0.233945304612081	1.09364245645011	14.4216376281215	1.28171521160684e-39	4.19646754407259e-36	78.7556873400229	0.0344773288827123	YYY
cg05281206	chr17	32682770	0.635464139483663	-0.623626219160176	14.4171859826462	1.34128450112339e-39	4.35944875978993e-36	78.7113359728048	0.108340151260388	YYY
cg20696478	chr19	52074483	1.72856503971694	-2.77048515983929	14.4003727270415	1.59226026306245e-39	5.1376700392458e-36	78.5438759393855	0.165534809608372	YYY
cg13482911	chr9	116662447	0.384078402916315	0.121966302325001	14.393223788112	1.71268599154051e-39	5.48648484130341e-36	78.4726960290472	0.074541424559876	YYY
cg18828137	chr12	52968145	0.404610788109737	1.09039960220147	14.3490907697271	2.68540256071101e-39	8.54107629591627e-36	78.0335885265597	0.0737269079493417	YYY
cg02596960	chr12	114985224	0.32185469068613	0.591681114987761	14.3475427468964	2.72807637464638e-39	8.61526519113328e-36	78.0181960478947	0.057748322991495	YYY
cg25807274	chr6	40378493	0.232654694381573	1.01857289861177	14.3390394969753	2.97483097518158e-39	9.32835765469651e-36	77.9336574238778	0.0364159046810099	YYY
cg15368222	chr12	38449116	-0.498404623137177	1.82723635931532	-14.3351811357872	3.09401912843113e-39	9.63425628999691e-36	77.8953045376642	-0.0618185759810194	YYY
cg15243478	chr12	2255779	0.461735108497791	0.239666052698788	14.3293773904362	3.28232965180321e-39	1.0149647102053e-35	77.8376219445587	0.0958611715645326	YYY
cg21228005	chr5	150284796	1.2953446438043	-0.521708283549306	14.3259863153731	3.39760343177365e-39	1.04336417992642e-35	77.8039228778838	0.196072152188531	YYY
cg07399636	chr7	64338366	-0.375216654465071	2.46527577667633	-14.300848183556	4.38786005893142e-39	1.33823119953484e-35	77.5542108717417	-0.0321925890366177	YYY
cg20450198	chr6	40673764	0.266932145297007	-0.56937755437298	14.2951337113163	4.65042630643872e-39	1.40866158154995e-35	77.4974702819324	0.0515894130641674	YYY
cg09898217	chr10	80577996	0.276664952108607	2.32657390719048	14.2892951959727	4.93487788899965e-39	1.48125011692133e-35	77.4395074898811	0.0314137385888226	YYY
cg01432902	chr1	3478216	0.333377128887137	1.02416037796341	14.2888633275697	4.9565949232003e-39	1.48125011692133e-35	77.4352204273741	0.0626793773458806	YYY
cg03969260	chr1	153122203	0.441169306875441	-0.513269652010795	14.2574447912463	6.82113091290192e-39	2.02486635375676e-35	77.1234762683313	0.0845990756193159	YYY
cg08580836	chr5	150284448	1.34755268837301	-0.619376281502294	14.2295592199	9.05380791720942e-39	2.66984204090012e-35	76.8470206935305	0.199294611449281	YYY
cg04085339	chr1	174967695	-0.292796265198676	-0.631368376009034	-14.2195159520065	1.00253084188886e-38	2.93687452772756e-35	76.7475064558412	-0.049721803758395	YYY
cg26413192	chr10	80076484	0.287943733524003	0.788413038146936	14.1664531456966	1.71696891356007e-38	4.99691819537385e-35	76.2222083681434	0.0557097748931336	YYY
cg10236962	chr15	70126655	0.274913299134352	1.41545278645417	14.1435568189188	2.1650902266928e-38	6.26017562312545e-35	75.9957942752114	0.0491663746206681	YYY
cg05264223	chr15	70126776	0.275445736542134	1.04435340081718	14.1428493378104	2.18065471738971e-38	6.26450045967649e-35	75.988800637239	0.0537945753946589	YYY
cg03117487	chr1	181478149	0.452550140332709	1.28792240907129	14.1410267719699	2.22126675321975e-38	6.34026421371912e-35	75.9707847568432	0.0783648192717923	YYY
cg19864370	chr10	80354592	0.348054488416781	-1.39849280476059	14.1194769586507	2.76262903429521e-38	7.8352734467064e-35	75.7578397857633	0.0600724237131095	YYY
cg25082710	chr1	152880108	0.372557708458848	0.861752244523996	14.0772592235718	4.23365354896341e-38	1.19313467403502e-34	75.3410548159887	0.065899329743114	YYY
cg22804770	chr12	2786316	0.302434769342277	0.868377647787392	14.0761246584617	4.28247052535171e-38	1.19930183055821e-34	75.3298612444142	0.0577517108568828	YYY
cg09334731	chr1	7020807	0.292528204854489	-1.97694909775408	14.0659682426781	4.74524425814878e-38	1.32059554548748e-34	75.2296752318817	0.0396858326013541	YYY
cg08185255	chr10	80063568	0.268909735514105	0.216875756963549	14.0388825582538	6.23790489409408e-38	1.72521851890213e-34	74.9626414551937	0.0621503230949946	YYY
cg01387036	chr17	32690255	0.360247761108951	-1.62415700869386	14.0345950280523	6.51376726271954e-38	1.79039336988224e-34	74.9203910792046	0.0499865927679402	YYY
cg12587985	chr7	64295583	0.444156491586142	1.35017669372578	14.0281324629748	6.95272359426542e-38	1.8993219979186e-34	74.8567176009802	0.0610189800265721	YYY
cg16987735	chr1	152759772	0.389021913263907	-0.211073728545363	13.9900901183092	1.02039193299599e-37	2.77047609232066e-34	74.4821491346995	0.0781926951030283	YYY
cg08292519	chr4	117374476	0.162085009293494	1.07454676518352	13.980347639854	1.12565377142282e-37	3.03775066685823e-34	74.3862927416152	0.0203028063682067	YYY
cg11596479	chr10	80280622	0.329193974804365	-0.281718615833307	13.9740459502945	1.19943680596006e-37	3.21736639809809e-34	74.3243053478397	0.0740721556506347	YYY
cg04732193	chr1	209858581	0.356982618602871	1.95743680015813	13.9695476152497	1.25503619060527e-37	3.34634733461277e-34	74.2800641154873	0.0463242735766168	YYY
cg08542473	chr12	52760975	0.398389090526593	1.65663346347163	13.8616553056468	3.71399700349635e-37	9.84381641501696e-34	73.2207580457603	0.0668952979574094	YYY
cg07816873	chr12	1100472	-0.341597125642636	-0.720345613036991	-13.8461080648005	4.34119996114998e-37	1.1438111457402e-33	73.0684023028298	-0.0554044456526781	YYY
cg18237330	chr10	80767136	0.366930242229938	1.91919516211966	13.8352475546539	4.8409405059547e-37	1.26797900388853e-33	72.9620180134923	0.05162568141942	YYY
cg00613113	chr10	80720100	0.255183295079259	-0.226603602742631	13.8159155346323	5.87652874699328e-37	1.53022746631794e-33	72.7727400381815	0.0511618964385833	YYY
cg01382982	chr19	52074348	1.74248938119041	-2.00035541177136	13.7720560595494	9.11884169190184e-37	2.36070906446899e-33	72.3437411086988	0.220952368436368	YYY
cg05349089	chr1	209008498	0.510941449102908	1.03907940349721	13.7450488392197	1.19483521484315e-36	3.07534008551981e-33	72.0798727891928	0.0916370257963611	YYY
cg23624133	chr1	152816168	0.369064027988706	0.52586661533574	13.7234286355908	1.48317607242273e-36	3.79554985733476e-33	71.8688001656028	0.0701542823701122	YYY
cg10812889	chr1	153014310	0.605472301797979	-0.149565056074405	13.715119822644	1.61159565200789e-36	4.10061764991296e-33	71.7877219925328	0.126191077372338	YYY
cg03984347	chr1	45190262	-0.444571034854623	1.70817104929624	-13.6993057713828	1.88741977141226e-36	4.77515057372106e-33	71.6334665054773	-0.0590598377019748	YYY
cg10433625	chr1	208774442	0.375337322761023	-0.751484380339528	13.6970601897454	1.93022786004798e-36	4.85586441280476e-33	71.6115686948579	0.0670702428016552	YYY
cg07830126	chr1	3477690	0.237677802732242	2.27168520578871	13.673870098181	2.43306148140998e-36	6.08645365347905e-33	71.3855226700932	0.0276299609857156	YYY
cg18643421	chr1	152730361	0.401865728392929	0.0148119581744345	13.6509787095942	3.05723403349169e-36	7.60513439086656e-33	71.162553926753	0.0825662690307651	YYY
cg02343823	chr5	150284419	1.15369727621296	0.642122696451688	13.6351292726697	3.58057126243423e-36	8.85749783663439e-33	71.0082726118129	0.18167251166615	YYY
cg18436008	chr10	80535327	0.297278954158288	0.0982211315837012	13.6158062437505	4.34077979002942e-36	1.06787499632305e-32	70.8202862094097	0.0633897947883574	YYY
cg13705216	chr11	17599691	0.183015719688166	-0.121126616114019	13.595667489254	5.30465154094525e-36	1.29782671914781e-32	70.6244900223272	0.0436953092192271	YYY
cg02060465	chr1	152941727	0.23088736964004	-0.773923255827127	13.5760811440055	6.44617251239159e-36	1.56849114971186e-32	70.4341884413956	0.0459320115213694	YYY
cg12891678	chr1	153015281	0.398692245927283	-0.687377898839761	13.5659306957822	7.13094368365141e-36	1.7256806204179e-32	70.3356145490864	0.0746597085939754	YYY
cg10938486	chr16	20420716	0.23134485032412	0.867936238739921	13.5567730809627	7.81071736627421e-36	1.87996789590262e-32	70.2467106435266	0.0418008609808128	YYY
cg25610428	chr1	152758453	0.336668526465697	-1.27603716167984	13.5397457706203	9.2509321067187e-36	2.21464330463198e-32	70.0814777129414	0.0561823273639828	YYY
cg03108347	chr11	70961784	-0.298475503923709	-0.00971080505938787	-13.5060518745459	1.29269241795682e-35	3.07811494375924e-32	69.7547873750424	-0.0482106472179203	YYY
cg12346881	chr5	150283885	-0.453131026752059	2.00241549487548	-13.5036190595889	1.32428282163885e-35	3.13656386305161e-32	69.7312134002026	-0.0521105752577685	YYY
cg09067967	chr4	39529342	-0.727078803110988	-2.61627059100913	-13.4956070958779	1.43385966491637e-35	3.37812785118853e-32	69.6535910231576	-0.0583737255689637	YYY
cg08948808	chr1	152942003	0.397115303622437	-0.849719295668833	13.4926635092727	1.47634922917685e-35	3.45992543194426e-32	69.625077871282	0.070757133654556	YYY
cg07852945	chr9	84303915	-0.285769714774356	-3.31185828685052	-13.4793639176316	1.68451485945727e-35	3.92710684601787e-32	69.496285964948	-0.0175624288651043	YYY
cg09276486	chr1	6999547	0.452851494809012	-0.436422244508882	13.477107686734	1.72262459524609e-35	3.9950355964687e-32	69.4744425512133	0.0813052527627717	YYY
cg07545457	chr20	23728432	0.284864473567288	0.342596336569477	13.4703314953214	1.84232352850833e-35	4.25049811464835e-32	69.4088496633794	0.0536309629576228	YYY
cg03465891	chr6	45389953	-0.235358138525283	-3.45143384281188	-13.4646617643089	1.94882175656361e-35	4.47302811401614e-32	69.3539786896533	-0.0133036341360786	YYY
cg09169531	chr1	153030594	0.329144668105022	1.10201199087907	13.4567301499029	2.10817734332813e-35	4.8139743132434e-32	69.2772350565083	0.0584594987341154	YYY
cg13981380	chr11	70961872	-0.351897871168162	-2.81305294053798	-13.4498939121807	2.25590445255558e-35	5.12502358584205e-32	69.2111063866059	-0.0302735055995869	YYY
cg16648841	chr1	57320685	0.268908255031404	0.0116474116641844	13.4466228991708	2.33019433866266e-35	5.26692525244178e-32	69.1794704421687	0.0614058355210824	YYY
cg08101739	chr1	152815158	0.353698566782557	0.812105823435167	13.4261680906477	2.85332051831503e-35	6.41677198865798e-32	68.9817190013661	0.0683621307518246	YYY
cg13896105	chr12	2304473	0.216099888267113	-0.48552382449583	13.4000782815932	3.69361501393753e-35	8.26475128731697e-32	68.7296891231576	0.0420868324530036	YYY
cg26605406	chr19	52074318	1.5705981669581	-2.89810877263288	13.3967780653885	3.81614346877859e-35	8.49622365745396e-32	68.6978246963962	0.150246337950974	YYY
cg05661164	chr12	52715043	0.263931185888805	1.06570762151079	13.3834443428539	4.35382796286342e-35	9.64509357038756e-32	68.569120788752	0.0520121885156319	YYY
cg04843085	chr11	128776548	0.151450130761221	0.0816075874387864	13.3661173900399	5.1668184993359e-35	1.13894584541945e-31	68.4019599569237	0.0224626682837712	YYY
cg16764236	chr17	32611290	0.598837062314495	-0.724036753535256	13.3654873930592	5.19907116990986e-35	1.14040985832272e-31	68.3958839679169	0.0986870872930291	YYY
cg09664054	chr1	42179097	0.290732590417581	0.874005768085442	13.3390662527256	6.74860880365679e-35	1.47304266219348e-31	68.1411845870865	0.0560601912006707	YYY
cg13047196	chr1	57420485	0.313947615571902	-0.0224934313901845	13.3251223363584	7.74392824245913e-35	1.68204920972962e-31	68.0068590663855	0.0667364257354826	YYY
cg18237551	chr5	150284600	1.28028138201949	0.436588978621313	13.3199991879276	8.14527607574544e-35	1.76063700992999e-31	67.957522680042	0.200261824304928	YYY
cg16160105	chr12	52715050	0.187510472909476	-0.936405719843749	13.3164696650254	8.43377279632266e-35	1.81419008850288e-31	67.9235381519936	0.038484570769355	YYY
cg20862119	chr12	53171017	0.402583087075897	1.62205880423355	13.3134798434236	8.68610606654066e-35	1.85948650821975e-31	67.8947534735942	0.0613759082362324	YYY
cg08943293	chr1	181449699	0.275820162609469	0.181469829932302	13.2970622144713	1.02118916576873e-34	2.17566061892425e-31	67.736745116988	0.0557865702458319	YYY
cg27266824	chr14	94944009	0.404196255582769	-1.87633325993911	13.2865957838803	1.13211422170741e-34	2.39255183309497e-31	67.6360600940496	0.0484388357487796	YYY
cg01613048	chr4	7131403	0.303063104800052	0.196858447702225	13.2864503138059	1.13373765778466e-34	2.39255183309497e-31	67.6346609593686	0.0673606425257162	YYY
cg10059324	chr1	7884824	0.247482493857278	1.35841306500218	13.28003957963	1.20763247557456e-34	2.53647251631552e-31	67.573009424521	0.0313939014054652	YYY
cg01881474	chr1	48242657	0.257182596933743	-0.00459594988659535	13.2596746918541	1.47572611033589e-34	3.08501582609458e-31	67.3772536187878	0.0539015268426883	YYY
cg03015592	chr11	17602053	0.21080306263966	-0.720529548874502	13.238875874846	1.81078898970494e-34	3.76777803625157e-31	67.1774711415111	0.0440186728712141	YYY
cg27480444	chr2	144582331	-0.623251498541866	0.150183208072189	-13.2285811938805	2.00367547072699e-34	4.14973305234592e-31	67.0786400189255	-0.103229634165042	YYY
cg07173823	chr1	45190519	-0.417896391699028	1.52235628057916	-13.211751260036	2.36406185988836e-34	4.87344785577486e-31	66.917146527453	-0.0554896698423764	YYY
cg21312148	chr1	152636074	0.379994751275174	0.126588084385449	13.20055510813	2.63888934148411e-34	5.41492796404315e-31	66.8097659615858	0.0786541150534553	YYY
cg19014419	chr5	150284504	0.959048831227097	-1.09907247062354	13.1915958806394	2.88155707467598e-34	5.88575216099804e-31	66.7238701570803	0.129917769978231	YYY
cg23722437	chr11	13983009	0.304748117779045	-0.418519795780764	13.1317042304047	5.18463186602809e-34	1.05415639636587e-30	66.1503699117594	0.0619693315901665	YYY
cg06527919	chr1	181480848	0.362981162304746	0.801180941879436	13.0953965620402	7.3976319748499e-34	1.49727398658964e-30	65.8033023722175	0.074142061924328	YYY
cg22863798	chr9	130889913	0.198162763361504	-3.31028536065718	13.0751409580851	9.01837780517847e-34	1.80894706346995e-30	65.6098761384522	0.010469364148796	YYY
cg16688437	chr2	208632990	0.482327257207575	-1.46482844687487	13.075136443435	9.01877586789217e-34	1.80894706346995e-30	65.6098330427356	0.0591304472392533	YYY
cg11291313	chr5	150284530	0.838602124527227	-0.596257520280618	13.0637889463762	1.0076702031821e-33	2.01207790463013e-30	65.5015351110951	0.134387869669226	YYY
cg26302157	chr1	152747501	0.2424428550135	-1.19401707194261	13.0550652573875	1.09733054958424e-33	2.1813265734722e-30	65.4183087248447	0.0421332216136351	YYY
cg10070185	chr14	94857151	0.36844704286025	0.585141848977934	13.0499897071447	1.15310854195439e-33	2.2820171793083e-30	65.3698988072793	0.0710553842852233	YYY
cg13251292	chr14	94790112	0.509417271746683	0.97029623700662	13.0348246529569	1.33715951270287e-33	2.63454740485535e-30	65.2253102131574	0.0865113135906707	YYY
cg17561788	chr22	20114683	0.31700721057268	0.997422727899887	13.0153985888953	1.61627183897973e-33	3.17044181461328e-30	65.0402134813212	0.0461075351880842	YYY
cg00618291	chr1	2234291	0.233075624585093	1.75167012843183	13.0097353201484	1.70806856372804e-33	3.33581295578814e-30	64.9862772909379	0.0277734647964716	YYY
cg09143318	chr17	32255976	0.339791290998181	0.138842518281668	12.9879898067713	2.11143489914027e-33	4.10556990838157e-30	64.7792809414163	0.0692292077975423	YYY
cg07143559	chr1	230489903	0.182357468898901	-0.35306886394339	12.9869357514705	2.13323538056949e-33	4.12992514690966e-30	64.769251586952	0.0473573968048344	YYY
cg02706575	chr17	32683054	0.558533824513805	0.855614477402297	12.9855207845402	2.16285335534576e-33	4.16913859896818e-30	64.7557887688462	0.0938764181296768	YYY
cg10214581	chr14	94811949	0.46760994978876	-1.0145018078628	12.9764564322191	2.36254981269781e-33	4.53444592887266e-30	64.6695620306354	0.0845866650183209	YYY
cg16322269	chr8	49379533	0.268878932372105	0.174038844657195	12.974093624155	2.4175562194505e-33	4.6201055720364e-30	64.6470900480612	0.0575150212219171	YYY
cg08111661	chr12	2223540	0.285842083790698	-0.715376843633522	12.9563217775674	2.87428871687839e-33	5.45895615075241e-30	64.4781305250274	0.0545541359397685	YYY
cg02371119	chr3	171527346	0.283154087680489	-2.06031377926776	12.9560814784379	2.88101971224003e-33	5.45895615075241e-30	64.475846733584	0.031277618326103	YYY
cg03986557	chr1	202430474	-0.43005205013859	2.29835416547612	-12.9331418966083	3.60146377772288e-33	6.79513808481732e-30	64.2579245103185	-0.0414960035514345	YYY
cg14523238	chr9	101192792	0.253099285631255	-1.80178017874489	12.8995059565104	4.99412869051315e-33	9.38301955719121e-30	63.9387277792279	0.0315425112710048	YYY
cg22013966	chr14	95106170	0.241145367049481	-0.141914624775016	12.8666753772903	6.86859127121481e-33	1.28505570758991e-29	63.6275644872592	0.0553820525657783	YYY
cg11352256	chr10	129684500	0.261099766007807	0.353144762585734	12.8207031351647	1.07248019986778e-32	1.99812484701559e-29	63.1924991918328	0.0542652351576198	YYY
cg03902093	chr3	128444369	0.33604573356589	0.548122458765347	12.7950857839186	1.37429226057975e-32	2.54975878836013e-29	62.9503977795419	0.050035447321773	YYY
cg02879776	chr10	80407110	0.283500198215315	-0.341954200485855	12.7854700154283	1.50825371293839e-32	2.7866896132356e-29	62.8595838727395	0.0620710492367894	YYY
cg16383503	chr16	49802298	0.469708103643328	1.90260675765188	12.7461978022493	2.20444555876256e-32	4.05616160956478e-29	62.4890373016178	0.0759328781341467	YYY
cg07804289	chr1	153114690	0.419991883751691	1.1007718530732	12.7275331119327	2.63965410764058e-32	4.83695432815631e-29	62.3131279450267	0.071529115271431	YYY
cg21489266	chr3	46619131	0.177919393194236	0.0496692083416361	12.7213574984243	2.80171809738662e-32	5.11288291380376e-29	62.2549527834775	0.0351532539751893	YYY
cg00998782	chr1	152815459	0.336586449540052	1.55146533818761	12.709192340866	3.1505136740548e-32	5.72593643981948e-29	62.1403963951306	0.05159672865646	YYY
cg08064228	chr16	49530608	0.363255000081867	1.64879833136	12.7061821803676	3.24329518716437e-32	5.8706016030495e-29	62.112058862508	0.0642356069734549	YYY
cg06745753	chr1	45190297	-0.342094232137621	3.05736036682932	-12.6779724083252	4.2564088723721e-32	7.67321955413808e-29	61.8466561034448	-0.0233942746404295	YYY
cg01048346	chr12	31824671	-0.34126436098093	1.73119412996146	-12.657481342941	5.18460583400317e-32	9.30883434094059e-29	61.6540574855135	-0.0419832711857118	YYY
cg26788812	chr1	3438863	0.359980669378634	1.4804104768773	12.6450292915602	5.84444839829132e-32	1.04514228670456e-28	61.5370951162208	0.0600596290697401	YYY
cg10573505	chr1	181454164	0.400299511497585	1.07856556500582	12.625518098367	7.05041465585824e-32	1.2557578148525e-28	61.3539424708298	0.078375902682831	YYY
cg00324748	chr10	80505324	0.251715994953646	1.57548092135383	12.6174595363712	7.61808268981225e-32	1.35146000954351e-28	61.2783378553647	0.0332208703229141	YYY
cg00397585	chr2	26570033	0.264956314573614	-1.84058360235824	12.6085647713352	8.29762780194343e-32	1.46617107634673e-28	61.1949163229347	0.0271969556344228	YYY
cg11697120	chr11	14201330	0.413538584583936	0.551728268046533	12.5948788715287	9.46291184300809e-32	1.6654650038067e-28	61.0666180669925	0.0809572392758431	YYY
cg24092253	chr20	61848099	-0.163316819601212	-0.680697584736173	-12.5640218927736	1.27228786394863e-31	2.23040076961936e-28	60.7776084799351	-0.0233735802477996	YYY
cg02375258	chr19	52074470	2.14452975971508	-2.63001484018603	12.5496111463401	1.46073331141157e-31	2.5507153232891e-28	60.6427591255791	0.203698750327437	YYY
cg23284931	chr11	13983273	0.489442094442996	0.110465868913547	12.5430346321683	1.55573093627032e-31	2.70598734312725e-28	60.5812451598315	0.0918373553411039	YYY
cg08167066	chr2	10220455	-0.31942027629336	-2.83941261639934	-12.5362168519973	1.66071169443314e-31	2.87734778939222e-28	60.5174918049676	-0.0253720857129028	YYY
cg12740180	chr1	7516366	0.251144910912427	0.229570493482525	12.5234640683422	1.87637973485667e-31	3.23841323867251e-28	60.3982873575898	0.0549473182921123	YYY
cg07581070	chr6	40291048	0.319305167676493	-0.540717813158648	12.5222219600572	1.89882088302349e-31	3.26449098513875e-28	60.3866802680423	0.0534781264285227	YYY
cg08989564	chr16	49411456	0.385864819950416	0.444512114854249	12.5186799452827	1.96429277770476e-31	3.36406292104162e-28	60.353584539251	0.0805892887306009	YYY
cg03687700	chr2	24271844	-0.299704162605137	-2.23914620141371	-12.5126503436289	2.08095707484822e-31	3.55020844587841e-28	60.2972563850121	-0.0355030620530062	YYY
cg17118262	chr17	32690569	0.33973744865241	-2.35899885675469	12.4993084948109	2.36420628932742e-31	4.0180498019051e-28	60.1726669326855	0.0343554473624121	YYY
cg01396872	chr2	71294879	-0.229736211527719	-1.57179211652367	-12.4930650378114	2.5096344480726e-31	4.2489924249767e-28	60.1143873338926	-0.030933836499123	YYY
cg13826459	chr14	94855505	0.501595748571339	-0.0601723899793461	12.4750900451893	2.97997317534208e-31	5.02619884685596e-28	59.9466828491655	0.0986514684135983	YYY
cg18708075	chr19	52074312	1.31200376348956	-2.15181949534626	12.4404669072464	4.14719906248521e-31	6.96851510998223e-28	59.6240024312041	0.157120186915111	YYY
cg13623664	chr10	50190845	0.320896082776613	1.42198473367405	12.4329826297506	4.45406769264678e-31	7.45600884979839e-28	59.5543111497969	0.0593560608034158	YYY
cg24621042	chr14	94857275	0.376790362751501	0.43204861368789	12.4209067147957	4.99756468937895e-31	8.33447793916584e-28	59.4419095234258	0.0725283214164411	YYY
cg23123731	chr10	80161611	0.262754889430926	0.933619868201677	12.4140446591649	5.33531910617161e-31	8.86455306327567e-28	59.3780631750548	0.0576795870423572	YYY
cg26403223	chr1	209279700	0.189319304878403	-0.965784046932823	12.4124131287281	5.41891205037587e-31	8.96997144969244e-28	59.3628856716752	0.0364928527665792	YYY
cg05926837	chr10	50146991	0.337239728039733	0.610318332901484	12.4079839642615	5.65247767318067e-31	9.3219405679946e-28	59.3216880437205	0.0691484725345335	YYY
cg03038418	chr19	3096512	0.214816910598828	-0.816388770268875	12.4015080892502	6.01212956402856e-31	9.87848349819745e-28	59.2614667249151	0.0334423970923085	YYY
cg08486903	chr7	98739496	0.317241313584301	0.452814257997312	12.3934773273203	6.4899313301417e-31	1.06243516280251e-27	59.1868085742444	0.0459521255540346	YYY
cg06606198	chr12	124086727	0.490072188291729	-3.84337706531083	12.383697724667	7.12310562997269e-31	1.16181766619157e-27	59.0959260891575	0.0223805466085729	YYY
cg05924191	chr15	35279830	-0.290726945827022	-0.985254353938411	-12.3796876167125	7.40018521152378e-31	1.20260571920324e-27	59.0586706376699	-0.0383145517627437	YYY
cg24082440	chr21	33672186	-0.25394511082825	-0.0986487183133352	-12.378423584654	7.48972860266203e-31	1.21273140826769e-27	59.0469285879016	-0.0474865802718437	YYY
cg23699041	chr14	75179478	-0.26489093242109	-2.83348114243343	-12.3759823678594	7.66572787571894e-31	1.23673187574072e-27	59.02425300383	-0.021692200726633	YYY
cg03421236	chr16	49486155	0.353479400453736	-1.39872837750014	12.3721279101667	7.95203461077188e-31	1.27829099906689e-27	58.9884550555331	0.0632964743782787	YYY
cg01962750	chr2	8298983	0.24892278447614	0.656542518004614	12.3680780775472	8.26432849084484e-31	1.32371354739079e-27	58.9508488112469	0.0516931615116816	YYY
cg22828990	chr14	94855099	0.498958623033015	1.13273150921674	12.3670293491222	8.34717014289783e-31	1.33219040390296e-27	58.9411114903936	0.0882550842400067	YYY
cg09978626	chr6	40903036	0.318058833814442	1.39869970145636	12.3639117619881	8.59834980089364e-31	1.36358744907143e-27	58.9121675891813	0.0544851773259136	YYY
cg11848788	chr1	39041399	0.30240110647192	-1.17836601079006	12.3638287148101	8.60514270161723e-31	1.36358744907143e-27	58.9113966250651	0.0582231240289602	YYY
cg15077922	chr4	2746542	0.204024679752082	1.45371655981762	12.3634277967366	8.63801130266767e-31	1.36394198469123e-27	58.9076747610036	0.027569190523989	YYY
cg10761141	chr14	94844776	0.441311431153792	0.910990075391033	12.3568239940873	9.19775490772026e-31	1.44719360770313e-27	58.8463783493769	0.0785126019067981	YYY
cg25824543	chr19	52074410	1.32122719057638	-2.41511869060806	12.3419523817578	1.05940334531947e-30	1.66101761548297e-27	58.7084025837459	0.15084998999155	YYY
cg18287310	chr1	58018699	0.258155172998516	-0.740055456894381	12.3352536384303	1.12900674663412e-30	1.76393637237807e-27	58.6462812681585	0.0592751060111852	YYY
cg27354094	chr10	80037849	0.303920339628289	-0.400559402798537	12.308761245281	1.45182046658911e-30	2.26036263539114e-27	58.4007743412209	0.0685265363645561	YYY
cg10620457	chr1	57432110	0.261475275792704	0.218724929075888	12.2998791209741	1.57943845531514e-30	2.45048500524675e-27	58.3185247638932	0.0506717511691709	YYY
cg02967289	chr16	21649081	0.16772474465521	3.02941406593552	12.2727347484457	2.04285940183378e-30	3.15847343308939e-27	58.067357179918	0.0106522207869044	YYY
cg07007986	chr14	95105801	0.283207416346984	0.229136601402549	12.2593986598275	2.31786107385102e-30	3.57125447488663e-27	57.944064644316	0.0670013531760558	YYY
cg00386405	chr19	30863275	0.240411408544252	-0.361600680530604	12.2587125206207	2.33296663389742e-30	3.58213350623646e-27	57.9377231714507	0.0439908637292077	YYY
cg06791328	chr1	3437025	0.216849117536327	1.57238282954882	12.2523604161511	2.4775469153275e-30	3.79105544798351e-27	57.8790242671067	0.0344638995491459	YYY
cg00676085	chr12	52991945	0.305136741115213	-1.9648304284351	12.2469152098062	2.60856332375997e-30	3.97786253314108e-27	57.8287186179777	0.0395817277864988	YYY
cg17183752	chr1	3508884	0.202022551330851	-0.314919243539575	12.2383359391714	2.82911867362504e-30	4.29946861690925e-27	57.7494827338766	0.0421142481848366	YYY
cg14568203	chr10	79931578	0.210976991653517	0.282667963240403	12.2188311643926	3.40206528114214e-30	5.15260144304901e-27	57.5694506796399	0.0495825032764015	YYY
cg02989351	chr2	9770584	-0.352506157755149	-2.87221989622507	-12.2157620601731	3.5021848076964e-30	5.28625710780148e-27	57.5411361746877	-0.0269304559433879	YYY
cg05119754	chr15	69853722	0.291698836520362	0.478490477158049	12.2143672382706	3.54865051373496e-30	5.33829730896918e-27	57.5282692666672	0.0632102456168847	YYY
cg21001273	chr1	3445720	0.253979113565133	-0.124464528625855	12.2086327538496	3.74621949460793e-30	5.61652903744118e-27	57.475378135347	0.056327232422926	YYY
cg02889647	chr1	152879586	0.380056667881911	0.403007833894428	12.2019128951684	3.99171075211977e-30	5.96449993383351e-27	57.4134152631334	0.0706006851436319	YYY
cg00381745	chr7	99096450	0.370888494317697	-0.503921330419235	12.1828997811783	4.77650740182211e-30	7.11328984236972e-27	57.2381958336282	0.0563416357265467	YYY
cg22126820	chr1	38672629	0.318504074101683	0.919623586399332	12.1730588208346	5.24121596546172e-30	7.77932720889621e-27	57.1475612274017	0.0673043632769891	YYY
cg11496432	chr8	37605359	-0.225207733023568	-0.086049658084959	-12.1551075234523	6.20783431778503e-30	9.18342873539762e-27	56.982331108096	-0.0417036816951391	YYY
cg04675542	chr5	150284416	1.05873576101813	0.581830916151431	12.1522756899103	6.37574380727895e-30	9.40059089740913e-27	56.9562777403278	0.165331779991873	YYY
cg03065891	chr2	8301459	0.272711174043321	1.17655148242439	12.1447410090219	6.8448429194267e-30	1.00589371797904e-26	56.886973076223	0.052050049208647	YYY
cg17966709	chr11	57435952	-0.147055433764263	-1.61225817925934	-12.1422273511812	7.00885969017168e-30	1.02660888984219e-26	56.8638573174906	-0.0185216055627745	YYY
cg07539108	chr2	144500981	-0.608952987816202	0.658252197755614	-12.1223740029963	8.44951651685021e-30	1.23356846412788e-26	56.6813742642757	-0.0920038784287988	YYY
cg19628874	chr4	7131247	0.282619743997727	-0.0530260249377797	12.1167605784558	8.90786399083636e-30	1.29623394186655e-26	56.6298070775157	0.0634641280546407	YYY
cg22872885	chr10	80615772	0.385491311469815	0.550932429715546	12.1066617343809	9.79563855972047e-30	1.42077600866294e-26	56.5370671363849	0.0752082121800829	YYY
cg18026235	chr1	38549430	0.181096416744415	-0.733351565643312	12.0941004193321	1.10236895436753e-29	1.5937033872171e-26	56.4217714788504	0.0346243040366948	YYY
cg05787265	chr16	33776910	-0.282286368560211	-1.86527059998502	-12.0844009763433	1.20757850792707e-29	1.74015580211245e-26	56.3327877279448	-0.0333300404325803	YYY
cg12496211	chr12	2193060	0.246263590687867	-0.797809998587138	12.0772986285105	1.29090116333993e-29	1.85262068264619e-26	56.2676542786929	0.0503620503632731	YYY
cg02343962	chr15	70233653	0.259768936922773	0.780294147103426	12.0770479346614	1.29394452971619e-29	1.85262068264619e-26	56.2653556176205	0.0559654120493472	YYY
cg15009331	chr10	80502431	0.249513328340301	0.506372647639441	12.0692650230602	1.39206406463019e-29	1.98671635439231e-26	56.1940053097195	0.0520194485027965	YYY
cg13934015	chr9	116812263	0.402230608248716	2.46022685869783	12.0653034621082	1.44481670239272e-29	2.05541562814065e-26	56.1576969447849	0.0474277493362308	YYY
cg20635370	chr10	80666318	0.29501304964134	0.154045624149618	12.0625106559735	1.48319724789626e-29	2.10329651002787e-26	56.1321042593507	0.0574224103352423	YYY
cg24003832	chr6	40722820	0.288839979480935	-1.11032598968735	12.0564660339689	1.56977634550705e-29	2.21900594150695e-26	56.0767235219553	0.0529730277392303	YYY
cg22335847	chr1	3482838	0.174649134310749	-0.644153809304264	12.0404250599078	1.82470005483714e-29	2.57119870575244e-26	55.9298287447132	0.0379802793499572	YYY
cg23844013	chr1	57383752	0.227333555386848	1.33569906098823	12.0398335480577	1.83484980038888e-29	2.57734463538662e-26	55.9244140038281	0.0390452000243107	YYY
cg01973174	chr1	3441168	0.270262172701147	1.97474851202997	12.0386966332237	1.85451616384506e-29	2.5967775107063e-26	55.914007008182	0.0359733012764142	YYY
cg02725453	chr22	50249174	0.204271765007119	0.297183531593202	12.0342531220996	1.93341308502497e-29	2.69876586731582e-26	55.8733374472914	0.0401963359985725	YYY
cg04993112	chr1	153030514	0.300154749771906	-1.49855584571725	12.009227662095	2.44434163601869e-29	3.40128610938479e-26	55.6444413617113	0.0448346012735668	YYY
cg08136806	chr12	52867793	0.25985701488659	-0.918501001063336	12.0008594853437	2.64356250317791e-29	3.66704119716528e-26	55.5679590203584	0.0510890979149938	YYY
cg18379413	chr19	52074293	1.28533361446056	-2.47762205348086	11.9963911125225	2.75647593380895e-29	3.81179531321299e-26	55.5271313942442	0.143974155867495	YYY
cg03068497	chr7	30635838	0.357785442975355	-0.255000764152475	11.9948059674101	2.79767454649802e-29	3.85678924679736e-26	55.5126498636421	0.0571265136746153	YYY
cg00338479	chr1	38551357	0.210843684831533	-0.520806109406129	11.9874824250999	2.9961155321692e-29	4.10542263440431e-26	55.445757073221	0.0438361933506592	YYY
cg24176288	chr12	2221304	0.280351035842495	1.33638469581307	11.9874697651436	2.99647042113332e-29	4.10542263440431e-26	55.4456414571064	0.0478582050256178	YYY
cg11336539	chr1	28994987	-0.174432152857821	-1.55816882813441	-11.9774372522662	3.29127512740504e-29	4.49549817846828e-26	55.354041079909	-0.0237979022362262	YYY
cg04165933	chr16	49833847	0.424771011989156	1.00768660218589	11.9663468273905	3.65085425361059e-29	4.97139168299455e-26	55.2528300051019	0.0804661857478574	YYY
cg05186455	chr14	95027692	0.212663869493804	-0.469320531904612	11.9566817052671	3.99594367843326e-29	5.42471283306525e-26	55.1646677440505	0.0466682431170839	YYY
cg17316300	chr2	237381593	0.395972012421934	-0.0362691911266344	11.9411966869003	4.61772476808041e-29	6.2497606361134e-26	55.0234989342423	0.087726840001994	YYY
cg06889979	chr6	29987491	0.260769021197647	2.56698424685044	11.9325470777741	5.0060197043571e-29	6.75475891489915e-26	54.9446883291196	0.0210245781941368	YYY
cg20689224	chr12	9323646	0.30840167918936	0.575875170458197	11.9121463671312	6.05536444585618e-29	8.14598359432613e-26	54.7589313352654	0.0589954614010254	YYY
cg06263178	chr16	49686567	0.506267001841654	1.01108971383229	11.886353117399	7.70060344363004e-29	1.03280400607611e-25	54.5243216858832	0.0961045929394604	YYY
cg04523603	chr1	3622085	0.394661797473566	1.08806080572419	11.8817735516323	8.03609924158341e-29	1.07456402345159e-25	54.4826960780455	0.0730941298012429	YYY
cg09684147	chr3	126751404	0.170804249907095	1.65274669667971	11.8806521298132	8.12044667785958e-29	1.08259169336047e-25	54.4725043410568	0.0225409123084874	YYY
cg19042947	chr14	95027441	0.236740466592338	-1.63621765660927	11.8775699529102	8.35683715823077e-29	1.11078081675901e-25	54.444495531199	0.035666896913813	YYY
cg08820401	chr2	144501227	-0.611069840578912	1.63930286522516	-11.8713938355529	8.85132440719387e-29	1.17300596112693e-25	54.3883830050049	-0.0724001666160143	YYY
cg00748911	chr10	44450977	0.289148840699487	-0.513572354586821	11.8681007342546	9.12677611297829e-29	1.2059206569836e-25	54.3584703910589	0.0576542904710398	YYY
cg03009240	chr19	3507867	0.331959157393972	-0.85433232477815	11.8630901741624	9.5623322891851e-29	1.25973260268159e-25	54.3129661198202	0.0598263224731204	YYY
cg18885372	chr14	95107019	0.290723214813109	0.328297155531178	11.8531398868029	1.04895459981727e-28	1.37780650825202e-25	54.2226321499103	0.0650696118524297	YYY
cg00068428	chr8	49494724	0.32155776786293	-0.410462378384302	11.8456302921102	1.12480837293893e-28	1.47309536083971e-25	54.1544836700304	0.0635727698296286	YYY
cg11405852	chr12	52996663	0.255683248852169	-0.120826970663204	11.8142573798221	1.50536240340566e-28	1.96570310927761e-25	53.870036364445	0.0591763171230256	YYY
cg09902062	chr1	152944334	0.276173990983971	-0.695642614198111	11.8050404224354	1.63979158546167e-28	2.13497987599766e-25	53.786548510256	0.0539619089106	YYY
cg19458697	chr2	9340871	-0.392955375395475	-0.111709507131257	-11.8034691488963	1.66387178659384e-28	2.16001603904062e-25	53.7723193943613	-0.0638255403290867	YYY
cg26094802	chr14	95058788	0.396255052714779	1.11069315881529	11.7932516666911	1.82927235527638e-28	2.36783353433941e-25	53.6798176139087	0.0741402274051571	YYY
cg03277153	chr10	80026775	0.19487043352415	-0.891624662948763	11.7856062397296	1.96364622319294e-28	2.53440134194465e-25	53.6106303739599	0.0375982932133759	YYY
cg17819896	chr19	4688966	0.232103945383911	1.86380482334812	11.7781678930686	2.10379681453891e-28	2.70744057220883e-25	53.543340952336	0.0274389958767297	YYY
cg11066776	chr1	152942401	0.42516557266614	1.40779586581855	11.771198711094	2.2441220114434e-28	2.87970651588327e-25	53.4803170928643	0.0627748896252759	YYY
cg24316982	chr1	152942404	0.386901921298714	0.633287353198932	11.7503030546847	2.72315261183095e-28	3.4843676686519e-25	53.2914771295416	0.0661017887971591	YYY
cg00242098	chr1	152730718	0.391963271276396	0.88966958354552	11.7461929590186	2.82871905213927e-28	3.60907267076925e-25	53.2543549697487	0.0718631787397108	YYY
cg24711336	chr10	80063791	0.297006742863988	-1.15272396357079	11.7443717413299	2.87678886501452e-28	3.65991654924552e-25	53.237908139772	0.0562772268850709	YYY
cg26939283	chr1	152731117	0.346116407353394	1.23096189904328	11.7403195541523	2.98667931772852e-28	3.78889627703567e-25	53.2013192327554	0.0550498863970431	YYY
cg11380327	chr2	24715213	0.264958519779176	-1.68414110226853	11.7384618302563	3.03844513329971e-28	3.84361582973133e-25	53.1845474088143	0.0363255386584288	YYY
cg17559894	chr7	47165380	0.186405985759325	-1.23919571824241	11.7345574520933	3.1501689928799e-28	3.97365707878633e-25	53.1493028826665	0.0242459229186039	YYY
cg06064725	chr11	17599715	0.251553234838659	1.10568609590609	11.7307670134749	3.26254043348136e-28	4.10377818966021e-25	53.1150931252783	0.0489733184086125	YYY
cg25406408	chr1	3623500	0.369446756848526	1.23326834594258	11.7218874516108	3.54164301229878e-28	4.44229779501514e-25	53.034976730726	0.0687312120238478	YYY
cg12689128	chr12	52762533	0.170769178706873	-1.73075509174456	11.7176766645834	3.6821771059123e-28	4.6055967903551e-25	52.9969964664134	0.0246388330546045	YYY
cg12338657	chr10	80384267	0.232234158419569	-1.31743736943337	11.7149473145953	3.77621803543973e-28	4.70999107670737e-25	52.9723824656377	0.0442405661042201	YYY
cg06373817	chr15	93123126	0.319579261449881	1.59633416143158	11.7097680980377	3.96128828481854e-28	4.92702381253472e-25	52.9256837157936	0.051397078453569	YYY
cg10284006	chr12	53162093	0.262112582308733	-0.706288455339052	11.7038754517501	4.18284714609843e-28	5.18810532456941e-25	52.8725662996531	0.0528328192710345	YYY
cg00332882	chr20	22401271	0.317593233746602	-0.099187877352342	11.6987726948081	4.38464019789621e-28	5.42328838344119e-25	52.826581160241	0.0737539757967098	YYY
cg26900686	chr16	49802060	0.403154152435088	2.34498574208932	11.6885391118894	4.81898499219596e-28	5.9440110785458e-25	52.7343917155219	0.0533387772669729	YYY
cg02101892	chr16	49525225	0.390010078250255	0.305923876835303	11.6826586118818	5.08766768927126e-28	6.25808423575505e-25	52.6814375292636	0.0926404661018286	YYY
cg16585946	chr1	6831719	0.271725002022541	-2.16153672477444	11.6810379103431	5.16430321379157e-28	6.33485015545642e-25	52.6668456558172	0.0281515990431896	YYY
cg16695324	chr10	94332502	0.175137649025407	-1.36026629970771	11.6702362454705	5.70523524113978e-28	6.97916411457208e-25	52.569622584442	0.0242412812759359	YYY
cg21189492	chr8	42395162	0.333292098911402	0.601252020412241	11.6692457214402	5.75757494811241e-28	7.02389440478245e-25	52.5607096496318	0.0520915896437608	YYY
cg20908131	chr14	98419775	0.46954068236237	0.294209279246014	11.6625570003117	6.12373309257127e-28	7.45017383604904e-25	52.5005342942125	0.0946348906962982	YYY
cg07237397	chr12	53243413	0.208840782842997	-0.927661989506682	11.6587958530214	6.33970924465235e-28	7.69191567585916e-25	52.4667054796591	0.0442239790384233	YYY
cg00873919	chr3	57743599	0.401172834213441	-0.264990288560752	11.6556576272311	6.52570250035599e-28	7.89606455965629e-25	52.4384840826955	0.0627151553423848	YYY
cg23021059	chr12	53013344	0.320432107006139	0.362775838828113	11.6553469449548	6.54440843236804e-28	7.89723874782649e-25	52.4356904150941	0.0679461877089379	YYY
cg26022064	chr7	98739782	0.270954385494978	-0.160178662152412	11.6523730976006	6.72618239289282e-28	8.09465146903387e-25	52.4089515750309	0.0410643757477334	YYY
cg20451455	chr1	3449825	0.238044446074799	1.22199970508296	11.6513250562825	6.79143282248375e-28	8.15114723539061e-25	52.3995292038841	0.0448928824157738	YYY
cg14486892	chr9	116813975	0.369728564286162	0.319888654571395	11.6466222060891	7.09206880622848e-28	8.48909197284894e-25	52.3572542898754	0.07908520699031	YYY
cg20048529	chr7	98740022	0.240976510057975	-1.98404904703523	11.6456606827386	7.15514667149718e-28	8.54163377906413e-25	52.3486121341451	0.0219616260575007	YYY
cg12612393	chr1	3474376	0.214594199528241	0.0698639002126545	11.634330910635	7.94179216349389e-28	9.45536184753003e-25	52.2468105490816	0.0433514983837434	YYY
cg01520122	chr17	32595801	0.559407373397691	0.166591273637962	11.6286903082104	8.36492905216999e-28	9.93258367597906e-25	52.1961487405864	0.10190676559043	YYY
cg25744957	chr4	7106195	0.194716710112046	1.36289582935144	11.6230363189647	8.81157208400804e-28	1.04351042404865e-24	52.1453805797875	0.0332106345138649	YYY
cg15771200	chr12	52761387	0.208328188275574	-0.402122352042758	11.6091999649466	1.00071921472369e-27	1.18195822412131e-24	52.0212002291816	0.0432200875200216	YYY
cg16507522	chr14	95077557	0.370379324099182	0.342830063272662	11.605992786605	1.03066052407852e-27	1.21410173767364e-24	51.9924279290141	0.0819878700357756	YYY
cg02983436	chr13	29352788	0.154936408244526	1.41608650312198	11.6043020633015	1.04680164874187e-27	1.22986212281922e-24	51.977261885538	0.02277892936329	YYY
cg14030268	chr10	119135296	-0.324409970724986	-3.60835204394441	-11.6000501193077	1.08851443802549e-27	1.2755040314082e-24	51.9391268186241	-0.0180915068228319	YYY
cg24338780	chr1	174968123	-0.240137287369214	-3.60507035468197	-11.5794069214928	1.31574940650919e-27	1.53772772764199e-24	51.7540932527898	-0.0124704880459127	YYY
cg25673784	chr8	49470468	0.271831818037442	-0.918718252641184	11.565920654231	1.48909079139044e-27	1.73575751154123e-24	51.6333109685599	0.048908810270823	YYY
cg02181506	chr14	94856984	0.354036422340134	-0.216751767625053	11.5468211473759	1.77410785212762e-27	2.06258797958142e-24	51.4623933693575	0.0705040427160091	YYY
cg03050669	chr1	3606777	0.320685687916871	1.28002232972518	11.5461384382545	1.78524335188207e-27	2.07012913864413e-24	51.4562869123515	0.0606123950444224	YYY
cg07825495	chr12	52761098	0.197536081006317	-1.06486090493624	11.5424406352571	1.84677644343366e-27	2.13591927579027e-24	51.4232156652251	0.0353625742872427	YYY
cg08495878	chr14	95027859	0.364916967170244	0.627254395810366	11.5377031145087	1.92870290812924e-27	2.22489371379785e-24	51.3808545132442	0.0765199666385693	YYY
cg23958319	chr11	113143180	0.189946710718769	0.490434822231699	11.5307829416015	2.05491324048658e-27	2.36436087311985e-24	51.3189946647595	0.0426499476991843	YYY
cg09318122	chr14	94789777	0.390020774345943	-0.545903271341717	11.5208966676678	2.24959611481643e-27	2.58168984230214e-24	51.2306572916935	0.0764449534237779	YYY
cg00213295	chr17	32925561	0.19756388598627	-0.487316648655401	11.5101324573814	2.48247560770376e-27	2.84162409677922e-24	51.1345243189451	0.0437052904015535	YYY
cg07621645	chr2	144503739	-0.468311733216461	0.502340470669613	-11.4946328137309	2.86052641091329e-27	3.26597302358628e-24	50.9961901777154	-0.0788157253638997	YYY
cg11866851	chr5	31532348	-0.175448332558704	-3.52181042804451	-11.493806719147	2.88221054950823e-27	3.28231444773383e-24	50.9888202793579	-0.0101666692113916	YYY
cg03608000	chr19	11998623	-0.227673007543339	-4.5097267348154	-11.4923677489512	2.92037318322133e-27	3.31729063846538e-24	50.9759834110499	-0.007095008104147	YYY
cg13998093	chr17	44896877	-0.295362724813456	-1.39654065454054	-11.4905417275796	2.9695250624838e-27	3.36453990018488e-24	50.9596950304058	-0.0355543279977554	YYY
cg09416154	chr6	109701201	0.235428622988212	-1.60020611485216	11.4891747280126	3.00685899343409e-27	3.39819329664554e-24	50.9475021598354	0.0252121051535008	YYY
cg10524915	chr14	94857046	0.354551620786924	-0.314008111543513	11.4695530517675	3.59714293581728e-27	4.05500914474645e-24	50.7725791990273	0.0679347511595205	YYY
cg00883565	chr10	133851416	0.225946104286036	-2.09673774273202	11.4627279768425	3.82839745087345e-27	4.30480090941926e-24	50.7117752586667	0.0275017743979135	YYY
cg16022081	chr1	2564329	0.235146712254167	0.440190714526472	11.4534869049746	4.16524442160712e-27	4.67176752031329e-24	50.6294804818685	0.0438721364294653	YYY
cg27406823	chr2	236164597	0.286381095842069	-1.11747777017426	11.4098986789451	6.1966904180481e-27	6.93278873358699e-24	50.2418270573248	0.0499103853480144	YYY
cg12161982	chr10	49802919	0.245645222118579	-0.545255922308914	11.4058342471043	6.43024455252303e-27	7.1760562252089e-24	50.205723239042	0.0538289570063116	YYY
cg17298510	chr6	40551465	0.342250829315014	1.55592720729044	11.3954049657413	7.07036880420847e-27	7.87069920100085e-24	50.1131152161007	0.0520439183580816	YYY
cg08878744	chr1	152783674	0.287052134342765	-1.49023382668269	11.3929626844809	7.22920274032037e-27	8.027443735173e-24	50.0914357547959	0.0458252496727527	YYY
cg20941184	chr1	209878178	0.215246937964278	0.948372357245842	11.3898882017811	7.43420621676393e-27	8.23454844723436e-24	50.0641482269721	0.0345154152403935	YYY
cg00299737	chr16	49671991	0.572546899637323	1.9788397734394	11.3877934861044	7.57718088970855e-27	8.37208921143336e-24	50.0455590422114	0.0809632350269031	YYY
cg06132342	chr12	52761153	0.275780276733592	-0.154531477475607	11.385125199104	7.76327127661237e-27	8.53859027683591e-24	50.0218826585872	0.054868935304633	YYY
cg01384111	chr2	11679605	0.271499092008568	0.795606208688333	11.3850833637784	7.76622483508851e-27	8.53859027683591e-24	50.0215114686986	0.064168051745227	YYY
cg16727519	chr1	226252141	0.186408793339491	-1.31243612836072	11.3800068448761	8.13304696192091e-27	8.91986917514832e-24	49.9764751791522	0.0218396975054592	YYY
cg25968247	chr3	57581113	0.267762298711364	-0.321284994757322	11.3699873947048	8.90835487686642e-27	9.74617799228827e-24	49.8876217870303	0.0406622918480069	YYY
cg22960133	chr10	3457118	0.276939430118468	1.02215169301064	11.3629293404963	9.49821320442367e-27	1.03660425961749e-23	49.8250574974988	0.0442659697584731	YYY
cg23010913	chr11	17799117	0.320499372407523	0.316852990713272	11.361562734969	9.61683366311995e-27	1.04698397551265e-23	49.812946175433	0.0635998208481241	YYY
cg10169539	chr14	51296612	0.246660352527778	-1.94687403676701	11.3580813468347	9.92571461242497e-27	1.07797618321741e-23	49.7820967425726	0.0299645630627312	YYY
cg19819912	chr1	3621015	0.352631461296609	-0.425486559423678	11.3471528590218	1.09608750659752e-26	1.1875028047755e-23	49.6852923157205	0.0730773626167367	YYY
cg01065780	chr22	36019471	-0.184193031179236	-3.97818788642065	-11.3455434417039	1.11221318129152e-26	1.20204869159982e-23	49.6710406770225	-0.00887203344265423	YYY
cg21784396	chr7	127991421	-0.189912710831633	-1.22197796509884	-11.3385767087479	1.1847818893871e-26	1.27737847492133e-23	49.6093627031044	-0.0195090147137146	YYY
cg22546318	chr12	54070378	-0.218970940317094	-1.74459154789083	-11.3307291099063	1.27217834037017e-26	1.36829233585349e-23	49.5399125654491	-0.0266435490556249	YYY
cg14725580	chr6	34663155	0.263965683602464	-1.58412152261449	11.3284402738102	1.29885538222178e-26	1.39361861899988e-23	49.5196619490115	0.0370067320482647	YYY
cg26236972	chr2	237921310	0.308914630768112	0.359732907926122	11.3239524790725	1.35278711038915e-26	1.44799600706697e-23	49.4799628102546	0.0592911572309868	YYY
cg19371339	chr1	152657198	0.391446420489923	0.424751468775762	11.3146494325459	1.47178098708484e-26	1.57158679704356e-23	49.3976969609732	0.0721104581509666	YYY
cg07164125	chr8	21604831	0.246707093903951	0.730107006342425	11.3140374234709	1.47996433279771e-26	1.57654439755861e-23	49.3922864081939	0.0585161005169812	YYY
cg00245850	chr8	143925513	0.182128457852795	-1.59011983852462	11.3106892074247	1.52554171638014e-26	1.62121757610099e-23	49.3626890442847	0.0182549366035391	YYY
cg15393733	chr12	53189841	0.292273870859029	1.88445151145256	11.3003096608346	1.67589170209438e-26	1.77675644125044e-23	49.270968941844	0.0450698637424423	YYY
cg18269382	chr14	77328166	0.192183532663922	0.73689836672063	11.2954759219961	1.75085134214966e-26	1.85181848914422e-23	49.2282717699105	0.043194670428815	YYY
cg19233268	chr12	52715661	0.290168373030441	1.04296839226995	11.2869670604893	1.89099149919129e-26	1.99530074117748e-23	49.1531375338185	0.0493517861093137	YYY
cg00209786	chr20	56752779	0.222053244678319	0.955740791274039	11.2864780818908	1.89937557548727e-26	1.99940935579626e-23	49.1488207991534	0.04445715621456	YYY
cg26101277	chr17	32690412	0.338446264911726	-3.17104180441534	11.2787090299708	2.03765297073289e-26	2.13495394891115e-23	49.0802497466322	0.0225405215784151	YYY
cg11959697	chr1	38942644	0.297706683274013	-1.30018988571161	11.2787049609108	2.03772795486693e-26	2.13495394891115e-23	49.0802138395947	0.052060775981896	YYY
cg11860203	chr17	32582516	0.333177541886413	-2.1655492182875	11.2663303331677	2.27893928688995e-26	2.38206931405583e-23	48.9710501022548	0.0337627392581732	YYY
cg21429551	chr7	30635762	0.349153429894986	-0.366561558933113	11.2629665981595	2.34927838753142e-26	2.44984070689277e-23	48.9413887580147	0.0547521345727431	YYY
cg15237742	chr17	44897024	-0.256547736222002	-0.636595722845021	-11.2555787022274	2.51143498562547e-26	2.61281950357322e-23	48.876260629291	-0.032385092518044	YYY
cg02666627	chr1	18931477	0.335997493665383	1.61575736365658	11.2511740943611	2.61335745068227e-26	2.71251883199277e-23	48.8374436272319	0.0540732902710325	YYY
cg27067654	chr6	40299963	0.439543679626047	1.22010871878078	11.2487775415042	2.67053051713602e-26	2.76541508746347e-23	48.8163269818864	0.0665881532587874	YYY
cg04166304	chr14	45722617	0.224444584692731	-4.89300837095788	11.2454343025964	2.75237133582667e-26	2.84355082058986e-23	48.7868732419107	0.00507824761832507	YYY
cg04874129	chr16	55690873	-0.340523693257152	-2.73029759252614	-11.2139566699608	3.65616896167875e-26	3.7685453771259e-23	48.5098089029365	-0.0282453852739033	YYY
cg12058385	chr2	144448686	-0.453236708168183	-0.381033454856041	-11.1988761634297	4.18828108196771e-26	4.30704254876771e-23	48.3772327853775	-0.0789952647421204	YYY
cg00002426	chr3	57743543	0.367591433939452	0.817698003924196	11.196167866346	4.29169076151522e-26	4.40321538918427e-23	48.3534346545484	0.0572192687400951	YYY
cg06518831	chr6	31632541	-0.165124259459683	-1.45973622904425	-11.1934693817122	4.39725006672316e-26	4.50114647174795e-23	48.3297261166355	-0.025666516154582	YYY
cg02091781	chr14	94808883	0.535601594606955	-0.447579789695525	11.1888371691491	4.58450586087103e-26	4.68206330439663e-23	48.2890359409718	0.0968780059905836	YYY
cg12495801	chr12	6560851	-0.45495231382904	-2.91535473467246	-11.1841800153395	4.78076090785529e-26	4.87132186619677e-23	48.2481366788425	-0.0294542857707357	YYY
cg05112254	chr12	2224410	0.310667570029723	1.25840671447709	11.1724080509958	5.31487632094223e-26	5.4031906356998e-23	48.1447996970349	0.0557062484231374	YYY
cg09404981	chr2	217904379	0.183846078025108	0.65963017010603	11.1673974325353	5.55984139354899e-26	5.63935092491278e-23	48.1008348269119	0.0481907741232336	YYY
cg06072769	chr10	50146962	0.264956647688837	0.818576668548634	11.1643016420279	5.71676873321247e-26	5.7853439726986e-23	48.0736771268001	0.0538200430870331	YYY
cg13984563	chr14	95047655	0.278895955074982	-1.77274693948542	11.1638236251708	5.74138903499351e-26	5.79708441433977e-23	48.0694841390105	0.0352161481493618	YYY
cg20640266	chr9	116811789	0.270410758308631	1.71703637599261	11.1546479236176	6.23495365654158e-26	6.28119387845593e-23	47.9890188220689	0.0429876227301434	YYY
cg22014834	chr1	153030567	0.331031997302688	1.82541329227495	11.1481425134788	6.61022004272149e-26	6.64421119680122e-23	47.9319940271691	0.0488324861521596	YYY
cg05346611	chr14	94855088	0.465997374862128	1.71137792982429	11.1477969489073	6.63077043442562e-26	6.64985630067606e-23	47.9289654449715	0.0763481121728747	YYY
cg13376998	chr2	8406396	0.226702494003699	1.7137090521113	11.1402973834749	7.09274593254885e-26	7.09717690641233e-23	47.8632517582958	0.0301878072842906	YYY
cg23442621	chr12	6560828	-0.570500267977648	-2.56858820889996	-11.1390480313273	7.17275688234858e-26	7.16114537905473e-23	47.8523070623544	-0.0446762218153055	YYY
cg16429505	chr7	100488398	-0.199316032002362	-1.12016887480854	-11.1294098539124	7.82092938792987e-26	7.7908004384757e-23	47.7678982001121	-0.0334931937932187	YYY
cg01751892	chr12	53038605	0.28281463934484	0.155045276878608	11.124688446601	8.15937260799078e-26	8.10979713424313e-23	47.7265650376324	0.0638490696384915	YYY
cg23710611	chr1	58098908	0.262308134318249	-0.452236036271455	11.123942474584	8.21416184799028e-26	8.14607028808333e-23	47.7200354394958	0.0571556624837266	YYY
cg16117789	chr1	53904634	-0.358744640395916	2.55026643773491	-11.1225271509722	8.31912001481626e-26	8.23182471546079e-23	47.7076476260767	-0.0299017731502244	YYY
cg04572969	chr1	3503480	0.208960719776913	0.236771994148859	11.1105558577894	9.26192810040291e-26	9.14441867115567e-23	47.6029046497101	0.0447262238303322	YYY
cg04977858	chr1	19069653	0.231414424950389	0.401224046226826	11.1098378249988	9.32173942039335e-26	9.18310948149095e-23	47.5966243409832	0.0531771890769648	YYY
cg03333188	chr16	49496733	0.27096750133301	1.75859483948676	11.0999786148702	1.01829031704489e-25	1.00093217614374e-22	47.5104146604269	0.0444775069004371	YYY
cg01798266	chr1	153320414	0.228953845993743	0.448319997477198	11.0967825587474	1.0478695614191e-25	1.02773846380963e-22	47.4824778645129	0.0396199235945263	YYY
cg04772948	chr20	22401407	0.378014507189995	0.909918338067521	11.081766615554	1.19868479383024e-25	1.17307245632339e-22	47.3512872348187	0.0831032932709422	YYY
cg26116551	chr19	30863260	0.262974623295303	0.577991963426784	11.0761440679796	1.26054811176975e-25	1.23090864498379e-22	47.3021916191057	0.0494410947039797	YYY
cg10042846	chr17	32683418	0.365357985297277	0.790493010701465	11.0687568262982	1.34667620987907e-25	1.31213411243443e-22	47.2377094058061	0.0660290887981276	YYY
cg24129600	chr8	42395557	0.340500335825302	1.20790250059137	11.0606080514051	1.44848130039679e-25	1.4082464115242e-22	47.1666096256323	0.0526825234021647	YYY
cg26216433	chr14	104346591	0.24666851944407	-1.6256666440705	11.0400271174417	1.74095603613742e-25	1.68890941581524e-22	46.9871758150961	0.0329892990018947	YYY
cg05774672	chr2	208631916	0.231903563901552	-1.06504410013547	11.033520590401	1.84510673952278e-25	1.78605530165484e-22	46.9304905464606	0.0335680406852228	YYY
cg14037728	chr9	116645936	0.313804938300659	0.75288726967127	11.0281025274066	1.9365432333422e-25	1.87049912767061e-22	46.8833032986113	0.059830400740097	YYY
cg27479634	chr12	54070545	-0.269801713268065	-0.537297397229072	-11.0267243541337	1.96051139582946e-25	1.88955106777521e-22	46.871302660194	-0.0451836010739848	YYY
cg08499840	chr17	32612007	0.591954951196514	-0.0476871283884436	11.0157941196879	2.16134437235468e-25	2.07861576551479e-22	46.7761579082471	0.101918843763202	YYY
cg04675221	chr16	88492868	0.264816509147637	0.473660543588951	11.0149343699319	2.17798278552241e-25	2.09010305769795e-22	46.7686764157895	0.0645965046285957	YYY
cg20666585	chr15	31523186	0.212634431870553	0.719588381601321	11.008330815789	2.31009571772463e-25	2.21211785160643e-22	46.711224339978	0.0476791524774445	YYY
cg00723994	chr12	115105290	0.260487343783879	1.46454720679041	11.0039196701942	2.40275377870086e-25	2.2959085774085e-22	46.6728581119589	0.0495477530519094	YYY
cg21400802	chr1	153312501	0.270448199690433	0.567659434620497	10.99883760557	2.51409243769898e-25	2.39715214662469e-22	46.6286679588657	0.0569521665457465	YYY
cg05118455	chr1	181764147	0.287871548935047	1.19450901584652	10.9981820524905	2.52882284386198e-25	2.40604525271191e-22	46.6229686103728	0.0573157287876213	YYY
cg07226317	chr12	52976095	0.423791401105948	1.86054316803912	10.9854629439001	2.83222016959272e-25	2.6889665941917e-22	46.5124296414153	0.0616728555543672	YYY
cg19957162	chr2	208631259	0.203157472255369	-0.655796016294109	10.9700618472715	3.24837919819431e-25	3.07751445236929e-22	46.378685037331	0.038985933154478	YYY
cg16248798	chr1	247271246	-0.270985979408462	0.296731762121685	-10.9676445327177	3.31900124230544e-25	3.13774572223202e-22	46.3577030964549	-0.0532062339900828	YYY
cg09968361	chr14	94855344	0.388487894139322	1.45164764090616	10.9672942497628	3.3293605915616e-25	3.14087081671476e-22	46.3546629219547	0.0632862894130698	YYY
cg09405758	chr16	49670437	0.301885190576448	0.395363652610077	10.922479592834	4.95796306556357e-25	4.658715325485e-22	45.966190851072	0.0681902114399077	YYY
cg23817637	chr10	129691429	0.269023106921039	-0.491371367992182	10.9224510564029	4.95921887962102e-25	4.658715325485e-22	45.9659437914911	0.0569835556884478	YYY
cg17304457	chr12	115775889	0.340190463934959	0.597169055986594	10.9201475180192	5.06164131760861e-25	4.74492110025711e-22	45.9460017572821	0.0609330694350112	YYY
cg25497938	chr12	52801494	0.200109622691655	2.22119986573927	10.9168339165175	5.2126719379546e-25	4.87623557812721e-22	45.9173199362497	0.0250447629156284	YYY
cg04395377	chr16	17841862	0.230282909614956	-0.390700588357412	10.9158418072238	5.25875642973652e-25	4.90903259018914e-22	45.9087334762377	0.051626619514483	YYY
cg22874695	chr8	42397328	0.190369892728748	-3.9478068214698	10.9153253743076	5.2829052824879e-25	4.92125836480261e-22	45.9042640642252	0.00696195591298131	YYY
cg12449852	chr1	152785473	0.270947627368025	1.80394572948114	10.8983271959274	6.14234045525847e-25	5.70991455790518e-22	45.7572266625274	0.0392548712858841	YYY
cg06792952	chr10	50103551	0.263793767599209	-0.348020168512395	10.891385612581	6.53204014436912e-25	6.05952869042582e-22	45.6972206120679	0.0570222954015061	YYY
cg15059851	chr1	152880324	0.295976262522548	-0.720150546445794	10.8885797850848	6.69644487580636e-25	6.19912594887589e-22	45.6729724052268	0.0487306147795462	YYY
cg25204764	chr1	24995933	0.241932971136338	0.662949408562066	10.8879936429866	6.7313051147534e-25	6.21846904333437e-22	45.6679073924753	0.0420197482830118	YYY
cg19744498	chr2	208631081	0.24347321848414	0.505725114205799	10.8822021364148	7.08559277243864e-25	6.53221237790048e-22	45.6178703088148	0.0467971241811773	YYY
cg15369531	chr3	51997385	0.262666035940062	1.69974479995693	10.8729158206686	7.69273931163138e-25	7.0772883785219e-22	45.5376727395027	0.0394163280265272	YYY
cg03348792	chr12	53075482	0.303476987817977	0.340992236021738	10.8724788606304	7.72254820294998e-25	7.09006354373847e-22	45.5339001325965	0.0696098451797588	YYY
cg05746872	chr10	80331643	0.265131329912079	0.168794634824253	10.8684118920544	8.00555671704939e-25	7.33477013138749e-22	45.4987913327898	0.0644807605403988	YYY
cg14422315	chr10	99664004	0.168655689921475	-0.27147470535518	10.8666171111846	8.13370566295824e-25	7.43687924063803e-22	45.4833001200144	0.0371498212214705	YYY
cg15397593	chr12	2273119	0.354451375457957	0.400147604403074	10.8647684081847	8.26783617775569e-25	7.54402778188258e-22	45.4673451177769	0.0715293197979613	YYY
cg07053114	chr10	129794994	0.266351604782497	-0.441100565117279	10.8642742346597	8.30406118034856e-25	7.56158640953629e-22	45.4630804939649	0.0673988223441009	YYY
cg17651625	chr19	39140474	0.315000030750827	-1.32837195454976	10.8616310118914	8.5005154166025e-25	7.72467857892638e-22	45.4402719856832	0.0441362606575326	YYY
cg07986469	chr10	129795003	0.170603322333875	-0.436912225300205	10.8572166475863	8.83895737632028e-25	8.01587222528135e-22	45.4021877313021	0.0412079790766159	YYY
cg25968219	chr14	94855590	0.413166159464578	2.22139993006046	10.8561720109389	8.92098755550817e-25	8.07382011532839e-22	45.3931766663722	0.0548363120125903	YYY
cg00816515	chr11	13986348	0.289278208501638	-0.781254547683452	10.8493399357473	9.47644824021209e-25	8.55913573936138e-22	45.3342560086115	0.0529809374293406	YYY
cg18887230	chr7	98739627	0.301031297470203	0.610517535090543	10.8390331329306	1.03800916429849e-24	9.35632883928141e-22	45.2454116245987	0.0378677676872459	YYY
cg07273415	chr11	61130067	-0.150974820307855	-3.22242564844987	-10.838449532143	1.04337460980283e-24	9.38569211118755e-22	45.2403825397348	-0.010410565843461	YYY
cg02936263	chr17	32596886	0.592308365554955	0.0950452745536047	10.8335072018629	1.08993196534958e-24	9.78473237231719e-22	45.1977994320705	0.10438052001174	YYY
cg22227586	chr10	88854610	-0.395656482447997	-4.15645064387971	-10.8302213009741	1.12202222988511e-24	1.00525515991707e-21	45.1694946725045	-0.0140852779806479	YYY
cg13003878	chr9	116840825	0.217456709236543	0.887781402869304	10.8289463341345	1.1347249125123e-24	1.01459445701536e-21	45.1585135151042	0.0404330323305599	YYY
cg06717221	chr19	1790921	0.327178875306153	-2.42901937735039	10.8169587886784	1.2613698062848e-24	1.12557159239054e-21	45.0553046210666	0.0319816707545322	YYY
cg01131866	chr5	61601529	-0.142271122857297	-0.158701521840932	-10.8140231688195	1.29446666920662e-24	1.15279505906197e-21	45.0300405246178	-0.0215388639851202	YYY
cg17658341	chr11	14043404	0.45474399475022	1.95502122705402	10.8089813607483	1.35333504131199e-24	1.20281501102858e-21	44.9866602425752	0.0588956421817588	YYY
cg10092779	chr1	57294085	0.217516895964573	0.919255107006747	10.806922787371	1.37812900098952e-24	1.22241140498528e-21	44.9689516018145	0.0345120249292618	YYY
cg04134965	chr22	44423205	0.309542052256556	-1.43889519849888	10.8033992758119	1.4216188733259e-24	1.25848033534157e-21	44.9386457853047	0.0484063397175136	YYY
cg10806146	chr8	42356871	0.517100802911245	-1.7844678113597	10.7994977212772	1.47136735022117e-24	1.29993553764242e-21	44.905095463974	0.0671300199009897	YYY
cg26270261	chr12	53200845	0.199209696213604	0.947740780173304	10.7957259221563	1.52110488866417e-24	1.33988586744426e-21	44.8726679875955	0.0372260443518903	YYY
cg05355067	chr20	56243503	0.247973179902837	1.28670679017171	10.7956141193828	1.52260441550401e-24	1.33988586744426e-21	44.8717068858421	0.0436655554474961	YYY
cg21948655	chr1	152849738	0.296630698584136	1.74376224417906	10.7870483605017	1.64196692425089e-24	1.44207445383942e-21	44.7980902874514	0.0412161801743304	YYY
cg20974822	chr1	3436219	0.231607819109639	1.59147534726043	10.7854009889133	1.665966860276e-24	1.46027242442909e-21	44.783936405311	0.0407307053613811	YYY
cg24926042	chr12	52799999	0.158752955311624	-0.539217897371271	10.7837488504	1.69038629997428e-24	1.47876587599203e-21	44.7697428969975	0.0363651808046905	YYY
cg17275148	chr1	38751488	0.258299192459226	0.237108750019507	10.7796088352323	1.75315129990746e-24	1.5306660872945e-21	44.7341819145994	0.0570618671035866	YYY
cg08531052	chr19	49633795	-0.246556401745746	1.68720861935941	-10.7765969127705	1.8002638057021e-24	1.56872380993233e-21	44.7083160327167	-0.0320637777327144	YYY
cg26111757	chr20	31642120	0.188690939411256	-0.0962969090674049	10.7742019154522	1.8386224789557e-24	1.59901980504773e-21	44.6877513635387	0.0444067343290721	YYY
cg22155248	chr12	6560794	-0.476301881978376	-1.70614379935325	-10.7725508299852	1.86553836345955e-24	1.61926548032075e-21	44.6735759337257	-0.056541012327727	YYY
cg05868531	chr2	232348602	-0.207822730589795	1.47746722679916	-10.7646133058518	2.0005014489505e-24	1.73303362682058e-21	44.6054467590941	-0.0316107381469504	YYY
cg03229638	chr20	39309738	0.252056039937296	1.49361942082085	10.758541022398	2.11026053513679e-24	1.82456813701871e-21	44.5533480904897	0.0366994570219132	YYY
cg02059082	chr2	27604131	-0.197360939245497	0.164410221445975	-10.7439842870853	2.3983533014397e-24	2.06963945999703e-21	44.4285285197575	-0.0337693303831451	YYY
cg26442883	chr16	49686662	0.270773490282382	-0.738642293419004	10.73074107378	2.69423623901267e-24	2.32047219349146e-21	44.3150623264332	0.0577963622058208	YYY
cg20959174	chr2	230785180	0.433188229862061	-2.31888460133023	10.7277420777023	2.76612320866386e-24	2.37778727819966e-21	44.2893792704313	0.042460400180017	YYY
cg23039201	chr2	27851887	-0.216528806539259	-3.07540546185737	-10.7260305689445	2.80799946062451e-24	2.40913368752979e-21	44.2747240893112	-0.016232236629419	YYY
cg14207833	chr19	18945153	0.188392724627021	-1.84655509597917	10.7229280299254	2.88552283235454e-24	2.47088429950993e-21	44.2481615701814	0.0212072020831866	NYY
cg26673784	chr10	80787497	0.203820524260533	-0.0359049796929523	10.720742527915	2.94140507129057e-24	2.51390204862595e-21	44.2294531455265	0.0379153585087372	YYY
cg26129677	chr11	45714776	0.196887344451096	0.575110833812746	10.7190553864169	2.98527874482199e-24	2.54651139643074e-21	44.2150124150675	0.047354012748501	YYY
cg08729600	chr12	9360986	0.247237443682095	1.47253013183714	10.7148185982389	3.09834285416749e-24	2.63790422450858e-21	44.178754702529	0.0385056914761361	YYY
cg04179148	chr14	94858339	0.262234148194974	-0.184326541339893	10.7046344061497	3.38782690113498e-24	2.87886409710607e-21	44.091636300621	0.0543987046740251	YYY
cg12245717	chr20	22555206	0.268601123736503	-0.102966213018496	10.691234857619	3.81001016145618e-24	3.2314546755674e-21	43.9770907945405	0.0619044219951597	YYY
cg19373874	chr12	115946022	0.261171900818368	0.254219614397158	10.6888995870535	3.88876129252512e-24	3.29197690268631e-21	43.9571369008404	0.0520209578765654	YYY
cg15172734	chr3	57743377	0.479093496675495	-1.31346537469571	10.6869987250068	3.95405533834016e-24	3.34089915169911e-21	43.9408968330614	0.0681849979863061	YYY
cg00339740	chr2	144664540	-0.609552090930422	1.48448168563255	-10.6865569960557	3.96938388717188e-24	3.34749870930326e-21	43.9371231652497	-0.0781488448248728	YYY
cg03436956	chr8	128099128	0.211842891062367	0.795461478997473	10.6742380012208	4.42148491109085e-24	3.72172014790304e-21	43.8319215030543	0.0357224408947728	YYY
cg17441982	chr1	3626994	0.337118423244157	1.86129401035889	10.6729525939694	4.47151022080483e-24	3.75672665679157e-21	43.8209487193075	0.0491816379310032	YYY
cg10336309	chr3	16481756	-0.268762880934589	1.49695234221818	-10.6685601435309	4.64673677376936e-24	3.89659069143215e-21	43.7834590685034	-0.03585015837204	YYY
cg23365563	chr11	13894939	0.299881712519368	-2.59941258965818	10.6592364962912	5.04161199722548e-24	4.20960284527037e-21	43.7039132499397	0.0269992754080263	YYY
cg03455990	chr10	80052820	0.224767132490256	-0.123969262130288	10.6591965965637	5.04337151536694e-24	4.20960284527037e-21	43.7035729332583	0.0559699061787913	YYY
cg17291001	chr14	95107626	0.273303405133292	0.160986102958338	10.6590833328141	5.04836960140491e-24	4.20960284527037e-21	43.7026068772457	0.059896299132996	YYY
cg00160027	chr16	49583602	0.221700447827028	1.72733997881102	10.6526740137058	5.33936404141261e-24	4.44046445940835e-21	43.6479504997401	0.0360425151600768	YYY
cg13901539	chr9	116811633	0.438207987708805	1.47893095240062	10.6525495830961	5.34517526184288e-24	4.44046445940835e-21	43.6468896018769	0.074140918848382	YYY
cg10861722	chr8	35598326	-0.474014390996554	0.839700088164137	-10.6504118838932	5.4459980810804e-24	4.51579726917564e-21	43.6286647365811	-0.0695245517303936	YYY
cg15371801	chr2	232348684	-0.297842588614572	1.78015351543069	-10.650091205731	5.46128469459438e-24	4.52005562498067e-21	43.6259310040796	-0.0412042647070752	YYY
cg18428825	chr10	80394069	0.196023057330346	-0.153921840456733	10.6482363187972	5.55054656919612e-24	4.58541052919946e-21	43.6101193777834	0.0400119631474621	YYY
cg00386007	chr10	50143337	0.273726989436737	1.56209523271646	10.6386209337254	6.03702008778381e-24	4.97805968638555e-21	43.5281822893915	0.0441057797461802	YYY
cg14831539	chr1	18988324	0.27224979655041	-0.0853623880726624	10.6350839132553	6.22643203960804e-24	5.12475638767577e-21	43.4980532908287	0.0538118707373838	YYY
cg25758394	chr1	3623859	0.347003704861799	1.16282930219409	10.6307714885837	6.46537109812527e-24	5.31160057533399e-21	43.4613276790698	0.0708627451569248	YYY
cg06798887	chr16	17898759	0.295550681920695	1.33795380519548	10.6300791762219	6.50456963535967e-24	5.33396272208781e-21	43.4554326485271	0.0503113353333128	YYY
cg00079302	chr19	1439985	0.253753837158377	-0.0673221312728681	10.6251645474855	6.78970413010591e-24	5.55754756552445e-21	43.4135915134348	0.0420626476390219	NYY
cg09879334	chr11	128481110	0.212219897700052	-0.0424348296838293	10.6244290748419	6.83342939388378e-24	5.58307481403629e-21	43.4073310359958	0.0460962683787105	YYY
cg26055120	chr20	23434086	0.192969050292532	1.08091858662463	10.6228836556657	6.92622106118068e-24	5.64852355619123e-21	43.3941770242145	0.0336681383816666	YYY
cg08270240	chr19	21933659	0.200661197892846	2.21015577852541	10.6142725723959	7.46664631822354e-24	6.07812310655565e-21	43.3209046112094	0.0212694653377418	YYY
cg07456480	chr17	32132717	0.296280358007088	-1.66388746194878	10.6122842310749	7.59726939606691e-24	6.17316956595234e-21	43.3039909093306	0.0347495581111057	YYY
cg16269755	chr1	151586058	0.244976295910586	-1.49157302668994	10.6119568218256	7.61899498973166e-24	6.17954617675362e-21	43.3012060121232	0.0288089663835254	YYY
cg03627738	chr10	80477516	0.292039717285698	0.416285170621437	10.5989995474106	8.53018495907429e-24	6.90600672401215e-21	43.1910362388994	0.0655830899818542	YYY
cg01152374	chr15	69817071	0.224970449844144	1.66257833355216	10.586431421264	9.51723135659299e-24	7.69113202178042e-21	43.084255420926	0.0400502262249283	YYY
cg02007217	chr2	133176249	-0.571424860127949	0.452264470271026	-10.5845909345055	9.67099814131281e-24	7.801236794144e-21	43.0686249877112	-0.100882669374977	YYY
cg03495498	chr14	97878346	0.351688300083217	-0.150201577812061	10.5793391863966	1.01234650490101e-23	8.15145799293515e-21	43.0240335641323	0.0662329931156693	YYY
cg09366519	chr1	209877970	0.203160960429213	0.258107382370914	10.5736967621024	1.06330425312558e-23	8.54631753110565e-21	42.9761404036563	0.0410292338065059	YYY
cg25274157	chr19	19626576	-0.176893850892117	0.537349430314875	-10.5723854324076	1.07550733243012e-23	8.62882439585261e-21	42.965012062892	-0.023645182442805	YYY
cg26136722	chr14	96508538	0.365365399100632	1.29033554233571	10.5676847616328	1.120405456172e-23	8.97287591211075e-21	42.9251278385104	0.0596556110141025	YYY
cg00907427	chr1	23668691	0.234220412342155	-1.02192590332196	10.5639373319473	1.15752846843951e-23	9.25353611076853e-21	42.8933396154413	0.0319310116381267	YYY
cg23485591	chr7	25601773	0.244557165922237	1.16173073472657	10.5631839731453	1.16513763752849e-23	9.29767306386038e-21	42.8869499700316	0.0428371825055001	YYY
cg24544656	chr1	3445026	0.221433017017404	1.82404983132452	10.538038275987	1.44972170847981e-23	1.15479281378976e-20	42.6738393922328	0.0317603929984289	YYY
cg20769487	chr1	3523600	0.202778483102592	0.229675552178385	10.5360239286835	1.47530346661633e-23	1.17307174465712e-20	42.6567815073963	0.0482047246381728	YYY
cg02699834	chr12	53039430	0.263313728356565	-0.569481088768609	10.5331841876094	1.51213085414676e-23	1.20021141260741e-20	42.6327375019459	0.0577610179263745	YYY
cg18390991	chr2	217672659	0.219535501132023	0.395789296252333	10.5293044902137	1.56392508452175e-23	1.23911287150476e-20	42.5998947897802	0.0589127088474708	YYY
cg22333583	chr12	53172600	0.212325119912704	-1.21953932514741	10.5264899545949	1.60259854678657e-23	1.26749889114748e-20	42.5760737195358	0.0383402755548421	YYY
cg00294267	chr16	49572227	0.20560258501266	0.527383687440253	10.5250851479339	1.62225534009056e-23	1.28077059100149e-20	42.5641855102556	0.0409293468917061	YYY
cg18905668	chr11	18388147	0.224172969053879	0.671863806849512	10.5234492626834	1.64544747998427e-23	1.29678152742024e-20	42.5503430484961	0.0312806270328874	YYY
cg03523740	chr1	32645027	-0.125785435873021	-2.129841068598	-10.5196882226539	1.70002462341074e-23	1.33742679198426e-20	42.5185231703554	-0.0154713010345091	YYY
cg01882871	chr17	32575548	0.633776195559101	0.589094317440617	10.5099835394719	1.84929817085691e-23	1.45229592755348e-20	42.4364507477112	0.11031287852411	YYY
cg02824888	chr12	115129011	-0.332762062146285	0.0380285267126581	-10.508933783737	1.86620561423329e-23	1.4629934920679e-20	42.4275758263481	-0.0473593412243655	YYY
cg13362033	chr1	7018949	0.420781393664774	0.529973752567725	10.5036180552945	1.95420707634475e-23	1.52928896052836e-20	42.3826437675526	0.0825050753111682	YYY
cg02905198	chr12	54070610	-0.215911762529394	-1.72233265266438	-10.4950711304437	2.10441989249891e-23	1.6439506682318e-20	42.3104294869121	-0.0267689318385653	YYY
cg26810690	chr1	3622130	0.448423652524636	1.16458474758867	10.4947596122369	2.11010626000764e-23	1.64550594613605e-20	42.3077981206796	0.0758307548368695	YYY
cg19237113	chr1	6803800	0.229859238453445	0.162277555665175	10.4934220375261	2.13469592027188e-23	1.66177120627067e-20	42.2965003064962	0.0364443732734278	YYY
cg24332710	chr1	46016173	-0.183389227135847	0.584610972319181	-10.4890039587499	2.21795712125722e-23	1.72357331769489e-20	42.2591894841983	-0.034118108661055	YYY
cg06048154	chr16	1311632	0.291629330622342	-2.29379999607528	10.4881882723373	2.23367819001897e-23	1.73276612734367e-20	42.2523020676179	0.0279092263476189	YYY
cg27522154	chr1	48458463	0.211321962141701	-0.31616218164392	10.4802825006243	2.39190138870368e-23	1.85228011575513e-20	42.1855655425804	0.0535430247114029	YYY
cg01424263	chr10	77221564	0.236224484509099	1.30214356113102	10.4774871422138	2.45047018194705e-23	1.89172037816343e-20	42.1619761328416	0.0469388879066718	YYY
cg24856658	chr5	78533917	0.371205900188518	0.536605609646229	10.4774466711513	2.45132851432207e-23	1.89172037816343e-20	42.1616346356607	0.0644423223420221	YYY
cg02659581	chr1	3467842	0.241798096244963	1.33350554954481	10.4760913401142	2.48024619859616e-23	1.91072502909775e-20	42.1501987538847	0.0427064355871507	YYY
cg16713947	chr12	6560689	-0.425263857132518	-2.89513875958533	-10.4746453321897	2.51147221471001e-23	1.9295284878643e-20	42.1379987962074	-0.0286703635196596	YYY
cg00809399	chr1	249153756	-0.159394566074561	-0.457016524400909	-10.4745602824172	2.51332094323388e-23	1.9295284878643e-20	42.1372812650109	-0.0242365592927959	YYY
cg25978011	chr1	152855420	0.203057380799911	1.43521487634826	10.4707775049212	2.59692863751921e-23	1.99028431989204e-20	42.1053711889773	0.0348909861411383	YYY
cg23197460	chr4	144436129	0.183529374389936	-1.3434961285736	10.4705164499097	2.60279937377253e-23	1.99135618480186e-20	42.1031692961841	0.0207295255716641	YYY
cg01993847	chr17	72244690	0.284846144061354	0.0112673763404655	10.4668185072343	2.68739025649391e-23	2.05254847106535e-20	42.0719823759513	0.0602621579965628	YYY
cg20564283	chr8	49469560	0.275535781840414	-0.767042491026432	10.4554068170909	2.96603050338446e-23	2.26148652480484e-20	41.9757847561739	0.0541381316234841	YYY
cg19254282	chr10	44400532	0.265260089144049	0.325371244482587	10.4544693220514	2.99015789907418e-23	2.27598551963069e-20	41.9678848603628	0.057877319957801	YYY
cg07475178	chr16	75149110	-0.362560304363233	2.32549437538123	-10.4539512561248	3.00357436972041e-23	2.28229622559789e-20	41.963519518007	-0.0359539959164331	YYY
cg04159546	chr1	3605087	0.362003794390809	-0.360305732882613	10.4453145025143	3.2362550409575e-23	2.45491170720183e-20	41.8907643956232	0.0796104365785572	YYY
cg05126388	chr16	49670144	0.450974391395096	1.64912998037845	10.4340076103984	3.5681249096542e-23	2.70205361143028e-20	41.7955738047124	0.0777036387858649	YYY
cg27525020	chr16	49802162	0.498152549461987	1.9446202009108	10.4300727039119	3.69137373357226e-23	2.79064093945261e-20	41.7624618787641	0.0771126746282271	YYY
cg17146738	chr7	98739698	0.24536594378786	0.425852515058232	10.4203942292713	4.01280499068293e-23	3.02849793329037e-20	41.681051949883	0.0333865923047595	YYY
cg02955098	chr1	3473665	0.185234425777087	-0.114356260496496	10.4175757021161	4.11153146290512e-23	3.09775720260485e-20	41.6573530786774	0.0390069265024477	YYY
cg20701680	chr10	80745044	0.332016653846751	0.571744709555075	10.4039136563925	4.62533956948962e-23	3.47898978517433e-20	41.542536867453	0.0704162737759397	YYY
cg21241823	chr21	43300024	-0.189313798974513	0.814021513123123	-10.3996927458646	4.79661590779309e-23	3.60173277941028e-20	41.507083557599	-0.0298018635303258	YYY
cg02300114	chr12	130604047	0.41745730274504	0.647378998853766	10.3974187643671	4.89148507978074e-23	3.66678567904816e-20	41.4879871601479	0.0765294393500866	YYY
cg11087049	chr14	51296586	0.160502670403174	-1.32264755694927	10.3944329643999	5.01888569774578e-23	3.75596535415268e-20	41.462917096141	0.0249058281944444	YYY
cg15771092	chr22	44321586	0.209507556284642	0.922546323210021	10.3870476650323	5.34833904327115e-23	3.99580153105653e-20	41.4009265970439	0.0418442584711973	YYY
cg14685948	chr10	71608654	0.171175178366198	-0.183151610441525	10.3840078860919	5.49010026211309e-23	4.09360156480344e-20	41.3754195321904	0.042071850036263	YYY
cg20414505	chr1	6061279	0.221557514127901	-0.1469033473367	10.3838486116652	5.49763010019012e-23	4.09360156480344e-20	41.3740831767276	0.0504073815771099	YYY
cg04340324	chr1	209755781	0.231965839370001	0.855076072866169	10.3830541967599	5.53534017035176e-23	4.11480000062419e-20	41.3674180157689	0.0460367945818382	YYY
cg22019247	chr1	181378760	0.219228325181849	-1.1477286316133	10.3825153753382	5.56106355439037e-23	4.12703209561973e-20	41.3628974751522	0.0430670301877684	YYY
cg04519916	chr17	32952449	0.175056145055681	-0.511351768123	10.3787410664811	5.74460790983064e-23	4.25615228098763e-20	41.331236406785	0.0379900927079933	YYY
cg19949530	chr21	33034963	0.426345669646092	0.508299287395203	10.3715595227941	6.11061680275291e-23	4.51980602773457e-20	41.2710137311358	0.079852550683059	YYY
cg12698626	chr17	32581466	0.377816734760233	-0.194398906345662	10.3662306474784	6.39708430636267e-23	4.72384893162281e-20	41.2263442368846	0.0697775571003237	YYY
cg02017282	chr17	44896923	-0.250186689844086	-1.22171146549316	-10.3624758240054	6.60690466627485e-23	4.87071075494956e-20	41.1948780735607	-0.0289333639814321	YYY
cg05501498	chr15	32157878	0.250403599576924	-1.29394234963174	10.3584027311103	6.84224222333751e-23	5.03586765739385e-20	41.1607529645783	0.0453553714861624	YYY
cg03766373	chr12	52714864	0.125503717544447	-0.20937077551079	10.3528387393311	7.17722724676488e-23	5.2736986699422e-20	41.1141506584892	0.02771091166944	YYY
cg16196968	chr8	86976101	0.588154296260006	-0.387537959838291	10.3523232796205	7.2090731287127e-23	5.28837177035739e-20	41.109834132645	0.106261921351048	YYY
cg13648045	chr17	32579022	0.364123215101932	1.46520316300413	10.3488895611995	7.42482343675252e-23	5.43494673878852e-20	41.0810832321539	0.0570098988598077	YYY
cg26703758	chr11	17791761	0.245234666293744	1.50235188883671	10.3487567700232	7.43329462475624e-23	5.43494673878852e-20	41.0799714793036	0.0389832296441208	YYY
cg06101324	chr1	152955543	0.215518275967573	-1.07729456398199	10.3435302517414	7.77444441617005e-23	5.67506403400552e-20	41.0362213104143	0.0352273565408366	YYY
cg02358653	chr2	136632610	0.218409200257782	-0.505417789720039	10.3401330962111	8.0044769829026e-23	5.83331253550408e-20	41.0077919471816	0.0349730485689639	YYY
cg00923744	chr1	230204526	0.250716530816765	-0.351675350803902	10.3399446302734	8.01743466267926e-23	5.83331253550408e-20	41.0062149297383	0.0554631447157916	YYY
cg08549810	chr1	86861232	0.409509031636274	-0.760946291467318	10.3371963202409	8.20877392562312e-23	5.96278374560132e-20	40.9832201125423	0.0608766478720982	YYY
cg11950860	chr1	152730231	0.345657182621159	-0.245916564558562	10.3340859701677	8.43079272728297e-23	6.11408228667607e-20	40.9572008549499	0.0731733072756079	YYY
cg21006600	chr12	2342206	0.290662835237855	0.851389036578717	10.3255537453831	9.0709099570931e-23	6.56760429898293e-20	40.8858512513264	0.0546781896039208	YYY
cg03086236	chr16	30033092	-0.172998291814041	-3.70391677945615	-10.323935161176	9.19767806418692e-23	6.64857742380685e-20	40.8723203061509	-0.00874967802874964	YYY
cg02081841	chr10	80590072	0.366037654929123	0.244354286811771	10.3223451405586	9.3239215079103e-23	6.72890943468279e-20	40.8590294660367	0.0768732083756163	YYY
cg25599521	chr14	94981685	0.240220752938132	-1.63521783273134	10.3114290044701	1.02383297893008e-22	7.37686571508137e-20	40.7678178264588	0.0354961930031505	YYY
cg13266717	chr20	62338881	-0.292599588190262	-4.15691200935291	-10.3082024856246	1.05252697413327e-22	7.57135873971104e-20	40.7408699258639	-0.00992986005403038	YYY
cg24964130	chr2	133197577	-0.455159698275407	0.60240986751689	-10.3075015386605	1.05886541738291e-22	7.60466895679725e-20	40.7350163275845	-0.0776300374060078	YYY
cg06948658	chr12	2552733	0.282773335976404	2.30167694283401	10.3013278823662	1.11635419874575e-22	8.00463711608874e-20	40.6834712235422	0.0348028144496064	YYY
cg24555591	chr2	145149645	-0.438084017053038	0.936900032767911	-10.2918884140476	1.21029940911243e-22	8.66430386319558e-20	40.6046974646785	-0.0600367379155048	YYY
cg14774685	chr15	93123385	0.339060944716151	1.33167606730253	10.2911652473377	1.21781221720095e-22	8.70409291253301e-20	40.5986644412251	0.0624885647348152	YYY
cg22890825	chr10	80725166	0.149384919155138	-0.20467377177829	10.2804446874938	1.33477234951766e-22	9.52475580526478e-20	40.5092600002159	0.0333474398783206	YYY
cg06202149	chr1	3605886	0.271962588304441	-0.332728183752301	10.2749280155659	1.39923750967304e-22	9.96879487731504e-20	40.4632768560588	0.0650405352286753	YYY
cg13373757	chr12	2263558	0.17537992410829	0.793703879254259	10.2676793313463	1.48866287288239e-22	1.05889588931521e-19	40.4028809661284	0.0327135204022938	YYY
cg02205445	chr2	144648543	-0.282628837286256	-1.02883789667949	-10.2659186613139	1.5112267149836e-22	1.07323127463233e-19	40.3882152339087	-0.0418820151029815	YYY
cg21419383	chr1	152881930	0.296825748716183	0.0829575980945171	10.262433683679	1.55689433484504e-22	1.10260697114854e-19	40.3591914227689	0.0645426801028235	YYY
cg19056772	chr17	7341616	0.19100492010818	0.771433729529251	10.2623848915246	1.55754334337746e-22	1.10260697114854e-19	40.3587851138402	0.0333235297889709	YYY
cg03929570	chr16	70484978	-0.203580858579153	0.945477164255061	-10.2620094731999	1.56254596005905e-22	1.10439260317964e-19	40.355658918819	-0.0348584677376612	YYY
cg25438517	chr5	77146796	-0.251843879198298	2.36965635017507	-10.2612891717735	1.57218900526237e-22	1.10944718840764e-19	40.3496610085488	-0.0255021556124292	YYY
cg08123701	chr1	57955106	0.228282763632305	-0.231795498178032	10.2596065099995	1.59494649533066e-22	1.12372561004406e-19	40.3356506317986	0.0493584782297916	YYY
cg13358773	chr17	55037264	0.157419169203436	-1.52147130562007	10.2581300489024	1.61518438096596e-22	1.13618652573106e-19	40.3233583647337	0.0184110137204541	YYY
cg25357194	chr12	52996658	0.223875830038014	0.535817492500988	10.2578365939106	1.61923704278145e-22	1.13724074437798e-19	40.3209153427184	0.0527240686869398	YYY
cg01315919	chr20	22401404	0.238529424711348	1.56993718275631	10.2503153237578	1.72662306320683e-22	1.21075159738364e-19	40.2583158805147	0.0441111700066268	YYY
cg03614916	chr18	22007271	-0.261642865791635	-1.33720653287011	-10.2485286155083	1.75315507527775e-22	1.22742356227913e-19	40.243449468549	-0.0457941337937362	YYY
cg12820310	chr2	218531045	0.253371365194822	0.62652283843063	10.2447993806709	1.80984401371386e-22	1.26512358357689e-19	40.2124255252534	0.0547667130673477	YYY
cg11067224	chr1	152780139	0.383939588318914	0.756791243716294	10.2430146866814	1.83761372007649e-22	1.28252188408812e-19	40.1975810188089	0.0677089677662899	YYY
cg01185530	chr13	96329433	-0.193126703871236	-3.07303349007199	-10.2310152424147	2.03562857831355e-22	1.41849862612567e-19	40.0978168035174	-0.0126255444867153	YYY
cg02717454	chr16	3928799	0.305791245229651	-0.868384372728279	10.2293241926232	2.06518664578117e-22	1.43684715509398e-19	40.0837633588364	0.0470892414171531	YYY
cg08674885	chr8	49832881	0.213778992879036	0.444625728384371	10.2244070277722	2.15357693196654e-22	1.49600690969142e-19	40.0429078453483	0.0334685747476761	YYY
cg04888174	chr12	33139435	0.151814249929368	0.372249883487551	10.2225353444322	2.18820015873904e-22	1.5176906390701e-19	40.0273598190986	0.0252984336897012	YYY
cg17091301	chr2	133171381	-0.489546654362653	0.155817260251267	-10.2090452747194	2.45463438571903e-22	1.69983622084634e-19	39.9153525102618	-0.0886929551252802	YYY
cg02066570	chr9	116661680	0.241313341446131	-0.134721192574092	10.2085513615013	2.4649777645347e-22	1.70434839912497e-19	39.9112533888615	0.0456702266060443	YYY
cg10104542	chr2	237874990	0.454492512192821	0.111835142933417	10.2069264149186	2.49931318452e-22	1.72540957546775e-19	39.8977684153743	0.091362429618356	YYY
cg20197123	chr10	125923337	0.307649841983246	1.73250314871586	10.202422620007	2.59698070463681e-22	1.79005940278525e-19	39.8603999433158	0.0449080627062747	YYY
cg13608733	chr11	8228022	0.321096312637303	-1.60341241107587	10.1946519799281	2.77447953411838e-22	1.90945084697552e-19	39.7959511778744	0.0481041823655574	YYY
cg22021934	chr17	1358234	0.247706352263633	-0.638500657127321	10.19422868762	2.78448708254602e-22	1.91338092460174e-19	39.7924413540161	0.0354587092092692	YYY
cg22305574	chr3	123797483	0.236980595337565	-0.00693957607900255	10.18536826877	3.00238906129235e-22	2.05993497139312e-19	39.7189948383374	0.0470816954036208	YYY
cg12413242	chr12	2292890	0.260293990518198	1.11873259210537	10.1824203748316	3.07857410519825e-22	2.10895587756072e-19	39.6945680789246	0.0507753664644558	YYY
cg13079429	chr11	28781311	-0.381320501288319	-0.301922401251161	-10.1818255512771	3.0941777574882e-22	2.11638906835458e-19	39.6896398231958	-0.0676610759496496	YYY
cg12611135	chr1	3401748	0.335573946647963	1.98455930919409	10.1811924806803	3.11087096761694e-22	2.12454356245174e-19	39.6843948863921	0.0424833528522424	YYY
cg17056048	chr2	144271431	-0.560721410582854	0.223675064576113	-10.1749269566258	3.28098165987616e-22	2.23728782778918e-19	39.6324969383665	-0.097324468838945	YYY
cg00086809	chr16	640354	-0.140380767804597	-3.09057776127889	-10.1723564876147	3.35341300539775e-22	2.28318201256498e-19	39.6112114815588	-0.00960867864158386	YYY
cg12428378	chr1	153280070	0.193900368287098	1.52245497352374	10.1685283809433	3.46423438744771e-22	2.35503413675411e-19	39.5795182818241	0.027964445463953	YYY
cg01421140	chr1	57470853	0.25770983242033	-1.0111406441128	10.1639067300409	3.60288190118302e-22	2.44555494999234e-19	39.5412655740353	0.0507807819343007	YYY
cg03525069	chr10	71576245	0.199400168539823	0.354958445578837	10.159943900707	3.72614192858623e-22	2.52537142416593e-19	39.5084748169352	0.0489771315617115	YYY
cg04423493	chr14	97845775	0.257735336382826	0.15960870552193	10.1592489967612	3.74818356643492e-22	2.53644936488603e-19	39.5027256321941	0.0546361040750167	YYY
cg22609785	chr10	80416672	0.23904487514007	-0.425156613672347	10.150415128858	4.03992508048259e-22	2.72972649466939e-19	39.4296621865811	0.0492684356192644	YYY
cg08895932	chr1	152778580	0.462463228649878	0.864210952764607	10.1358763709035	4.56992177903194e-22	3.08316004533907e-19	39.3095044595428	0.0849697426576481	YYY
cg26976108	chr12	52867568	0.268299432331113	0.315417545731198	10.1351374450632	4.59862901419724e-22	3.09783408499806e-19	39.3034004870185	0.0599124450670508	YYY
cg10080966	chr10	112260867	0.220712611800444	-2.3423911127675	10.1123128389074	5.57919748414234e-22	3.75270981471893e-19	39.114998160345	0.0165502039031149	YYY
cg00589002	chr1	3606082	0.251196942338106	-0.0401750378272032	10.1039798481152	5.98671123166166e-22	4.0207402772426e-19	39.0462836863488	0.0608806415429262	YYY
cg11361442	chr11	68841024	-0.162374443692131	2.65980767296763	-10.103262293382	6.02315379177052e-22	4.03912330435542e-19	39.040368402809	-0.0142859657321941	YYY
cg16475423	chr2	145106459	-0.33930808587904	0.216046192433492	-10.0956373764375	6.4242664674019e-22	4.30163086326584e-19	38.9775280424959	-0.0540741790649091	YYY
cg27268279	chr10	71672083	0.233591775256517	0.171584019600648	10.0950766738502	6.45478793296088e-22	4.31557816998942e-19	38.9729082629421	0.0567501070058503	YYY
cg16050028	chr17	6068454	0.196621964866542	-0.524917820911862	10.0948840915831	6.46530418766212e-22	4.3161285128543e-19	38.9713215644383	0.0439570745745656	YYY
cg04905877	chr1	204950701	0.230875951971446	0.808499049778507	10.0938158060723	6.52394912114763e-22	4.34875900713529e-19	38.9625202456207	0.0505919120135205	YYY
cg10047026	chr17	4613992	-0.257631383305894	-1.17468032719137	-10.092282216443	6.60906164587966e-22	4.39607775124855e-19	38.9498864734267	-0.0397961176193566	YYY
cg21691717	chr1	153321907	0.266350269521894	0.987719161243747	10.0921816489939	6.61468137508821e-22	4.39607775124855e-19	38.9490580385743	0.0473364150279291	YYY
cg23878241	chr12	111019734	0.19781763432519	0.372488623154955	10.0901777097518	6.72765593846197e-22	4.46449654391426e-19	38.9325515037116	0.0381370414971328	YYY
cg11746651	chr1	3664612	0.274368771911831	0.045744342856293	10.08406892629	7.08399774567595e-22	4.69397075624865e-19	38.882246397307	0.056283771178852	YYY
cg03332597	chr1	185125704	-0.192123826092781	-1.79109221844113	-10.0669605077676	8.18478232011416e-22	5.41530980971143e-19	38.7414665812788	-0.0261955177189167	YYY
cg16163116	chr1	3608758	0.363583396631608	1.7797233789498	10.0594059932097	8.72337058587639e-22	5.7630934832906e-19	38.6793526208136	0.0610044223887863	YYY
cg24332770	chr1	152658287	0.235035363266722	-0.803144042622262	10.0571674105857	8.88961947622497e-22	5.8642251572363e-19	38.6609526375459	0.045212452071263	YYY
cg27645294	chr17	21795257	-0.453912502185762	-0.540673055167461	-10.0503965566987	9.41183730121188e-22	6.19953267723228e-19	38.6053160698816	-0.0701062726015655	YYY
cg26469387	chr15	31846670	0.213123784986015	0.930564843323394	10.040862457308	1.01991736364929e-21	6.70822398598272e-19	38.5270153583745	0.0470020954957633	YYY
cg11881562	chr19	49633902	-0.196682164606634	2.80217828407385	-10.0378304992583	1.0462998075055e-21	6.87159713401822e-19	38.5021250039215	-0.01460935833299	YYY
cg08245989	chr12	9280923	0.339820583691734	-0.242662742344989	10.037270845854	1.05124312739283e-21	6.89389451073969e-19	38.4975311615761	0.0597598649277545	YYY
cg18221610	chr4	7164648	0.251003836062897	0.928272688636827	10.0337357841816	1.0830076921566e-21	7.08475527141366e-19	38.4685179494319	0.0468543954204191	YYY
cg10637292	chr12	52960529	0.175269373554579	-1.42825126218655	10.0336785791228	1.0835294669471e-21	7.08475527141366e-19	38.4680485070962	0.0285395554263307	YYY
cg17275551	chr6	39462994	0.321414583469519	0.963727161572219	10.0200918165644	1.21479376882403e-21	7.93139207909715e-19	38.356601117256	0.0589468504881762	YYY
cg26038022	chr2	144698389	-0.644207746509067	1.63792114332925	-10.018765981096	1.22841858860563e-21	8.00860574373554e-19	38.3457310710338	-0.0737724397834276	YYY
cg07802612	chr10	49750078	0.175356000221316	0.345528502660772	10.016395181782	1.25316096519386e-21	8.15796795701159e-19	38.3262960995899	0.0372073637365646	YYY
cg27000831	chr17	32645748	0.320135062560845	-1.05664559870512	10.0153842519177	1.26386114367947e-21	8.21561404869062e-19	38.318009774525	0.049092533344857	YYY
cg04124909	chr1	182030818	0.121512056294379	-0.780094394853721	10.0140560656345	1.27805724150474e-21	8.29578385397593e-19	38.3071238179007	0.023396523083819	YYY
cg12048425	chr2	230785050	0.242364684962163	-1.37030859547468	10.0136547388191	1.28237780379464e-21	8.31171213563417e-19	38.3038346871455	0.032711061368937	YYY
cg01606800	chr14	94855990	0.425531305442953	1.99694270918244	10.0113513208632	1.30745749938916e-21	8.46194855251465e-19	38.2849583749847	0.0602379032348804	YYY
cg18657419	chr17	31561934	0.207718373991999	-0.780802535525408	10.0011989775931	1.42392426813799e-21	9.20235341462912e-19	38.2017948289638	0.0420355211032412	YYY
cg10406696	chr16	49672617	0.416775435345177	1.46718106412648	10.0001064977833	1.43705486291419e-21	9.26804539492822e-19	38.1928490213775	0.0716705837891671	YYY
cg06283270	chr15	93353066	-0.22055198476402	-2.98346524366793	-10.000007394804	1.43825191630743e-21	9.26804539492822e-19	38.1920375451205	-0.0137024878029894	YYY
cg08919846	chr1	3664586	0.271262351618166	1.0484519957261	9.99962962686809	1.44282401293909e-21	9.28407212187127e-19	38.1889443495102	0.0467366744759599	YYY
cg12311002	chr17	34391735	0.194273690474846	0.249756012872844	9.99268434710921	1.5294994436227e-21	9.82759672810142e-19	38.1320895225664	0.0434807788565176	YYY
cg19211484	chr3	16650168	-0.411966364722963	1.17376172229547	-9.98336112574171	1.65402475325785e-21	1.06124039492961e-18	38.0558095084398	-0.064394256271174	YYY
cg02506248	chr12	130502267	0.426406290293601	0.499128280463186	9.97453818581388	1.7811142129285e-21	1.14113809281205e-18	37.9836658803306	0.0912036491010382	YYY
cg15408734	chr2	70369140	-0.153708136188097	-1.84295156562427	-9.96969088416217	1.8550129708281e-21	1.18677653106953e-18	37.9440482525967	-0.0164736519825884	YYY
cg24091195	chr1	153174759	0.177079933611354	-0.850217504058004	9.96862183609218	1.87171605452916e-21	1.19574459301095e-18	37.9353124935605	0.0363549725692493	YYY
cg04088152	chr1	6062462	0.18180319987555	0.168375644207805	9.96215463282935	1.97599112307302e-21	1.2605521136099e-18	37.8824787282523	0.0377354861691579	YYY
cg06086389	chr16	22981614	0.253516726874305	-0.869220820929282	9.954842303995	2.10084946329628e-21	1.33828619072624e-18	37.822767989169	0.0476137446255525	YYY
cg14236665	chr10	5853447	0.216408355870465	0.185560178189882	9.95045829004479	2.17942798320145e-21	1.38635904786282e-18	37.7869830625951	0.0320127610614047	YYY
cg20679157	chr12	52800873	0.273525247602122	1.84651124591121	9.94976211022537	2.19217174345076e-21	1.39247624761807e-18	37.781301387742	0.0421873632248033	YYY
cg09071239	chr20	23336944	0.272454669655457	1.73428894664074	9.94899327313464	2.20633144273759e-21	1.39947414837508e-18	37.7750270464195	0.0340602872515173	YYY
cg07122218	chr14	78433906	0.200682559881164	0.516495689211943	9.94397915520576	2.30092855752927e-21	1.45740094770913e-18	37.7341155931081	0.0428619431321523	YYY
cg11115673	chr10	50224628	0.236204368905929	-0.257490313127028	9.93820089770639	2.41494196193684e-21	1.52744393029448e-18	37.6869862484202	0.0515358618837682	YYY
cg18026062	chr5	167642863	0.202734211069946	-0.0913227756736383	9.93573297387926	2.46532975259006e-21	1.55710227173588e-18	37.666862583579	0.0436537280830818	YYY
cg04473405	chr12	52762005	0.174365632077582	-0.645308044298944	9.92964465115679	2.59414064131955e-21	1.63613846527689e-18	37.6172320187912	0.0376711084646091	YYY
cg06766636	chr6	116598395	0.305919853442571	-0.116751005390832	9.92348340753871	2.73129104006052e-21	1.72020341122499e-18	37.567027527667	0.046595382019122	YYY
cg16875104	chr7	30635889	0.23777523441982	-2.24651857954433	9.92282074317361	2.74646392393296e-21	1.72731633209184e-18	37.5616290797278	0.0205716387997338	YYY
cg26334848	chr2	8133996	0.333687663635164	1.85057648909668	9.91895397858922	2.83668284859236e-21	1.78154085395699e-18	37.5301329380852	0.0464021535079947	YYY
cg01039498	chr12	53190173	0.221222188798223	1.11360118493732	9.91558914724173	2.91757943952048e-21	1.82976610939549e-18	37.5027318372971	0.0431262146545376	YYY
cg05241431	chr16	49895551	0.301754210230005	1.495502359372	9.91337718794606	2.97200159425931e-21	1.86127556383769e-18	37.4847223692376	0.0544636352355785	YYY
cg16164356	chr1	111683801	0.23950382485913	-0.537042952279218	9.91275017766153	2.98761069367055e-21	1.868423194461e-18	37.4796178224173	0.0314737591663449	YYY
cg13680337	chr10	71626580	0.203656068790231	-0.296936352077189	9.90284554702957	3.24525140045953e-21	2.02670273926201e-18	37.3990117501254	0.0449142484740125	YYY
cg17509872	chr8	17105487	0.217596446494728	-1.70476627138968	9.90174141752564	3.27530391861538e-21	2.04260613203532e-18	37.3900294125479	0.0221537689771416	YYY
cg06646112	chr1	3621445	0.313854387351642	1.5436172104585	9.89390362328998	3.49672007642561e-21	2.17763989117572e-18	37.3262863364186	0.0555259047401967	YYY
cg14399552	chr17	41382237	-0.359682554410129	1.9602026822993	-9.89272089803771	3.53139714439505e-21	2.19616404701388e-18	37.3166703997391	-0.0461130375095521	YYY
cg03390717	chr22	39966585	0.202255264929962	-0.0489109834608389	9.88524022975336	3.75876872317233e-21	2.33430546655053e-18	37.2558678529173	0.0470675906834261	YYY
cg00047843	chr12	83321412	0.174350831988302	-0.103583279401594	9.88507074470322	3.76408495386258e-21	2.33435128145686e-18	37.2544906398782	0.0258368502672943	YYY
cg08129093	chr11	17803389	0.390954619758638	1.24749370602119	9.87905465953287	3.95770133409558e-21	2.45101159199362e-18	37.2056148977014	0.0652375475085806	YYY
cg21346980	chr2	144911452	-0.343239250045435	0.810803375039496	-9.87722953555227	4.01836967869062e-21	2.48512724137222e-18	37.1907911786292	-0.0507343167184747	YYY
cg17424602	chr5	138740101	-0.119749781329783	-1.76273226003286	-9.87392474089106	4.13058039704233e-21	2.55097999727353e-18	37.1639541597862	-0.0139148662006259	YYY
cg12364755	chr17	2498642	0.171908954702631	-0.011136828874727	9.87231297325369	4.18642848009175e-21	2.58188989024694e-18	37.150867756598	0.0253388653734121	YYY
cg06683316	chr16	49883799	0.33684418345687	1.32210500037545	9.86922278686331	4.29560734702998e-21	2.6455594028642e-18	37.1257816235156	0.0639578369016952	YYY
cg01093088	chr1	153322488	0.305285928083631	-0.103683839544597	9.86810598623816	4.33575585060247e-21	2.66659764315548e-18	37.1167167218609	0.060345524361693	YYY
cg03405128	chr4	77341841	-0.250210538837244	0.954704248924476	-9.86604213017476	4.41093271299119e-21	2.70909144355213e-18	37.0999665114841	-0.0383521341054811	YYY
cg09641486	chr7	150755542	-0.157173609396957	-1.96089651549381	-9.86247256084842	4.54402047674372e-21	2.7869867077734e-18	37.0710014714905	-0.017714384063628	YYY
cg13372658	chr8	49783907	0.333454353227931	1.00151031934833	9.85725008842451	4.74594379909015e-21	2.90682855979541e-18	37.0286366338296	0.0660737748559054	YYY
cg20141817	chr1	153124825	0.255147779721327	1.87085336459581	9.84091143864138	5.43693645109108e-21	3.3254782816881e-18	36.8961936612541	0.0324926122134693	YYY
cg16883475	chr10	80817545	0.201442107390812	1.50440376336208	9.83974043889074	5.49013004027353e-21	3.35340757760345e-18	36.886707030028	0.0299082253685505	YYY
cg08468772	chr5	139174423	0.15114991837072	0.58561256852135	9.83420671622007	5.74857174586578e-21	3.50645552035017e-18	36.8418868228769	0.0286023888248781	YYY
cg18530950	chr2	128284093	-0.23249221333526	-2.82798456297011	-9.83151996179406	5.87836805516667e-21	3.58072225837005e-18	36.8201316120712	-0.0193838657214179	YYY
cg11934394	chr12	53215390	0.209816300435958	-0.714525370025233	9.82805896875179	6.04986048470893e-21	3.68014996845659e-18	36.7921130795735	0.0422605284673969	YYY
cg04552921	chr10	80262264	0.268122551150125	1.40817531205216	9.82568537188702	6.17033212745941e-21	3.74831261807759e-18	36.7729013915395	0.0433636766865179	YYY
cg21056542	chr15	75745592	-0.1711084952668	-1.91209998909626	-9.82300202197977	6.30939305971495e-21	3.82756665237569e-18	36.7511863223588	-0.0171559689413273	YYY
cg09851528	chr11	117778029	0.264558420863212	-2.67784615749717	9.82119520304589	6.40477591165475e-21	3.88014395699293e-18	36.7365668323139	0.018769176903291	YYY
cg11660726	chr17	10325588	0.331203874666304	0.205544617696129	9.81763453765409	6.59695174349854e-21	3.99113787831731e-18	36.7077617288217	0.0750907534286568	YYY
cg07883869	chr16	49909757	0.169898665392045	-0.398126846889785	9.80781993011861	7.15678417695444e-21	4.32396003357655e-18	36.6283995854925	0.0396062115293475	YYY
cg00989986	chr8	49746558	0.252100628883567	1.82335867956269	9.80572007037839	7.28254870316843e-21	4.39398200738405e-18	36.6114267526667	0.0374396861479174	YYY
cg12596692	chr1	57773982	0.210971510496119	0.821606770044419	9.80301292342098	7.44792461967919e-21	4.48768197402099e-18	36.5895489024149	0.0386738581805252	YYY
cg10787981	chr11	15148999	0.165473562914568	-0.364407411888991	9.80067703548266	7.59361114181078e-21	4.56928062363624e-18	36.5706746372185	0.0345735932122956	YYY
cg15714846	chr2	208631684	0.479275162047598	-1.64250612138389	9.80051419513028	7.60387205771328e-21	4.56928062363624e-18	36.5693589791742	0.0626241756941176	YYY
cg05951817	chr17	28562142	-0.219817765094628	-1.54731105075474	-9.7943398777307	8.00324368475587e-21	4.80278752218426e-18	36.5194847823198	-0.0231649670250464	YYY
cg27656141	chr12	9277178	0.280032213183625	1.072595526249	9.7921918927907	8.14700379409882e-21	4.88247854028094e-18	36.5021389700877	0.0471968687827765	YYY
cg03353654	chr10	80677715	0.179138279322982	-1.41082826963154	9.78629747286443	8.55479749522186e-21	5.11520617647056e-18	36.4545523366844	0.0301032453598002	YYY
cg25591867	chr12	106641008	-0.214674869096527	-2.84459362871816	-9.78624787624656	8.55831323683309e-21	5.11520617647056e-18	36.4541520163964	-0.0154743133522202	YYY
cg24004478	chr7	855632	0.212474332975684	-4.37869704285574	9.78533207597171	8.62348947498225e-21	5.14725220702567e-18	36.4467603569422	0.00565439422542025	YYY
cg19744211	chr14	95079224	0.21971292991378	-1.04689242397188	9.78440001215566	8.69032868502857e-21	5.18020371648213e-18	36.4392379063742	0.0456350525871727	YYY
cg16865475	chr19	39051817	-0.40627792657634	0.638796038117149	-9.77617239258868	9.30307551406663e-21	5.53804125501679e-18	36.3728557173661	-0.0551957226138468	YYY
cg21936464	chr1	153177032	0.316350361509126	-0.245905085682359	9.77148167269056	9.67139760147566e-21	5.7496135930439e-18	36.3350267556682	0.0654314635848232	YYY
cg00877758	chr17	41382140	-0.273489995788226	1.83464210112093	-9.76983621400885	9.80399871779766e-21	5.82067325475134e-18	36.3217596121787	-0.0344001807748479	YYY
cg08165487	chr1	59211967	0.182707724218187	1.50537243451287	9.76896027059571	9.87532145904096e-21	5.85521090364692e-18	36.3146975931406	0.0255160804943886	YYY
cg22011316	chr2	144996219	-0.522523733521757	1.52113032980785	-9.7648353749515	1.02181657002397e-20	6.03754984283067e-18	36.2814476297495	-0.0612531227041948	YYY
cg19892525	chr11	108157498	0.236695783312671	0.223071896513494	9.76482392772392	1.02191333854422e-20	6.03754984283067e-18	36.2813553690433	0.0338241122224983	YYY
cg05782471	chr1	3623389	0.373215915859004	0.698491376966976	9.7647719424115	1.02235290795735e-20	6.03754984283067e-18	36.2809363862685	0.0817734212739766	YYY
cg07079663	chr8	21581910	0.231636750017217	0.343800180426687	9.75231175961158	1.13330799797404e-20	6.68393534730973e-18	36.1805550522106	0.0567199498818853	YYY
cg17743381	chr1	39024825	0.138109104653549	-1.32122122387755	9.74537278107386	1.20019268938577e-20	7.06903968709414e-18	36.1246908187752	0.0233488003757953	YYY
cg11750883	chr1	152486950	0.252147229747233	-1.00233020084511	9.74382492494871	1.21563843998927e-20	7.15055552551575e-18	36.112233007589	0.0487592622914103	YYY
cg14075413	chr14	95028105	0.281854988589587	0.512589427749911	9.74007853051739	1.2538438482029e-20	7.36555515884027e-18	36.08208592569	0.0607212830592241	YYY
cg24220733	chr12	53084709	0.211634806695085	1.7048600283597	9.73673517519941	1.2889433501865e-20	7.56176702350914e-18	36.0551886703619	0.035364847178012	YYY
cg25363387	chr17	63823864	0.369506823962036	0.811402480982889	9.73565061809055	1.30053734618929e-20	7.61974563732202e-18	36.0464647558458	0.0609231900291622	YYY
cg17967071	chr1	3619574	0.210828756782394	1.11851444207342	9.73400727342936	1.31830220446472e-20	7.71367896188756e-18	36.0332473362182	0.0461956296686535	YYY
cg23814743	chr3	49466685	-0.140179476941707	-1.8917563186083	-9.72995736619143	1.36311648539228e-20	7.96543021499347e-18	36.0006803490006	-0.0178519777073547	YYY
cg08309747	chr11	13983705	0.466641077988285	0.478863677414014	9.72065057326427	1.47190778352567e-20	8.58988406333872e-18	35.9258751542126	0.0848348521625263	YYY
cg06083483	chr17	32646006	0.270346790973857	-2.49567939602049	9.71357568114175	1.56033164133316e-20	9.09399676164331e-18	35.8690415854543	0.0220661914595347	YYY
cg02938205	chr3	49236810	-0.378087522402824	-2.96967329547691	-9.70851079264582	1.62685036398022e-20	9.4692898872207e-18	35.8283717884931	-0.0279625987046621	YYY
cg22491440	chr1	18311356	0.202288256204493	0.13332135122918	9.70331011354475	1.69807900517304e-20	9.87098202696395e-18	35.7866265190397	0.0405199190825335	YYY
cg19688761	chr10	129785464	0.214289599577345	1.21998948686662	9.69914556223037	1.75733967042435e-20	1.02021472459872e-17	35.7532090170244	0.0403008793722914	YYY
cg04656009	chr17	32645806	0.259203741223186	-0.98165755064049	9.6965995017548	1.79457509422985e-20	1.04047501146937e-17	35.7327835002991	0.0394660145019269	YYY
cg07909128	chr1	152957379	0.393254533669947	1.89995899506362	9.69555896227678	1.81001696507891e-20	1.04806337344136e-17	35.7244369183275	0.0513177972708989	YYY
cg21109025	chr17	32580869	0.605524203443591	0.786633739190309	9.6945896455861	1.82452039308978e-20	1.05508933973277e-17	35.7166621869866	0.103573812369575	YYY
cg26608486	chr16	88482341	0.469608243307618	1.10385297716561	9.68817245871535	1.9234879917528e-20	1.11087793254436e-17	35.6652042225461	0.108075240783802	YYY
cg23517752	chr12	2021945	0.151886138912479	-0.990463660771151	9.68514706129522	1.97197528643452e-20	1.13740571449869e-17	35.6409522342923	0.0304338574673007	YYY
cg12160567	chr14	90724229	0.247928579740197	-1.10855838750994	9.68073941359849	2.04479259637061e-20	1.17787989356625e-17	35.6056291082919	0.0325258456284127	NYY
cg07431106	chr17	32561989	0.356253008901383	2.01837843184421	9.6799099964237	2.05879025638806e-20	1.18441086276998e-17	35.5989833298189	0.0479703082691649	YYY
cg14218747	chr15	69883108	0.279329913790156	1.45356776935945	9.67667163317897	2.11435818828194e-20	1.21480927143459e-17	35.5730393450877	0.0540982193605469	YYY
cg01815626	chr12	52890212	0.170849448079616	-1.04015894437045	9.67391120221969	2.16289764255489e-20	1.24109630989892e-17	35.5509289271679	0.0346761399311045	YYY
cg10548272	chr2	26570144	0.296577247933545	-0.280937078340455	9.6731945273558	2.17567932365608e-20	1.24682385827404e-17	35.5451892240086	0.0412204458734334	YYY
cg12750431	chr10	44873037	0.310017265009005	0.774982782185042	9.67251214286545	2.18791905100043e-20	1.25222650281667e-17	35.5397244128837	0.0623801795271215	YYY
cg16083447	chr2	99226287	0.272007251781485	1.19377908524355	9.66724617507195	2.28469839836816e-20	1.30593829708418e-17	35.4975611879893	0.0388962444596169	YYY
cg26213873	chr1	112939056	-0.156247452256692	-3.52523380763781	-9.65818837583868	2.46119557944213e-20	1.40502082720876e-17	35.4250741331619	-0.00813680955691562	YYY
cg11297236	chr16	20416475	0.173648908338617	-1.93216805524411	9.6560017425253	2.50579067929315e-20	1.42682935475219e-17	35.4075820104497	0.0198878964304578	YYY
cg06682073	chr20	29610042	0.191854610073763	-0.120856545539492	9.65600096833989	2.50580660939056e-20	1.42682935475219e-17	35.4075758177759	0.0303137246447518	YYY
cg04995846	chr1	154943300	0.182962793544919	-2.02355829519705	9.65296284556535	2.56910065981142e-20	1.4597234206046e-17	35.3832766034427	0.0169005987148081	YYY
cg23639134	chr2	9459065	-0.244708550874514	0.543385847256835	-9.652913966053	2.57013183169618e-20	1.4597234206046e-17	35.382885702501	-0.0415611347078321	YYY
cg13818302	chr15	32089968	0.193960148477378	-0.713415824477584	9.64868854974377	2.66084087619145e-20	1.5093170747373e-17	35.349099127358	0.0446319560338228	YYY
cg21518208	chr12	52761416	0.219068341014316	0.0720886330404261	9.63653295040242	2.93987528882977e-20	1.66547301381621e-17	35.2519584847211	0.0431452751775132	YYY
cg05877397	chr16	49672444	0.524947085270561	0.964914081664377	9.63534019922237	2.96877093087762e-20	1.67970569575518e-17	35.2424311717979	0.0894013702592664	YYY
cg08491437	chr1	78442533	0.311438219315979	0.67289822113763	9.6336499885452	3.01020095921295e-20	1.70098510497008e-17	35.2289316832953	0.0464172578168629	NYY
cg12157646	chr2	133189699	-0.495389013953119	-0.39352916152254	-9.63073459232415	3.08301402248187e-20	1.73992182243686e-17	35.2056505788547	-0.0899554685075274	YYY
cg00712627	chr10	80588621	0.233091148838008	-1.07349987225799	9.62890682864477	3.12955095180122e-20	1.7639496059698e-17	35.1910572818757	0.0490170348518711	YYY
cg02389513	chr10	80224890	0.197119975444756	1.48551703310203	9.62718056398916	3.17414294329647e-20	1.78682177181437e-17	35.1772761044305	0.0316701170162158	YYY
cg24119717	chr5	139488731	0.222853610539916	-0.976050422901042	9.62697810402403	3.17941389085367e-20	1.78752911425699e-17	35.1756599287878	0.037273622440635	YYY
cg08886823	chr16	68270882	-0.156094125246706	-0.820633779686886	-9.62627355034087	3.1978243512868e-20	1.79561265005332e-17	35.1700358733591	-0.0216876886904807	YYY
cg00804934	chr1	2572713	0.316316467463761	1.32683529697483	9.62390094802586	3.26060286677357e-20	1.82855758603426e-17	35.1510987810342	0.0566691808729279	YYY
cg05344282	chr1	209845403	0.269099845211095	0.915496215155354	9.61930257283841	3.38577467326132e-20	1.89636600623956e-17	35.114405557047	0.0475409676545892	YYY
cg14323977	chr9	35160337	0.246075066200339	0.374816546169589	9.61518041019519	3.50202712499176e-20	1.95901461578151e-17	35.0815224538092	0.0313352095958681	YYY
cg07193504	chr1	225964856	-0.178676340889901	0.425961415382792	-9.61413426723908	3.53215454596238e-20	1.97338859713555e-17	35.0731787406978	-0.0329711464807175	YYY
cg12272369	chr10	95848841	-0.280862500424888	-1.97153343386539	-9.60931751060916	3.67421956382788e-20	2.05018689090495e-17	35.0347697433066	-0.0331029453843848	YYY
cg14120215	chr12	113841668	0.154576094122949	-0.411694271757202	9.6065705428017	3.75776024485976e-20	2.09417767998832e-17	35.0128711820288	0.0196382994063365	YYY
cg27541317	chr1	149871625	-0.227375802310523	-0.148824865293226	-9.60523765517381	3.79897190513835e-20	2.11449826497024e-17	35.0022470659214	-0.0451635050979834	YYY
cg20648272	chr20	35068341	-0.265570504597128	-2.20573104076046	-9.60374725557979	3.84558457829252e-20	2.13647076544352e-17	34.990368649045	-0.0270757428567759	YYY
cg00038857	chr17	32645753	0.330286903145808	-0.162606336705269	9.60366910048249	3.84804448880409e-20	2.13647076544352e-17	34.9897457910938	0.0543185926532528	YYY
cg17731560	chr15	93152765	0.153680192277398	0.885276990855646	9.60215791495458	3.8959165651646e-20	2.16035608506023e-17	34.9777030588074	0.0269857841601039	YYY
cg12090001	chr12	52761221	0.213100515322862	2.55944447068168	9.60030237819542	3.95550551310202e-20	2.19067112420776e-17	34.9629179343062	0.0213856701561095	YYY
cg23719534	chr15	101099284	-0.558852905594813	1.99927308722026	-9.59858401299378	4.01149487403234e-20	2.21891976958928e-17	34.9492275429324	-0.0546197354275901	YYY
cg26212135	chr10	3456947	0.183538873199476	0.571983677040337	9.59766832884375	4.0416507464137e-20	2.23157658872339e-17	34.9419328750793	0.0314003057164692	YYY
cg16185996	chr4	1008614	-0.269779153219517	0.347061320107641	-9.59758518733118	4.04439991892654e-20	2.23157658872339e-17	34.9412705634816	-0.0319526338421707	YYY
cg12107580	chr8	142431437	0.259135246922294	0.502548745797562	9.5936527399829	4.17657077820045e-20	2.30165233041527e-17	34.9099488523432	0.0495384756220103	YYY
cg22488857	chr7	100489022	-0.178315800269891	-1.07555032212683	-9.59318537711589	4.19256101445805e-20	2.30760838491452e-17	34.906226915926	-0.0257779800915669	YYY
cg07017706	chr12	53013331	0.299964350864657	0.353818283643626	9.59181676048826	4.23973649320131e-20	2.33069306940703e-17	34.8953283777657	0.0670424129597601	YYY
cg14615152	chr1	34093099	0.176539038588662	-0.666107973688013	9.58644858753	4.42990986340646e-20	2.43223354396782e-17	34.8525908871273	0.0377416002945742	YYY
cg13060236	chr1	57490967	0.343831680189825	-1.87445785731813	9.58356202191551	4.53564155927884e-20	2.48721847565586e-17	34.8296168913082	0.0487660234813567	YYY
cg11585071	chr1	3615457	0.294261386808041	-0.477058431110295	9.58205272228139	4.5919178069919e-20	2.51498152184716e-17	34.8176063473243	0.0659210318868687	YYY
cg09987231	chr14	105923632	-0.13108553581684	0.46601455532224	-9.581724827302	4.6042350479197e-20	2.51862969738033e-17	34.8149972300808	-0.0186320617591285	YYY
cg03851965	chr12	4337382	0.350107742709115	1.2437070584413	9.57377244755773	4.91320203771215e-20	2.68434451159312e-17	34.7517374112481	0.0669954589566771	YYY
cg04665124	chr12	130604404	0.564656125396974	2.94993931531307	9.5709249466567	5.02876020452644e-20	2.74411309601854e-17	34.7290947414625	0.0507459551240208	YYY
cg26393356	chr8	49466210	0.164518849670178	0.717167103530782	9.56857810857011	5.12602285193864e-20	2.79376401892966e-17	34.7104366820263	0.033245948869793	YYY
cg26565737	chr5	10334672	0.156307282778854	2.35223927926136	9.5609494542321	5.4552534981938e-20	2.96956524103758e-17	34.6498081959656	0.0139979099675615	YYY
cg01225317	chr1	205473878	-0.117274858132199	-3.34315478651685	-9.56078013486032	5.46279378390407e-20	2.97003893835072e-17	34.6484629102533	-0.00751992384860668	YYY
cg00524023	chr6	40886605	0.239486453587465	1.8333186765989	9.55997027359368	5.49900242059696e-20	2.98607902419338e-17	34.6420285804104	0.0368335541078839	YYY
cg01532487	chr1	31156665	0.253151247045136	0.58972206327992	9.55581272651999	5.68866477703053e-20	3.08530727720658e-17	34.6090028228903	0.0538103989592322	YYY
cg08763351	chr1	152943210	0.279337443211869	1.83412381948362	9.55371885157079	5.78662619199811e-20	3.13461963202012e-17	34.5923737014573	0.037784941202974	YYY
cg02126235	chr14	94855034	0.266260541890578	1.75130098321077	9.55206075725152	5.86538473578224e-20	3.17342258126324e-17	34.5792072264196	0.0417054621337558	YYY
cg19890059	chr12	115948398	0.396175118564966	1.82949868419611	9.55082790827412	5.92463235749716e-20	3.20158792097284e-17	34.5694185211499	0.0552549812631725	YYY
cg25099516	chr1	48288813	0.193443371354155	0.688841382969594	9.55042171180912	5.94428279071246e-20	3.20831315452468e-17	34.5661935484532	0.0410411546412748	YYY
cg17062917	chr15	70054539	0.201570336871421	-0.543532561223922	9.54895567219025	6.01574387446081e-20	3.24295205923991e-17	34.5545547938875	0.0429887743901811	YYY
cg00319893	chr1	181526714	0.235499223052985	-1.64277097883965	9.54743175624402	6.09092896104983e-20	3.27951229252521e-17	34.5424578592394	0.0391593075212485	YYY
cg06121192	chr1	29824435	0.212472830347109	0.128109550770896	9.53193305283926	6.91053231441005e-20	3.71631401919792e-17	34.419503262345	0.0495106504362668	YYY
cg08016092	chr12	52979607	0.179297677063102	-0.429140456828957	9.53121561548739	6.95101225079397e-20	3.73357398432936e-17	34.4138149858659	0.0396048833708294	YYY
cg18199386	chr1	152729200	0.425597523581002	0.341107878380139	9.51767627381368	7.76056618978876e-20	4.16338480946598e-17	34.3065219018261	0.0840933017483947	YYY
cg08421587	chr10	80588786	0.32610863340273	-1.8611894072998	9.50939137284898	8.3013387131173e-20	4.44666337795721e-17	34.240919410295	0.0457864780355988	YYY
cg05358758	chr12	52947004	0.445698107231684	0.0320834284541864	9.509284233379	8.30857111840333e-20	4.44666337795721e-17	34.2400713023424	0.0849421916796176	YYY
cg13474897	chr1	57514244	0.293051607660268	0.634491250485788	9.50749159761364	8.43051302911509e-20	4.50650898028609e-17	34.2258819052609	0.0662059003745435	YYY
cg20598989	chr4	8645833	0.275444300711013	0.943778271295021	9.49830995426931	9.083451671794e-20	4.84971366128668e-17	34.1532344678781	0.0539110762056123	YYY
cg04225508	chr11	17599365	0.24775619635747	1.0888690258079	9.49535157439729	9.3043258520732e-20	4.9616905470173e-17	34.1298372961637	0.0503345002106379	YYY
cg10122434	chr1	209963087	-0.121741639371166	-1.02527147289746	-9.49512262223478	9.32163984259925e-20	4.96497744716855e-17	34.128026772807	-0.0247220725747822	YYY
cg16577789	chr14	94186558	0.215038179082049	-0.624175324873393	9.49422327688157	9.38996048360183e-20	4.99016955640388e-17	34.1209151590989	0.0463983538174632	YYY
cg03149058	chr1	18425905	0.290138616370328	-0.0369823130746622	9.49420503723748	9.39135121938756e-20	4.99016955640388e-17	34.1207709330812	0.0637553051773797	YYY
cg08007647	chr1	92683675	-0.255605241628149	2.58434143066734	-9.4925859731712	9.51561853741915e-20	5.05017352932649e-17	34.1079692942897	-0.0236504339244216	YYY
cg22921692	chr19	9930722	-0.176831264015117	0.815162933012443	-9.48855742197536	9.83193865494515e-20	5.21184045285318e-17	34.0761227962717	-0.0327772916827171	YYY
cg01987353	chr17	32569640	0.497101545292343	0.733974725821527	9.4867631129011	9.97616128895821e-20	5.28200374128982e-17	34.0619414157509	0.0869911497629531	YYY
cg15013801	chr10	73976790	0.270783859136991	-0.188346034760473	9.48276727155702	1.03049169571552e-19	5.44606606408725e-17	34.0303667751685	0.0395029114628189	YYY
cg23068476	chr12	2613703	0.348039768817893	2.5522424086504	9.48270064721011	1.03104884859022e-19	5.44606606408725e-17	34.0298403953655	0.0398252623996674	YYY
cg10386924	chr11	71135283	0.162052229899163	0.225985579391774	9.48053813219595	1.04929614826462e-19	5.53588258657551e-17	34.0127563666115	0.0385938413347967	YYY
cg00347518	chr20	23337006	0.214618977656314	1.58584472121878	9.47968078414662	1.05661874320267e-19	5.56791811521655e-17	34.0059839950262	0.028932376628548	YYY
cg16958402	chr15	93123359	0.298127072131596	1.8175799264498	9.47658667753975	1.0834692241061e-19	5.70265968287844e-17	33.9815465020287	0.0475121409395196	YYY
cg27222147	chr12	2224755	0.201855307098474	1.8944432588606	9.47421205736705	1.10453378445931e-19	5.80666581436214e-17	33.9627952893822	0.0300778148535806	YYY
cg25563256	chr17	7341641	0.195708784429923	0.342092150703377	9.47372905833347	1.10886775190026e-19	5.82257564658779e-17	33.9589816781053	0.0355474348371894	YYY
cg21696975	chr1	153391644	0.213281631006366	-0.50930120850448	9.47276224514121	1.11759370588088e-19	5.86148280526769e-17	33.9513484213527	0.0397014078296151	YYY
cg15509705	chr14	95047720	0.243542455689651	-3.2864702872273	9.46739893310374	1.16725078195947e-19	6.11471874928647e-17	33.90901332783	0.0134589358469369	YYY
cg24876404	chr2	238173365	0.368597184433447	-0.252051619949582	9.45871621635608	1.25231708056956e-19	6.55263507640252e-17	33.8405116297915	0.0802651268827154	YYY
cg14683017	chr6	10417087	-0.172711448305897	-1.33356556335535	-9.45171393353755	1.32537290479768e-19	6.9267534777289e-17	33.7852991328567	-0.01878650141896	YYY
cg15935965	chr1	59550124	0.132079983000305	-1.54509500782386	9.4493605589594	1.35086223052158e-19	7.05169088255787e-17	33.7667492690127	0.0194880472632282	YYY
cg17200441	chr12	52715348	0.183843273554765	-0.956998662036149	9.4478044615166	1.36798252046563e-19	7.13269930618142e-17	33.7544854836318	0.0315210322517407	YYY
cg09204631	chr10	80655376	0.27414075371827	1.28869948751312	9.44643048457969	1.38327778358103e-19	7.20401362476485e-17	33.7436581685387	0.0548614348307427	YYY
cg25972714	chr10	88024569	0.183403744368796	0.0875538021622358	9.44548684712711	1.39388052364166e-19	7.25075153979101e-17	33.7362226754123	0.0493974722670928	YYY
cg01412518	chr1	3456118	0.155274782216348	0.834484223880905	9.44466686604013	1.4031592419491e-19	7.29050106110399e-17	33.7297619618044	0.032770380954916	YYY
cg19692322	chr1	3621048	0.301316186188299	0.743532579658808	9.4393471143288	1.46486114669535e-19	7.60221959997915e-17	33.6878564966439	0.0626727959091552	YYY
cg11592677	chr8	119110466	0.179995667634542	0.0956981379852893	9.43701441833223	1.49275836748969e-19	7.73797974806841e-17	33.669486205476	0.0318627029826888	YYY
cg00994251	chr1	3439691	0.151201034600063	-0.924692179429203	9.43669328584541	1.49663987105899e-19	7.7490791686675e-17	33.6669574897213	0.0322495218562837	YYY
cg22433759	chr17	71824272	0.174749214583664	-1.57189119657929	9.43359180725104	1.53464585909016e-19	7.93663227461034e-17	33.6425383581229	0.0310841648994542	YYY
cg01714932	chr12	9360854	0.22095266325395	2.11323583784601	9.43163909988945	1.55906376316617e-19	8.05355909901514e-17	33.6271667851578	0.02637914623369	YYY
cg22980804	chr12	52818037	0.160564845215069	0.652716162565873	9.42958079209978	1.58521910069542e-19	8.1791794984873e-17	33.6109663109542	0.0318027370318484	YYY
cg27382459	chr2	145237379	-0.477350683029003	1.18816803812565	-9.42497373759664	1.64534850683586e-19	8.47960060679236e-17	33.5747140759623	-0.0635748106408108	YYY
cg22982570	chr3	51997033	0.133425412460298	-1.0546596672527	9.42414161951154	1.6564475087626e-19	8.52693218273747e-17	33.5681675653557	0.0253691610657299	YYY
cg21917728	chr6	41471064	0.174100872761234	-0.249180370767536	9.42047175838907	1.70628900003033e-19	8.77335973851621e-17	33.5393004828599	0.0364803227325566	YYY
cg24094029	chr12	53013048	0.213518850895827	-1.29954955305684	9.41593497295561	1.76996322054569e-19	9.09026162535345e-17	33.5036249214994	0.0392945721120371	YYY
cg02856716	chr1	18993307	0.282412065875076	-0.702885742962236	9.41527243760477	1.77945695758576e-19	9.1284911884778e-17	33.4984159883242	0.0552076613436261	YYY
cg01769341	chr1	3526110	0.285768251081417	1.00905957838727	9.41395475716072	1.79848879354417e-19	9.2155062486969e-17	33.4880569779952	0.0600279432005749	YYY
cg20576322	chr4	85886384	0.243855289760272	-0.628279962507419	9.41083574515427	1.84434576579945e-19	9.43961602188103e-17	33.4635407038267	0.0362029110328262	YYY
cg07265310	chr12	53242922	0.114435315040354	-1.36594748893793	9.41000363857172	1.85677432433381e-19	9.49231639024927e-17	33.4570010711074	0.022938729585072	YYY
ch.4.69646068F	chr4	69611479	-0.246704896567513	-4.3437297942636	-9.40547463062058	1.92589043405527e-19	9.83436514558788e-17	33.4214140259995	-0.00936178143242862	YYY
cg15963095	chr14	99560165	0.254436987305017	0.717107936576822	9.40492356721652	1.93447219516807e-19	9.86687182268097e-17	33.4170848094214	0.0552297073017871	YYY
cg05573626	chr16	49672687	0.168672720641904	-0.818200962922066	9.40358557114185	1.95546697987638e-19	9.96254491836835e-17	33.4065740907617	0.0342565959202939	YYY
cg17401938	chr12	2228442	0.264593529036141	1.14986826560232	9.40231944979742	1.97554185877227e-19	1.00533180318903e-16	33.396628941542	0.0446828147779387	YYY
cg26429520	chr11	1283875	0.263844287807431	-2.15756502341983	9.40149934899853	1.98865375572303e-19	1.01084904913338e-16	33.3901876956923	0.0267456809796446	YYY
cg00038675	chr1	152853543	0.185326012759321	-0.710646653158646	9.39962220358611	2.01899138037796e-19	1.02509970794976e-16	33.3754456602405	0.0340821910475638	YYY
cg05738924	chr2	144995448	-0.387342707906512	0.701156898710213	-9.39161665650665	2.15360691324015e-19	1.09220248190632e-16	33.3125975084283	-0.0624867422792149	YYY
cg11155489	chr17	32613298	0.260184381965458	-2.20022815148799	9.38819953534515	2.21374096464016e-19	1.12142224033338e-16	33.2857824317762	0.0272248305879872	YYY
cg03727500	chr2	232348334	-0.202861804470848	1.28051803964216	-9.38776018271967	2.22159238903252e-19	1.12412069977684e-16	33.2823352028969	-0.0306131293937001	YYY
cg07197059	chr14	23836012	-0.458452694590801	-1.04158326075982	-9.38463397428757	2.27826157831907e-19	1.15148667317907e-16	33.2578097131217	-0.0591271416063037	YYY
cg21846488	chr1	152680843	0.230412714697291	0.591847772484974	9.38312583200001	2.30610982296546e-19	1.16424032851521e-16	33.2459801749469	0.0416631805744239	YYY
cg03881934	chr1	152784305	0.297120569203301	1.85450517172878	9.38291305110194	2.31006593855698e-19	1.16491680746181e-16	33.244311274172	0.0454697921527142	YYY
cg04362706	chr1	57570305	0.173319760381441	1.0912623641064	9.37841337395815	2.39531885615116e-19	1.20654161722769e-16	33.2090251754444	0.0336012999375611	YYY
cg07395969	chr1	223900822	0.461615607928645	-0.723872780817083	9.37703055145804	2.42213942600932e-19	1.21867276760969e-16	33.1981835516496	0.0640996342615724	YYY
cg04752992	chr10	129682813	0.168160411413448	0.575020577839884	9.37673289151748	2.42795150898727e-19	1.22021827541629e-16	33.1958499790861	0.0409595166912184	YYY
cg24427947	chr20	4702516	0.20314651835797	0.345720345132637	9.37453494527098	2.47129839810432e-19	1.24060294037327e-16	33.1786202711399	0.0438064605307812	YYY
cg26821543	chr1	3466683	0.303107820390845	0.572969489144306	9.37222458451839	2.5176891693415e-19	1.26246801570501e-16	33.1605123648736	0.0693904989182795	YYY
cg05725666	chr12	2224644	0.249655241766588	1.56289627092258	9.37185492234799	2.52519144839471e-19	1.26480562177537e-16	33.1576153522341	0.0454579150496554	YYY
cg12158737	chr3	127794706	0.348611200320621	-1.95579729338256	9.37121443694416	2.53824255732454e-19	1.26991412296669e-16	33.1525961073468	0.0293895233057142	YYY
cg02082083	chr1	20396560	0.26045215960802	-1.28693868629222	9.37035720982892	2.55581485251976e-19	1.27727062390605e-16	33.1458787109367	0.0405082463760344	YYY
cg09082487	chr10	71689487	0.166501036687303	-1.07193958442328	9.36778178911836	2.60933684940888e-19	1.30255638299449e-16	33.1256997834043	0.0377897991185355	YYY
cg08009265	chr1	153044457	0.243675707266349	1.73158731403699	9.36572315590383	2.65291658779216e-19	1.32282798698647e-16	33.1095727549678	0.0343998105641735	YYY
cg17875988	chr1	7739886	0.198267954117815	-0.678314117787306	9.36040955750872	2.76876350315971e-19	1.37904862993283e-16	33.0679581784996	0.0453577664192725	YYY
cg07405370	chr20	62528249	0.216978784477366	-0.912357048864184	9.36011317921795	2.77537073716899e-19	1.38079500682138e-16	33.0656375115095	0.0311897550136555	YYY
cg04880990	chr12	52887566	0.28428705126242	-0.527727919801586	9.35669990435776	2.85259916310145e-19	1.41763353811103e-16	33.0389149586628	0.0594821326284911	YYY
cg08957733	chr12	130618580	0.348525375057498	0.763568120181417	9.35324292426895	2.93298685975543e-19	1.45595821955204e-16	33.0118571359585	0.0606031171357531	YYY
cg16721194	chr12	111537057	0.170716742464962	-0.729705736568634	9.35254482030925	2.9494907805463e-19	1.46252044073507e-16	33.0063939110706	0.0373746286830416	YYY
cg02981092	chr3	57543499	0.176145708261443	-1.19253889658707	9.34987016197238	3.0135787073726e-19	1.49263659584144e-16	32.985465180387	0.0257926052468246	YYY
cg02266759	chr1	53904736	-0.376204254087208	1.66808493583264	-9.34937203754393	3.02566587810808e-19	1.4969582787469e-16	32.981567903797	-0.0442713577025193	YYY
cg04633676	chr17	32581220	0.435380825580956	0.477352280174232	9.34887083732839	3.03787617113537e-19	1.50133121612743e-16	32.9776467081547	0.0764067338574677	YYY
cg15852125	chr12	52967677	0.279292171976102	0.327365837112054	9.3461271811758	3.10558780621439e-19	1.53309304564915e-16	32.9561839974851	0.0610405608933691	YYY
cg11559198	chr2	232348794	-0.210643936580152	1.46180727928079	-9.345175497943	3.12942236406562e-19	1.54314831830167e-16	32.9487403183534	-0.031500300786532	YYY
cg03478444	chr16	49407465	0.249196757867284	1.62601060117471	9.34069747090552	3.24402867708959e-19	1.59789225804989e-16	32.9137220850224	0.0447445815094381	YYY
cg27135298	chr17	65361838	0.257458021359868	-2.38195537390255	9.33858508394631	3.29952532460304e-19	1.62343208562276e-16	32.8972072404741	0.022489095644686	YYY
cg10091408	chr17	35183637	0.164156234715681	-0.917407806940354	9.33841350106034	3.30407424741354e-19	1.62387590810133e-16	32.8958659030133	0.0357868129740245	YYY
cg03507326	chr16	2801952	-0.182211432306888	1.01612407998377	-9.33806089793271	3.31344180851841e-19	1.62668438987151e-16	32.893109506008	-0.0319004601900681	YYY
cg10119001	chr1	153114766	0.342947713372925	0.886795062162735	9.33594523849004	3.37020350905881e-19	1.6527285001175e-16	32.8765723261002	0.0554612800537826	YYY
cg09003509	chr12	130502003	0.346674261012747	1.48373214378115	9.33536115927985	3.38604297303507e-19	1.65866935417724e-16	32.8720072947225	0.0672773186068919	YYY
cg18014842	chr11	126355874	0.163721472779012	1.01370000466939	9.32637449190937	3.63925723508916e-19	1.78074855288575e-16	32.8017945801591	0.0313421548470483	YYY
cg23055217	chr8	49493865	0.258568711324748	1.2137535928575	9.31715610381348	3.91849531042109e-19	1.91527964306661e-16	32.7298203482856	0.0455594374449568	YYY
cg09672448	chr16	49594026	0.415970007180541	1.19519366101759	9.31587816848037	3.95884527209965e-19	1.93288015906797e-16	32.7198465495337	0.0787292105602514	YYY
cg00249614	chr1	59593751	0.229407888829616	1.63104628037033	9.31251597787109	4.06698136602597e-19	1.98350200295872e-16	32.6936104846428	0.0356872697788084	YYY
cg27360784	chr16	49525304	0.20593166166136	-0.059943711447676	9.3093150355767	4.17264912971236e-19	2.0328105680307e-16	32.6686388156813	0.0510233436761803	YYY
cg09542291	chr1	152850992	0.278420839953324	1.74747385646118	9.30890584644427	4.18635168373657e-19	2.03725716396815e-16	32.6654470196594	0.0422812263487727	YYY
cg18390345	chr10	98939912	0.143281576365516	-0.720855769645077	9.30473146828312	4.32871231997987e-19	2.10423620569432e-16	32.6328912261783	0.0282527709565146	YYY
cg26117010	chr14	77563863	-0.139167986226895	-3.32514890940314	-9.30395894544636	4.35557915117492e-19	2.11498753901512e-16	32.6268674706313	-0.00856337098925358	YYY
cg15947534	chr1	3668909	0.248390678134346	0.181210432110073	9.30379484104843	4.36130762320164e-19	2.11546223948146e-16	32.6255879096453	0.0570373941735406	YYY
cg11253879	chr1	3664522	0.14385609541849	-0.40149657292177	9.29743169661876	4.58928035424189e-19	2.22361869159535e-16	32.5759850995088	0.0252623314732801	YYY
cg11508714	chr2	238343757	0.200111141188246	-1.70242619410358	9.29178880345173	4.80130343330644e-19	2.32382042410416e-16	32.5320166954284	0.0311858123252203	YYY
cg18224445	chr1	223900693	0.371193277127234	-0.963023029377006	9.28910229799617	4.90562710273851e-19	2.37173488062236e-16	32.5110904769299	0.0502101399404329	YYY
cg03578495	chr2	9283920	-0.188372921276187	1.4126145585411	-9.28597373673583	5.02995036552364e-19	2.42920416362216e-16	32.4867262414926	-0.0235233985471234	YYY
cg12900929	chr12	108154862	-0.249290708333386	-1.56549382305019	-9.28198098824309	5.19315850590984e-19	2.50530794495614e-16	32.4556403172177	-0.033323822742594	YYY
cg21323630	chr3	51995784	0.163538192124215	0.305158758910577	9.28119871430067	5.22574420592775e-19	2.51829970619816e-16	32.4495509428342	0.0353027957233478	YYY
cg00661347	chr10	71661228	0.12462333079029	-0.33226720278754	9.27957745670511	5.29392424944773e-19	2.54839783994117e-16	32.4369318960676	0.0299364273889147	YYY
cg21155564	chr6	33393117	-0.147112064456648	-1.66387524141136	-9.27785798237318	5.36719788591662e-19	2.58088028104231e-16	32.4235500630999	-0.0202950276295048	YYY
cg06140900	chr6	33868466	0.182339903441606	0.595079547626493	9.27585945985184	5.45362634531802e-19	2.61961146902968e-16	32.4079987112449	0.0468143177574852	YYY
cg24402372	chr12	52997366	0.204553804975104	2.11980421124464	9.27481731409952	5.49924073147905e-19	2.63867555434432e-16	32.399890261689	0.0276033878702091	YYY
cg12311936	chr2	144994885	-0.398695142072739	0.740746453126879	-9.27171529051131	5.63726442665373e-19	2.7019912049209e-16	32.3757586332129	-0.0608590210085098	YYY
cg01566155	chr17	32685450	0.337080852826784	0.704204215558826	9.27141890347392	5.65063036722794e-19	2.70548536414895e-16	32.3734532394925	0.0586949498917504	YYY
cg16318412	chr8	49745160	0.253268814877332	1.05035439097443	9.26874942534498	5.7724375306348e-19	2.76083720597852e-16	32.3526915019243	0.0485368681112361	YYY
cg14823201	chr8	49386261	0.265527060117091	1.07193254711901	9.26779487029011	5.81662196465986e-19	2.77898475877662e-16	32.3452685106936	0.0470328565382301	YYY
cg10092518	chr1	57670054	0.244230446573505	1.40586017508028	9.26522213391887	5.9373843655049e-19	2.83364055252228e-16	32.3252645749412	0.0418962625423728	YYY
cg15595755	chr5	1867978	0.518593224570872	-0.643462226045536	9.26333120662544	6.02772385039548e-19	2.87367539684839e-16	32.3105644229742	0.0848123725529134	YYY
cg04841371	chr1	152958102	0.396612720538188	-0.540520105028977	9.26247761654374	6.06894917645269e-19	2.89023481432353e-16	32.3039292637445	0.0738727494167681	YYY
cg04906797	chr17	41382128	-0.157905511710873	2.46794365175285	-9.25922525503515	6.2286024438022e-19	2.96309790488393e-16	32.2786518027644	-0.0151584588842166	YYY
ch.2.164393752R	chr2	164685506	-0.104306047319106	-3.18800810490838	-9.2567525228913	6.35276304500718e-19	3.01893876537322e-16	32.2594378040765	-0.00932553616974309	YYY
cg02992588	chr14	94790091	0.345390369320523	1.76125008825259	9.2542053921061	6.48322327840706e-19	3.07765106072765e-16	32.2396494576517	0.0505782493366493	YYY
cg08044634	chr3	10436197	0.220626720237879	1.75257518400384	9.25288108631167	6.55209747021108e-19	3.10703392688035e-16	32.2293625948553	0.0364954320189121	YYY
cg26587870	chr6	27730563	-0.175691624544449	1.61254857590263	-9.25257510698125	6.56811358272842e-19	3.11131540413845e-16	32.2269859736261	-0.0267406232922546	YYY
cg05641278	chr1	3435887	0.149868918508213	-1.18817827669383	9.25032761346223	6.68695070165302e-19	3.16424233212609e-16	32.2095307922076	0.0277282863720224	YYY
cg18659867	chr10	80007739	0.195209101543431	-1.0791625478417	9.24708732685465	6.86204082240219e-19	3.24364736020977e-16	32.1843703003758	0.0410672141689378	YYY
cg03142741	chr1	227947250	0.235387744148415	-0.589395091281032	9.24668891850657	6.88388013327915e-19	3.25052001907346e-16	32.1812771268295	0.0388967760073706	YYY
cg04505023	chr1	152956186	0.232283583291201	-0.0310633409870186	9.24239534854313	7.12365268105899e-19	3.36017565520824e-16	32.1479485168681	0.0455964012930237	YYY
cg00793181	chr12	52995634	0.136418317069219	-0.804943334017082	9.2347490005816	7.57132305892335e-19	3.56755935347225e-16	32.088621008965	0.031138351614544	YYY
cg09967647	chr2	208632434	0.219126329635074	0.174811845292701	9.22983798214884	7.87343303243117e-19	3.70598997232018e-16	32.0505348995033	0.0300962888406647	YYY
cg19593660	chr8	142483022	0.290177794669395	0.532899032950985	9.22889233405458	7.93296276213674e-19	3.73006736303984e-16	32.0432028063721	0.0505093273661193	YYY
cg03963963	chr10	44434410	0.137379270250941	-0.493598394785287	9.22715238279636	8.04366221653615e-19	3.77812850680885e-16	32.0297134516429	0.0312346370006794	YYY
cg20681321	chr10	129683366	0.185319139410744	1.87823696929661	9.22693778785765	8.05742078597794e-19	3.78060296389746e-16	32.0280498807995	0.0291535176586758	YYY
cg24606594	chr12	51795291	0.238074537709677	0.896735507320779	9.22645810363079	8.08825968751263e-19	3.79107799698552e-16	32.0243313978029	0.0478426947492712	YYY
cg20322837	chr11	57005876	0.161961013782644	0.167105217568085	9.2259800362963	8.11911097664714e-19	3.80153680069346e-16	32.0206255838086	0.0447034731700992	YYY
cg11253737	chr1	204796491	0.155416872193731	-1.478363989919	9.22430945375732	8.22783757760815e-19	3.84839817319559e-16	32.0076768590534	0.025111157973584	YYY
cg08121652	chr1	48381824	0.17699900015253	-0.680512879382388	9.22299815744648	8.31419012599316e-19	3.88470718879537e-16	31.9975141230626	0.0456941720147331	YYY
cg07204163	chr1	53904319	-0.404663689709537	1.28879995889518	-9.2208321858801	8.4587959668764e-19	3.9481297175459e-16	31.9807297510545	-0.0442841436699316	YYY
cg24364827	chr1	149871658	-0.25270456936206	-2.108640341265	-9.21867796018373	8.60508852846091e-19	4.01220587411101e-16	31.9640391439249	-0.0315289084831658	YYY
cg05720721	chr3	123803128	0.14170805582687	-0.45365299665746	9.21755242595605	8.68251714796721e-19	4.0440730864148e-16	31.9553197679231	0.0279584862254125	YYY
cg23685969	chr10	73976821	0.255866031692754	0.0854940870503292	9.21595375886434	8.79368163174067e-19	4.09157050116847e-16	31.9429363743877	0.0391796946507941	YYY
cg05819416	chr1	214140498	0.185983272933853	0.732413469888805	9.21508267488264	8.85484533706999e-19	4.1157284154487e-16	31.9361895282447	0.0362352743671605	YYY
cg09230667	chr1	3436115	0.173015962215308	-0.66134730559498	9.21330279095302	8.98113436688299e-19	4.17007460752547e-16	31.9224051052748	0.0384233477887302	YYY
cg04461867	chr14	94919295	0.299309810880068	-1.28711120725023	9.21236307433873	9.04852861064487e-19	4.19699033613617e-16	31.9151281652108	0.0447131285933434	YYY
cg11090409	chr12	52716545	0.176047708956632	-0.881639483076238	9.21200739142075	9.07416783743435e-19	4.20450292020509e-16	31.912373978017	0.033269834702162	YYY
cg13424302	chr10	80516893	0.210071104962081	-0.691380311111584	9.21172255110473	9.09475229519317e-19	4.20966020010293e-16	31.910168405711	0.0440924958523078	YYY
cg14627921	chr17	76593346	0.161233264140893	1.22401878394356	9.20660779189735	9.47235167036992e-19	4.37988557329073e-16	31.8705720149209	0.0315032294819606	YYY
cg22735601	chr4	13334645	0.22025907970055	2.23094631025794	9.20322963438669	9.7302197882584e-19	4.4944531191661e-16	31.8444281641793	0.0192873824508889	YYY
cg06962442	chr16	68271698	0.230657784281873	-2.19837236956002	9.2008596829227	9.91526628245838e-19	4.57518128468446e-16	31.8260909318522	0.0265383919995628	YYY
cg04609635	chr2	24398695	-0.187332245152534	0.570104441706141	-9.19960867790816	1.00143465572386e-18	4.61611615560464e-16	31.8164127604101	-0.0246466539355142	YYY
cg05175020	chr7	100075402	0.230488755573376	0.586626603065313	9.19860764772838	1.00943345640399e-18	4.64817487694578e-16	31.8086691399662	0.0372834354289062	YYY
cg08348957	chr2	144535905	-0.555833887205982	0.80183087684731	-9.19152020375501	1.06790541446151e-18	4.90972028767514e-16	31.7538600969363	-0.084320693035839	YYY
cg07186199	chr14	95243243	0.226126870674973	-0.744174870833809	9.19145744189858	1.06843791041938e-18	4.90972028767514e-16	31.7533748759628	0.051536984282831	YYY
cg11839095	chr12	130599729	0.34791985922776	0.172168606132778	9.18961942923536	1.08414950471777e-18	4.97678271300743e-16	31.739165968479	0.0713811066928505	YYY
cg10157936	chr14	105220767	0.145132892686206	0.206487172767554	9.18613789141411	1.11454013955494e-18	5.11102167106844e-16	31.7122571363841	0.0276225763066136	YYY
cg02068361	chr12	52845930	0.209409101448627	0.40973979638956	9.18562601335002	1.11907895596559e-18	5.12655596043668e-16	31.7083014320823	0.0436126022028078	YYY
cg18270820	chr1	57770145	0.181679648739938	0.958652473300432	9.18540330261086	1.12105944095299e-18	5.13035052156904e-16	31.7065804108144	0.0344727478842863	YYY
cg19597170	chr12	130618547	0.368205682545876	1.29117159590267	9.17983769554763	1.17169565874564e-18	5.35657391719651e-16	31.6635811220113	0.0543079329975086	YYY
cg07211155	chr2	144359756	-0.526059805686668	0.161412742327675	-9.17856704024561	1.18357013932219e-18	5.40290441558811e-16	31.6537667472654	-0.0911338636807181	YYY
cg05045027	chr11	119331282	0.206364163737341	-1.27793752508241	9.17849395611644	1.18425673615449e-18	5.40290441558811e-16	31.6532022841437	0.0334268661154332	YYY
cg12384572	chr3	49377951	-0.164821536625618	-0.928224276497255	-9.17570655391069	1.21073985480786e-18	5.51807391063596e-16	31.6316762280079	-0.0254688236526711	YYY
cg18406255	chr2	144995067	-0.449279460936446	1.4806690617519	-9.17522939065944	1.21533182765347e-18	5.5333387070949e-16	31.6279917378239	-0.0555501476055692	YYY
cg22245446	chr2	218316451	0.156297975405797	0.443869312085308	9.17325706113037	1.23449624410791e-18	5.61485207950851e-16	31.6127635210383	0.038065149926273	YYY
cg10271260	chr10	88020589	0.176465884021881	-0.941352726624376	9.17305999725338	1.23642741341056e-18	5.61789720192478e-16	31.6112421315228	0.0390985157733996	YYY
cg04561937	chr22	17443619	0.188633094593499	-0.0912682323198902	9.17001775953434	1.26662297081239e-18	5.74922877877063e-16	31.5877581079703	0.0433512914790467	YYY
cg25376875	chr2	9459453	-0.315534908482742	1.25607351362184	-9.16803020261671	1.28674367987018e-18	5.83460949373964e-16	31.5724184738065	-0.0380065889945385	YYY
cg26396443	chr14	99729005	0.459344388281148	-0.831572193096587	9.16593223847142	1.3083255956638e-18	5.92643544848407e-16	31.5562292776933	0.0888045570262531	YYY
cg13654797	chr12	130502199	0.275059490745727	0.134107975812021	9.16361798493498	1.33254857626972e-18	6.0300260665064e-16	31.5383740879582	0.0558199594026947	YYY
cg10407177	chr18	34916713	0.186320577630527	0.302872198457839	9.16034245621687	1.36759419813985e-18	6.18233105948546e-16	31.5131077939766	0.0536051324005373	YYY
cg23812660	chr2	145247292	-0.369571722384095	1.37815285650654	-9.15828162151725	1.39010983173434e-18	6.27774163950306e-16	31.4972144939317	-0.0457603076320415	YYY
cg13107839	chr1	14847711	0.389153376241982	0.465666928603292	9.15680249723927	1.40649595497208e-18	6.34530603685975e-16	31.4858089398991	0.0773487521422384	YYY
cg12886634	chr12	56616029	-0.2315545655668	0.404401604437949	-9.15634766928672	1.41157301164362e-18	6.36176525788107e-16	31.4823020145926	-0.0408375728509539	YYY
cg06828613	chr1	209859738	0.198213019030522	-0.170249728076737	9.15587217418424	1.41690017649488e-18	6.37931725772789e-16	31.4786358677883	0.0371419074955959	YYY
cg01604404	chr2	237460590	0.307139993935735	2.19888553964945	9.15521127012609	1.42433764267352e-18	6.40632542277151e-16	31.4735404100131	0.0434623377079227	YYY
cg09111831	chr12	261982	0.157936202546137	0.107739122540421	9.15258543198461	1.45427140636494e-18	6.5343598716788e-16	31.4532982090201	0.0392616631778606	YYY
cg03955334	chr1	5661803	0.422040715815371	0.13396556368975	9.1518269273022	1.46303354002605e-18	6.56710331286007e-16	31.447451770469	0.0614479530369855	YYY
cg10340038	chr2	204193727	-0.320565617703193	-2.43838487019771	-9.1514846588353	1.46700447694368e-18	6.57829626872638e-16	31.4448137292279	-0.0304514378969859	YYY
cg15776617	chr2	9324111	-0.203984814233547	-0.660235563458507	-9.14418002003125	1.55434315266737e-18	6.96292565727787e-16	31.388529680456	-0.0313252113281935	YYY
cg14344955	chr17	71744725	0.230825321804184	-0.0748386961151738	9.14167542349294	1.58545986878819e-18	7.08840366384501e-16	31.369238450738	0.0541425785669692	YYY
cg03460109	chr4	7427313	0.165882203779423	-0.658128483575916	9.14166922921299	1.58553758532639e-18	7.08840366384501e-16	31.3691907449747	0.0380590540822252	YYY
cg23013664	chr10	71582505	0.20768396073426	0.93084993859043	9.14090842378638	1.59511178012826e-18	7.12405399430241e-16	31.3633315121979	0.0456088451145696	YYY
cg26038596	chr2	237934427	0.319048390600727	1.64202283940303	9.13996126901465	1.60711110196374e-18	7.17045307875963e-16	31.3560376182718	0.0476320542361255	YYY
cg27452691	chr10	81370291	0.159648036476507	-0.121710357975338	9.13781247117314	1.63466631968827e-18	7.28609559057213e-16	31.3394920346965	0.0376677469933817	YYY
cg19390658	chr7	30636176	0.245651041802563	-0.175226186044252	9.13140609567784	1.71962659842351e-18	7.65711892492824e-16	31.2901797354564	0.0411838823419748	YYY
cg03822255	chr9	98786502	0.343641662207127	0.843566628274881	9.12807938174178	1.7654554921696e-18	7.85333157484812e-16	31.2645824011045	0.0652782682979056	YYY
cg04858536	chr1	181558481	0.334330131989943	0.453163012493985	9.12439410093577	1.81763726879517e-18	8.07738410952669e-16	31.2362337808658	0.0723109226883903	YYY
cg07219978	chr12	38548782	-0.188705432556898	1.85149025208688	-9.12352369407708	1.83018312228374e-18	8.12502772008233e-16	31.2295394530018	-0.0215262900260367	YYY
cg24304714	chr1	152779374	0.186671504149118	-2.40797459454509	9.12060054585244	1.8729477291298e-18	8.30659779812209e-16	31.2070607296122	0.0200045178401593	YYY
cg24037270	chr10	52066867	0.257294077217302	0.516628229993256	9.11483000865725	1.96029482144179e-18	8.67984263653233e-16	31.1627008258429	0.0288461461088595	YYY
cg15575433	chr7	100488705	-0.268289383608662	-2.67385491299415	-9.11478417373669	1.96100451680782e-18	8.67984263653233e-16	31.1623485581693	-0.0207529061336363	YYY
cg04836442	chr1	181204428	0.256304504265548	1.79689073024526	9.11144355911205	2.01342069288309e-18	8.90299840402777e-16	31.1366773933935	0.0372764959562197	YYY
cg07131544	chr6	41303030	0.279784309176508	1.61728528042809	9.11057187216311	2.0273247275285e-18	8.95558630976622e-16	31.1299799557574	0.0458770537962838	YYY
cg07451297	chr17	7486874	-0.176020670578101	-2.30634378160749	-9.1090626407328	2.05162326972856e-18	9.05394158868379e-16	31.1183851415	-0.0196421498634139	YYY
cg22912997	chr12	130502283	0.277589906729034	-0.550816783051083	9.10657840794864	2.0922489218382e-18	9.22408332097295e-16	31.0993027487236	0.0584089145525564	YYY
cg17319956	chr12	115671392	0.390931049752375	0.745929733303253	9.1029898955234	2.15234374706842e-18	9.47963718107944e-16	31.0717444480091	0.0683801699868257	YYY
cg04920630	chr3	127772689	0.134834787172368	-0.51609850568072	9.09388855964736	2.31253348786436e-18	1.01751016443603e-15	31.0018844436046	0.0202656664882814	YYY
cg10836540	chr10	124405496	0.251096971385639	0.0655336929341507	9.09248050010554	2.33834925677203e-18	1.02785338633459e-15	30.991080889274	0.0442693732962435	YYY
cg02927679	chr10	112260509	0.216652539538969	-1.96421647805029	9.09212779294323	2.34486046607991e-18	1.02969899271709e-15	30.9883748748524	0.0241381637679305	YYY
cg08247450	chr4	171011099	0.182154551079722	-2.82360632123016	9.09006623224381	2.38327902227548e-18	1.04553863692688e-15	30.9725598066817	0.0131743488691131	YYY
cg00802237	chr14	94858066	0.278603558827012	-0.476904918179227	9.08873524314842	2.4084133695161e-18	1.05552508696003e-15	30.9623506005823	0.0586744084570758	YYY
cg11748650	chr6	32279016	0.244198766686516	0.182120204017992	9.08568503381254	2.46700784425789e-18	1.08014190646555e-15	30.9389583032186	0.0458581434495696	YYY
cg18335991	chr15	74724562	0.154445833784743	-0.824005631166657	9.08447540610646	2.49063377662536e-18	1.08941495755225e-15	30.9296831147825	0.0280413356610996	YYY
cg19234736	chr3	51996834	0.110777927009992	-0.908146562570261	9.08210237692287	2.53763564573462e-18	1.10803325815921e-15	30.9114897370366	0.0237720225081179	YYY
cg14137548	chr10	50317924	0.177913205803555	-1.65909666672414	9.08207535045564	2.53817597842784e-18	1.10803325815921e-15	30.9112825517907	0.026767804534627	YYY
cg06186992	chr16	49525139	0.299974797074978	-0.137969693836036	9.07991712029268	2.58169474916702e-18	1.1259273991377e-15	30.8947389440486	0.0700843558338896	YYY
cg13492600	chr19	6010231	-0.226414951224123	0.868402613427832	-9.07940303472083	2.59216931309643e-18	1.1293894005841e-15	30.890798705368	-0.0230732452769552	YYY
cg20263392	chr1	3462550	0.267355191535947	-0.673519120460458	9.07846913167344	2.61130550191672e-18	1.13661475198678e-15	30.8836411563897	0.0570250493988093	YYY
cg06626786	chr21	36094858	0.17881718655354	-0.970467091805386	9.07493222901354	2.68505528616559e-18	1.16757426534496e-15	30.8565386327734	0.030517421053154	YYY
cg11715102	chr10	125729856	0.249499719109905	-0.699648422057707	9.07266302722907	2.733453952939e-18	1.1874603992749e-15	30.8391541765223	0.0392290887030701	YYY
cg13916080	chr9	129624994	0.177748274848306	-0.47930090397588	9.06973511528496	2.79718039143914e-18	1.21395993210452e-15	30.8167278740514	0.0302241477179129	YYY
cg26501046	chr2	218466307	0.17736434999832	0.386191157500951	9.06950117276265	2.80233520560238e-18	1.2150128682378e-15	30.814936216216	0.0424898832643059	YYY
cg06885641	chr1	67390768	-0.0946768256635434	-1.28125224553478	-9.06916923932889	2.80966535094502e-18	1.21700600013434e-15	30.8123941475315	-0.0130284790176465	YYY
cg06276860	chr16	34741304	-0.461246572995291	-0.20854996419926	-9.06850725904993	2.8243407200164e-18	1.22217374842319e-15	30.8073246556707	-0.0753693765174166	YYY
cg11525548	chr1	7611041	0.232485112888931	-0.670806291843938	9.06769500455596	2.84245124852031e-18	1.22881651168799e-15	30.801104712364	0.0436978325057178	YYY
cg03348978	chr17	36103230	-0.367332603182973	-0.0614257079045075	-9.06666480275799	2.86558677791705e-18	1.23761663365407e-15	30.7932163788552	-0.0553343220098418	YYY
cg08705382	chr1	230322024	0.237901375005382	1.49280992200192	9.06604877042045	2.87951018046098e-18	1.24242493617762e-15	30.7884996766103	0.0446826902328682	YYY
cg10633463	chr17	79197669	-0.251836164939469	-0.904064563585207	-9.06261161256833	2.95843454858015e-18	1.2752428063143e-15	30.7621869746964	-0.0261193168305496	YYY
cg12498326	chr12	130599682	0.38502897460892	1.47750796434817	9.0606806115282	3.00371030470285e-18	1.29350688303431e-15	30.7474075653974	0.0606759498843292	YYY
cg01735049	chr16	9187613	0.17792855306156	-2.30034417990279	9.05650228575041	3.1040406098458e-18	1.33542125088978e-15	30.7154353456657	0.0147418546825509	YYY
cg15518400	chr2	47401883	0.191084711525614	-0.775847796980719	9.05583924673058	3.12026379358274e-18	1.34110504003758e-15	30.7103627871819	0.03237800914743	YYY
cg09890339	chr12	2734150	-0.196420331287048	-0.729923985235816	-9.05485322036089	3.14454520597861e-18	1.3502379944337e-15	30.7028197128178	-0.0274942548236288	YYY
cg09906458	chr20	4702581	0.231031181257021	-0.341727443455034	9.05428646873587	3.15858634615937e-18	1.35427289735849e-15	30.6984843429413	0.0482913376878155	YYY
cg24656005	chr17	34434265	0.203103502810497	0.211073945114674	9.05422854686517	3.16002483921387e-18	1.35427289735849e-15	30.6980412801203	0.0493219633223922	YYY
cg07919775	chr19	991161	0.319136475665815	-0.295744340869978	9.05208183735214	3.21379853877696e-18	1.37599402475916e-15	30.681621837651	0.0495620527579833	YYY
cg04643969	chr11	63753210	-0.156456363494726	0.172032874403138	-9.051225267106	3.23550711206899e-18	1.38395786344655e-15	30.6750709994343	-0.0314000537529704	YYY
cg06153448	chr2	9324127	-0.292476967809579	1.28790692511429	-9.0465367146574	3.35692995300062e-18	1.43451732784281e-15	30.639221918556	-0.0294511882719406	YYY
cg19160878	chr2	197665024	-0.247368214897419	1.99780900059832	-9.03842086212387	3.57786905406432e-18	1.52746536592105e-15	30.5771986477934	-0.0320989683655459	YYY
cg12360753	chr4	170802626	0.174750192838225	1.0918590847786	9.03792801545679	3.59174028137756e-18	1.53191851437858e-15	30.5734334729209	0.0206542024635534	YYY
cg12480562	chr20	23434244	0.167233585690816	1.55220040613094	9.03535266944784	3.66509448160847e-18	1.56170903404943e-15	30.5537611148062	0.026285886843564	YYY
cg21126506	chr14	76954980	0.178585493158536	0.568616394372778	9.03406937112835	3.70219880494575e-18	1.57601116583999e-15	30.5439598431864	0.03966906399002	YYY
cg17090600	chr10	80348297	0.151332151506096	-1.15821920169594	9.03170441196329	3.77155442661822e-18	1.60400211267976e-15	30.5258999163316	0.0233972537951617	YYY
cg25558027	chr17	9930194	0.393636504624473	1.00166409417815	9.02991558765585	3.82486729311545e-18	1.62512333830521e-15	30.5122418602972	0.0821050757344262	YYY
cg25757869	chr10	75401245	-0.103429495082863	0.34022002298946	-9.02959264989761	3.83457111189632e-18	1.62769318928787e-15	30.5097763668534	-0.0187601609691577	YYY
cg02963556	chr12	132588637	0.125017075138404	2.92382181996387	9.02935507126832	3.84172557082768e-18	1.62917702735905e-15	30.5079625944297	0.00633894846972038	YYY
cg08842062	chr17	75875537	0.231577825078412	0.888680250243444	9.02610853220913	3.94082674911779e-18	1.66961318096448e-15	30.4831805947627	0.0504929783784147	YYY
cg17151991	chr19	1207421	0.207807182201848	-2.1894314025816	9.02390419324922	4.00955321181669e-18	1.69711581278642e-15	30.4663577032994	0.0224225162884045	NYY
cg26578639	chr14	96152495	0.170149962717588	-1.97637173257126	9.02262069331742	4.05011523565327e-18	1.71265642155861e-15	30.4565637439558	0.0195549840211515	YYY
cg22810489	chr19	45927585	-0.166245393892185	-3.00274817986545	-9.01854042507674	4.18178077561052e-18	1.76606475808522e-15	30.4254351770484	-0.0128830369154703	YYY
cg08904961	chr11	45714772	0.224369951040842	0.661601200462316	9.01846212387486	4.18434847394192e-18	1.76606475808522e-15	30.4248379115091	0.0527001346348783	YYY
cg04156293	chr7	100488942	-0.249025359223365	-0.496963176796345	-9.01809166630895	4.19651791375228e-18	1.76952377234828e-15	30.4220121871637	-0.0396796745207345	YYY
cg03005685	chr14	94640029	-0.140073367069061	-3.15698209832237	-9.01598373142351	4.26643304391405e-18	1.79730252878709e-15	30.4059351521944	-0.0110286004114613	YYY
cg11075234	chr6	32312513	0.251640904295325	1.25179447745882	9.01292184136346	4.37004766939541e-18	1.83921180163804e-15	30.382587159452	0.0478257201781401	YYY
cg20385001	chr15	102077114	0.258230048268151	1.10903976728452	9.00909689959658	4.50299047363185e-18	1.89337355251921e-15	30.3534285765171	0.0517677437124932	YYY
cg21443659	chr2	217745721	0.196917969831823	0.461623130112286	9.0077505036407	4.55073345402709e-18	1.91164291598328e-15	30.3431667314651	0.0394610164717447	YYY
cg27089547	chr16	30546565	-0.227511016803276	-2.06201783709766	-9.00733244198439	4.56565957370643e-18	1.91610533804039e-15	30.3399806077351	-0.0286012716529403	YYY
cg17011134	chr1	57293848	0.186147826535558	0.0900066930850977	9.00695357219917	4.57922828518735e-18	1.9199902188057e-15	30.3370932635245	0.0334432470152695	YYY
cg14656329	chr1	5508741	0.238105175217324	-0.404205516546169	9.0067560019484	4.58631982936224e-18	1.92115458229422e-15	30.3355876267221	0.0404083255969773	YYY
cg05218882	chr3	132440131	0.220664547360813	-0.00389652147753855	9.00484515349471	4.65547104688036e-18	1.94828838046315e-15	30.3210267128637	0.0387093417035364	NYY
cg09576209	chr12	2339614	0.204516154755032	0.0691113162120855	9.00336216730558	4.70984907912095e-18	1.96919453357072e-15	30.3097276850856	0.039198988534526	YYY
cg19334406	chr11	126319635	0.195242992325504	1.56454695635521	9.00279796004923	4.7307021301469e-18	1.97605777026975e-15	30.3054292795156	0.0328114439226542	YYY
cg03233876	chr19	575412	0.325991839997995	-0.939401516925988	9.0025001436516	4.74174623409649e-18	1.97881469505719e-15	30.3031604467506	0.046783380050309	NYY
cg08410227	chr10	125753823	0.115117104570949	0.474298467007505	9.00066445540633	4.81038600209412e-18	2.00557964254725e-15	30.2891769410997	0.01847210831632	YYY
cg01401534	chr6	4079342	0.192906684719322	1.72364368897392	8.9962149746651	4.98086949791934e-18	2.07471619110807e-15	30.2552911072094	0.0244191793220925	YYY
cg01293379	chr18	8610135	-0.197038628769853	-3.87627897682341	-8.99515633076196	5.02230487252776e-18	2.09002043834525e-15	30.2472305735031	-0.00849276652842493	YYY
cg02101485	chr11	17540282	0.160896311981094	0.887868670189095	8.9944653873498	5.0495323080251e-18	2.09938902619309e-15	30.2419700834016	0.0364487202885807	YYY
cg24260135	chr11	17479394	0.151288213143267	-1.4236964424876	8.9936827237305	5.08055065496214e-18	2.11031477102633e-15	30.2360116312105	0.0302478906120466	YYY
cg13910681	chr9	130740599	0.12008936063428	-0.576653645997341	8.9924084353916	5.13145707239263e-18	2.12947338516388e-15	30.2263112111988	0.0224319759284078	YYY
cg05340085	chr7	47134186	0.179201851850387	0.679324240837953	8.9901306294924	5.22371423337606e-18	2.16574024805328e-15	30.208974039356	0.0344898021470404	YYY
cg15182790	chr17	79318146	0.365839304511257	-1.4536648894327	8.98635044684286	5.38045922335234e-18	2.22865127633106e-15	30.1802086835822	0.0429956668875	YYY
cg07433773	chr22	17898286	0.262385773063473	0.493131816558708	8.97918769679441	5.69034160527179e-18	2.3548177781712e-15	30.1257273528517	0.0495788162402294	YYY
cg21215218	chr1	19011172	0.215026400121109	0.378277492304573	8.97207306601835	6.01562259426624e-18	2.48711643224669e-15	30.0716427891684	0.0471758572748541	YYY
cg01202519	chr11	85645743	-0.130773668302903	1.88141464460249	-8.96793477525664	6.21322389974387e-18	2.5664303447404e-15	30.040198114755	-0.0198374144366973	YYY
cg11510931	chr10	79996622	0.244300670125168	-0.502048448789554	8.96390252023991	6.41193965452269e-18	2.64605715058995e-15	30.0095691391215	0.0599904259537927	YYY
cg20883174	chr2	145260010	-0.459743326343196	0.235535837790579	-8.96040591151835	6.58934317852067e-18	2.7150006065201e-15	29.9830169137877	-0.0783483125573694	YYY
cg27449007	chr1	92683403	-0.22915699521033	2.56314650815448	-8.96036068690056	6.59166923230973e-18	2.7150006065201e-15	29.9826735398507	-0.0217448637563593	YYY
cg01580044	chr1	114300656	0.238103848495079	-1.01564642289335	8.96025135789307	6.59729574839706e-18	2.7150006065201e-15	29.9818434499201	0.0294165685608832	YYY
cg00789143	chr14	98013058	0.27440753509877	1.84302459643021	8.95853436722214	6.68628533687408e-18	2.7490819595869e-15	29.9688080016229	0.0373036194259739	YYY
cg06724078	chr1	48429551	0.18044342291091	-0.515233703622351	8.95488207187536	6.8795510658771e-18	2.82593426154209e-15	29.9410856105718	0.0421280642740848	YYY
cg27455061	chr2	144498168	-0.44177026697244	1.49484671800075	-8.95462904849619	6.89314312017135e-18	2.82890781775452e-15	29.9391653613284	-0.0556925081869206	YYY
cg02621988	chr17	2498631	0.177091139327127	-1.10738108011239	8.95013168974715	7.13921900676957e-18	2.92719812237232e-15	29.9050404195504	0.0239289894549064	YYY
cg08187814	chr2	145202065	-0.412345058033408	-0.186027061161163	-8.94907740459477	7.19815171580195e-18	2.94864636587751e-15	29.8970425199737	-0.0709733876894723	YYY
cg13944871	chr1	3461718	0.1691657648159	1.04130971029315	8.94503081793856	7.42885463544798e-18	3.04035435143659e-15	29.8663510309367	0.0366723992110398	YYY
cg00380930	chr3	182443989	0.150164906407028	1.02930936854364	8.94395826340309	7.49122034874222e-18	3.0630630068386e-15	29.8582178693671	0.0233254962543267	YYY
cg13856867	chr12	53242896	0.121004613236093	-1.13342076889804	8.94378632174282	7.50126631356165e-18	3.06435675373404e-15	29.8569141039262	0.0280702940246684	YYY
cg16100244	chr15	93121689	0.300162934339342	0.130659773619261	8.93906301068435	7.7825095428823e-18	3.17633389939097e-15	29.8211061390129	0.0633103111149322	YYY
cg06734169	chr3	37216510	0.204994750323305	-1.9425013098102	8.93329690384308	8.14002745054396e-18	3.31920800652318e-15	29.777411016227	0.0221950610871175	YYY
cg15625104	chr1	109793466	0.260490807909488	0.835634719984118	8.92863554978573	8.44089249557164e-18	3.4387408313295e-15	29.7421024191673	0.0536017898163806	YYY
cg01544877	chr6	136609152	0.292214490594313	1.04321351774081	8.92821668244841	8.46846114171486e-18	3.4468185011522e-15	29.7389302511719	0.0450910286638431	YYY
cg19841572	chr12	2039752	0.156881771248326	-0.36412736526483	8.9275648675069	8.51153910724288e-18	3.46118822885378e-15	29.7339941358533	0.0356883507252253	YYY
cg05206840	chr5	38695848	-0.245873190396025	-1.56518785425336	-8.91994075536526	9.03180775816599e-18	3.66940264136919e-15	29.67627688118	-0.0343107259778651	YYY
cg04647654	chr12	53199284	0.297019008511109	1.17869499550775	8.9170547563819	9.23685743564376e-18	3.749288427738e-15	29.6544380802317	0.0516622946552387	YYY
cg03015368	chr16	10065222	0.371379163938455	0.257393590103603	8.91609734743384	9.30589389352081e-18	3.77387051103748e-15	29.6471943403352	0.0653258826946639	YYY
cg11874882	chr17	31910113	0.271262582788127	0.929481356358544	8.91527417360727	9.36565918154554e-18	3.79465149139239e-15	29.6409666680074	0.05500325499639	YYY
cg10502206	chr2	145182344	-0.349190115301675	0.999292030899117	-8.9103613635927	9.7303291617168e-18	3.93881955315539e-15	29.6038076920979	-0.0510440676716124	YYY
cg19338222	chr19	39052032	-0.446545924501271	1.19163898230613	-8.90933168806393	9.80852370972931e-18	3.96686632190813e-15	29.5960214113491	-0.0555903720274383	YYY
cg10146277	chr12	130589287	0.405656814141268	-0.84428844021728	8.90663120644424	1.00165681767921e-17	4.04732980456048e-15	29.5756037725735	0.0734836003344633	NYY
cg25512791	chr11	56949074	0.160779378074259	-2.94651333374139	8.90460899844021	1.01752132448769e-17	4.10770498934933e-15	29.5603172989455	0.0131849701192316	YYY
cg22707207	chr1	19040796	0.330085214208958	1.85698098361885	8.90363197249493	1.02527509472879e-17	4.13525764158193e-15	29.5529325628815	0.0525772399045423	YYY
cg12510203	chr2	144915087	-0.452754743989665	1.50714250533327	-8.9026789975519	1.03289433168813e-17	4.1622183006826e-15	29.5457301750498	-0.0565976942786425	YYY
cg12419334	chr4	184121800	0.208654108100975	0.937639430754171	8.89605594981787	1.0874177791013e-17	4.37796757543101e-15	29.4956898722896	0.0337211990032106	YYY
cg25613478	chr10	79972037	0.13756774605996	0.217312863847308	8.89366024519331	1.10783385174151e-17	4.45613407259039e-15	29.4775957757356	0.0323644466671305	YYY
cg19484680	chr12	53241452	0.185960944449365	1.35655341775195	8.89178339850813	1.12409289854954e-17	4.51745340866737e-15	29.46342292104	0.0333694876903041	YYY
cg08422793	chr15	70051510	0.171670252301805	-0.861513187219077	8.88913850124033	1.14740722857253e-17	4.60699004440325e-15	29.4434538511944	0.0374656233216886	YYY
cg14286256	chr9	98318448	0.214101158889693	-0.577161735022952	8.88685084319135	1.16795815367738e-17	4.68527991669509e-15	29.4261854008549	0.0461622883370493	YYY
cg07640117	chr22	17440855	0.150269932070225	-0.455204033193313	8.88661359658952	1.17011017195804e-17	4.68968782312449e-15	29.424394721498	0.0335482888140117	YYY
cg06359132	chr10	99160096	0.267785548335987	-1.33477383418592	8.88574140739154	1.17805542321442e-17	4.71728563613371e-15	29.4178119466162	0.0354037544252445	YYY
cg23593694	chr4	7149161	0.190431192941078	-0.883920230963107	8.87510379058963	1.27936490140728e-17	5.11835619558698e-15	29.3375628920946	0.0387024247401387	YYY
cg22686124	chr1	245836513	0.394702236785284	2.6978531036506	8.87315264634115	1.29886148878372e-17	5.19169161582259e-15	29.3228511864937	0.0365917448442633	YYY
cg09080522	chr22	44568387	0.153185191084142	-1.01922575545912	8.87123250837118	1.31833529088415e-17	5.26480449914183e-15	29.3083755464306	0.0288376976984029	YYY
cg07152520	chr3	126901894	0.116934949255623	-0.364074558458166	8.86877858701977	1.34364382491649e-17	5.36106662250146e-15	29.2898790799191	0.0269467362412277	YYY
cg27224069	chr17	32612799	0.433591732377365	-0.286442448160504	8.86574005002381	1.37564904574429e-17	5.47652816411928e-15	29.2669811794107	0.0766483653350528	YYY
cg01954567	chr6	32362318	0.267794142787946	-0.581076574163672	8.86569112810645	1.37617046934544e-17	5.47652816411928e-15	29.2666125584208	0.0536113165247951	YYY
cg16428357	chr20	34190258	-0.16603530692915	2.71032440254358	-8.86568163417734	1.37627168098345e-17	5.47652816411928e-15	29.2665410229329	-0.0156519931975956	YYY
cg15394297	chr10	80066609	0.27982288006682	-0.457754971545326	8.86535132151365	1.37979762608595e-17	5.48565649418124e-15	29.2640521955342	0.0610587570149697	YYY
cg17565113	chr12	52915036	0.236390627671041	0.188916413547571	8.86451635482135	1.38875045090169e-17	5.5163249177217e-15	29.257761218286	0.048720312753699	YYY
cg20778582	chr11	63753376	-0.139235334336166	-2.47017723458573	-8.86361079784451	1.39852517149984e-17	5.55020045735387e-15	29.2509388684862	-0.0142594323455638	YYY
cg05118879	chr9	3524695	0.192714586826086	-0.197130798547861	8.86045433333062	1.43313189442239e-17	5.68247643530379e-15	29.2271624025706	0.0371929047960401	YYY
cg24833819	chr5	42924552	-0.205205502232494	1.56219202027627	-8.85868276093042	1.45292494208358e-17	5.75583196050795e-15	29.2138204884125	-0.0284587016848847	YYY
cg12046677	chr12	2360663	0.22689252879857	1.96352004868782	8.85807383560188	1.45979050249231e-17	5.77788973661128e-15	29.2092350468762	0.0318745715917607	YYY
cg08167085	chr12	123211133	0.223948158697203	-0.0469530693109268	8.8576498779971	1.46458952468297e-17	5.79173618447411e-15	29.2060426176731	0.0355283613721979	YYY
cg19241690	chr11	45715471	0.148434979542153	1.78710891697295	8.85548680713258	1.48931871769059e-17	5.88408883053763e-15	29.1897562660279	0.0268343608323508	YYY
cg05300045	chr16	20420663	0.260689804619949	1.74379038429645	8.85534130951626	1.49099686720249e-17	5.88408883053763e-15	29.1886608777897	0.0410336109353502	YYY
cg10279535	chr2	129250911	0.273751540720054	0.448629129214283	8.85526241635356	1.49190759248761e-17	5.88408883053763e-15	29.188066930932	0.0550753709373986	YYY
cg01377358	chr20	30948211	0.143714158750681	0.350269585042572	8.85478865781555	1.49738814849664e-17	5.90047787598482e-15	29.1845003220416	0.0256648637378417	YYY
cg10334916	chr2	241508098	0.192119545679539	-2.50194590672711	8.85454083039251	1.50026301086331e-17	5.90657924802116e-15	29.1826346512046	0.0141475299407665	YYY
cg00393247	chr1	36234276	0.180001137226447	-0.128834382438691	8.85412147009448	1.50514014733463e-17	5.92054588802889e-15	29.1794777487673	0.0303542833112201	YYY
cg00919591	chr22	23524136	0.303211830598759	-0.223649343586074	8.85171515139657	1.53343037520672e-17	6.02650318280049e-15	29.1613653091248	0.0578066765530397	NYY
cg25305993	chr1	181382934	0.165623735104466	-0.166656017815554	8.84774962162926	1.58120429863927e-17	6.20877855105376e-15	29.1315243947624	0.040631384157508	YYY
cg12468315	chr1	3452713	0.23031580113768	1.0638781484384	8.84614163304059	1.60099335069443e-17	6.28094376396927e-15	29.1194269102911	0.0461084668577588	YYY
cg02265922	chr1	3477168	0.163903120459477	1.58439451895812	8.84527147802792	1.61180410596862e-17	6.3177896892385e-15	29.1128810792655	0.0261754079521419	YYY
cg20725021	chr3	187009575	0.143926527254496	-0.937426321402304	8.84472294990226	1.61865608227349e-17	6.33906722077902e-15	29.1087549588203	0.0304995677787876	YYY
cg26147480	chr10	126490099	-0.211800956871101	1.50347321204148	-8.84430035795332	1.62395457179817e-17	6.35422885607332e-15	29.1055762774815	-0.0239217818171868	YYY
cg17566735	chr3	171527257	0.190516110742298	-1.35579990515336	8.84194810928465	1.65376246217191e-17	6.46518034794541e-15	29.0878849764721	0.0282376457600791	YYY
cg21418707	chr1	3623605	0.310977323927913	0.395070668114415	8.84174360523144	1.65637939633989e-17	6.46973074424066e-15	29.0863470588008	0.0708501182984068	YYY
cg13914636	chr1	3623102	0.292609965894648	1.50472372599374	8.84161732556981	1.65799737913656e-17	6.47037473257819e-15	29.0853974194432	0.0468443317579729	YYY
cg14994447	chr1	111151799	0.192895093203689	0.620582182127982	8.84123179063961	1.66294680464563e-17	6.48400724412433e-15	29.0824982076447	0.0402281139031374	YYY
cg16773028	chr1	111148339	0.16092125265121	1.19353516858769	8.84046709623432	1.67280711502211e-17	6.51674721402288e-15	29.0767479976399	0.0295328174780837	YYY
cg08166587	chr12	2696048	0.179580628620378	0.179620737084514	8.8402761271183	1.67527857193409e-17	6.52067038421038e-15	29.0753120388874	0.031083506252169	YYY
cg14023394	chr12	4337404	0.288884457730523	0.852040583183692	8.83916288623559	1.68975785702365e-17	6.57128383458319e-15	29.0669416657623	0.0604218063218468	YYY
cg13419240	chr12	52758833	0.14552464696212	1.42573024872537	8.83893335645082	1.69275858431142e-17	6.57720904803683e-15	29.0652159435991	0.0249509593474677	YYY
cg11795753	chr12	133337036	0.1846320991261	-1.31501371761787	8.83576245124043	1.73475670105717e-17	6.73451607962803e-15	29.0413787738189	0.0213627774226148	YYY
cg00891995	chr1	153113262	0.173942692609473	-1.66492282213867	8.83429495507557	1.7545409250251e-17	6.80538740429726e-15	29.0303490156151	0.0183858094651876	YYY
cg14425869	chr9	98343728	0.17675594073884	1.02237818772675	8.83232490134555	1.78145195282408e-17	6.90375424412186e-15	29.0155440982887	0.0353309872166073	YYY
cg19341652	chr6	116600143	0.334789251148922	0.153424931196705	8.82937134466638	1.82256477394443e-17	7.05693910793416e-15	28.9933526485777	0.0370167335340577	YYY
cg01727764	chr1	18406812	0.225360045014963	1.11683348150717	8.82602802087467	1.8702369843097e-17	7.23523356993443e-15	28.9682391756201	0.0433368600097701	YYY
cg03309252	chr9	98314632	0.231881570182104	0.90356030260823	8.82541301851128	1.87913967854376e-17	7.26336421686292e-15	28.9636203170246	0.0477152373179377	YYY
cg04890934	chr8	28242205	0.116046748650547	-1.64728536499703	8.82453998664749	1.89184964450345e-17	7.30614940160632e-15	28.9570639767784	0.0170835384854656	YYY
cg24658280	chr1	3669280	0.417803865003582	1.73239897632331	8.82393790833254	1.90066448550536e-17	7.33383085595195e-15	28.9525427310909	0.068786030608337	YYY
cg19450111	chr14	99728984	0.378101643996903	-0.304586690158868	8.8238117790236	1.90251624848745e-17	7.33462017397399e-15	28.951595604194	0.0783979451298202	YYY
cg15754112	chr10	78864253	0.170676089533991	0.116300359950489	8.82128750880242	1.93995394492669e-17	7.47248107862516e-15	28.9326424808202	0.0321596517503883	YYY
cg04914996	chr3	186915259	0.140874359114381	-0.336999194893398	8.82100643217099	1.94416746666797e-17	7.48223855853916e-15	28.9305322998269	0.028912760691812	YYY
cg11432960	chr2	145143754	-0.495372448791562	1.69287702704484	-8.82083263024821	1.94677740096031e-17	7.48581301852162e-15	28.929227507367	-0.0550787651968573	YYY
cg11708752	chr11	17798912	0.187680036445888	0.451750898049174	8.82045330670238	1.95248564350505e-17	7.5012847486509e-15	28.9263798560757	0.035671622047781	YYY
cg07267656	chr12	56616060	-0.167129055304747	-0.478511970504697	-8.81889173027354	1.97615996678817e-17	7.58569446285777e-15	28.9146577496555	-0.0308059620101604	YYY
cg04860312	chr1	209786644	0.230646771862057	2.26712193573825	8.81550393825635	2.02850177393132e-17	7.77990708779148e-15	28.8892321666699	0.0339153851793897	YYY
cg02115117	chr2	24398668	-0.210176194673581	1.23053475490912	-8.81519488831579	2.03334437435728e-17	7.79176864307281e-15	28.8869130803513	-0.0219876018327163	YYY
cg14538944	chr2	218340518	0.167842459341056	1.2588319816271	8.811686078376	2.08913382967674e-17	7.99867010671367e-15	28.8605873773176	0.0389327677171234	YYY
cg00532901	chr16	30545962	-0.225115874870011	-0.123172173228458	-8.80983000265753	2.11925496750783e-17	8.10702417029168e-15	28.8466647862246	-0.0458912826926272	YYY
cg01071185	chr1	209629286	0.139115584250896	0.795910460054266	8.80794667145988	2.15025767630829e-17	8.21856169606182e-15	28.8325399211666	0.0285945923799716	YYY
cg20285026	chr1	1983774	0.237064072104533	-0.58532761706927	8.80651626778906	2.1741039703026e-17	8.30257862511494e-15	28.8218134459813	0.041421402953003	YYY
cg10024799	chr12	2641381	0.298641982013535	1.77594875288449	8.8048297583609	2.20255617740973e-17	8.40402578890017e-15	28.8091680772443	0.0447210890508125	YYY
cg18258502	chr3	186968422	0.288201629824876	1.14484719334541	8.80239425113056	2.24429576263201e-17	8.55595486809293e-15	28.7909098557473	0.0620691168539897	YYY
cg03462733	chr15	80445229	-0.0815915178866929	-3.70391348598277	-8.79805081520944	2.32068508684165e-17	8.83960662188774e-15	28.7583575888514	-0.00540595294067982	YYY
cg14830791	chr6	1407935	0.185825704954681	-1.1201759103984	8.79652627098051	2.34810322032689e-17	8.9363991943651e-15	28.7469345185191	0.0393738296868368	YYY
cg23069923	chr19	19626251	-0.283474503520813	2.88399761876841	-8.79419977258974	2.390563109056e-17	9.09022339943842e-15	28.7295053512441	-0.0226663429928575	YYY
cg15486123	chr1	152881815	0.26189401954871	0.463344990789963	8.79349929877965	2.40349532717486e-17	9.13160061684104e-15	28.7242583450265	0.060717742625063	YYY
cg04549679	chr1	3524425	0.229140120959418	0.416709466323614	8.78817071611577	2.50416508873311e-17	9.50596438517393e-15	28.6843537077028	0.0602227641795791	YYY
cg17150898	chr12	1702116	0.185267536831754	-0.603829911735079	8.78723041213601	2.52235784366499e-17	9.56686930077903e-15	28.6773137902678	0.0289338481585891	YYY
cg22566518	chr19	4182796	0.118096311086387	-3.53104618655027	8.78678065548031	2.53110579748671e-17	9.59187853015563e-15	28.6739467216739	0.00544472313518096	YYY
cg09266602	chr8	49469775	0.218595758339666	-0.628799342442977	8.78594395586139	2.54745990579094e-17	9.64564499941138e-15	28.6676831671199	0.0476644725809741	YYY
cg11040394	chr6	39020986	0.123205144444796	-0.668518322881985	8.78067610864763	2.65285354169619e-17	1.0036170937463e-14	28.6282578731417	0.027016566261383	YYY
cg07545858	chr16	88482626	0.375632940129992	0.702840453741931	8.77927581546977	2.68158769609314e-17	1.0136264907818e-14	28.6177807742083	0.0953940722392542	YYY
cg05752118	chr11	2920564	-0.166018906392049	-0.149994721165674	-8.77637922306081	2.74200707904516e-17	1.03480779623042e-14	28.5961121027737	-0.0208444398823255	YYY
cg05184767	chr4	7131061	0.249934263837353	1.32781985645842	8.77636668240243	2.74227156866473e-17	1.03480779623042e-14	28.596018300586	0.0454193560380406	YYY
cg25294185	chr11	65487814	0.160671886707118	-1.56570851664732	8.77580844757638	2.75407066726103e-17	1.03838025281682e-14	28.5918428889219	0.0222534846362618	YYY
cg00212521	chr1	240370408	-0.193637278934893	-1.51407552565664	-8.77447618130394	2.78243343511737e-17	1.04818645949424e-14	28.5818787578722	-0.0240650694544691	YYY
cg25744476	chr15	93129807	0.234800308060116	0.74749874383855	8.77092426420754	2.85947088023409e-17	1.07629710448764e-14	28.5553190428536	0.0521126027389118	YYY
cg09150163	chr2	145285511	-0.309368266179004	-0.122706462506801	-8.7693659559403	2.89393156064595e-17	1.08834802150448e-14	28.5436691466958	-0.0531276452880007	YYY
cg20994118	chr1	209780966	0.125188772811139	-0.605915876087588	8.76884912480794	2.90545134826577e-17	1.09175828308277e-14	28.5398056547586	0.0298832796551598	YYY
cg00518190	chr1	6294768	0.250200656715236	-0.381215331923872	8.76649862268092	2.95841738418627e-17	1.11072358852925e-14	28.5222369238778	0.0463355704842042	YYY
cg12387464	chr11	123775935	0.329695349093158	0.691290555012907	8.76526142536578	2.98667894609756e-17	1.12038957688326e-14	28.5129909188226	0.0606422575242956	YYY
cg10519996	chr1	181380379	0.231426908721612	0.653398684698224	8.7639447398258	3.01704974738477e-17	1.13082986314478e-14	28.503151912579	0.0503648650948405	YYY
cg00399390	chr11	47789636	-0.226534558799618	-2.65592398195411	-8.76077429272555	3.09143914331906e-17	1.15773745909069e-14	28.4794649783747	-0.0170623799753339	YYY
cg03628800	chr10	129702726	0.129654805391387	0.603318249191771	8.7592628051458	3.12753978492864e-17	1.16961767791398e-14	28.4681745984894	0.0290833857230693	YYY
cg21144338	chr3	51994712	0.183393550533643	0.0462188062971681	8.7592263495581	3.12841562887803e-17	1.16961767791398e-14	28.467902303172	0.043805364548168	YYY
cg03423138	chr16	33355024	0.20988258990963	0.229237774402877	8.75884586688447	3.1375712061054e-17	1.17205657006057e-14	28.465060438211	0.0364524218954096	YYY
cg03153397	chr17	17910235	0.142830817564616	0.842845150803208	8.75782613307019	3.16224007634148e-17	1.18028158986855e-14	28.4574443822151	0.0260660110392631	YYY
cg24050519	chr1	3436037	0.255082895426827	2.99496876250099	8.75519016314825	3.22690087774212e-17	1.20340700924561e-14	28.4377601793558	0.0212196296671259	YYY
cg00476243	chr7	150023	-0.233869203533945	1.11314688692882	-8.75430276698954	3.24896185079213e-17	1.21062028033223e-14	28.4311344854716	-0.0439204058891272	YYY
cg22497095	chr6	28601375	-0.243438982479532	3.08754735677859	-8.75300485503722	3.28149740216205e-17	1.22172123765879e-14	28.4214445781885	-0.0182267793629591	YYY
cg25665573	chr5	137369222	-0.142045186255421	-1.83879071842194	-8.75203285913033	3.3060739405087e-17	1.22984293407003e-14	28.4141885684303	-0.019537149544299	YYY
cg24805559	chr12	115786178	0.28680704300425	1.69503499151234	8.74824854269738	3.4035059529549e-17	1.26503032030038e-14	28.3859439968273	0.0386335976317951	YYY
cg24904145	chr7	100182075	0.206351624523352	-2.06819663072526	8.74542050852306	3.47816714167547e-17	1.29170250918346e-14	28.3648425245445	0.0219859605327996	YYY
cg11557618	chr2	172974138	-0.126455676141044	1.26028437978986	-8.74500191297282	3.48935504681305e-17	1.29477753044569e-14	28.3617195816771	-0.0183936022876452	YYY
cg01519195	chr1	3432342	0.182042536181155	-0.125826711097287	8.74477636244486	3.4953981451346e-17	1.29593996275541e-14	28.3600369012758	0.041995528702442	YYY
cg24356964	chr1	3605979	0.213347750386457	-1.33456929635513	8.73802725396275	3.68109472014986e-17	1.36365265790257e-14	28.3097009739984	0.0435840300746999	YYY
ch.10.80061816F	chr10	80391810	0.156258942443715	-2.0854783749755	8.73473217498304	3.77526963931694e-17	1.39737698624752e-14	28.2851360325714	0.0203007416283184	YYY
cg22855020	chr8	42356731	0.367437049464402	-1.40162683015037	8.73068841394641	3.8941053095286e-17	1.44016563456501e-14	28.2549988624532	0.0550639869811853	YYY
cg19014435	chr12	130589252	0.360138853298537	-1.13267303349176	8.72840366900936	3.96287656711177e-17	1.46438319672232e-14	28.2379757087955	0.0594442097278517	NYY
cg07643930	chr16	2060265	-0.134301386392156	-1.12753238599917	-8.72297523710304	4.1311299946754e-17	1.52529129499923e-14	28.1975426305073	-0.0225578026804343	YYY
cg27003571	chr2	145051829	-0.53071642343299	1.93523123088614	-8.72123523749402	4.1865423438313e-17	1.5444699269068e-14	28.1845863161906	-0.0563385441565457	YYY
cg06752594	chr1	109825964	-0.203060530058925	-2.81358313514523	-8.72014289761708	4.22170427471094e-17	1.55615234771088e-14	28.1764535424888	-0.0146244031437456	YYY
cg15334916	chr10	71563776	0.228025291303383	1.21512371182208	8.71813947295793	4.28695464137952e-17	1.57828688771617e-14	28.1615394205188	0.0453045478143289	YYY
cg20671415	chr1	152976275	0.275932273286624	1.69093890699457	8.71808196413403	4.28884232802108e-17	1.57828688771617e-14	28.1611113436874	0.0387600953487024	YYY
cg08903939	chr16	49884482	0.277860950444846	1.41135375024937	8.71656630081785	4.33889043890806e-17	1.59538600896458e-14	28.1498299853713	0.0502815708850545	YYY
cg07096247	chr11	112427746	0.241258580919774	1.79656744207603	8.71203977607259	4.4918243053297e-17	1.65025622362096e-14	28.1161467554567	0.0440392024252821	YYY
cg20556988	chr17	32690127	0.296155439025214	-0.0347329481284966	8.71042554400276	4.54764317532176e-17	1.66938619770892e-14	28.1041378582088	0.0560346671981142	YYY
cg09756419	chr16	67918680	0.162207236295608	0.271726097917103	8.7085882717989	4.61200999654732e-17	1.69161992359357e-14	28.0904716552982	0.0303543095741762	YYY
cg19991899	chr2	9347943	0.246640975410718	-2.73924312752942	8.70618685965358	4.69750151769865e-17	1.72155891423689e-14	28.0726123765933	0.024839710691532	YYY
cg03075487	chr10	125257350	0.305630338105217	0.949323051246752	8.70503054549763	4.73922427644999e-17	1.73542130540222e-14	28.0640141620468	0.067100030243492	YYY
cg15564619	chr1	2163437	0.198472939659196	-1.94333815218739	8.7047207345984	4.75046517930736e-17	1.73810816278687e-14	28.0617105866746	0.0241944870184151	YYY
cg08720250	chr12	107637226	0.147275119421006	-0.238496094539215	8.7029623318503	4.81476701942361e-17	1.76018869365756e-14	28.0486372509058	0.0331324843168035	YYY
cg20333945	chr2	145129279	-0.389297790573871	1.29533820412652	-8.70280669919962	4.82049955242093e-17	1.76083872001877e-14	28.0474802494485	-0.0489253872768269	YYY
cg26621046	chr17	10660486	0.241762388751257	0.608686092906266	8.70136079161946	4.87408155614582e-17	1.77895187471926e-14	28.0367318315459	0.0542080500714947	YYY
cg12083024	chr1	3746511	-0.221995117093453	0.919827882993289	-8.70013110823904	4.92011412983487e-17	1.79428221089649e-14	28.0275917820004	-0.0365945504129098	YYY
cg09408116	chr16	58161544	0.145469351668271	-0.490587986674106	8.69752408576038	5.01913398834334e-17	1.82889520790634e-14	28.0082173010736	0.0200609031794202	YYY
cg08215774	chr11	17803421	0.244976427004407	1.94308629109642	8.69632913936557	5.06517687820785e-17	1.84416339327443e-14	27.9993382943071	0.0315332063863366	YYY
cg09399869	chr10	80740615	0.323606105873214	-0.240984858681475	8.69604600952809	5.07614733887549e-17	1.84664765911749e-14	27.9972346387069	0.0697721159259863	YYY
cg05554192	chr11	17515836	0.233928130054134	0.814837144215821	8.69565118356052	5.09148495669608e-17	1.85060072861447e-14	27.9943011640462	0.0501497498571569	YYY
cg24859546	chr6	80654763	0.308081440326055	0.251906250582967	8.69555249486744	5.09532582629579e-17	1.85060072861447e-14	27.993567942824	0.0439406843889503	YYY
cg14757492	chr19	19029194	0.155463582691499	-0.428607037024256	8.6952043929443	5.10889652160659e-17	1.85401729857208e-14	27.9909817202417	0.0225552780369132	YYY
cg12231340	chr12	52685221	0.157073175642223	-0.102843154351439	8.69301921039895	5.19490598401019e-17	1.88369490777532e-14	27.9747486386446	0.038351857062386	YYY
cg00880872	chr9	124887818	0.116820505014837	0.368311521557379	8.69264126953147	5.20992647849725e-17	1.88760426565687e-14	27.9719413289719	0.0246168905649199	NYY
cg26684138	chr16	49686581	0.267655053828748	-0.875905344756962	8.69216241250807	5.22901940057481e-17	1.89298154524321e-14	27.9683845515626	0.0551620042618423	YYY
cg22872549	chr11	17803369	0.280461745078583	1.28739929132531	8.69067936306282	5.28859160064603e-17	1.91299227518478e-14	27.957369903232	0.0438110113418551	YYY
cg17888033	chr8	143858414	0.25940530268664	-0.99491921303002	8.68817532175983	5.39070331856453e-17	1.94834544828229e-14	27.9387754386872	0.0428365102652277	YYY
cg22190705	chr2	9346217	-0.163977908666027	-1.01729830198148	-8.68703954774355	5.43765942731805e-17	1.96372272058178e-14	27.9303427198403	-0.0245000905348721	YYY
cg24204017	chr3	57999988	0.403743663027701	-1.01600368467587	8.68654711594739	5.45814348467967e-17	1.96952286432025e-14	27.9266868390518	0.0577313144363827	YYY
cg22220722	chr1	20306641	0.197611327219427	0.938735124941829	8.68633322215829	5.4670647492435e-17	1.9711446618734e-14	27.9250989096008	0.0335666120298399	YYY
cg01048203	chr14	21027321	-0.187868367206771	0.153883218177782	-8.68572508067567	5.49250852168805e-17	1.97871618893221e-14	27.9205842747119	-0.0350557351059001	YYY
cg20747462	chr7	45216802	0.170139299021688	0.312068671159615	8.68364777944989	5.58030653776164e-17	2.00872088481926e-14	27.9051648421888	0.046912329968385	YYY
cg06607866	chr11	67250809	-0.112307079932498	-2.48055352163035	-8.68344250096149	5.5890577357749e-17	2.01024592122001e-14	27.9036412433991	-0.0123847155389817	YYY
cg26915318	chr16	49824449	0.235505207225526	2.0103928135899	8.68127833920705	5.68214789814454e-17	2.04207865358354e-14	27.887580207192	0.0361049802020005	YYY
cg12705326	chr1	6158691	0.235094543529315	0.468164286560132	8.68073801760558	5.70562779000135e-17	2.0475398769699e-14	27.8835707396569	0.0483200466062516	YYY
cg03176810	chr11	110633644	0.201525442001063	-1.53254830826549	8.68071705627241	5.70654060456533e-17	2.0475398769699e-14	27.8834151993318	0.0318117011980757	YYY
cg21831174	chr3	187011187	0.201651246223045	-1.30888820480902	8.67957724727595	5.75639460580365e-17	2.06376479652419e-14	27.8749578368852	0.0349731036856929	YYY
cg24787823	chr8	35613299	-0.427003995805772	-1.53079962075125	-8.67113921582739	6.13911230090674e-17	2.19892919603011e-14	27.812373067959	-0.0630560705652093	YYY
cg24683255	chr1	204951031	0.195511735718483	0.5482723505958	8.67105019839312	6.14328109599276e-17	2.19892919603011e-14	27.8117130642709	0.0482562729831862	YYY
cg14933439	chr16	49407794	0.195636530679783	-0.0294906747499387	8.6695114595732	6.21578628835907e-17	2.22309468827948e-14	27.8003051470431	0.050146474617082	YYY
cg22997177	chr12	54070527	-0.239989712768262	-1.0395747010398	-8.66590008482611	6.38929547136857e-17	2.28331678081866e-14	27.7735369223672	-0.0364744067255618	YYY
cg16527208	chr3	135527381	0.139962563110281	-0.175902199684652	8.66388847018488	6.48801265499187e-17	2.31673560464272e-14	27.7586299776636	0.0310478800390425	YYY
cg06654118	chr4	1303317	0.393905432383996	-2.00866666915203	8.66361222165915	6.50168646278855e-17	2.31975796857176e-14	27.7565830531231	0.0358453531396315	YYY
cg21113603	chr19	34306891	0.217501447945289	2.73313981603748	8.66291825291096	6.53616256081446e-17	2.3301916675375e-14	27.7514411490812	0.0236073881671146	YYY
cg04716530	chr16	30485684	-0.215334226038868	0.412666709837236	-8.65992490913822	6.68695482771088e-17	2.38204309741875e-14	27.7292656730849	-0.020823688693647	YYY
cg01155190	chr2	9347973	0.188353501087197	-2.7029372568875	8.65953037867794	6.70708459471337e-17	2.38730392818927e-14	27.7263433066396	0.0167449785157171	YYY
cg00513208	chr10	12085641	-0.251675927372142	-0.113647644976289	-8.65849352018247	6.76027349883319e-17	2.40431394809381e-14	27.7186635522876	-0.0496031285687057	YYY
cg19426266	chr2	145236966	-0.425942388784106	0.761451230992606	-8.65833802235101	6.76828614479766e-17	2.40524255226114e-14	27.7175118764147	-0.0592125847900282	YYY
cg19795996	chr2	145230271	-0.35704594787865	0.775651220596779	-8.65524225566928	6.92977751082306e-17	2.4606678392857e-14	27.6945866092499	-0.0473973776340756	YYY
cg06375761	chr6	33280408	0.232539731459134	-1.16608929008212	8.65391799443065	7.00001641455053e-17	2.48362813469182e-14	27.6847818124267	0.0292522140818599	YYY
cg01904296	chr11	45713046	0.133190802679548	-0.682013999721264	8.65276830571364	7.06156676648357e-17	2.50347159764831e-14	27.6762704377892	0.0335885005125653	YYY
cg24730705	chr10	119496382	0.176023210265326	-0.773585533611734	8.65255492689665	7.07304908720118e-17	2.50554745541032e-14	27.6746908430788	0.0467718550850484	YYY
cg13954213	chr2	217971590	0.126776625804577	-0.242403603964952	8.65056090246653	7.18124800692103e-17	2.54185353738138e-14	27.6599309151905	0.0311158142949648	YYY
cg22018051	chr1	154943349	0.17995444550757	-0.046156355097971	8.6435948734236	7.57224471652598e-17	2.67812071714476e-14	27.6083873893892	0.0222288523221245	YYY
cg11523134	chr1	3605747	0.270312495492622	1.54350897140393	8.64106034784638	7.71966921125726e-17	2.72809433892874e-14	27.5896413072846	0.0522089265960245	YYY
cg01245393	chr12	108740289	0.364346309719038	-0.340258672740499	8.63957255854827	7.8075274241263e-17	2.75695495349731e-14	27.5786390670343	0.0714672525171077	YYY
cg08524803	chr16	49670999	0.416914629816329	3.09339138978144	8.63707728646413	7.9571061690998e-17	2.80754700536008e-14	27.5601895860433	0.0415204488349209	YYY
cg12411808	chr1	57769718	0.175952821569672	2.40329520344325	8.63661873142588	7.98490088243574e-17	2.81512327405322e-14	27.5567995584793	0.0204897865694632	YYY
cg25785303	chr2	11681908	0.204862452638332	0.0424761629204787	8.63564448567527	8.04427267279873e-17	2.83381142974563e-14	27.5495975464072	0.0576155090200601	YYY
cg15432485	chr12	2039878	0.116628622854153	-0.991936387617053	8.6347702524267	8.09792117569736e-17	2.85045545080804e-14	27.5431353740864	0.0240034727296987	YYY
cg12229666	chr1	59247797	0.218738109344877	-2.81960452279554	8.63384423811839	8.15513328113475e-17	2.86832656963437e-14	27.5362909692842	0.0150090670668386	YYY
cg14822257	chr1	53905169	-0.285707505889547	2.1539558514776	-8.63344135628803	8.18014924195927e-17	2.87485437581779e-14	27.5333133364682	-0.0268124118076321	YYY
cg02563349	chr12	130502049	0.339864177421167	0.591648739996892	8.63257197824284	8.23439005046846e-17	2.89163464739156e-14	27.5268882549528	0.0758348127548727	YYY
cg03277515	chr1	153321198	0.144344414969854	-1.37898494274929	8.63204478305688	8.26745506130218e-17	2.90095812039914e-14	27.5229922847728	0.0227253848701108	YYY
cg01068601	chr16	67918699	0.208991988329473	0.0843360046817371	8.6306573682879	8.35510084670726e-17	2.9294036179686e-14	27.5127401301935	0.0399912659709214	YYY
cg19519630	chr1	3617886	0.303405019040687	-0.14828611474038	8.63032821960075	8.37602834366864e-17	2.93443048687025e-14	27.5103080983541	0.0684416497961924	YYY
cg27164770	chr13	94891445	-0.4329904652588	-1.06037745435909	-8.62906218980077	8.45700773877526e-17	2.96047129866853e-14	27.5009542227354	-0.0758341660040067	YYY
cg22353792	chr12	53183508	0.17363148733231	1.87530150006787	8.62771311324962	8.54415141194513e-17	2.98862737816819e-14	27.4909878772112	0.0227375064546879	YYY
cg01119831	chr7	2119608	-0.10094418275776	-0.544615919996951	-8.62663772265764	8.61425200392596e-17	3.01078249906134e-14	27.483044214896	-0.0162967689144434	YYY
cg05813417	chr16	4313628	0.182850687524466	-1.62362515540489	8.62295203619	8.85885147902789e-17	3.09384444617928e-14	27.4558244160453	0.014582559625974	YYY
cg19486756	chr5	150281191	-0.444754108541849	1.86287630355669	-8.62277829381366	8.87054986255615e-17	3.09550211731918e-14	27.4545414921145	-0.052880524070436	YYY
cg10017888	chr19	47105860	0.178455965051123	-0.867651475805431	8.62252320370898	8.88775322428206e-17	3.09907672686129e-14	27.4526579261747	0.0261719762787362	YYY
cg01975786	chr8	142428968	0.127761238226379	-0.913518668260591	8.61684997737906	9.27900116964188e-17	3.23296954836917e-14	27.4107778341477	0.0269406996108384	YYY
cg22244122	chr9	136243698	-0.168371203459571	-2.09814307344515	-8.61255122901592	9.58675973671591e-17	3.33758655359295e-14	27.3790577092155	-0.0176899901921643	YYY
cg22515303	chr2	145037160	-0.494629280905183	1.92045595188967	-8.61092629208506	9.70570423628988e-17	3.37635669603647e-14	27.3670704580686	-0.0495717468017404	YYY
cg07512295	chr2	234599026	0.185444658809366	0.0959630013289183	8.61002516378748	9.77229429797254e-17	3.39686780672335e-14	27.3604235006983	0.0435677052747185	YYY
cg12417603	chr12	130502586	0.258766805498709	-1.61169923882875	8.6086400671465	9.87552990130169e-17	3.43007504164728e-14	27.3502076638486	0.0409218369879966	YYY
cg11251293	chr1	205025861	0.162968839533443	-0.697982956708391	8.60723225258688	9.98156402095517e-17	3.46420176470996e-14	27.3398255084786	0.0359945535041961	YYY
cg06899329	chr19	19627922	0.200526023688072	-0.563728802963622	8.60531920872511	1.01274578780504e-16	3.51209827805491e-14	27.3257194594812	0.0252308410051725	NYY
cg23590827	chr1	92683514	-0.256385745694906	2.59110970498048	-8.60442873885392	1.01960849060488e-16	3.53314575470476e-14	27.3191542639818	-0.0245086299301825	YYY
cg00323014	chr10	125928304	0.215733807175928	0.571184084325229	8.60348770919773	1.02691083782754e-16	3.55568276863275e-14	27.3122168478305	0.0454890835707461	YYY
cg01193174	chr15	70028266	0.249513047746244	1.39566173068228	8.60033950516435	1.05171878019911e-16	3.63875085477466e-14	27.2890118581084	0.0477790356962221	YYY
cg12247536	chr12	113428107	0.210442025488212	0.815707278012738	8.5993785548429	1.05940850247481e-16	3.66251008668462e-14	27.2819300668435	0.0295491820711675	YYY
cg20687940	chr11	63753228	-0.190854398555002	-0.931548105065973	-8.59920501467244	1.06080312253854e-16	3.6644863677092e-14	27.2806512123686	-0.030615221087488	YYY
cg06736444	chr16	2801793	-0.176884225358982	0.534115101829053	-8.59171848535986	1.12272751276012e-16	3.87539427462636e-14	27.2254994681598	-0.0332554236454862	YYY
cg17561891	chr7	86849173	-0.182823442397315	-1.54016886139606	-8.59160087319795	1.12372832143807e-16	3.87584430296902e-14	27.2246333253076	-0.0256938301145008	YYY
cg18886444	chr3	49378032	-0.165093881763838	-0.221773084534845	-8.59116855184811	1.12741470409927e-16	3.88554926170211e-14	27.2214496135368	-0.0331029214523552	YYY
cg17850642	chr12	52967687	0.304499227922533	-0.0959254857777242	8.59060332184083	1.13225243839364e-16	3.89920418610242e-14	27.2172873103989	0.0663605130268923	YYY
cg25382340	chr1	233162249	0.191674797813759	0.28745337087189	8.58861321340381	1.1494494986556e-16	3.95536764963192e-14	27.2026339349539	0.0387106371793428	YYY
cg13968809	chr9	98787613	0.373003282314965	1.23920895887283	8.58580623628598	1.17414528843623e-16	4.03722830690584e-14	27.1819701204772	0.0619607689479508	YYY
cg10993086	chr1	159919350	0.184498942469038	1.64809207362818	8.58513040546623	1.18016919882274e-16	4.05481003482557e-14	27.1769956741859	0.0236111825007712	YYY
cg10465028	chr11	63753203	-0.154205537210956	-0.10831557421754	-8.58491626203233	1.18208430140763e-16	4.05825854712556e-14	27.1754195336591	-0.0282524369813109	YYY
cg17008160	chr1	232315535	0.20188504003968	1.53578349925362	8.58375552676469	1.19251845773355e-16	4.09092630063696e-14	27.1668767828656	0.0317320238690971	YYY
cg24870391	chr17	32612675	0.282292875555885	-1.11595511064017	8.58088192019097	1.21874358052831e-16	4.17767285643177e-14	27.1457313451536	0.0492958121000794	YYY
cg00832476	chr1	31711088	0.135262384473186	-0.101521824100786	8.57935560624022	1.23290413803962e-16	4.22296222136926e-14	27.134502083154	0.0245793714889429	YYY
cg05512310	chr11	16761290	0.148977086319713	-1.29607346948449	8.57770960934497	1.24835745495928e-16	4.2726065398106e-14	27.1223939500117	0.0151361549129311	NYY
cg27153655	chr14	94760403	0.226530284269987	-0.438648656349736	8.57620886328341	1.26261395901959e-16	4.31808155487194e-14	27.1113557900613	0.0493409920854752	YYY
cg26281310	chr20	58149139	0.18912026750293	0.491153188566302	8.57563804897887	1.26807863908361e-16	4.33344221223232e-14	27.1071577588568	0.0464288324383784	YYY
cg19078853	chr17	41382209	-0.296149278050851	1.39248924482232	-8.57248919310073	1.29864723262489e-16	4.43450185926952e-14	27.084003325016	-0.0418506468912115	YYY
cg11137145	chr1	152730027	0.263766780306607	-1.98299618923655	8.57070002351774	1.31633970572534e-16	4.49147211866642e-14	27.0708498446563	0.0307508187339876	YYY
cg13897222	chr1	221449786	0.294088440518763	0.701083036623791	8.5647060889881	1.37736652972701e-16	4.69610270768594e-14	27.0267988478764	0.0614431038938628	YYY
cg14628914	chr6	24659344	-0.120911807495831	-1.19069550520476	-8.56192647363557	1.40660856306125e-16	4.79213349458904e-14	27.0063784409244	-0.0203155473668577	YYY
cg08323969	chr17	40770823	-0.117948990175621	-0.0886689732664061	-8.55979151235688	1.42948483638138e-16	4.86634670469593e-14	26.9906972971776	-0.015381087504766	NYY
cg24882875	chr13	96744126	0.266869387135143	-1.61108807310413	8.55907338543857	1.43726200958658e-16	4.88908443930247e-14	26.9854233529196	0.0383237326671173	YYY
cg24445116	chr10	48523589	0.167717328199192	0.284806924408729	8.55870294202848	1.441290183277e-16	4.89904435289479e-14	26.9827029337735	0.0315347084806209	YYY
cg21543067	chr6	16744551	0.253459509249133	1.78596848983573	8.557879655954	1.45028255538318e-16	4.92584985275296e-14	26.9766572925895	0.0340048988695467	YYY
cg15262317	chr2	208632832	0.280387715359651	1.38666808679146	8.55564582150543	1.47496215137093e-16	5.00585515882733e-14	26.9602557260853	0.031063700445737	YYY
cg26483075	chr12	3580676	0.228664390532839	1.00571264512562	8.55033262898667	1.53534390937823e-16	5.20681542482954e-14	26.921257173737	0.0465832058551787	YYY
cg00120147	chr16	55526963	0.228353363605093	1.48708289175998	8.54872071708701	1.55414113365312e-16	5.26655141332415e-14	26.90942936222	0.0372239416930278	YYY
cg16451872	chr15	25684818	-0.196996483698561	-1.270211838726	-8.5477346417823	1.56575220174035e-16	5.30186318544896e-14	26.9021945969862	-0.0325290763303928	YYY
cg16391678	chr16	30485597	-0.161562634785916	-0.742770972280944	-8.54614401937588	1.58466287739393e-16	5.36182003586788e-14	26.8905256112205	-0.0166856191309803	YYY
cg16167877	chr12	52914229	0.199550351621139	-1.01821377983119	8.54601159200796	1.58624743360592e-16	5.36310618634152e-14	26.8895541814113	0.0412895192279829	YYY
cg12424383	chr1	27990967	0.182357496285744	1.22665545945364	8.54244731959224	1.62948923398177e-16	5.50512676122105e-14	26.8634124002961	0.0341469652041596	YYY
cg20047677	chr12	113865876	0.274037050375639	1.56749189965776	8.54210977347455	1.63364427333045e-16	5.51497994495859e-14	26.8609371214253	0.0318130758925463	YYY
cg11339849	chr3	57743171	0.211254419459126	-2.54676298962642	8.53913923023461	1.67066504434675e-16	5.63568476982296e-14	26.8391567764919	0.017565238666974	YYY
cg27151770	chr16	49620536	0.254916040961269	1.73172481334177	8.53899630558898	1.67246702803015e-16	5.63749260641341e-14	26.8381089786553	0.0380107867805282	YYY
cg26298737	chr1	225964937	-0.249360752783858	-0.0283441589398951	-8.53704380559294	1.6972773349003e-16	5.71679468328092e-14	26.8237962634091	-0.0489138387515266	YYY
cg22775789	chr12	56694541	-0.194283021699662	-2.03067376792759	-8.527580815141	1.82277536757646e-16	6.13485842875067e-14	26.7544625139664	-0.0240377730893972	YYY
cg03620975	chr3	32611110	0.264219841308997	-1.41213828304372	8.52664017662619	1.83574056527422e-16	6.17382845486536e-14	26.7475737200409	0.0344002769434011	YYY
cg01259871	chr22	41939256	0.204586070718666	1.01905583612532	8.52268854131811	1.89121109122518e-16	6.35558258323447e-14	26.7186399436814	0.0383364756990302	NYY
cg26420391	chr1	152691758	0.292870877378837	1.63252252845375	8.52109065646877	1.91410888143257e-16	6.42733881932022e-14	26.706943087794	0.0454849331896633	YYY
cg14018454	chr9	16310537	-0.20529619270248	0.696988388700661	-8.52099763745378	1.915450261014e-16	6.42733881932022e-14	26.7062622188686	-0.0313925322980811	YYY
cg17372758	chr10	73976798	0.25805768661161	-1.27526245823667	8.51982354047497	1.93246143253357e-16	6.47953736261808e-14	26.6976686838376	0.029835012707013	YYY
cg19815017	chr10	44856047	0.233694200524188	0.877084726005648	8.51717227201296	1.97142641877272e-16	6.60521303911423e-14	26.6782665530402	0.0465418770682733	YYY
cg11863058	chr11	72532613	-0.163013659439817	-0.0378046416921406	-8.51532188377668	1.99908037027838e-16	6.69283089561517e-14	26.6647279569013	-0.0209181833426961	YYY
cg12642651	chr17	9861712	0.340486172808945	1.39490694327708	8.51228226412288	2.04534217738418e-16	6.84256855042277e-14	26.6424929279268	0.0625809181672421	YYY
cg27501686	chr12	2184874	0.235737428885752	1.3509784339086	8.50976996692633	2.08437612231521e-16	6.96791915159365e-14	26.6241197363168	0.0380671058368981	YYY
cg12061886	chr14	75746793	0.177112103045776	0.854670057110766	8.50476029769604	2.16442400464725e-16	7.23008546092511e-14	26.5874944966774	0.0302265420845874	YYY
cg03896940	chr8	143609114	0.146735030244556	-1.47837294549303	8.50408954579932	2.17536990955555e-16	7.26120211834389e-14	26.5825919028987	0.0253723363393866	YYY
cg21109167	chr3	37034084	-0.266528350736306	-1.74186623483603	-8.50165675350384	2.21553152453604e-16	7.3897186979952e-14	26.5648127807628	-0.0358109404005288	YYY
cg06686156	chr16	20420222	0.148607402812185	-0.669204450290286	8.50081539552864	2.22959094735659e-16	7.43104639114556e-14	26.5586649184308	0.0349579338737658	YYY
cg06222062	chr1	20396690	0.215469103519852	-0.125171033680756	8.50020974250301	2.2397662187158e-16	7.45544868907263e-14	26.5542396479775	0.0425949516846635	YYY
cg16326421	chr20	36151003	0.208043674856269	-0.695991844282336	8.50018034856897	2.24026121793108e-16	7.45544868907263e-14	26.5540248839104	0.018723003274479	YYY
cg04726091	chr4	140216130	0.228801241192884	0.51078243975506	8.49881505529696	2.26337258799181e-16	7.52529806763257e-14	26.5440501010947	0.0319379740182894	YYY
cg11872231	chr2	144992352	-0.408882080122313	1.8543552260522	-8.4987411670307	2.26463005372546e-16	7.52529806763257e-14	26.5435103099908	-0.0443061129257373	YYY
cg13404951	chr12	119742417	0.253480704953461	0.570527048696611	8.49847800889667	2.26911421786903e-16	7.53457599332054e-14	26.5415878351625	0.0636560901503309	YYY
cg26463200	chr20	21685401	0.237283243673164	0.190256198372465	8.49703763884355	2.29381382007755e-16	7.61091527702305e-14	26.5310661407709	0.0498702762105486	YYY
cg11585605	chr1	52401955	-0.174687045024906	0.277201214352576	-8.49611240596764	2.30981982882191e-16	7.65831685583143e-14	26.5243081461017	-0.0253433361940071	YYY
cg01274643	chr11	1283946	0.322000119952243	-3.09408264257805	8.49491488870816	2.33070025911631e-16	7.721797246866e-14	26.5155621687022	0.0222380200536399	YYY
cg13457462	chr8	49801972	0.231567166553197	-0.168508357256328	8.49459587619132	2.33629410923331e-16	7.73457522952559e-14	26.5132324389045	0.0498134188936299	YYY
cg01909621	chr5	176779229	-0.15723261040042	1.81699539552946	-8.49448563850664	2.33823019956168e-16	7.73523378009232e-14	26.5124273946051	-0.0212345462297925	YYY
cg16377108	chr12	119557318	0.202295315555934	1.82342417730223	8.49307551858554	2.36313632961428e-16	7.81182344898284e-14	26.5021302472605	0.0262823594961522	YYY
cg16108710	chr1	18924933	0.29543913943138	1.20905670705967	8.4922756924839	2.37737958804927e-16	7.85307736058904e-14	26.49629022425	0.055084025409638	YYY
cg16310513	chr18	55471075	-0.138265693766608	-0.783818309080885	-8.49158555437938	2.38973772271675e-16	7.88804769233408e-14	26.4912514286442	-0.018027808057243	YYY
cg04162647	chr14	99734598	0.196535694044493	-2.21626547369952	8.48820004346967	2.45128730977816e-16	8.08521711646962e-14	26.4665377352148	0.0246719120407372	YYY
cg15422520	chr11	17720071	0.159706301947782	1.36145698015682	8.48661213866184	2.48069331729267e-16	8.17615217570279e-14	26.4549487998826	0.0334760463315187	YYY
cg27628839	chr1	155534509	0.205238535013421	0.958265971971063	8.48322000076018	2.54468482958215e-16	8.38085925700207e-14	26.4301974983808	0.0357938390207264	YYY
cg16241391	chr1	181470120	0.262616452631481	-0.987023245390794	8.48060148329033	2.59519598646394e-16	8.54089932343453e-14	26.4110960692676	0.0522810004258755	YYY
cg13300744	chr12	111536664	0.190106589134397	0.084149599812971	8.47905168432979	2.62555722693885e-16	8.63443774665346e-14	26.3997927356199	0.0413274304799677	YYY
cg23565983	chr6	39508479	0.294443431418444	2.01300564505601	8.47362145973979	2.73473474464996e-16	8.9868429345258e-14	26.3601999308424	0.0400045168521198	YYY
cg11653519	chr10	125222790	0.240764226874138	-1.87502821654972	8.47243886175232	2.75910021597995e-16	9.06022585524426e-14	26.351579880234	0.034049125255023	YYY
cg14167415	chr5	77146999	-0.251604182822952	2.03456034287012	-8.47042397561386	2.80110891315308e-16	9.1913940650772e-14	26.3368952730999	-0.0284339538205478	YYY
cg19881928	chr17	62039009	-0.263540194596953	-2.34818217586904	-8.46996028925521	2.81086553788245e-16	9.21132080423796e-14	26.3335162671501	-0.0263247812235756	YYY
cg22246636	chr20	61612500	0.167647107004421	-1.87772032503085	8.46993877752129	2.81131899014984e-16	9.21132080423796e-14	26.3333595087522	0.0218703682543555	YYY
cg08890097	chr1	7811352	0.227976535484718	1.97816907083652	8.46916843668022	2.82760498839328e-16	9.25786980898369e-14	26.3277461442504	0.0348925968879891	YYY
cg11242990	chr12	27932989	0.20993525758308	-2.59958374380402	8.46874690306035	2.83655620063253e-16	9.28035321017819e-14	26.3246746490488	0.0155383794642637	YYY
cg16897216	chr1	209876837	0.224939512483216	0.244116824271216	8.46587966342148	2.8981894425736e-16	9.47503670051606e-14	26.3037855854946	0.0401044292375961	YYY
cg08847382	chr1	209852361	0.185025131061671	-0.858644922164027	8.46556273783323	2.90508270365499e-16	9.49060466704391e-14	26.3014769699436	0.0354881688620887	YYY
cg13638257	chr6	33280436	0.171203453515641	-1.24789460916049	8.46276501990192	2.96664158687533e-16	9.68460581026887e-14	26.2811000342521	0.0216851187728122	YYY
cg12795208	chr12	52845938	0.226088657861823	1.23008355818012	8.46158600630391	2.99296833933908e-16	9.76339162054378e-14	26.2725142900438	0.038138728371217	YYY
cg18575730	chr13	96744289	0.170499478403354	0.0782522882582598	8.46009124258346	3.02667788851134e-16	9.86612794173171e-14	26.2616304866703	0.0310252772985696	YYY
cg20967006	chr1	52343400	0.156548560914207	-2.34348455632844	8.45998140189799	3.029169741433e-16	9.86702738936212e-14	26.2608307614995	0.0113406537054904	YYY
cg01936653	chr14	94752574	0.254739256732166	-0.42724979532488	8.45984409285166	3.03228759593302e-16	9.86996312969199e-14	26.2598310562637	0.0538908444742407	YYY
cg13046440	chr15	25684837	-0.232159355501345	-2.11208668091508	-8.45947578718953	3.04066633029524e-16	9.89000600599856e-14	26.2571495947656	-0.030820796694398	YYY
cg09242610	chr2	9357556	-0.275309982758771	-0.375761164788999	-8.45929846760709	3.04470840349415e-16	9.89592458752604e-14	26.2558586446517	-0.0495148112765867	YYY
cg03297192	chr17	32611642	0.399570433694666	0.6705943272928	8.45346527233626	3.18068145809477e-16	1.03303244223014e-13	26.2134021082152	0.0722654695430225	YYY
cg10502324	chr12	76372038	0.276375444358928	-1.61778317674492	8.45121364494056	3.2347583433496e-16	1.04982997493442e-13	26.1970196081813	0.0354849333130406	YYY
cg02998281	chr1	92683454	-0.123441896520989	2.12577141066327	-8.44990598913648	3.2665802167742e-16	1.0593855103895e-13	26.1875067923356	-0.0148523083403017	YYY
cg22866121	chr2	237394573	0.221736551300303	2.23765012494227	8.44978965343426	3.26942619796431e-16	1.05953679663548e-13	26.1866605369533	0.0267525379825945	YYY
cg05620036	chr3	126236769	0.168324818446526	0.329977799829418	8.44784372297287	3.31739555008211e-16	1.07430054963597e-13	26.1725066304389	0.035818941334026	YYY
cg04267772	chr16	8963642	-0.167624134955699	-0.583891661616673	-8.44610060907482	3.36095563308181e-16	1.08761599010712e-13	26.1598299881732	-0.0225620251658471	YYY
cg02076848	chr1	111147106	0.195394180047456	0.934656254766938	8.44548449321763	3.3764871097097e-16	1.09184853103654e-13	26.1553498053883	0.0413150660737194	YYY
cg20495738	chr12	2338399	0.150825368162988	0.238260862802183	8.44435721011408	3.40508833853686e-16	1.10029820406895e-13	26.1471532195249	0.0336280712943222	NYY
cg19093295	chr11	45715517	0.112079776046499	-0.718126792807082	8.44412612093689	3.41098100616207e-16	1.10140304602018e-13	26.1454730480307	0.0294093861909663	YYY
cg18454133	chr14	23835870	-0.47833450230967	0.600015662491039	-8.43567318756256	3.63359622580718e-16	1.1724351161123e-13	26.0840381401141	-0.0629020682918545	YYY
cg04910179	chr1	57816236	0.230128175179089	1.0436613735453	8.43039184133032	3.77991287475597e-16	1.21876324767964e-13	26.0456772008183	0.0394907247599093	YYY
cg11835020	chr3	125924910	0.186774458115675	0.616584768476223	8.4258837234851	3.90940441826367e-16	1.25960331443966e-13	26.0129467447696	0.037701677064454	YYY
cg22792461	chr10	97850322	-0.260085162171772	-0.621051395587715	-8.42494230989472	3.93699411568301e-16	1.26757546337173e-13	26.0061134108225	-0.0451631725660462	YYY
cg09147827	chr14	94789853	0.384185430698131	-0.247744975855337	8.42474321339626	3.94285358132042e-16	1.26854476660635e-13	26.0046683241285	0.0776067814357009	YYY
cg18381490	chr1	29751343	0.197227596235485	-1.06008330107769	8.420314414411	4.07544610511813e-16	1.31025739407566e-13	25.9725296948955	0.0415428406629854	YYY
cg27168573	chr12	120700929	0.129043797135955	-0.117479607376573	8.41764584272509	4.15745775611731e-16	1.33565979417634e-13	25.9531706535101	0.0206251911158171	NYY
cg23686029	chr1	3435989	0.192283037140192	1.04860788370563	8.41739311335267	4.1653087890029e-16	1.33721727970413e-13	25.9513374759946	0.0402426258847106	YYY
cg18283916	chr15	63797637	-0.282223403882587	-2.8040181719802	-8.41711686354564	4.1739072490148e-16	1.33901229973113e-13	25.9493337394777	-0.0211292025614419	YYY
cg16919680	chr12	53230033	0.20756570857753	1.0375261836387	8.40985036674185	4.40649075588484e-16	1.41260863268459e-13	25.8966449050009	0.0371636337440585	YYY
cg17166288	chr11	67979344	0.16732099437162	-1.06639419743664	8.40639746730397	4.52145531872601e-16	1.44842056216668e-13	25.871620081087	0.0279114184845167	YYY
cg25367332	chr11	125135875	0.203751487538856	0.226919930684622	8.40570860758796	4.54474320802938e-16	1.45483405189425e-13	25.8666285005721	0.047185092850663	YYY
cg23787205	chr11	17801046	0.27242445060823	1.90520057567311	8.40403836526344	4.60170152289215e-16	1.47200894447584e-13	25.8545269420863	0.0378570906228655	YYY
cg26693693	chr2	237964920	-0.193032364921679	-0.264119854563518	-8.40366980536896	4.61436480263227e-16	1.47500009374479e-13	25.851856823267	-0.0329058926734686	YYY
cg19411734	chr1	13877579	0.349400020528997	-0.926999052302623	8.40316199243074	4.63186909382649e-16	1.47953329007236e-13	25.8481779961736	0.0666122608390166	YYY
cg03700230	chr7	25702848	0.283208511591537	-1.29431287282674	8.4009588331413	4.70857509553963e-16	1.50295691856035e-13	25.8322192330135	0.0505075285811253	YYY
cg13977320	chr9	116859631	0.175407001587247	0.430528237958968	8.40083694437927	4.7128552815576e-16	1.5032455401586e-13	25.8313364130443	0.0374048480753619	YYY
cg13672342	chr2	96930546	0.145342820596166	0.746819076644477	8.39891396248433	4.78089293908453e-16	1.52385572378646e-13	25.8174098412282	0.0157846259944855	YYY
cg15023571	chr2	197034813	0.252619859687263	-2.09954657759224	8.39791303345738	4.81669040596528e-16	1.53313472140492e-13	25.8101618796107	0.0239744380351885	YYY
cg05188268	chr13	94870787	-0.290440441435494	-1.17812366456452	-8.39790745263435	4.81689074071811e-16	1.53313472140492e-13	25.8101214693712	-0.0467154807580632	YYY
cg01207473	chr6	159359940	0.290746136375229	-1.13990378044795	8.39575453556837	4.89479161060756e-16	1.55681644199151e-13	25.7945338855168	0.0419535528664904	YYY
cg11570233	chr1	209978397	-0.238714800086586	-0.441323049523906	-8.3955750046208	4.90134370566268e-16	1.55778766778734e-13	25.7932341775274	-0.038203989943432	YYY
cg20685067	chr1	19107142	0.203030701993208	-0.283188550964151	8.3945438905104	4.93914308312477e-16	1.56868170739489e-13	25.7857698650004	0.0461408827410167	YYY
cg26697320	chr7	26437681	-0.159542732341452	0.201318357518764	-8.39387393015056	4.96385728517392e-16	1.57540730165907e-13	25.7809203385151	-0.0267939095532786	YYY
cg16349277	chr4	83323642	0.192223605855398	-0.503976349387638	8.39199995890545	5.03363728362174e-16	1.59641591337359e-13	25.7673570810999	0.0234395840174975	YYY
cg21022868	chr1	159923861	-0.214543568808914	-0.340495944455849	-8.38759215405776	5.2016135669844e-16	1.64851536361543e-13	25.7354635923277	-0.0370180939501255	YYY
cg08461760	chr7	25703644	0.277537587331269	-0.208205656204528	8.38716453440323	5.21820151642247e-16	1.65259625521306e-13	25.7323701371513	0.0590134308240956	YYY
cg06585907	chr16	11001839	0.138806884211529	2.21318041313933	8.38409263186415	5.33891155756656e-16	1.68962321288566e-13	25.7101510658623	0.0174798108980206	YYY
cg20100049	chr11	67979188	0.156985728680975	-1.02234906200707	8.38160518664625	5.43867420043606e-16	1.71997299049842e-13	25.6921638310983	0.0299977464026658	YYY
cg19205850	chr3	128446370	0.175811937721136	-0.984199770144498	8.36882554184869	5.98100498239318e-16	1.8901418996097e-13	25.5998144745305	0.0193577667623282	YYY
cg07934818	chr2	218520767	0.215619290262034	1.80034750742511	8.36615097175647	6.10109577088695e-16	1.9267260444461e-13	25.5805006057727	0.0367594970469043	YYY
cg03102841	chr11	85646010	-0.174341650050296	1.15529420717236	-8.3653831738831	6.13600876682681e-16	1.93637825065564e-13	25.5749569615155	-0.0273312789772862	YYY
cg05347635	chr1	3466879	0.198024744458997	1.62747784385096	8.36526384078535	6.14145273371227e-16	1.93672364756511e-13	25.5740953884115	0.0327578513002968	YYY
cg25748524	chr17	71969834	0.184014711641604	1.38408250783967	8.36338580000125	6.22776020823012e-16	1.96255103326277e-13	25.5605373319446	0.0367107039708058	YYY
cg15936066	chr8	42356637	0.313903498536988	-1.64045281709482	8.35571163475545	6.59306713504774e-16	2.07620067026859e-13	25.505159250729	0.0452998082434662	YYY
cg10692363	chr10	80327890	0.261943190139855	0.808314999431114	8.35510418905579	6.62287128667494e-16	2.08411228324243e-13	25.5007774448436	0.0566326285427426	YYY
cg16236296	chr12	3477153	0.20562346045028	1.51607498398232	8.35222088968324	6.76616548996088e-16	2.12770101485791e-13	25.4799820357473	0.0350002486079831	YYY
cg10495160	chr2	237678157	0.40669623795599	1.1594517913619	8.35047411350155	6.85446270580179e-16	2.15394597368667e-13	25.4673862622181	0.0778342155514368	YYY
cg24637974	chr8	86353723	0.238959063704706	0.509516287145522	8.34952202208601	6.90306816465031e-16	2.16768997617712e-13	25.4605216870463	0.0456564163210746	YYY
cg23694605	chr11	120044146	0.135897989173813	0.544850186768974	8.34890053754573	6.93497930707555e-16	2.1761759801945e-13	25.4560411023567	0.0259334631079918	NYY
cg15651980	chr19	48903304	0.192839660978377	0.93201374622169	8.34361203860062	7.21249131254509e-16	2.26166458216018e-13	25.4179238485837	0.028155616408359	YYY
cg03457485	chr11	63753251	-0.119852041904332	0.125390521995055	-8.34156462186485	7.32285105874976e-16	2.29465480206754e-13	25.4031717984142	-0.0185694008100556	YYY
cg16107331	chr15	73623052	0.137007267457505	1.02839003879757	8.34145408635656	7.32885638657369e-16	2.29492159922697e-13	25.4023754450024	0.0289869476497703	YYY
cg23461714	chr11	113184990	-0.14102647087184	-0.848542595138733	-8.34001477619906	7.40749895988291e-16	2.31791730278197e-13	25.3920066525686	-0.0223272844368869	YYY
cg04900486	chr1	151320117	-0.176905937890321	-2.23286714876914	-8.33804223138477	7.51663319382426e-16	2.35041530567393e-13	25.3777986155943	-0.0191489483155966	YYY
cg00120416	chr8	49785517	0.297167284206085	1.89663802663634	8.33478547230966	7.70030631691423e-16	2.40615929556697e-13	25.3543460301494	0.0431700183206876	YYY
cg10030162	chr16	49591203	0.210407680781987	1.86316406528944	8.3343350909602	7.72605333734311e-16	2.4125116254877e-13	25.3511032830425	0.0276341389676774	YYY
cg01165297	chr16	475440	-0.129611682933043	-3.949062300393	-8.3324252766977	7.83618054485473e-16	2.44518486380646e-13	25.3373540745406	-0.00564007099855046	YYY
cg12728621	chr20	34743092	-0.178062966111201	-1.51521787791306	-8.33138580144339	7.89677112670988e-16	2.46236586397698e-13	25.3298716373581	-0.0218581777352191	YYY
cg06624156	chr3	49377976	-0.182791762813054	-1.57958145239279	-8.33033789482974	7.95832175976016e-16	2.47982197098844e-13	25.3223292175779	-0.0254200715855057	YYY
cg09077167	chr20	55209271	0.188102744796297	2.1294232956015	8.32930007752008	8.01974699677313e-16	2.49721461764276e-13	25.3148601180469	0.0227132826135108	YYY
cg11174640	chr6	27259237	-0.168537751304349	0.926456833832244	-8.3278031146251	8.10917377908403e-16	2.52329607407616e-13	25.3040878091249	-0.0316131778717299	YYY
cg13975648	chr7	100075346	0.203282042017583	-1.57007024714324	8.32145991372285	8.49917137028767e-16	2.64280309316966e-13	25.2584575623357	0.0244028173737697	YYY
cg21513352	chr2	85553841	0.147557300737758	-1.41310070133822	8.3207201714916	8.545842589419e-16	2.65546105829122e-13	25.2531378753134	0.0194075454641281	YYY
cg24887211	chr14	77292625	0.152683994688522	0.912488910861139	8.31945019695588	8.62655812065766e-16	2.67867262681325e-13	25.2440059718202	0.030713674469676	YYY
cg15276256	chr12	130590197	0.364564275086521	0.857428148744678	8.31800361027255	8.71941662638508e-16	2.70561978854599e-13	25.2336053923703	0.0660681707395016	YYY
cg20149359	chr1	42271216	0.166498785987166	0.0679414484906883	8.31747540700068	8.75356836173956e-16	2.71432549650325e-13	25.2298080875666	0.0332905407083655	YYY
cg23510131	chr7	31018872	0.152306817663526	-0.37784184048913	8.31676012525476	8.80002670384804e-16	2.72683249174394e-13	25.2246661459631	0.027341642832533	YYY
cg27127003	chr12	3783474	0.244735415780155	1.79523841149179	8.31621084366249	8.83586847167934e-16	2.73603466017555e-13	25.2207177540506	0.0398012210882634	YYY
cg06898830	chr1	86861147	0.283283754244399	-0.730537645660897	8.31303556780212	9.04590690608427e-16	2.79898633590942e-13	25.19789680833	0.0442196391915839	YYY
cg19567866	chr5	136682394	0.20866443847707	0.189312657060335	8.31294844093675	9.05173919149286e-16	2.79898633590942e-13	25.19727071327	0.0435713843820636	YYY
cg00494544	chr3	195268648	0.167764614350193	-1.10057869112801	8.31252633394247	9.08004774761147e-16	2.80579146492779e-13	25.1942375153741	0.0260319616101401	NYY
cg10819050	chr2	234883171	0.218193070097952	-0.216888714467119	8.31124782978112	9.16632534102431e-16	2.83048752787838e-13	25.1850510809913	0.0459189398890156	YYY
cg21475150	chr2	101618248	-0.124418166132125	1.97945282195475	-8.30855246879373	9.35087996936565e-16	2.88489797899642e-13	25.1656875845441	-0.0174674481366973	YYY
cg06895005	chr16	86168540	0.215436302770817	1.20476062449338	8.30848585453597	9.35548731729577e-16	2.88489797899642e-13	25.1652090868883	0.0444431784094806	YYY
cg00549758	chr20	31642282	0.124871086860062	-0.641616231130022	8.30758439837949	9.41805718187278e-16	2.90127534890908e-13	25.1587341100085	0.0314725383007884	YYY
cg04459939	chr15	90291141	-0.123675466636597	0.88292595297289	-8.30753311603295	9.42162908233178e-16	2.90127534890908e-13	25.1583657751741	-0.0217919133650344	YYY
cg20445727	chr11	110728789	0.232367499658347	-0.181231135222489	8.30708587888421	9.4528366878269e-16	2.90887367980801e-13	25.1551535721677	0.050714347726982	YYY
cg03862854	chr20	22556600	0.230053691395016	-0.762980281507377	8.30664996241586	9.48335264347802e-16	2.91624882484987e-13	25.152022803017	0.0551859535801468	YYY
cg15946312	chr5	180646880	-0.190195540199659	2.0636280420246	-8.30537877385273	9.57289802951696e-16	2.94175354643703e-13	25.1428937818267	-0.0226952706957112	YYY
cg05881762	chr15	25684849	-0.286913411183229	-1.07626737177117	-8.30246807871279	9.78109279633338e-16	3.00365892287292e-13	25.1219946235797	-0.0524317068637488	YYY
cg24092773	chr14	95327836	0.166779660793136	-0.738051092032434	8.30211162642115	9.80689447867808e-16	3.00950679509085e-13	25.1194356295525	0.0393039316801593	YYY
cg23478124	chr11	85776966	0.203651609000429	-0.138761572026289	8.3018810328311	9.82362173484353e-16	3.01256380085927e-13	25.1177802272622	0.0303536863486468	NYY
cg16468905	chr10	80043174	0.129037882845358	-0.70166681545192	8.29974515697825	9.97990420330301e-16	3.05836969691393e-13	25.102448686596	0.030493719461281	YYY
cg20550262	chr12	130599593	0.238670762405071	0.279304876395134	8.2996526746949	9.98672635816917e-16	3.05836969691393e-13	25.1017849060546	0.0457612458324134	YYY
cg16931076	chr12	1702001	0.207486246877413	-1.15996187731679	8.2993353586829	1.00101689060026e-15	3.06344191761308e-13	25.0995074505491	0.024915669008114	YYY
cg02208125	chr6	33866257	0.155847719494989	-0.150692535130616	8.29791910019824	1.01154633570902e-15	3.09353934939451e-13	25.0893434111666	0.0422994281125653	YYY
cg19531732	chr10	71583676	0.148480023495102	-0.3949151340924	8.29726885789558	1.01641727274802e-15	3.10630233613378e-13	25.0846772645588	0.0331933114346725	YYY
cg14987787	chr12	115105220	0.0945282559168782	1.72158495267863	8.29711221402538	1.01759414500251e-15	3.10776601987946e-13	25.0835532273478	0.014572294738679	YYY
cg24658487	chr10	80712625	0.167779627489282	-0.0705437500511537	8.29652828419535	1.02199311227834e-15	3.11906133686823e-13	25.079363233617	0.0346575245909274	YYY
cg02824980	chr19	15783725	0.139169098232687	-2.17391112123682	8.29382196615853	1.04262743825882e-15	3.17985657844529e-13	25.0599469196239	0.0134613394271664	YYY
cg06614951	chr19	14229385	-0.0974499972164946	-1.39587372867433	-8.29275670992363	1.05086192024575e-15	3.20277682493627e-13	25.0523056101894	-0.0167943559624724	YYY
cg09774917	chr6	10417385	-0.193823053736572	-2.50783569907802	-8.29243684212148	1.05334703487247e-15	3.20815499995858e-13	25.0500112745477	-0.0132309975283254	YYY
cg03767258	chr1	15127907	0.33651512349971	1.35608754700248	8.29220199595766	1.05517529594198e-15	3.21152662629153e-13	25.0483268212624	0.0638108622493212	YYY
cg10634568	chr2	30186753	0.236947261716894	0.240823941264722	8.29149813036554	1.06067364283782e-15	3.22605627278375e-13	25.043278502753	0.0462250283718091	YYY
cg09207718	chr15	75041386	-0.175932010795016	0.554263648219685	-8.28944443567385	1.07687869273184e-15	3.27310846786517e-13	25.0285506792762	-0.0245411834142092	YYY
cg26005232	chr1	27247829	-0.150529054235013	0.00352390160755312	-8.28913351412158	1.07935330412866e-15	3.27839209110371e-13	25.026321182108	-0.0250146479742276	YYY
cg17873645	chr15	75869384	0.144927971533324	0.509122012689096	8.28726116754802	1.09437447035826e-15	3.32175102530462e-13	25.0128966453313	0.0214041936971023	YYY
cg01225850	chr6	30522985	0.127194655582925	0.507954160331452	8.28506634977524	1.11224584764574e-15	3.37369622989101e-13	24.9971629275468	0.0207680155568931	NYY
cg02382878	chr7	26660204	0.212601397061415	-0.235270158340395	8.28385566718935	1.12222695693252e-15	3.40165401585432e-13	24.9884853995536	0.0292919876941813	YYY
cg00356208	chr16	55167581	0.170394698268299	-1.94306176064095	8.28211637166704	1.13672113473487e-15	3.44324430906446e-13	24.9760207259245	0.0274431031990992	YYY
cg16764564	chr15	70133390	0.162357115495398	0.857092846299226	8.27894652866551	1.16361387461577e-15	3.52230903372644e-13	24.9533090906914	0.0350632699063269	YYY
cg00501904	chr1	226001675	0.164410684940976	-1.29023807625061	8.27338477957486	1.2123268863267e-15	3.66727235930559e-13	24.9134754854983	0.0198073153729589	YYY
cg08941669	chr1	7778234	0.184990173078418	-0.439281980438857	8.27131937920513	1.23092534259686e-15	3.7210045804538e-13	24.8986880881427	0.0403458329149849	YYY
cg05440824	chr17	32581035	0.448228791934997	0.711102294989138	8.2694448523631	1.24804889962944e-15	3.77020839843419e-13	24.8852696722165	0.0774617937381964	YYY
cg25032321	chr13	99227533	0.274731737673311	0.551640250409724	8.26790612130222	1.26228072438883e-15	3.81061583996209e-13	24.8742566937478	0.0455241323761456	YYY
cg05837890	chr20	4702538	0.190801663428596	0.434089794587633	8.26737656035561	1.2672156608316e-15	3.82292178200388e-13	24.870466886719	0.0388427670639965	YYY
cg19808847	chr8	49836230	0.278593115860598	-1.96925459196169	8.26712902085538	1.26952899482477e-15	3.82730759483807e-13	24.8686954310875	0.0399264557670856	YYY
cg13136596	chr17	55344950	0.337468247732877	-0.426796631303274	8.26460356913807	1.29336985971884e-15	3.89654360213725e-13	24.8506249399764	0.0573261838702012	YYY
cg15436354	chr19	8117875	-0.192557635912099	-0.572443383742922	-8.2637001481567	1.30200534841986e-15	3.91990762362204e-13	24.8441616569271	-0.0258260911963484	YYY
cg11495062	chr10	115611817	0.489752708585241	1.06682153323278	8.26212441917462	1.31720373292136e-15	3.96298543099837e-13	24.8328898009656	0.0612138401109031	YYY
cg08420135	chr12	52717725	0.207490618868253	1.36058322287398	8.26176229744547	1.32072120102411e-15	3.97088517859294e-13	24.8302996199885	0.0349446285050174	YYY
cg14666119	chr3	117411280	-0.353734549806184	-0.878302881799529	-8.26057397886054	1.33232925080965e-15	4.00308302390027e-13	24.821800426861	-0.0497678844870545	YYY
cg26778516	chr4	8646016	0.240522538303033	0.0562001013583822	8.25533900723983	1.38467865348559e-15	4.15756535041642e-13	24.7843693917352	0.0464144063094256	YYY
cg04267691	chr17	9862752	0.226967696493435	-1.58843011837601	8.25215451979548	1.4175120463133e-15	4.25328119244133e-13	24.7616084581163	0.0371276604722871	YYY
cg10394898	chr15	69755745	-0.158825722140038	-1.98629859452521	-8.25137286906024	1.42568805040616e-15	4.27493281958758e-13	24.756022668563	-0.0168703110526244	YYY
cg00911446	chr1	7520079	0.261570617664433	-0.860152659549377	8.25050018829391	1.43487127438435e-15	4.29957342742474e-13	24.7497868367161	0.0551374508156983	YYY
cg13696887	chr12	52800423	0.183271690063027	2.14684871354967	8.25027788000477	1.43721994993737e-15	4.30371502937601e-13	24.7481983890526	0.0222554936472501	YYY
cg19041857	chr6	27730383	-0.199327314882296	1.60695733435517	-8.2499912423733	1.44025386816392e-15	4.30990162572779e-13	24.7461503399915	-0.0310854170446758	YYY
cg05259891	chr2	102866879	0.257598655076134	2.17540888273108	8.24914276760012	1.44927169032005e-15	4.33397447765166e-13	24.7400882337116	0.0290282702624423	YYY
cg20406090	chr1	31162957	0.200480213153879	0.411851132827232	8.24163650294511	1.53151902966375e-15	4.57685725161487e-13	24.686478639914	0.0420023777201558	YYY
cg10849393	chr10	94332706	0.109540862597049	-1.10587190130447	8.23952650243739	1.55545762585192e-15	4.64386121344421e-13	24.6714156900397	0.0180014402335625	YYY
cg04804770	chr2	121708506	0.183616296214416	1.08876434930322	8.23947680575271	1.55602588281001e-15	4.64386121344421e-13	24.6710609485968	0.0469138248524162	YYY
cg02313986	chr15	40672041	0.199531679702049	-1.28952933934208	8.23737629609611	1.58023262229519e-15	4.71294589142905e-13	24.6560687125565	0.0207836568102701	YYY
cg03405983	chr8	143858548	0.255850912413913	-1.6229899142186	8.23535165896292	1.60391697257317e-15	4.78038113596679e-13	24.6416207426998	0.034487483481871	YYY
cg01328806	chr2	20851404	-0.145129361469365	-1.94470071350199	-8.23525221067039	1.60508931835607e-15	4.78067532775221e-13	24.6409111409562	-0.0137291294603239	NYY
cg06956784	chr1	18060505	0.188444476551045	-0.523601225502239	8.23501110089457	1.60793515530462e-15	4.78595020109445e-13	24.639190757009	0.0454910959357052	YYY
cg06809188	chr12	53242917	0.161477791219634	0.574181502839414	8.23372433299735	1.62320747137682e-15	4.82818020333819e-13	24.6300099606171	0.0410400043732344	YYY
cg13641591	chr11	75528534	0.157058818687272	0.0315735260785085	8.23311933620131	1.6304374630785e-15	4.84644814876281e-13	24.6256938204716	0.0257716106013015	YYY
cg13206429	chr8	142422799	0.123213014371419	0.842693892909552	8.23263099277102	1.63629658912924e-15	4.86061956380448e-13	24.6222100780655	0.0207341844402213	YYY
cg02860199	chr1	20305344	0.198361839868428	1.33230661512881	8.2305537661545	1.66145236368996e-15	4.93205457066092e-13	24.6073933110241	0.0324767583891492	YYY
cg02985250	chr10	80714322	0.121607470798599	-0.28373500443348	8.22893580987697	1.68131059405263e-15	4.98767900532024e-13	24.5958544559544	0.0283125515603131	YYY
cg14503489	chr10	125218684	0.142672990359687	-1.56955672445656	8.22698180718565	1.70560613186895e-15	5.05638406915008e-13	24.5819212874805	0.0259101729996062	YYY
cg05110178	chr17	36103953	-0.235905155513209	-1.15399256023438	-8.2251757035787	1.72837100993397e-15	5.12046298444032e-13	24.5690449483042	-0.0294735124583848	YYY
cg01347539	chr12	125308147	0.164053748375515	-0.152553166450999	8.22416095272042	1.74129277729347e-15	5.15531492877448e-13	24.5618113746937	0.035400623756083	YYY
cg25471557	chr1	209862480	0.180403938955016	1.37472733866675	8.21883626886744	1.81067726454103e-15	5.35717442525117e-13	24.5238658304358	0.0267413047432954	YYY
cg01699430	chr12	111484977	0.212061277924618	0.701908953447126	8.21619433499061	1.84611030659807e-15	5.45838183998257e-13	24.5050453887948	0.0509826909522749	YYY
cg17651760	chr12	9389499	0.232344376314626	0.920574023373943	8.21603246804657	1.84830336256359e-15	5.46123971251221e-13	24.5038924400159	0.0469705892395949	YYY
cg20436086	chr10	71615835	0.196149369584603	1.40196253606616	8.21528451492408	1.858470479972e-15	5.48763937918415e-13	24.4985651291061	0.0382387211720193	YYY
cg01388260	chr16	85399742	-0.185489192976449	0.73868840136101	-8.2145261556678	1.86883545359977e-15	5.51458789335982e-13	24.4931640747236	-0.0296781356927031	YYY
cg09443388	chr8	56131518	-0.326614328358915	0.741961060793992	-8.21368568219201	1.88038945598722e-15	5.54500699458992e-13	24.4871786412151	-0.0534818404549905	YYY
cg15363314	chr11	1283970	0.273747843794593	-2.52129446217339	8.21207759008551	1.90269293317848e-15	5.60706355989309e-13	24.4757279009606	0.0246852073057899	YYY
cg11501644	chr12	8234014	-0.18489559626134	-0.962562188829151	-8.21180276862689	1.90653063618542e-15	5.61239641962036e-13	24.473771149663	-0.0367268116849979	YYY
cg10776186	chr13	25875020	-0.251695475991503	0.00404518961071201	-8.21176751889591	1.90702342870872e-15	5.61239641962036e-13	24.4735201722746	-0.0531970933267181	YYY
cg05654163	chr14	21467502	0.155819160084586	-0.614077879053035	8.21074249011278	1.921408525885e-15	5.65099699860647e-13	24.4662223439456	0.0321940887854161	YYY
cg21449429	chr12	130605112	0.241966523899377	-0.0450514481646816	8.2105612270105	1.92396347453738e-15	5.65477629052843e-13	24.4649318889547	0.0461681533802308	NYY
cg03483626	chr1	111218276	0.206910368760221	-0.925757445940178	8.21019666390311	1.92911224932342e-15	5.66616915669018e-13	24.4623365430323	0.0356507765782779	YYY
cg07462521	chr15	93124323	0.196537536844061	1.26189254088741	8.20946270108225	1.93951942764359e-15	5.69298175149822e-13	24.4571116835183	0.0374182295795554	YYY
cg03534375	chr3	57743163	0.275108153199618	-1.82632886751413	8.20866320571674	1.95091893591127e-15	5.72266984153292e-13	24.4514207197	0.0342145294619258	YYY
cg20253442	chr15	93152750	0.133055028640904	0.870293874827391	8.20766544428515	1.96523827317976e-15	5.76087799739918e-13	24.4443190475434	0.0237747331679427	YYY
cg03894796	chr8	144361315	0.218606293964052	-2.72132133254771	8.20454937720669	2.01063015303164e-15	5.89006166632647e-13	24.4221443168108	0.0172169086347446	YYY
cg04731926	chr19	35758185	-0.187440795639922	-2.54637180439736	-8.2044455621685	2.01216012477267e-15	5.89066821853072e-13	24.421405652103	-0.0157733369921459	YYY
cg08130630	chr1	2312475	0.178607722615721	0.423406425035809	8.20342957430522	2.02719405360526e-15	5.93078129961396e-13	24.4141770690827	0.0360393440723054	YYY
cg04838050	chr12	53172395	0.216252567082912	2.24393281968311	8.20029867401914	2.07422436217075e-15	6.06272041880363e-13	24.3919055002534	0.0279025905820606	YYY
cg07758738	chr18	12911528	-0.153606841370263	1.59024252909199	-8.20024663194174	2.07501514071136e-15	6.06272041880363e-13	24.3915353548069	-0.0223811089858774	YYY
cg19842134	chr12	54070591	-0.180258902538996	-1.99189818871558	-8.19914557276843	2.09181569206374e-15	6.10780005069349e-13	24.3837045692294	-0.0178312245695406	YYY
cg05023214	chr8	141559683	-0.16123009446086	1.24673076609735	-8.19829080704754	2.10495074572392e-15	6.14212488960979e-13	24.3776259833103	-0.0190123303344061	YYY
cg12473036	chr20	62611207	-0.153488500436296	-2.47104718528919	-8.19674246666435	2.12895163411979e-15	6.20699369316953e-13	24.3666163281595	-0.0154015326147926	YYY
cg02655351	chr1	3498101	0.164337293937852	-2.92027116987971	8.1966771729052	2.12996967358887e-15	6.20699369316953e-13	24.3661520838541	0.0148136842871006	YYY
cg03234603	chr17	2515392	0.169312792357184	0.644290790779552	8.19597585378011	2.14093478434615e-15	6.23486696470951e-13	24.3611658204386	0.0202053810819641	YYY
cg20742366	chr22	29468997	-0.142571985818659	-2.1337206245482	-8.19230819579321	2.19919321753659e-15	6.40034220600169e-13	24.335094639226	-0.0146790198573121	YYY
cg18639984	chr12	115943877	0.185304911861133	2.15660525126717	8.19185904664042	2.20643443273884e-15	6.41722215115014e-13	24.3319025146249	0.023263640371442	YYY
cg06967127	chr17	1358271	0.150322621044555	-0.842879164930506	8.18928447546518	2.24839855470868e-15	6.53145019641008e-13	24.3136074713431	0.0206288667890757	YYY
ch.15.67797584R	chr15	70010530	0.168823767790135	-1.70839909145252	8.1892696099737	2.24864312880867e-15	6.53145019641008e-13	24.3135018489977	0.0259339640417812	YYY
cg11439695	chr12	2561024	0.135454743091414	0.359700188195165	8.18774976049551	2.27378759619721e-15	6.60017987783247e-13	24.3027037753678	0.0256225439293545	YYY
cg18407136	chr15	83681092	-0.169322075298504	2.16820640935188	-8.18746027102126	2.27860831545614e-15	6.60986419211516e-13	24.3006472118244	-0.0197730866895551	YYY
cg13718418	chr12	85672285	-0.22612077505312	0.932061861195869	-8.18377196743003	2.3409185781038e-15	6.78619493893818e-13	24.274449939432	-0.0403570607152612	YYY
cg02571470	chr2	73294845	0.113628286460967	1.14607744305443	8.18235740949151	2.36526009622063e-15	6.85229853692211e-13	24.2644049944195	0.0139322777570229	YYY
cg24158363	chr17	73401717	-0.121469308930269	-1.34168188731326	-8.18099473441286	2.38894517991788e-15	6.91641568155706e-13	24.2547297202714	-0.016914452926042	YYY
cg03440362	chr12	3782889	0.246268396710208	0.646626235335074	8.18081021045942	2.39217040517779e-15	6.92125311031031e-13	24.2534196560295	0.0494139730140051	YYY
cg16413687	chr12	85672623	-0.277742219419331	1.0259764787236	-8.17831951128851	2.43612753435868e-15	7.04385711846859e-13	24.23573863708	-0.0447479934697226	YYY
cg25596289	chr17	10741383	0.172435475400311	-2.17205409638644	8.17807174200852	2.44054368026251e-15	7.05204678040189e-13	24.2339799913623	0.0217725563232647	YYY
cg13873655	chr1	7724097	0.104806624495323	-1.09434499239938	8.17475558200751	2.50041635437763e-15	7.22036571624231e-13	24.2104460522353	0.0212520608642742	YYY
cg23160522	chr15	75015787	-0.208320857370104	-0.571248238461611	-8.17392049364058	2.51572097684273e-15	7.25985226912883e-13	24.2045207844733	-0.0305391699293604	YYY
cg06475541	chr13	34731213	0.158823886789691	0.059913049952684	8.16770519689	2.63257269182643e-15	7.5921418592687e-13	24.1604353279262	0.0324843637131961	YYY
cg17753162	chr1	29828926	0.158553729112851	2.17349592013833	8.16726279424318	2.64109160721742e-15	7.61177986199715e-13	24.1572983103318	0.021606026955871	YYY
cg11217666	chr3	134649578	0.205110721568212	0.281451720035279	8.16418948540467	2.70102755016457e-15	7.77948347659884e-13	24.1355094498547	0.049584433162371	YYY
cg12203852	chr14	58765243	0.116917877471311	-4.12268773570975	8.16320188118603	2.72057161426156e-15	7.83070903203077e-13	24.1285089459977	0.0040340950682013	YYY
cg24866700	chr19	2235103	0.111954468831235	0.131840001902507	8.16250847821476	2.73437701406267e-15	7.86536129242764e-13	24.1235942333779	0.0206605277887665	YYY
cg11138192	chr22	39965842	0.166572774341172	-0.665218940909587	8.16199366212341	2.74467154774155e-15	7.88987641985321e-13	24.1199455166285	0.0356532484302088	YYY
cg20806051	chr8	142207009	-0.121727991630945	0.468354965273377	-8.16187008611332	2.74714833022488e-15	7.89190138184436e-13	24.1190697078039	-0.0180898326491812	YYY
cg23524048	chr2	144995206	-0.437146881850265	1.96108404247805	-8.16049856510627	2.77478579883112e-15	7.96615777518972e-13	24.1093501295366	-0.0451670348926838	YYY
cg14150071	chr1	33545982	-0.17667234021964	1.68585296235132	-8.1598924220139	2.78708749688074e-15	7.9963192425004e-13	24.1050549613245	-0.0232885284648202	YYY
cg09480837	chr10	95789501	-0.291700428635075	0.527867951616345	-8.15793803912224	2.8271197613485e-15	8.1059512755553e-13	24.0912077300963	-0.0416450620720411	YYY
cg13148478	chr11	45705568	0.148591661829713	-0.109567205338051	8.15698478121391	2.84685117938361e-15	8.15727284075659e-13	24.0844546024556	0.0382246389326595	YYY
cg10525197	chr10	11934150	0.191876654091265	0.445409142231445	8.15666690699586	2.85346102623871e-15	8.17095446200336e-13	24.0822028317902	0.0344332512451975	YYY
cg04897230	chr1	111147561	0.155767875798517	1.79788291559717	8.15634493204076	2.86017159488981e-15	8.18490673155107e-13	24.0799220800697	0.0255395513113841	YYY
cg08231730	chr11	63753169	-0.124802595414075	0.351618715181722	-8.15620664605016	2.86305851965443e-15	8.18790604697936e-13	24.0789425341455	-0.0246060864750077	YYY
cg27052781	chr19	991359	0.354397521194553	0.274199070379282	8.15504293300762	2.88746703991992e-15	8.25241045315444e-13	24.0706998966725	0.054812509207064	YYY
cg10003961	chr6	168293749	-0.122115034395968	0.246382799549142	-8.15087098920986	2.97667332019529e-15	8.50190598248825e-13	24.0411571512217	-0.0228664102751613	YYY
cg13840089	chr9	80201784	-0.161386679188771	0.747149598776684	-8.14687022718505	3.06477392703895e-15	8.7479256710516e-13	24.012837378935	-0.0239270712049963	YYY
cg25912428	chr10	125427770	0.217967570179833	0.0917704853204113	8.14643925931713	3.07441653995224e-15	8.76982734194012e-13	24.0097873623121	0.036549884073549	YYY
cg10970045	chr2	11775827	0.112522878731975	0.847710925080307	8.14608415715363	3.0823842193548e-15	8.7869262511259e-13	24.007274349432	0.0273795072146712	YYY
cg16791508	chr12	52715691	0.241949616507459	1.54564101502378	8.14012490895047	3.21917958189358e-15	9.17101628833276e-13	23.9651139275388	0.036421813518731	YYY
cg21898944	chr12	130589151	0.297433401397187	-0.721094376230979	8.13862755158014	3.25448364482429e-15	9.26566475959125e-13	23.9545241268026	0.0530911658688165	NYY
cg16412370	chr21	45079144	-0.203956358208645	-0.614939397631864	-8.13831559469672	3.26188682036507e-15	9.2808079207573e-13	23.952318052157	-0.0248991189077967	YYY
cg13063344	chr12	132906443	0.478359351705408	-3.26750749542037	8.13765939891172	3.2775135975393e-15	9.31931481280397e-13	23.9476778229897	0.0316529602709577	YYY
cg20810838	chr17	31366414	0.221755187834411	1.17928111120129	8.13673873175579	3.29956325483494e-15	9.37602378421437e-13	23.9411678879353	0.0398310569691044	YYY
cg08023527	chr19	5994823	-0.187033257147037	0.984706940514858	-8.13563794603954	3.32611904676059e-15	9.44035932377231e-13	23.9333850895932	-0.0137714450727809	YYY
cg24643012	chr15	93353380	-0.207772882667221	-2.14939540690313	-8.1356245256532	3.326444104357e-15	9.44035932377231e-13	23.9332902094348	-0.0141436076472829	YYY
cg00039057	chr22	30162510	-0.131540550360512	-1.04468670485024	-8.1343804363406	3.35671406895606e-15	9.52019698851348e-13	23.9244951977372	-0.0226090464778709	YYY
cg09113420	chr2	207027298	-0.087168613553155	0.606425295269457	-8.12956107946451	3.47656350516902e-15	9.85383351021421e-13	23.8904347110963	-0.0193528946694327	YYY
cg24396973	chr19	38976392	-0.28561208966063	1.51105332001575	-8.12901757777784	3.49034185315464e-15	9.88659312779258e-13	23.886594512118	-0.0342875428807943	YYY
cg20474675	chr11	16761292	0.161995845255139	-0.591483594163724	8.12888727725161	3.49365311638734e-15	9.88968132459453e-13	23.88567388172	0.0210861193583141	NYY
cg04948016	chr2	145310966	-0.381709146047499	0.500804889417193	-8.12851142495337	3.50322185621399e-15	9.91046773628495e-13	23.8830183831843	-0.0626514866658652	YYY
cg03598313	chr1	208955564	0.298211475685889	0.352729660053574	8.1273968401239	3.53175026136115e-15	9.98482979605316e-13	23.8751440879221	0.0650883344299601	YYY
cg07925835	chr12	52762777	0.177423657557622	0.180713782698912	8.12423434867482	3.61395090827483e-15	1.02107413231903e-12	23.8528062577187	0.0443398255682904	YYY
cg04915058	chr3	55693741	-0.20466907156185	0.548136231256921	-8.11902976513617	3.75336243521506e-15	1.05979056336569e-12	23.8160587893831	-0.0265285271637511	YYY
cg08277921	chr14	96509376	0.214793886134492	2.3945702472324	8.11742445609255	3.79742473447746e-15	1.07155240235656e-12	23.8047279655728	0.026609637556715	YYY
cg00026909	chr1	58089001	0.254835900378	-0.48396406991187	8.11244896073721	3.93726207818254e-15	1.11030790604748e-12	23.7696200437839	0.0533702396888106	YYY
cg17521156	chr10	44198440	0.200033586704494	0.590214472811564	8.11224222391232	3.94318120436521e-15	1.11127331665654e-12	23.7681616290761	0.0430342005866086	YYY
cg16244889	chr14	94211818	0.180731079657038	-1.27895398649315	8.11212989985815	3.94640086159012e-15	1.11147721875213e-12	23.7673692564569	0.0365595470301944	YYY
cg08901157	chr15	56033728	0.283146373304172	-2.10900183636934	8.1104277956263	3.99550890679602e-15	1.12459684892561e-12	23.7553630487824	0.0302668541681578	YYY
cg05950157	chr12	130603995	0.518607676849397	2.89593437190018	8.10438353145424	4.17482008382262e-15	1.17432440763384e-12	23.7127438638587	0.0432981572298125	YYY
cg09500196	chr16	8963749	-0.114493991574607	-1.09421625516146	-8.10207180635194	4.24548155137791e-15	1.19344667565307e-12	23.696449877837	-0.012165325736378	YYY
ch.17.51385210R	chr17	54030211	0.0832906308751094	-3.12786415924507	8.10108020305685	4.27615217813955e-15	1.20121896326754e-12	23.6894617369933	0.00363763781367625	YYY
cg17056607	chr17	72709096	0.1078953429716	-1.44868315309967	8.1010037649962	4.27852549585274e-15	1.20121896326754e-12	23.6889230809567	0.0196843589312541	YYY
cg03645851	chr22	19110554	-0.261688022434432	-1.74113464549585	-8.10064781783557	4.28959440587162e-15	1.20356774912269e-12	23.6864147861937	-0.0324236126393204	YYY
cg10194573	chr1	152730426	0.314069741289598	0.918598490552794	8.10028309577727	4.30096552019225e-15	1.20569836744744e-12	23.6838447434545	0.0596757143968254	YYY
cg21775463	chr8	25538546	0.135654959321705	-0.925407001835989	8.10023063520534	4.30260355524859e-15	1.20569836744744e-12	23.6834750831532	0.0299287527234072	YYY
cg13202221	chr15	102193228	-0.208639684825621	-1.80246560176412	-8.09922276177086	4.33419338782381e-15	1.21378676939837e-12	23.6763735171917	-0.0274765924177663	YYY
cg26505878	chr5	52405886	-0.157130267638622	-1.28360716978334	-8.09648339828307	4.42121521497822e-15	1.23737892425837e-12	23.6570751214951	-0.0299867652428076	YYY
cg00682096	chr17	46672924	-0.133577335520566	1.66055323993119	-8.09297074523635	4.53533080670965e-15	1.2685194918028e-12	23.6323363023356	-0.0193424973805815	YYY
cg11812233	chr2	133423194	-0.510522179478593	1.14745032109177	-8.09284595371774	4.53943796321665e-15	1.26887122246402e-12	23.6314575745215	-0.0785450781495288	YYY
cg00352913	chr1	6105324	0.172897843506668	0.347644008748966	8.09267719000821	4.54499818116952e-15	1.26962841914354e-12	23.6302692300225	0.0367449577319011	YYY
cg26925025	chr8	86291400	0.195690777825849	0.264308924024983	8.0901742815042	4.62825471452266e-15	1.29207523684841e-12	23.6126472948463	0.0409660242676535	YYY
cg11536284	chr8	49297111	0.199326663929345	1.12685258214525	8.09002858081124	4.63314740509294e-15	1.29263070817354e-12	23.6116216050595	0.0411815281701173	YYY
cg27544673	chr10	129685902	0.183631717390269	0.327511027081359	8.08946746425768	4.65203768848797e-15	1.29708831424831e-12	23.6076716420816	0.0464441888299237	YYY
cg13333265	chr1	10714675	0.138120614600507	2.68776594750047	8.08738325219548	4.72287200872546e-15	1.31596320170607e-12	23.5930017241093	0.0116762453105161	YYY
cg03018478	chr6	10419224	-0.156942552495566	-2.59234440011905	-8.08730232851999	4.72564366424572e-15	1.31596320170607e-12	23.5924321935397	-0.0106481053779239	YYY
cg17942763	chr1	2163472	0.142693508000256	-1.85564858216317	8.08626305106297	4.76138225365071e-15	1.32508672946318e-12	23.5851182769713	0.0172349341356834	YYY
cg12177001	chr14	94576148	0.1852230744689	1.30054715430861	8.08363241552556	4.85304141287649e-15	1.34975176404923e-12	23.5666083805317	0.0319561319935834	YYY
cg25691239	chr21	10991412	-0.365280030420486	-1.78149625059352	-8.08239840693276	4.89663614021237e-15	1.36090050256736e-12	23.5579271300909	-0.0544965823395983	YYY
cg06621373	chr19	33794690	-0.104865661442624	-0.0980718898384172	-8.08232506272713	4.89923936420725e-15	1.36090050256736e-12	23.5574111854451	-0.0199524418371416	YYY
cg19610615	chr14	78446340	0.135879150306191	0.380958841163436	8.08108133409514	4.94359196393191e-15	1.37236455269057e-12	23.5486626384442	0.0305449258913593	YYY
cg05072008	chr7	50518647	-0.327414658863249	1.01495288654448	-8.07985125693095	4.98784763509459e-15	1.38378742633e-12	23.5400111282406	-0.0583859420077699	YYY
cg03894450	chr7	72970595	0.191347874856806	-2.30993297362567	8.07879661495883	5.02610281628439e-15	1.3935323847008e-12	23.5325943079279	0.0172518219969917	YYY
cg26504906	chr6	27215675	-0.137506463107945	1.52025497476576	-8.07762330363176	5.06900300189272e-15	1.40455228293515e-12	23.5243438080526	-0.0208747224898912	YYY
cg19498239	chr1	3525092	0.124104854361708	-0.539663446807904	8.07697972140786	5.09268786040497e-15	1.41023747829938e-12	23.5198186499511	0.0244889290097427	YYY
cg00713401	chr12	52800087	0.173345172011251	1.94365992058111	8.07330473118087	5.2300417220178e-15	1.44737260279468e-12	23.4939843163931	0.0260282362158483	YYY
cg23229610	chr1	6841125	0.21644424050735	0.853778045654821	8.07321817019368	5.2333206695524e-15	1.44738047273103e-12	23.4933759208282	0.035975340135504	YYY
cg06114334	chr7	154997361	0.397976573034446	-1.73557567962282	8.07310908740432	5.2374556381832e-15	1.44762493585285e-12	23.4926092374364	0.0385516482256704	YYY
cg18841668	chr11	111077632	0.198992313425574	-0.0260180966310202	8.07287154814646	5.24647113163518e-15	1.44921722863043e-12	23.4909397310022	0.0450421570518319	YYY
cg21995347	chr5	53814891	0.202006230990464	-1.18709171024405	8.0721754540247	5.27297881378335e-15	1.45563636716914e-12	23.4860475615433	0.0290335939127534	NYY
cg04239863	chr16	87093670	0.212721578396201	1.55030217080314	8.07110562277848	5.31397663332691e-15	1.466045159439e-12	23.4785293848496	0.0384005572330093	YYY
cg11951010	chr1	57746735	0.200313001537254	1.84033763523677	8.06954789028354	5.37423503961594e-15	1.4817514736657e-12	23.4675838712882	0.0320096243867257	YYY
cg20280835	chr1	86861201	0.278437256604955	-1.89620516677885	8.06889986634727	5.39950107099345e-15	1.48779643433776e-12	23.4630309621656	0.0282466656359604	YYY
cg10651007	chr17	7298519	-0.18230409802099	-1.67410232990863	-8.06857015715081	5.41240119729155e-15	1.49042868294842e-12	23.4607145870086	-0.0235400125247365	YYY
cg06203952	chr12	53243058	0.147600779937074	-0.441617850866105	8.0674886337894	5.45493062467819e-15	1.50121174208619e-12	23.4531168416764	0.0364070855210299	YYY
cg02004723	chr20	42574341	0.177180927879517	-0.0753324764758778	8.06738621797111	5.45897504774193e-15	1.50139684453887e-12	23.4523974067353	0.0410689794413366	YYY
cg22040301	chr11	2919798	-0.26125396629123	1.05151753202916	-8.06404594650423	5.59251845234373e-15	1.53717619223624e-12	23.4289370044237	-0.0329580128591291	YYY
cg16718678	chr11	64490633	-0.235671197216318	-3.6021863867127	-8.06288650740476	5.63962260659186e-15	1.54916710365084e-12	23.420795417387	-0.012197081966417	YYY
cg25480785	chr4	4765389	0.196421337932599	-1.63011645986129	8.06250279549511	5.65529764828234e-15	1.5525151826337e-12	23.418101187475	0.0338853391613512	YYY
cg07252792	chr22	21987048	0.232974773542876	-0.365053416409083	8.06217118956426	5.66887874981154e-15	1.555284653086e-12	23.4157728981715	0.0365793447668529	YYY
cg01830002	chr1	201032807	0.153731909016803	0.895242641249855	8.06119792482339	5.70892556237191e-15	1.56530723926222e-12	23.4089397822677	0.0371917736102583	YYY
cg17147466	chr15	93353422	-0.126705214622591	0.305031597587967	-8.05899127677376	5.80075972068142e-15	1.58950811501882e-12	23.3934496400325	-0.0206185725181677	YYY
cg20326786	chr1	176912031	0.224869765208182	-0.660667715724715	8.05737669048172	5.86887655306445e-15	1.60718426432683e-12	23.3821176833412	0.0335243653472424	YYY
cg22814740	chr1	78442554	0.196444908517112	-1.85414927951603	8.05219183302714	6.09300170256167e-15	1.66753510271251e-12	23.3457395533467	0.0196568122406315	NYY
cg24461814	chr12	52779281	0.255243410210745	2.0073928903452	8.05120222392327	6.13672982180651e-15	1.67834571681246e-12	23.3387982673015	0.0369750415122849	YYY
cg25458298	chr18	46985887	0.100493587244243	-0.463732507647713	8.05112757277071	6.14004099166701e-15	1.67834571681246e-12	23.3382746779221	0.020361723318829	YYY
cg05888551	chr20	56750788	0.184052123959858	1.06532380784804	8.04703314545579	6.32437739081023e-15	1.72767246369644e-12	23.3095628083582	0.0352730243705477	YYY
cg14419102	chr6	33280400	0.164715543701656	-0.571775442017487	8.04617800039274	6.36356134185114e-15	1.73731077080122e-12	23.303567576897	0.0229584922875868	YYY
cg01735080	chr14	99599734	0.239696171328022	-0.0654276291142147	8.04586695424851	6.37787327880545e-15	1.74015113838231e-12	23.3013870225773	0.062735846578163	YYY
cg02635623	chr16	31120357	0.170562247567637	-0.845454320429273	8.04512970476334	6.41192284442231e-15	1.74836998182405e-12	23.2962188748079	0.0184304761144932	YYY
cg03233624	chr17	55740464	0.271120740542046	-1.47038775994483	8.04445276555605	6.44334501491517e-15	1.75586277940722e-12	23.2914738235013	0.0267693761923078	NYY
cg13140464	chr15	83380023	-0.251562939835836	2.13176395901153	-8.0432048398099	6.50167020373194e-15	1.77067321405342e-12	23.2827272039356	-0.0265448569966091	YYY
cg05265596	chr5	169695565	0.185612850291887	0.401685975384604	8.04111438213238	6.60054346687043e-15	1.79650170772685e-12	23.2680776665251	0.0441178944533392	YYY
cg16678545	chr1	230492737	0.194630856783897	2.78418845811131	8.04080477022041	6.61531296924842e-15	1.79862689202158e-12	23.2659082117441	0.0207398289083131	YYY
cg27323011	chr6	31632537	-0.146976563642665	-2.94707295340892	-8.04078137557125	6.61643029552629e-15	1.79862689202158e-12	23.265744287724	-0.0131860642857737	YYY
cg11763914	chr14	76967670	0.161372712827719	-0.279835694210862	8.03922079507742	6.69138572651251e-15	1.81789313821235e-12	23.254810276961	0.0377870647527143	YYY
cg06139438	chr6	41303596	0.195427649940465	2.10212182501258	8.03909964165621	6.69723972691668e-15	1.81837409214756e-12	23.253961498708	0.0246174388279276	YYY
cg24317406	chr1	174967663	-0.179552172628013	-1.24804347405715	-8.03688629037441	6.80508073109535e-15	1.84652817658786e-12	23.2384568959916	-0.0293064497716751	YYY
cg06671614	chr10	44876162	0.342302255388231	1.53468712940835	8.03672622072929	6.81294593573598e-15	1.84753650449004e-12	23.2373357292688	0.0533407351948946	YYY
cg03674465	chr12	130618620	0.380395251168334	1.86062300001804	8.03654790269399	6.82171836351382e-15	1.84878947624389e-12	23.2360867665097	0.0510816755815022	YYY
cg13594903	chr9	35102784	-0.160567306902433	-0.805192815655309	-8.03484097490764	6.90625765062264e-15	1.87056240520313e-12	23.2241322952583	-0.023292429491759	YYY
cg26149682	chr6	10417663	-0.160854911474323	-0.893923723868762	-8.0344851960099	6.92400819180075e-15	1.87320700325367e-12	23.2216408420414	-0.0167017728988018	YYY
cg13864546	chr1	2310327	0.190338249393996	0.856500412841949	8.03447664530099	6.92443535803598e-15	1.87320700325367e-12	23.2215809640622	0.0358500509877215	YYY
cg06460076	chr11	45711402	0.175430010475463	1.06683415698206	8.03179459270732	7.05971416344751e-15	1.90864323210175e-12	23.2028017840648	0.0340716151576512	YYY
cg17600630	chr2	144053418	-0.375499703330682	-0.56189331629935	-8.02993861467269	7.15485106385724e-15	1.93319039563848e-12	23.189809418607	-0.060331133918018	YYY
cg07043361	chr12	114404971	0.16881693564038	1.74930407590162	8.02938074804908	7.18369374180036e-15	1.93980641719914e-12	23.1859046456109	0.0239474116738553	YYY
cg12610079	chr1	162838809	0.249535068807054	0.736645132716104	8.02798209766527	7.25651201439039e-15	1.95811794458578e-12	23.1761157418663	0.0419632165288881	YYY
cg17205324	chr14	23835595	-0.504614112057259	-2.20936709139534	-8.02790968289181	7.26030193836461e-15	1.95811794458578e-12	23.1756089593861	-0.0480594786326669	YYY
cg25747190	chr7	127295153	0.166138574240066	1.74750071774242	8.02728707494991	7.2929676851982e-15	1.96573732743928e-12	23.1712518880206	0.0189324526652738	YYY
cg14776040	chr11	27948182	0.185019265678878	0.209038474489278	8.02622583758021	7.34898130514084e-15	1.97963684064761e-12	23.1638258415439	0.0325131943193789	YYY
cg18369972	chr17	9940121	0.27639074441093	-0.934949529206174	8.02594070934701	7.36410302318721e-15	1.98251092258691e-12	23.1618307746991	0.053910930310781	YYY
cg08652337	chr7	127228477	-0.255063711068534	-4.42990151374274	-8.0242186974792	7.45608470858519e-15	2.00606071714163e-12	23.149782863215	-0.00821651746551463	YYY
cg17054697	chr11	45717592	0.166819974178161	0.875778185511957	8.02349999600057	7.49480894501176e-15	2.01526179795709e-12	23.1447551144308	0.0404651452687443	YYY
cg03188580	chr6	28829378	-0.272238153494407	2.63916972946139	-8.02259534810342	7.54383447312525e-15	2.02721999186739e-12	23.1384270491607	-0.0262421734448801	YYY
cg07350470	chr4	4765329	0.226200493584985	-0.775056242061759	8.02242100689918	7.55331885392046e-15	2.02854445876719e-12	23.1372075850078	0.0468939158499347	YYY
cg20164016	chr1	175474471	0.157546936222961	-1.07026720044913	8.01940576243238	7.71922665242437e-15	2.07185160056553e-12	23.1161200717762	0.0344178963009497	YYY
cg12449813	chr15	69853608	0.187170478972553	-0.785786060058569	8.01908741913174	7.73695142426636e-15	2.07535798571956e-12	23.1138940500937	0.0448562852491795	YYY
cg04271999	chr17	76212052	0.247410103625055	1.87351030019631	8.01826237213609	7.78307574109708e-15	2.08546660724803e-12	23.108125208226	0.029691362708621	NYY
cg14214460	chr2	144703795	-0.419202491326827	1.82754771154103	-8.01824582681758	7.78400347927863e-15	2.08546660724803e-12	23.10800952574	-0.0420204206272032	YYY
cg16046769	chr10	50351211	0.21811328060161	0.848141756732889	8.01813437037516	7.79025597138153e-15	2.08588670981649e-12	23.1072302431017	0.0490322204608823	YYY
cg11318133	chr12	113416268	0.253668462830949	-1.55870523531942	8.01669092764139	7.87167959919088e-15	2.10642172389935e-12	23.0971387109722	0.0370669205773	YYY
cg23398047	chr8	49783505	0.318765949761158	0.461437572473604	8.01658636652937	7.87761034665071e-15	2.10674269065221e-12	23.0964077476166	0.0670418136171129	YYY
cg21343895	chr12	7456343	0.152362884843815	0.522570342105037	8.01468403554224	7.98628470484666e-15	2.13452393805805e-12	23.0831102529901	0.0334491622242284	YYY
cg19605575	chr14	77651176	0.0975509271793868	-0.404622635214938	8.01444563808598	8.0000075517415e-15	2.13690903576746e-12	23.0814440001572	0.0200631733224789	YYY
cg22192374	chr12	3450832	0.130628237427084	-0.115653734550614	8.01425107558063	8.01122438043266e-15	2.138622283975e-12	23.0800841550563	0.0246925607500617	YYY
cg04688828	chr8	143858612	0.60360493995888	-2.78405193680582	8.01169736279117	8.15989699566007e-15	2.17700576059528e-12	23.062237975835	0.0574301274414253	YYY
cg24667042	chr10	129704488	0.17101968062227	0.957002951027827	8.01111101804107	8.19441555006127e-15	2.18490596844322e-12	23.0581410227374	0.034927537747492	YYY
cg08275454	chr19	10732729	0.152296395164285	-0.140895011561886	8.00771984453862	8.39690260609668e-15	2.23755595370288e-12	23.0344504652486	0.0348826977418051	YYY
cg08713722	chr1	38942976	0.183129619796605	2.36182615651004	8.00685414594736	8.44937993075699e-15	2.25019317990886e-12	23.028403973526	0.0242969084609143	YYY
cg07434244	chr1	209847729	0.118634460614881	-1.46265830086412	8.00575338434309	8.51657416689624e-15	2.26673228445142e-12	23.0207164028754	0.0197084203751591	YYY
cg13613748	chr18	61090281	-0.195755193201022	-3.05208786590698	-8.00529376832153	8.54478654906458e-15	2.27288259557609e-12	23.0175067464661	-0.0104505298567033	YYY
cg06214997	chr12	130502468	0.307928608035611	-1.1717675297126	8.00461303851784	8.58674103118773e-15	2.28267873008072e-12	23.0127532363469	0.0558513914825058	YYY
cg18971434	chr6	28829398	-0.190906890548141	1.71196369154155	-8.00345038229892	8.65886815211675e-15	2.30047941112067e-12	23.0046351696494	-0.0268898822020798	YYY
cg23016726	chr22	39966921	0.119184547284356	-0.884240148614734	8.0026789411789	8.70705537347409e-15	2.3119023271257e-12	22.9992492009594	0.0260503069958462	YYY
cg13922681	chr19	33695487	0.213884215106969	1.01450352505809	8.00188790749501	8.75674129379415e-15	2.32370932647084e-12	22.9937268565259	0.0462637502985316	YYY
cg11219883	chr12	130501758	0.27991669407918	1.81872725962142	8.00161078692395	8.77421373358329e-15	2.32695910831596e-12	22.9917923284379	0.0423845631027898	YYY
cg03928032	chr17	79244651	0.124326925098695	2.16275683247481	8.00025582343864	8.86014084363862e-15	2.34834868724626e-12	22.9823343159893	0.0116201714509613	YYY
cg12253200	chr19	49123013	-0.0916192731899405	-1.22244362376469	-7.99979220637339	8.88973214796085e-15	2.35479009600221e-12	22.979098425398	-0.0156596902266831	YYY
cg08977032	chr12	4698317	0.204214931768351	1.76792603150728	7.9990904047913	8.93471176750066e-15	2.36529761379855e-12	22.9742003610775	0.0306036831032931	YYY
cg27413732	chr17	27942773	0.149258323613973	-0.628598190245913	7.99628809603586	9.11656666715046e-15	2.41200628188676e-12	22.9546455727524	0.0316002870827373	YYY
cg19315854	chr11	45704204	0.176930488662651	0.133529604967761	7.99598225203868	9.13663410443632e-15	2.41588014296627e-12	22.9525116813073	0.0517552485851024	YYY
cg18196900	chr3	183540694	0.16555429832992	0.467590874778633	7.99558375422802	9.1628462938778e-15	2.42137321783105e-12	22.9497314327791	0.0354288110411874	YYY
cg10308785	chr17	46673625	-0.139731276105332	1.12711105839333	-7.9929958945483	9.33488467055565e-15	2.46537293970088e-12	22.9316789830987	-0.023209886282574	YYY
cg05323448	chr10	125318681	0.221302208006446	1.61861791080871	7.98784735317669	9.6866910915996e-15	2.5567696715384e-12	22.895777015492	0.0328191187843102	YYY
cg03441844	chr1	161368947	-0.25359853929003	-1.42159645006885	-7.987241850617	9.7289163889313e-15	2.5663936207527e-12	22.8915558737908	-0.0374404694454242	YYY
cg04301263	chr10	125428324	0.249712721070968	0.632400620461862	7.98624606419834	9.7987539201248e-15	2.58213437281115e-12	22.8846144795331	0.0421525151218721	YYY
cg17196448	chr17	41382201	-0.183342849906866	1.09276214218113	-7.98622572230293	9.80018570432594e-15	2.58213437281115e-12	22.8844726878651	-0.0276970609972891	YYY
cg19034028	chr16	68677364	-0.165885697818977	2.33334593934601	-7.98181741964344	1.01153899848696e-14	2.66360770058118e-12	22.8537514867988	-0.0156092382207614	YYY
cg10017843	chr16	67693452	0.109540403281677	-1.03770637449887	7.98112850024858	1.0165545257206e-14	2.67523266018804e-12	22.8489516255558	0.0161877006647286	YYY
cg15131789	chr1	18060276	0.193282592094106	-0.743671415513213	7.98064779217958	1.02006874717629e-14	2.68289528414155e-12	22.8456026094667	0.042463122094923	YYY
cg13725167	chr9	98312939	0.208503671174986	0.498018118846693	7.9783131706017	1.0373072888626e-14	2.72662405531382e-12	22.8293398793755	0.0415479873632649	YYY
cg22843446	chr11	123066252	-0.130050651712259	-0.704793185732251	-7.9776114849345	1.04254441654655e-14	2.73877340832458e-12	22.8244527249134	-0.0133264681760079	YYY
cg05181301	chr2	9459596	-0.287703962443738	2.3191463110714	-7.977454259639	1.04372146341925e-14	2.74024885488443e-12	22.8233577153471	-0.0280208833186789	YYY
cg20919799	chr11	2906667	0.530773144391639	-2.52120113889891	7.97724940864267	1.04525702194376e-14	2.74266326586372e-12	22.8219310372295	0.0434985059182775	YYY
cg12793525	chr10	44875989	0.212373816204497	0.398990192290844	7.97652070727451	1.05073744700701e-14	2.75541972278202e-12	22.8168562484098	0.0423870562728723	YYY
cg18397517	chr14	95048035	0.236872605432102	0.275918778214084	7.97452473071728	1.06589446386042e-14	2.79352180740931e-12	22.8029577841453	0.0468681447020446	YYY
cg23520422	chr12	76423956	0.456590214829908	-1.45569372159009	7.9738527283919	1.07104590473419e-14	2.80537163746017e-12	22.7982790721048	0.0574492606739115	YYY
cg03030994	chr11	2562310	-0.340814427621811	0.894139454538905	-7.97339450868323	1.07457261176733e-14	2.8129543998973e-12	22.7950889621909	-0.0439089317669565	YYY
cg04525002	chr17	6066300	0.287702747033206	1.13213765075498	7.97267895955397	1.08010280234328e-14	2.82576977451123e-12	22.7901076155286	0.0549691854775387	YYY
cg14023329	chr11	15099930	0.170823278612299	-0.771401631083173	7.97248784404808	1.08158460417926e-14	2.82798490534193e-12	22.7887772093598	0.0325311928988215	YYY
cg05968188	chr6	16483997	0.207079940318038	0.595398400206425	7.97230024142676	1.08304112052636e-14	2.83013136188813e-12	22.7874712811657	0.0335090595025688	YYY
cg26083458	chr6	33280424	0.156018508293726	-0.232155840232215	7.97143035498657	1.08982011751549e-14	2.84617549728482e-12	22.7814161882362	0.0248063306772899	YYY
cg21667367	chr2	172974217	-0.137745149281861	0.997986522624875	-7.96899291394917	1.10903889465518e-14	2.89466952481988e-12	22.7644523899672	-0.019651476583717	YYY
cg02004632	chr11	17598735	0.135423492872006	-1.7318497696941	7.96717155430467	1.12361798880659e-14	2.93100392981733e-12	22.7517789223411	0.0205614928035547	YYY
cg23403099	chr17	32942254	0.109358360922584	-1.74421811797893	7.96530265159694	1.13877425836113e-14	2.96880049305928e-12	22.7387769542823	0.0180834809152558	YYY
cg09072216	chr13	36919344	0.259094710749418	-0.211106314454229	7.96301876080118	1.15757013885309e-14	3.01603578869647e-12	22.7228910968908	0.0402217850657802	YYY
cg15381433	chr6	32133429	0.0871348305871796	0.560038964237322	7.96043578794768	1.17919653160723e-14	3.07058639298833e-12	22.704929163816	0.0133360566454367	YYY
cg05349349	chr20	24784216	0.152662827061043	1.00622318777203	7.95868170518537	1.19410975197399e-14	3.1076025840998e-12	22.6927338692737	0.0273686852491599	YYY
cg03985630	chr9	116811954	0.278469710597591	2.47288366096061	7.95258758632211	1.24738327164554e-14	3.24434771280246e-12	22.6503804648099	0.0330213395972466	YYY
cg11966378	chr1	5483783	0.24383726821988	0.491021328308976	7.95207440962344	1.25197498353664e-14	3.25438947296688e-12	22.6468150874858	0.0387737198906623	YYY
cg05365670	chr5	1524551	-0.140777211508297	-2.30637011971112	-7.94886971075684	1.28102913361635e-14	3.32797018995577e-12	22.6245539357138	-0.0146937801094969	YYY
cg12367415	chr6	33868187	0.180806990511265	0.640479386315534	7.94646778592921	1.30324056946734e-14	3.38268911433775e-12	22.6078737112647	0.0426019216305826	YYY
cg12407421	chr1	19011016	0.128721224127482	-1.34198217848968	7.94642803446822	1.30361134397019e-14	3.38268911433775e-12	22.6075976889469	0.02499934621934	YYY
cg01599460	chr1	53904088	-0.312454929744525	2.22987530520904	-7.94450602599535	1.32166327568498e-14	3.42753395498228e-12	22.5942531026727	-0.021327615106625	YYY
cg16357353	chr1	20737787	0.199497265072089	0.143384014871805	7.93986391650044	1.36628676589988e-14	3.54119580061913e-12	22.5620329949132	0.0385850438490143	YYY
cg20847018	chr11	116580245	0.190336919356657	-0.340529458907322	7.93894882371218	1.37525717966873e-14	3.56237211430211e-12	22.5556832003876	0.0361357608273876	YYY
cg11460509	chr21	15445421	-0.230702059457493	-0.00988201605228153	-7.93823386649048	1.38230614013317e-14	3.57854949689661e-12	22.5507225314442	-0.036266181470507	YYY
cg27578730	chr1	3473364	0.128071961390916	-0.365876442271257	7.93780069803616	1.38659420032923e-14	3.5875647433713e-12	22.5477171969919	0.02636892933457	NYY
cg04707332	chr1	119528018	-0.163142602854663	2.0346843551531	-7.93656151442462	1.39893386480103e-14	3.61738950900624e-12	22.5391204054354	-0.0226744050762432	YYY
cg02435495	chr17	36103289	-0.441930763723761	0.596609449589524	-7.93550788838482	1.40951096444671e-14	3.64262462696984e-12	22.5318117264037	-0.0654627737172894	YYY
cg00917847	chr14	95047591	0.284091587018164	-0.882260412514154	7.93518549738139	1.41276311103367e-14	3.6482653166722e-12	22.5295755488094	0.0464338166474162	YYY
cg13955984	chr15	75022382	-0.19578190640782	2.47119211895871	-7.93512915083188	1.41333227135847e-14	3.6482653166722e-12	22.5291847234673	-0.0129178932986116	YYY
cg17487553	chr22	50609135	-0.161391823996551	-2.04249367763071	-7.92667492576774	1.50134366857018e-14	3.87320571294087e-12	22.4705696080672	-0.0216483059344817	YYY
cg18914514	chr18	18822123	-0.152953590286778	-1.70364870015422	-7.92648930432833	1.5033355189346e-14	3.87609862883706e-12	22.4692831917805	-0.019955872699516	YYY
cg26495526	chr16	49407968	0.208138348996242	1.76248762081299	7.92401519127762	1.53013486556345e-14	3.94291315201598e-12	22.4521390109129	0.0368283689200624	YYY
cg19772114	chr6	28829321	-0.230459137172519	2.25991590008633	-7.92143439566404	1.55859217144214e-14	4.0139202135073e-12	22.4342599800091	-0.026598730816891	YYY
cg24421870	chr11	119290274	0.148756062097341	1.57799422600143	7.9210669390581	1.56268620111264e-14	4.02213749282679e-12	22.4317147086669	0.0291805524487563	YYY
cg03651886	chr10	80232179	0.192833415853681	1.30817367370351	7.92044945842321	1.56958979442143e-14	4.03757252732747e-12	22.4274377944306	0.0402742513893189	YYY
cg08716684	chr12	133337116	0.19212817142812	0.0776248447565367	7.92022398789902	1.57211810714372e-14	4.04174137709434e-12	22.4258761608245	0.0296434847974685	YYY
cg23815312	chr10	49807993	0.143115568172055	0.435587937053222	7.91839705674978	1.59275315187173e-14	4.0924289553326e-12	22.4132238999145	0.029768953683339	YYY
cg12268562	chr1	3625409	0.119326233098712	-1.13028095568909	7.91783073338933	1.59920382908746e-14	4.1066336943968e-12	22.4093023314447	0.0230624167881945	YYY
cg12936671	chr6	14009752	0.198815810195852	0.936381510947502	7.91700485022732	1.60865724631171e-14	4.12852842261203e-12	22.4035838004714	0.0372990914552555	YYY
cg12758039	chr1	48447108	0.167398944278686	-0.0369208119254877	7.91621715728956	1.61772489160159e-14	4.14940843480745e-12	22.398130132818	0.0434290670344255	YYY
cg05873078	chr3	128901498	0.173135875059868	0.528314283700162	7.91143988159378	1.67380976280403e-14	4.29079253633767e-12	22.36506317796	0.021132167190414	YYY
cg05591270	chr10	80732609	-0.116058092556553	0.425931629420059	-7.90933856787961	1.69908256675126e-14	4.35180486000322e-12	22.3505233562257	-0.0226399223453407	YYY
cg14801864	chr20	17540975	0.21709617974234	1.41844720604029	7.90929876375229	1.69956491260417e-14	4.35180486000322e-12	22.3502479644807	0.0308155437041695	YYY
cg22316614	chr17	70636625	0.422682857978631	-2.40197333684477	7.90710838969361	1.72631717417632e-14	4.41776470507404e-12	22.3350951319304	0.0371458447383352	YYY
cg13783957	chr9	116837795	0.195713782037572	-1.2738270551346	7.90685826276292	1.72939842428157e-14	4.42310782060453e-12	22.3333649799762	0.0339540237805909	YYY
cg03627881	chr3	134656829	0.229771509601267	0.479444197756826	7.9061830621513	1.73774317217495e-14	4.44189899092834e-12	22.3286947636405	0.0572059331223073	YYY
cg19913118	chr1	145471701	0.137787657327042	-1.16828656700303	7.90545633468638	1.74676913460993e-14	4.46240887390041e-12	22.3236684913374	0.0229970663308078	YYY
cg15282281	chr10	88024557	0.168966067706714	-0.453841738806973	7.90514737686291	1.75062039347857e-14	4.4696831855926e-12	22.3215317513907	0.0439876748329051	YYY
cg12601118	chr17	9859123	0.408486611215051	2.42228526418052	7.90478318401384	1.75517093536644e-14	4.47873354589168e-12	22.319013091028	0.0588010865331098	YYY
cg04068844	chr10	102563245	0.160972461574283	-1.0736669257052	7.90326435202808	1.7742747134448e-14	4.52488829240135e-12	22.3085102212795	0.0323738374836888	YYY
cg05098432	chr10	95848734	-0.255383005351153	-0.765202902390938	-7.90215248335712	1.78838966698363e-14	4.5582746086728e-12	22.3008225303195	-0.0405319374394894	YYY
cg05855208	chr7	31089142	0.142511213234931	-0.852244329407696	7.90132633294464	1.79894917867831e-14	4.58256574590115e-12	22.2951108957326	0.0283291671032489	YYY
cg16218204	chr7	150755571	-0.133940809865188	-3.12264012095473	-7.90047786966571	1.80985791902341e-14	4.60771820735796e-12	22.2892454800846	-0.00834740800657914	YYY
cg15908367	chr7	100075396	0.219260668829429	-0.0840550447206434	7.89962549281606	1.82088269673883e-14	4.63313717393412e-12	22.2833534999025	0.0415037801204435	YYY
cg25697152	chr12	3067777	-0.166042341153099	-3.614226932356	-7.89934165435455	1.8245685953555e-14	4.63986439179158e-12	22.2813916004353	-0.00917692987743426	YYY
cg12010750	chr11	17803160	0.232258814388004	0.297120213648101	7.89828320277427	1.83837857479252e-14	4.67231469763963e-12	22.2740760333909	0.0475719358798935	YYY
cg18154954	chr19	39055500	-0.278680274095537	0.348252199453584	-7.89817500229827	1.83979610065369e-14	4.6732500177232e-12	22.273328240397	-0.0336699171323471	YYY
cg13493250	chr1	152747562	0.156630172256839	-2.2307861017941	7.89566269177023	1.87301461671315e-14	4.75472195896121e-12	22.2559674349611	0.0177658877821305	YYY
cg12046837	chr1	204839875	0.136214045296745	0.381775053964151	7.89558838094483	1.87400613503854e-14	4.75472195896121e-12	22.2554539902599	0.0355356147766459	YYY
cg04006520	chr12	2660504	0.118346002148254	-0.321691775011921	7.89161416685187	1.9277948365979e-14	4.88840905040227e-12	22.2279999165766	0.0240888099775363	YYY
cg08934372	chr15	75117069	-0.117710370814766	-0.295209827279257	-7.88948206312498	1.95727656283444e-14	4.96034259160954e-12	22.2132756384552	-0.0177845886578394	YYY
cg14516948	chr22	42196187	-0.194534502300551	0.152229961888351	-7.88920299493114	1.96116816344678e-14	4.96737791514936e-12	22.211348625081	-0.027969055493637	YYY
cg09594075	chr17	1358505	0.192931900772325	-2.58774557768985	7.88802735805799	1.97764639591031e-14	5.00626737850001e-12	22.2032312309671	0.0149776259264499	YYY
cg26684191	chr1	18814428	0.220521341365526	-0.171242356616631	7.88725167758899	1.9885933932919e-14	5.03111868737631e-12	22.1978759191618	0.052448676694609	YYY
cg09277933	chr19	17320534	0.287889053503806	1.34432838095158	7.88395000522209	2.03586186026923e-14	5.14778249526951e-12	22.1750856696534	0.0315376079988825	NYY
cg10096566	chr14	95231817	0.145949452682966	-1.16535362522567	7.88176703098233	2.06772148628892e-14	5.22537393854573e-12	22.1600214407817	0.0332880147775641	YYY
cg07486732	chr2	237150793	0.217257934832184	1.04143701619038	7.87945698069221	2.10197150089622e-14	5.30891472476499e-12	22.1440838015819	0.051071138590277	YYY
cg13119928	chr12	53228661	0.103350275182723	1.34660446232049	7.87788114680646	2.1256561849123e-14	5.36569123982641e-12	22.1332137862346	0.0193622215943998	YYY
cg27620871	chr16	2908219	0.276533851240589	-3.04119682245178	7.87662142682865	2.14477891005142e-14	5.41089441082083e-12	22.1245255169152	0.0195859899429082	YYY
cg16073143	chr6	159360073	0.286854749194056	-1.17586697112746	7.87637972348088	2.1484673605575e-14	5.4171305174084e-12	22.1228586155539	0.0394770250608742	YYY
cg09496303	chr4	7187171	0.146891392636171	-1.03298864644639	7.87554736447787	2.16121730729438e-14	5.44619422839517e-12	22.1171185744	0.0255582809229841	YYY
cg14975237	chr10	13360806	0.234094111921134	1.2009628140824	7.87531041644955	2.16486047143786e-14	5.4522892590549e-12	22.1154846400139	0.0267889944924911	YYY
cg22376389	chr17	10741601	0.259148239320704	2.0368475299096	7.87506663626954	2.16861500626007e-14	5.45865773181161e-12	22.1138036325159	0.0366407909295938	YYY
cg04276953	chr1	18980700	0.282411522693989	-0.648051081944846	7.87364618511129	2.1906199412153e-14	5.51093144736987e-12	22.1040095884725	0.0587558089781025	YYY
cg26549084	chr3	171759895	0.275190799673256	0.139824709469774	7.87181270472673	2.2193492896407e-14	5.58005315072068e-12	22.0913697195525	0.0473461286579256	YYY
cg14751552	chr8	74209522	0.243142646464425	1.10226907362581	7.86839537978933	2.27389196638496e-14	5.71396200343095e-12	22.067817032133	0.0422193126024299	YYY
cg27518240	chr1	221510354	0.373994665888531	-0.0868299603977995	7.86779430443426	2.28362134356455e-14	5.73517396852643e-12	22.0636751543264	0.0737665422191029	YYY
cg09332353	chr6	27215376	-0.12472479377938	1.19238071683398	-7.86729433780314	2.29174539335295e-14	5.75233261139468e-12	22.0602301810621	-0.0227030693199163	YYY
cg16812621	chr14	19888434	-0.254224646624769	-1.73843036342011	-7.86642044011853	2.30601405294892e-14	5.78488634067037e-12	22.0542090779022	-0.0296811485759202	YYY
cg25349939	chr2	144855085	-0.357240305385409	1.10549205700114	-7.86569951346324	2.31785101055207e-14	5.81130665696287e-12	22.0492423258545	-0.0531123847900478	YYY
cg26026615	chr12	115130855	-0.370984159024085	-2.51928218797503	-7.86247161327843	2.37158948812821e-14	5.94269343891251e-12	22.0270083526544	-0.0274145373527021	YYY
cg17774559	chr5	1879698	0.12332747444775	2.3648526707307	7.86205746253252	2.37857268951682e-14	5.95683965153359e-12	22.0241561686061	0.0103183984231379	YYY
cg07330196	chr1	152799942	0.246191757250726	-1.30436493692628	7.8612581120387	2.39210834771818e-14	5.98737055005764e-12	22.0186515099968	0.045079126543183	YYY
cg11553687	chr11	70959713	-0.134242688874829	-1.18592028109531	-7.8608266455883	2.39944605854896e-14	6.00236259583462e-12	22.0156804334283	-0.015024973616626	YYY
cg02171093	chr14	96152529	0.167279233452935	-1.70307252070466	7.86015304088147	2.41094609991526e-14	6.02774428679432e-12	22.0110422461227	0.0197253063358022	YYY
cg03840289	chr4	2262318	0.132933227736644	-1.68122944027871	7.85840655420343	2.44101667800187e-14	6.09950069779638e-12	21.9990180331242	0.0153538747127252	YYY
cg00119241	chr1	15152595	0.231261487270995	1.04195860296278	7.85565057371063	2.48922275548286e-14	6.21646735903476e-12	21.9800478665333	0.0537741852395077	YYY
cg03047070	chr12	2787827	0.157981823096482	2.01247395261355	7.85537608566768	2.49407506983421e-14	6.22509394027823e-12	21.9781587726342	0.0250310929257855	YYY
cg17864156	chr17	32582828	0.309962105138642	-1.28260048782853	7.85411941891065	2.51640945923006e-14	6.27732084698623e-12	21.9695107374684	0.0460737037700584	YYY
cg24006352	chr1	112530294	0.160412501641625	-0.418007290599846	7.85162668382716	2.56129763557264e-14	6.38571942089875e-12	21.9523595923893	0.03931878558443	YYY
cg26164234	chr10	98946778	0.139209776699706	-0.354748312885887	7.84999606032779	2.59108769180362e-14	6.45637574275843e-12	21.9411424477009	0.0379924645990701	YYY
cg09338297	chr11	45717384	0.146550047893331	0.499565825964137	7.84838350046597	2.62088383872356e-14	6.52696819876482e-12	21.9300513395696	0.0418092518899891	YYY
cg00011513	chr1	152484386	0.137973860156568	-3.85357450103265e-05	7.84793413056017	2.62924714491042e-14	6.54413588703981e-12	21.9269609099239	0.0270632446905135	YYY
cg14504499	chr12	121733425	0.11969593043731	-1.30971275154892	7.84725958028843	2.64185077159732e-14	6.57183255796265e-12	21.9223221158626	0.0208767004254747	YYY
cg23289024	chr14	102554846	-0.29234039625755	-1.58401669400197	-7.84699900290652	2.64673547005798e-14	6.5803075189083e-12	21.9205302420247	-0.036780956592257	YYY
cg01468420	chr6	33393112	-0.11043804541344	-0.625876578685581	-7.84610050428317	2.66364685956916e-14	6.61865706660287e-12	21.9143520235265	-0.0182151731096901	YYY
cg13760105	chr3	88186980	0.212620178074538	1.52901895672159	7.84585143084608	2.66835371932935e-14	6.62665481001413e-12	21.9126394523097	0.0226505474349723	YYY
cg22354234	chr2	40006543	-0.228595376929507	-3.31269740159109	-7.8454023470906	2.67686101318342e-14	6.64407646727028e-12	21.9095517630124	-0.0156999488322855	YYY
cg22854561	chr2	160143772	-0.231417006336538	-0.88987193973294	-7.84530456946792	2.67871682422567e-14	6.64497866327331e-12	21.9088795080976	-0.0381115218171579	YYY
cg10479063	chr12	9360933	0.253321230637061	1.65867262488035	7.84367996690229	2.70973804187624e-14	6.71818895217466e-12	21.897710755168	0.0347074818591945	YYY
cg08723248	chr12	9287358	0.207681756327917	2.09843080105355	7.84277509197059	2.72716970552737e-14	6.75764425229724e-12	21.8914907347287	0.0221969713519444	YYY
cg19708055	chr6	168045556	0.22045081514319	0.907753798523328	7.84261602305215	2.73024544831581e-14	6.76150296293197e-12	21.890397368282	0.0400079410410272	YYY
cg01165575	chr16	30075904	-0.129953265776307	-1.84182327112313	-7.84211018818435	2.74004898886415e-14	6.78200963681739e-12	21.8869206067745	-0.0162325963201795	YYY
cg00793719	chr14	95477946	0.325422816543435	1.38917362867429	7.84151710893627	2.75158763985257e-14	6.80678578387928e-12	21.882844408783	0.0658696845783019	YYY
cg27434638	chr12	130567996	0.251836571325027	2.06131709504693	7.84134335479757	2.75497718253481e-14	6.81138661790526e-12	21.88165025232	0.0307890614130798	YYY
cg19149691	chr11	75140541	-0.190383566573806	2.46526255601296	-7.84098648322467	2.76195184766111e-14	6.82484125872831e-12	21.8791976528215	-0.0137675451386692	YYY
cg10583997	chr2	32583696	0.150524176786934	-1.55808317870569	7.84085732255324	2.7644804426539e-14	6.82730073513058e-12	21.8783100175813	0.0152426167427102	NYY
cg16110645	chr14	94850433	0.235857503112106	2.00909332608049	7.84073227387389	2.76693071243896e-14	6.82777027430811e-12	21.8774506521263	0.032152895449745	YYY
cg00171942	chr1	34088611	0.187385080792119	0.816076241203795	7.8406911332749	2.76773731132599e-14	6.82777027430811e-12	21.8771679260777	0.0378700027565021	YYY
cg18009621	chr11	114129200	0.124772734909399	-0.293166229444004	7.83931674198787	2.79481722700383e-14	6.8907565072304e-12	21.8677235080526	0.0292839100760057	YYY
cg23128495	chr12	106254483	0.170928045270911	0.694746669626805	7.83869482877618	2.80715664838926e-14	6.91734974035127e-12	21.8634503229547	0.0382055816587086	NYY
cg16674492	chr3	128211686	0.376294348400203	-0.972932252500199	7.83833457429225	2.81432904869082e-14	6.92981580693443e-12	21.8609751234205	0.0593140927503629	YYY
cg04482075	chr16	1991308	0.339900679973985	2.1586972034029	7.8382844643905	2.81532813090797e-14	6.92981580693443e-12	21.8606308404405	0.0435497109736994	YYY
cg22011731	chr8	126011549	0.340542241445555	-1.58466595450778	7.83759941560663	2.82902164899294e-14	6.95967459569213e-12	21.855924344329	0.0380147751986856	YYY
cg03437164	chr6	40523232	0.240317177547946	0.415866912932835	7.83616832952268	2.85784014127456e-14	7.02668880412178e-12	21.8460933717644	0.0547716271889238	YYY
cg06468626	chr5	169409235	0.257841402917252	-0.748922091312457	7.83485759325936	2.88448907842171e-14	7.08829761512948e-12	21.8370903748566	0.0425241847407539	YYY
cg03749154	chr1	31155158	0.213101503685205	-1.45661329765341	7.83462762645862	2.88918980815667e-14	7.09593303583224e-12	21.8355109324176	0.0344426122320122	YYY
cg22240717	chr21	44573947	0.259677585892312	-0.513084542858532	7.83317069548653	2.91914688796746e-14	7.16555616306713e-12	21.8255053733604	0.0464602285717557	YYY
cg06662685	chr11	2907073	0.488855784359773	-2.39769799384633	7.8309712879975	2.96495195096357e-14	7.27398278138378e-12	21.8104035482806	0.0383155197566379	YYY
cg17425351	chr11	110843045	0.223287730666422	1.0817991919812	7.82965644432168	2.99267287461535e-14	7.3379481952807e-12	21.8013769889453	0.0517581200392546	YYY
cg09045105	chr1	149871945	-0.17463352773216	1.88481195539972	-7.82951346401105	2.99570270615522e-14	7.3413346702883e-12	21.8003954828973	-0.0209018034100648	YYY
cg11314787	chr6	33866109	0.142474420243307	-0.269243400834343	7.82569479893836	3.07775141915342e-14	7.53825630592848e-12	21.7741869311211	0.0416423409883824	YYY
cg09984392	chr8	126011784	0.336189203606156	-0.548480798655273	7.8252199787635	3.08810722450951e-14	7.55946238985788e-12	21.7709288030396	0.0464256924068128	YYY
cg04428700	chr7	27239556	-0.156527462059603	-2.24163961861274	-7.82395137569169	3.11594429455834e-14	7.62341452523269e-12	21.7622246365534	-0.0167276839462573	YYY
cg00166343	chr17	29150100	0.419650917459523	-0.368536543280855	7.82379169452512	3.11946568534121e-14	7.6278387777999e-12	21.7611291063552	0.0728853796311612	YYY
cg05925365	chr1	6294656	0.163788586296988	0.730249377207128	7.8235923419209	3.12386744612038e-14	7.63440970731937e-12	21.759761425293	0.0306876561504967	YYY
cg18770052	chr1	5661886	0.392043341747662	-0.724176308317915	7.82296480593432	3.13776365316799e-14	7.65998344199445e-12	21.7554563204049	0.057274272850255	YYY
cg15757195	chr2	8422332	0.13595990318155	-0.767700662888588	7.82296441573914	3.1377723126222e-14	7.65998344199445e-12	21.7554536436201	0.0229745680102033	YYY
cg16823009	chr4	146823969	0.386983468656	1.20403529634613	7.82243562878555	3.14952917138231e-14	7.68447150890286e-12	21.7518261981269	0.0543873018053223	NYY
cg15173190	chr15	70196049	0.218098284530395	0.681247936191813	7.81983301888511	3.20803092530453e-14	7.82292220349261e-12	21.7339752314202	0.0422995816819738	YYY
cg13867915	chr1	27050039	0.15788972971249	-0.525976713130253	7.81903834471036	3.22610637552618e-14	7.85927181769571e-12	21.728525582708	0.0182506498690689	YYY
cg07589393	chr7	26984305	0.181866209799007	0.853424791509779	7.81902252347484	3.22646725927348e-14	7.85927181769571e-12	21.7284170895566	0.0333085599201056	YYY
cg03764585	chr1	203320223	0.126896759226067	-1.5954928070895	7.81842661722322	3.24008896749899e-14	7.88813742629861e-12	21.7243308231608	0.0221308039314108	YYY
cg19846318	chr17	79893060	-0.171731190568752	-0.75988460295504	-7.81760751339613	3.25890532837977e-14	7.92961118475566e-12	21.7187144343331	-0.0167856312591974	YYY
cg08420232	chr19	34290298	0.28369435750711	0.375089951061501	7.81727841763886	3.26649559620425e-14	7.94373908294175e-12	21.7164580362373	0.0659914502459926	YYY
cg06686857	chr8	94751454	0.218902862012688	-0.388168186376184	7.81705360681998	3.27169065748632e-14	7.95202987218445e-12	21.7149166953537	0.0317772558273107	NYY
cg12282311	chr2	95830943	-0.151579525612891	-4.07149153561769	-7.81677461957255	3.27814899371931e-14	7.96338040166583e-12	21.7130039596154	-0.00667353830331653	YYY
cg27080725	chr7	100075304	0.16712841870484	-0.474410466906702	7.81532332583536	3.31194871180517e-14	8.04110086420492e-12	21.7030547494679	0.0290138969872206	YYY
cg01381130	chr8	142431473	0.144120151725307	-0.434436477727803	7.81491543902202	3.32150986648952e-14	8.05991972932273e-12	21.7002587774355	0.0281306813442728	YYY
cg21105477	chr5	133560149	0.175410289727236	-0.268402129786255	7.81408117722292	3.34115042498595e-14	8.10316328397e-12	21.694540454173	0.0272236764905435	YYY
cg25197238	chr1	18335878	0.250373959708429	0.504817612352516	7.80993263730569	3.4405312820369e-14	8.33964555363543e-12	21.6661119488639	0.0583632120780022	YYY
cg20001810	chr12	52829316	0.266173440461424	-0.0841501986554421	7.8092411415993	3.45737764912166e-14	8.37592059219584e-12	21.6613745092481	0.0596543005396634	YYY
cg05457684	chr11	2919808	-0.247978239489354	0.853322067028296	-7.80824713652564	3.48173644689336e-14	8.43034606633922e-12	21.6545651479458	-0.0329628421884803	YYY
cg05063520	chr8	49835999	0.322020020914631	-0.582195641724075	7.80592542628806	3.53929301287654e-14	8.56505062058501e-12	21.638663060934	0.0685532655773289	YYY
cg07291601	chr11	2922807	-0.191562296956749	2.73482043960812	-7.80449354692579	3.57525697905449e-14	8.6473833629518e-12	21.6288575240026	-0.0121668725232229	YYY
cg11503104	chr1	2125122	0.176425723448149	0.847651141594683	7.80242246791201	3.62791407517142e-14	8.76998004106505e-12	21.6146772099044	0.0354652970641044	YYY
cg17840021	chr4	7164855	0.224568890432119	2.02223708660792	7.80161814363974	3.64856957620859e-14	8.81235750610392e-12	21.6091709317613	0.0325273982679698	YYY
cg10204861	chr1	2482908	0.193143744959865	0.109124527559979	7.80158579713278	3.64940267456637e-14	8.81235750610392e-12	21.6089495018663	0.0360443202763314	YYY
cg19902591	chr1	6130767	0.262828063449192	0.103915612015742	7.8014188628716	3.65370512285605e-14	8.81796482219564e-12	21.6078067550183	0.0511208117910057	YYY
cg23843022	chr1	208444590	0.164497972940798	1.05185462046049	7.79972903021744	3.69754034245607e-14	8.91892399029335e-12	21.5962400925122	0.0306746221203412	YYY
cg15090562	chr1	6534449	0.205253168480134	1.40743387558134	7.79965190434133	3.69955336201877e-14	8.91894814257171e-12	21.5957122234281	0.0369945910962803	YYY
cg27321325	chr11	72408512	0.150463177371459	0.577573497437104	7.79717038149819	3.76490231034951e-14	9.07158101162234e-12	21.578730217258	0.0241831931093492	YYY
cg13546935	chr2	29033780	-0.248648850113026	-2.22821184616495	-7.79631312122224	3.78774113817665e-14	9.12167549229325e-12	21.5728646353054	-0.0259381125363089	YYY
cg03151810	chr8	144371745	0.217951716599048	-0.471832444426635	7.7939792949779	3.85061283546486e-14	9.26807125486552e-12	21.5568985740124	0.0363420361970379	YYY
cg08657492	chr7	27170832	-0.36443548049166	-0.787083990245456	-7.789981545727	3.96070985042397e-14	9.52791442883352e-12	21.5295580025781	-0.0665899450617772	YYY
cg07022343	chr1	230208170	0.14080574487194	0.146660728235039	7.78904942178413	3.98682336925427e-14	9.58555473118144e-12	21.5231847843209	0.037869761371692	YYY
cg12778775	chr22	44893667	-0.182694191181307	-1.75870294226477	-7.78886036124685	3.99214059118695e-14	9.59315908344599e-12	21.5218921916344	-0.0303761913151304	YYY
cg15192736	chr22	49448123	0.256483657739646	0.00612614034821634	7.78761322391039	4.02739130185491e-14	9.67122967473734e-12	21.5133662191148	0.0385619899881786	YYY
cg13876650	chr1	26146005	-0.0976086877943091	-2.2558104351011	-7.78755751244102	4.02897314635751e-14	9.67122967473734e-12	21.512985376103	-0.00941323989045251	YYY
cg03115470	chr1	6215625	0.165537638104279	-0.509453676565481	7.78668848053748	4.05372749811623e-14	9.72540772039978e-12	21.5070449577578	0.0323866526516439	YYY
cg06685968	chr7	27192246	0.452249101572203	-2.95722065308405	7.78623903721205	4.06658867119809e-14	9.75100953329964e-12	21.5039729123508	0.0391326490160469	YYY
cg11691287	chr12	52713040	0.12966998164921	-0.217092678129098	7.78582044220107	4.07860328834776e-14	9.7745549786271e-12	21.5011118461804	0.0263787636885706	YYY
cg17453386	chr12	3783166	0.200708026647714	1.96098329687127	7.78557498516373	4.08566473357584e-14	9.78621098029684e-12	21.4994342210319	0.0279808092721405	YYY
cg24196784	chr6	33866987	0.104840708810022	-0.702133352503824	7.7848833135518	4.10562805778448e-14	9.82874113072127e-12	21.4947070746891	0.0285729098666863	YYY
cg02598618	chr10	79847151	0.242029957284102	-0.672127127179342	7.78465132339466	4.11234537954863e-14	9.83953211130926e-12	21.4931216391036	0.0457710098637447	YYY
cg09307727	chr12	6560781	-0.334639609978115	-1.27058101921444	-7.78383187769591	4.13615947670276e-14	9.89119666738587e-12	21.4875217891139	-0.0439872487940286	YYY
cg09980622	chr1	149871503	-0.298472420337384	-3.42350962397152	-7.78234314905062	4.17977227929119e-14	9.98746070338157e-12	21.477349431185	-0.0188899476677909	YYY
cg26728770	chr10	71612717	0.138408981206492	-0.726833446808574	7.78230486645907	4.18089974153298e-14	9.98746070338157e-12	21.4770878694248	0.0319436038314969	YYY
cg00954105	chr17	63739259	0.336955550900453	-0.277482407258223	7.78005985233914	4.24754497086796e-14	1.0139733442684e-11	21.461750799609	0.0554008756243808	YYY
cg25372195	chr12	55042293	0.151794053479277	-1.05711939687457	7.78000462043983	4.24919771559529e-14	1.0139733442684e-11	21.4613735200166	0.0310730363408979	YYY
cg11570508	chr1	230492846	0.252925905351915	2.28638089473318	7.77933360660224	4.26932768865339e-14	1.0182312236466e-11	21.4567901066225	0.0339251083311286	YYY
cg26607258	chr1	59582768	0.160255074528793	0.245766728793887	7.77915331551296	4.2747523140088e-14	1.01897920817838e-11	21.4555586664596	0.0332676132239571	YYY
cg10942561	chr15	73613841	0.19148076949944	0.684868524913492	7.77886096814393	4.28356295768885e-14	1.02053309078319e-11	21.4535618968049	0.0452899745174435	YYY
cg20596240	chr15	59281093	0.162961324343239	-0.742566620224216	7.77859123402114	4.29170797730816e-14	1.0219268153582e-11	21.4517196303212	0.020254071387459	YYY
cg08186915	chr12	52938420	0.228941434039471	-1.17246069446464	7.77844072892333	4.29625933803061e-14	1.02246379771224e-11	21.4506917119309	0.043792755945092	YYY
cg23648239	chr14	52701606	0.16630628341604	0.347550561995305	7.77791754090253	4.31211791288103e-14	1.02568976496359e-11	21.4471185674934	0.0409758746773378	YYY
cg07121340	chr12	2173987	0.17977506804772	1.78300353904506	7.77580797054082	4.37664982236922e-14	1.04048365168442e-11	21.432713027139	0.0308623833448494	YYY
cg21120539	chr20	57582241	-0.183329156787663	-2.12510281946094	-7.77487125269764	4.40560856927242e-14	1.04680927028201e-11	21.4263174744537	-0.0176616981443053	YYY
cg06766960	chr11	133703094	0.248938847322583	-0.865507563760246	7.77450410829274	4.41701036212584e-14	1.04895868801422e-11	21.423810915984	0.0389889307936563	YYY
cg03323794	chr7	151215397	0.154641574647802	-3.35803945829669	7.77191321984882	4.498302790365e-14	1.06769470676341e-11	21.406125092748	0.00776785059976048	YYY
cg27468976	chr16	89410322	0.243429168851498	1.13992231999751	7.7717990658313	4.50191825680791e-14	1.06798356822318e-11	21.4053459645945	0.0350234142380978	YYY
cg12054453	chr17	57915717	0.177194020571528	-2.95176805648014	7.76665291737769	4.6679173926439e-14	1.10666308797346e-11	21.3702315463023	0.010413263648495	YYY
cg09808235	chr1	2542588	0.344865537350324	-3.37380524593178	7.76659144331854	4.66993640445325e-14	1.10666308797346e-11	21.3698121914933	0.0201034897168483	YYY
cg07161397	chr1	18431241	0.211683430910899	-1.46836088470215	7.76641949525134	4.67558832349038e-14	1.1074130944187e-11	21.3686392348762	0.0395079517396761	YYY
cg11356589	chr2	144995072	-0.426588445588174	1.96299889605047	-7.76631555221657	4.67900819371215e-14	1.10763392370003e-11	21.3679301894951	-0.045833386854957	YYY
cg26334558	chr12	51794933	0.250496111236972	-0.323862499650123	7.76538129349222	4.70985754815864e-14	1.11434428763495e-11	21.3615574938254	0.0472445609984469	YYY
cg26149309	chr4	7710363	0.184057914146335	0.379546014904849	7.76471114921691	4.73210926760893e-14	1.1190144187267e-11	21.3569867238674	0.0454403539874855	YYY
cg21400296	chr2	133587191	-0.320767189201509	-0.980413316529807	-7.76442787535331	4.7415463444763e-14	1.12065088809751e-11	21.3550547253987	-0.0524973426576977	YYY
cg23383189	chr5	176560116	-0.16337669453222	-2.41665861628409	-7.7634841316434	4.77312064841047e-14	1.12751491569386e-11	21.3486185540865	-0.0176375353825048	YYY
cg13914004	chr9	130659670	0.169101195431813	-1.80781136661683	7.76238066745546	4.81030167021334e-14	1.13569539083206e-11	21.3410938896726	0.0240357302343655	YYY
cg18345369	chr16	2907859	0.199382758685087	-3.14571452626483	7.75944468191406	4.91062588935555e-14	1.15843545723462e-11	21.3210770868025	0.0117943827801184	YYY
cg24847230	chr17	46986807	0.089448934300873	-1.07325485216983	7.75941004446245	4.91182170073292e-14	1.15843545723462e-11	21.3208409726995	0.00901136844328637	NYY
cg21270593	chr7	94293250	0.312336489374864	2.24363606020171	7.75822714893599	4.9528323961943e-14	1.16748930847676e-11	21.3127779883136	0.0397115048545769	NYY
cg00495476	chr6	168061660	0.241119103007767	0.811201795799091	7.75798583269315	4.96124014884712e-14	1.16885242909965e-11	21.3111332193412	0.0477332993146374	YYY
cg16961648	chr6	28743427	-0.0865839890592347	0.436812272839285	-7.75715291540831	4.99036828291523e-14	1.17509318259118e-11	21.3054565084197	-0.0192215476764782	NYY
cg06881239	chr17	10741502	0.156460364417678	-2.08083645460335	7.75514984458801	5.06111040441472e-14	1.19112109865591e-11	21.2918066137447	0.019091030370021	YYY
cg10099799	chr19	33794556	-0.121010998284024	-0.128313179187758	-7.754371328247	5.08887122295411e-14	1.19702187026654e-11	21.2865021682346	-0.0211110136679424	YYY
cg13612583	chr9	81181836	0.227173471536723	1.23966325225408	7.75321828810428	5.13026316491743e-14	1.20612107790291e-11	21.2786466561478	0.0501382078369759	YYY
cg09196386	chr16	8961413	0.141509392461941	-1.4424774747301	7.75183023243079	5.18053233023507e-14	1.21693245592396e-11	21.2691912225525	0.017019072300591	YYY
cg06711259	chr22	39095898	0.209474036486155	-1.50884982523488	7.75179772107016	5.18171554945859e-14	1.21693245592396e-11	21.2689697710298	0.028037883108827	YYY
cg12792952	chr1	64857387	0.250913566181667	1.00727956083276	7.7515378738247	5.19118201843451e-14	1.21851299251686e-11	21.2671998444371	0.0525743104652059	YYY
cg25408617	chr5	172093513	0.181473781825241	-0.0995088962593403	7.75126472389465	5.20115150342576e-14	1.22020987309927e-11	21.2653393576773	0.0396434315252014	YYY
cg25342481	chr1	47449205	0.107398665551805	0.781263517519535	7.75018688077083	5.24067543699306e-14	1.22883490112343e-11	21.2579984202737	0.013577468569953	YNY
cg07037116	chr1	112446798	0.139796682079577	-0.0615053956551845	7.74935532409634	5.27137044642151e-14	1.23538173139036e-11	21.2523354264914	0.0349983358347896	YYY
cg20483374	chr11	119211646	0.122115723147564	-0.302307461296065	7.74901116241405	5.28412619855697e-14	1.23771969775963e-11	21.2499917857177	0.0318174537670528	YYY
cg17916418	chr3	128368141	0.176555902597164	-0.114964049763318	7.74763333146854	5.33549867207052e-14	1.24909578217782e-11	21.2406099718096	0.0225202742967453	YYY
cg23971079	chr10	72675733	0.149911144420292	1.39076228722751	7.746505462864	5.37791763862203e-14	1.25836490293765e-11	21.2329311499517	0.0318156606807083	YYY
cg26972554	chr5	126409454	-0.30101429766682	-0.930674802919493	-7.7459175014301	5.40016247781268e-14	1.26290627510267e-11	21.2289285019861	-0.0489238217016272	YYY
cg02040836	chr20	42574356	0.128098538192417	-0.466630591456001	7.74307686952492	5.50891917256592e-14	1.28766431040515e-11	21.2095937545627	0.0306740967317028	YYY
cg16314263	chr12	9227320	0.195654419108869	0.451049339564313	7.74223854399195	5.54142616678674e-14	1.29458298042732e-11	21.203888753614	0.0361560078510909	YYY
cg24226884	chr12	111535760	0.161228380496661	-0.699773228298564	7.7399929463964	5.62943657195955e-14	1.31445425164604e-11	21.188609313339	0.0360910503940854	YYY
cg25273160	chr11	56955011	0.118951070830464	-0.768846685401717	7.73725244872249	5.73871256966543e-14	1.33867301412083e-11	21.1699671741906	0.0270057194519311	YYY
cg16562724	chr16	68270631	-0.138530856961153	-0.946123021338807	-7.73724104951088	5.73917144785204e-14	1.33867301412083e-11	21.1698896422184	-0.0154093492563138	YYY
cg08100284	chr17	35242990	0.125302873863414	-0.119720134506383	7.73581670675575	5.79679436735242e-14	1.35140576036961e-11	21.1602026474946	0.0331878886090668	YYY
cg03276422	chr17	80655668	0.30968947213648	-1.56510580818033	7.73550117671033	5.80963637197388e-14	1.35369087621129e-11	21.1580569072886	0.0389253896058407	YYY
cg03025013	chr17	77006186	-0.128100529375003	-0.509624135622456	-7.73452205511019	5.84966527312176e-14	1.36230504889389e-11	21.1513988938003	-0.0269822812057062	YYY
cg11862993	chr17	36103978	-0.342987805320454	-0.408234966229717	-7.73307788249662	5.90920349563069e-14	1.37545128809589e-11	21.1415797410978	-0.0512213842512128	YYY
cg15572656	chr6	30293258	0.124194256560459	-0.53296011473015	7.73294707012861	5.91462585784464e-14	1.37599413413236e-11	21.1406903983271	0.0131412537312177	YYY
cg22045975	chr1	2304160	0.208979728904739	0.737570452761346	7.73251207054136	5.93269253096924e-14	1.37947648292685e-11	21.1377330886291	0.0405989061627453	YYY
cg08916374	chr1	145471727	0.126970584544084	-0.802042568083788	7.73169546773362	5.96675527382481e-14	1.38667267996773e-11	21.1321818310416	0.0251619016542662	YYY
cg20492868	chr1	42202048	0.101315203363885	-1.46754487186979	7.72940894451387	6.06316178714629e-14	1.40834249048353e-11	21.1166405057562	0.0160441117723581	YYY
cg12612410	chr17	33148462	0.140845893000716	-1.74143509931848	7.72867952695351	6.09423810278818e-14	1.41482281226972e-11	21.1116834652576	0.0184036453126547	YYY
cg16718276	chr1	2125186	0.235934325529542	1.31503706344618	7.72732273022398	6.15246182324158e-14	1.42759556838424e-11	21.1024637979768	0.0388486636051713	YYY
cg11348746	chr10	80195602	0.199957816306377	-1.82750072492194	7.72382128968955	6.30526421889276e-14	1.46228929211465e-11	21.0786767504266	0.0335832256135248	YYY
cg20023783	chr15	72409169	0.207489710103135	-2.0349948151283	7.72373968304291	6.3088697846554e-14	1.46236383132316e-11	21.0781224558692	0.0231821334294338	YYY
cg12699321	chr3	117158482	-0.532435845187957	-0.414310956028252	-7.72324669473083	6.33069439851732e-14	1.46665917813892e-11	21.0747740423955	-0.0795460925997546	YYY
cg18464991	chr15	66880534	-0.0994931278418665	-1.21417189984069	-7.72235089840078	6.37054204576799e-14	1.47512335988324e-11	21.0686901542432	-0.0145510241402945	YYY
cg17380238	chr19	45889464	-0.289980700296608	-0.418594256741522	-7.72223800005042	6.37558161179388e-14	1.47552298801266e-11	21.0679234332185	-0.0610682833299909	YYY
cg25207248	chr1	110672912	0.194266902193339	-0.326605085237423	7.71988857862291	6.48135191213797e-14	1.499222554147e-11	21.0519699110008	0.0419437178157574	YYY
cg26967100	chr14	61104032	-0.145773152642309	1.51801076663405	-7.71870648182788	6.53522198168262e-14	1.51089853248166e-11	21.043944430293	-0.0222184675716273	YYY
cg15757793	chr17	77217025	0.184079426131822	-2.12967344774532	7.71843098045242	6.54784032684552e-14	1.51303022576913e-11	21.0420741369272	0.023905346776749	YYY
cg18826637	chr2	145116633	-0.269876979336215	-0.713884869015387	-7.71778248612864	6.57763717248046e-14	1.5191271394646e-11	21.0376719161488	-0.0479011490612922	YYY
cg00495811	chr16	55619692	0.269883329182588	-0.188872201880091	7.71741073702616	6.59477845055579e-14	1.52229640171414e-11	21.0351484753036	0.0526649934832423	YYY
cg12145907	chr5	140864834	0.305876303101809	-0.163573422059672	7.71665995812883	6.62953113269592e-14	1.529525577049e-11	21.0300524618733	0.0490015153022402	YYY
cg14816087	chr6	27259043	-0.120571399472829	1.09103772549946	-7.71571219924838	6.67365974751339e-14	1.53890930349729e-11	21.0236199736417	-0.0220973135983062	YYY
cg11240062	chr8	144361073	0.423864896205411	-2.82968034928827	7.71479449923635	6.71666474620027e-14	1.54802435034087e-11	21.0173920851651	0.0338511785151346	YYY
cg00193521	chr17	68133597	-0.235076706914956	-1.54495325279239	-7.71060527282044	6.91647545126398e-14	1.59325108949194e-11	20.9889696354191	-0.0437296689874092	YYY
cg01868128	chr1	152483675	0.172039390048656	-0.0690127904468854	7.70896163935848	6.99646167182593e-14	1.61084305083108e-11	20.9778214498195	0.0331478267011869	YYY
cg09820180	chr6	140168822	-0.132484640429671	0.046968264394657	-7.70826699058828	7.03053979858207e-14	1.61785255836332e-11	20.9731104512758	-0.023465336356849	YYY
cg08683644	chr10	44853092	0.207625023234871	-0.127398712745115	7.70763192231235	7.0618382009486e-14	1.62421549093078e-11	20.9688038088393	0.0447622658993944	YYY
cg14496305	chr3	125875526	0.170980897813808	1.12618033863258	7.70739828975367	7.0733869703053e-14	1.62603180349179e-11	20.9672195263675	0.0306838202641989	YYY
cg22626579	chr1	2038628	0.225469682231961	0.31469127266538	7.70540744140117	7.17255570098652e-14	1.64797794500716e-11	20.9537209365794	0.0380358538154141	YYY
cg10003657	chr11	65180133	0.107433784657838	0.225662924049208	7.70497144604859	7.19445593419615e-14	1.65139520796666e-11	20.9507651125464	0.0164228789291312	YYY
cg09687005	chr17	76567512	0.135649686439936	-0.180022265312252	7.70496368942918	7.19484614882237e-14	1.65139520796666e-11	20.9507125278449	0.0362024931538705	YYY
cg11478051	chr1	182026510	0.209067048935445	-0.191479981907595	7.70389465814874	7.24882634317155e-14	1.66292781887416e-11	20.9434656056391	0.0250720125351335	YYY
cg17086204	chr1	20417753	0.261383493650956	0.925165437538033	7.70353256293506	7.26720053655755e-14	1.66628451107996e-11	20.9410111544033	0.0524521776683855	YYY
cg04896168	chr1	86968543	-0.20184832133655	-1.77380263627352	-7.7031931747026	7.28446417349634e-14	1.66916993110314e-11	20.9387107036972	-0.0334698579699156	YYY
cg02724127	chr3	129325706	-0.144193113217772	-2.17303651502698	-7.70313785432493	7.28728198128923e-14	1.66916993110314e-11	20.9383357371	-0.0182917026222947	YYY
cg15423944	chr3	105178356	-0.375020109885033	1.30548163402678	-7.70304499142955	7.29201447729775e-14	1.66939517862323e-11	20.9377063086094	-0.0505038354236463	YYY
cg14768164	chr2	145025049	-0.250265677460774	0.456403548717814	-7.70046951010568	7.42448088469573e-14	1.69884789279319e-11	20.9202519572881	-0.0371220073493855	YYY
cg10832639	chr14	94850965	0.179620512283738	1.58870204334737	7.69892711826414	7.50494469926455e-14	1.71637738356401e-11	20.9098011665271	0.0271330945010908	YYY
cg14776518	chr15	63892607	-0.194284204573949	-0.94257048169461	-7.69814071828996	7.54630009881201e-14	1.72494939188851e-11	20.9044733836851	-0.0258123662316598	YYY
cg11636504	chr2	99439883	-0.162516985146433	0.414724307687701	-7.69775577582154	7.56662537976538e-14	1.72870796092928e-11	20.9018655914439	-0.0315525511178448	YYY
cg14173523	chr19	5871035	-0.158005268258954	0.342218134944102	-7.69716898884652	7.59771211020842e-14	1.7349200271843e-11	20.8978906002593	-0.0147573061886179	YYY
cg00307383	chr1	157962460	0.1463636834303	0.186984569807378	7.69562369496642	7.68018224190553e-14	1.75221875063172e-11	20.8874236610427	0.0332907687880026	YYY
cg00134295	chr12	9269178	0.204364027424818	-1.58756242225286	7.69560214775541	7.68133840260042e-14	1.75221875063172e-11	20.8872777241574	0.0298315625005808	YYY
cg23548479	chr11	2906679	0.662350049905907	-1.99809968727801	7.6947697177389	7.72613578970561e-14	1.76153522384462e-11	20.8816400123125	0.0702572681272416	YYY
cg04358131	chr7	1572252	0.352523785408202	-3.26261520902474	7.69333299755818	7.8040598960928e-14	1.77839108618854e-11	20.8719108108198	0.0258473270421283	YYY
cg01014986	chr1	6126167	0.218238851911062	-0.157207797343652	7.69312108081005	7.81561911562551e-14	1.78011419364066e-11	20.8704758704504	0.04348819734034	YYY
cg16637224	chr2	130538947	0.153122870526882	-0.695156521123964	7.69112841328787	7.92514019247831e-14	1.8041362855963e-11	20.8569845429084	0.0300711210004448	YYY
cg10968815	chr20	31595346	0.166131550932542	-0.129268138188448	7.6902500569429	7.973895637565e-14	1.81430776786084e-11	20.8510385126799	0.0393452243920578	YYY
cg00135888	chr11	57407543	0.124765480919435	-1.81028063825933	7.68954446372481	8.01327551025154e-14	1.82233671739213e-11	20.8462623870565	0.0157957683912817	YYY
cg25383093	chr6	83902161	0.168563875502835	-1.33765450793217	7.6892740554443	8.02841803920562e-14	1.82484835511046e-11	20.8444320977405	0.0214728958870109	YYY
cg20438445	chr17	40309357	0.190584776507139	0.865989882087155	7.68791531254419	8.10493403199335e-14	1.84130041627446e-11	20.8352360543802	0.0318442222717887	NYY
cg06737981	chr22	23523942	0.222215976200385	0.16841339821137	7.68776860178807	8.113238757566e-14	1.84224718383043e-11	20.8342431844131	0.0471884662718954	NYY
cg03435448	chr3	52310724	0.113465139319542	-0.323086319969034	7.68657200696137	8.18128734314953e-14	1.85675191925736e-11	20.8261457429305	0.0147155684203682	YYY
cg08300930	chr12	9265989	0.181910957653816	1.63017936514814	7.68602816582501	8.21240048088487e-14	1.86286360740064e-11	20.8224658580001	0.0228610579458054	YYY
cg15108890	chr17	14111644	-0.128366097522988	-0.0690461889393006	-7.6848071151807	8.28268237942268e-14	1.87784941168257e-11	20.8142043980984	-0.018141312230824	YYY
cg27180286	chr16	57768853	-0.244810892676744	-1.66102693706873	-7.6805806529738	8.53056072775574e-14	1.93306413217996e-11	20.7856166794123	-0.0291091042836998	YYY
cg10736337	chr19	1439980	0.161379270148167	-1.08795486123868	7.68008556167811	8.56007171118345e-14	1.93876480743253e-11	20.7822686966309	0.020309462310963	NYY
cg05281645	chr17	33673036	0.238779659710311	-1.12415428528643	7.67802250697511	8.68413188858867e-14	1.96586318204727e-11	20.7683194105337	0.0371254609785712	YYY
cg26379383	chr20	61148408	0.344358748596284	-2.7879254841267	7.67781497509127	8.69670935030589e-14	1.96771003358003e-11	20.7669163521566	0.0303751133014213	YYY
cg08902243	chr19	1440293	0.170161490263324	1.13742632251913	7.67750982142463	8.71523580058128e-14	1.97090033865476e-11	20.7648533573216	0.0232875886382996	NYY
cg22336669	chr12	115107925	-0.256925549142243	-1.9530659594412	-7.67334818645333	8.97181407080553e-14	2.0278941247818e-11	20.7367249923273	-0.0281161092191756	YYY
cg23040011	chr14	56594902	0.219430380843337	0.133071515262496	7.67001712822711	9.1825381111533e-14	2.07447093102898e-11	20.7142190863511	0.0454212828530089	YYY
cg26135325	chr1	152595322	0.261957524210392	0.0541719461013266	7.66976377076928	9.19876382127596e-14	2.07708273671913e-11	20.7125076198402	0.0510214435859899	YYY
cg08344485	chr11	125212642	0.191112404869781	-0.0526893388817473	7.66955085178	9.21242159605132e-14	2.07911234842704e-11	20.7110693553553	0.0514197124149335	YYY
cg15827086	chr5	133560225	0.197044473370309	-1.3651082794999	7.66879052732357	9.26135626970577e-14	2.08833154499253e-11	20.7059336309401	0.0236979380966412	NYY
cg16252727	chr1	53925658	-0.137655015529417	2.28952431546431	-7.66877046111277	9.26265120073357e-14	2.08833154499253e-11	20.7057980961484	-0.0156840879202268	YYY
cg10133953	chr8	20031081	0.172004219057498	0.581002716701622	7.66824096879738	9.29688545303583e-14	2.09498915018061e-11	20.7022218048998	0.0452005610628466	YYY
cg02683114	chr2	24398427	-0.294866413431916	2.2702878327938	-7.66811189121518	9.30524983837947e-14	2.09581337255131e-11	20.7013500198546	-0.0298379499770959	YYY
cg04879750	chr12	130590529	0.320332327923345	2.55184750197852	7.66738172431602	9.35270541837145e-14	2.10543678628999e-11	20.696418717285	0.0329373749714691	YYY
cg15641446	chr17	14203157	0.438638949561648	-2.74223096287931	7.66672838614876	9.39536988905471e-14	2.11397246763947e-11	20.692006602438	0.0334418878235148	YYY
cg08342763	chr10	73608058	0.159851880482622	1.77831172677061	7.66501568148889	9.50812627647938e-14	2.13826234956474e-11	20.6804417873515	0.021575691583704	NYY
cg18092474	chr15	75019302	-0.292964948904811	0.127242753929096	-7.66478087633622	9.52368835764266e-14	2.14068092100677e-11	20.6788564541252	-0.0346510848361615	YYY
cg14654643	chr2	223187519	0.197621668004207	1.68210385784262	7.66447877417361	9.54374759475921e-14	2.14410738723471e-11	20.6768168079229	0.0303956524792171	YYY
cg08138817	chr16	49902342	0.250551174140019	1.44194136634055	7.66335572963439	9.61868234031127e-14	2.15985256436163e-11	20.669235112873	0.0508193363859382	YYY
cg05810170	chr4	1049609	0.200209385898795	-2.80160726990787	7.66158233888663	9.73819391793485e-14	2.18558644727328e-11	20.6572646930789	0.0139177535774474	YYY
cg25456593	chr11	70672858	0.149045635806453	2.05760031460397	7.65965947945861	9.8694328201955e-14	2.21392509184434e-11	20.6442878132364	0.0143554109231142	YYY
cg10899175	chr2	11680144	0.173074530476951	-0.066854202965842	7.65603379935771	1.01216532584739e-13	2.26936028178588e-11	20.619825992024	0.0463570146541343	YYY
cg04529538	chr19	5871276	-0.148619217931406	-0.726900373866722	-7.6553653640339	1.01688417963325e-13	2.27879292269117e-11	20.6153171697171	-0.0161926546925446	YYY
cg23626546	chr6	13924355	0.133708248711611	0.348403281823088	7.6521879572392	1.03961347803189e-13	2.32855638969359e-11	20.5938887121844	0.0261236931779147	YYY
cg10618704	chr17	9940970	0.319952824411822	0.615820350955615	7.64966844618391	1.05799194282346e-13	2.36852959435165e-11	20.5769020735616	0.0720775786302433	YYY
cg24956710	chr11	119988053	-0.130485255992467	1.37801719988452	-7.64871730435678	1.0650129655214e-13	2.38304946362533e-11	20.5704905814937	-0.0199976842957038	YYY
cg20670923	chr18	9915771	0.152217637792826	-1.01464377208577	7.64796788288128	1.07057728685621e-13	2.39403058944174e-11	20.5654392944017	0.0216985782470883	YYY
cg06094515	chr10	124400447	0.262140831568293	0.752431990619172	7.64791166376473	1.07099585745713e-13	2.39403058944174e-11	20.5650603792491	0.0470383567299097	YYY
cg00200658	chr6	74013300	-0.205991458330676	1.18272250679011	-7.64731308605777	1.07546248864996e-13	2.40280876076808e-11	20.5610261191554	-0.0214158382015301	YYY
cg04806447	chr3	137485369	0.23656143037549	-1.81812080491538	7.64703440814101	1.077548263715e-13	2.40626146324216e-11	20.5591479861294	0.0338529502979904	YYY
cg23322812	chr10	88024673	0.174285114659533	1.49870495020459	7.64658592601614	1.08091331993375e-13	2.41256602142085e-11	20.5561255807314	0.0375326070194476	YYY
cg03731078	chr7	50518350	-0.139269622149921	-0.269770525377111	-7.64511923278535	1.09199072647747e-13	2.4360693722667e-11	20.5462422313005	-0.0289930756863341	YYY
cg07042532	chr7	28474889	0.158317323999079	0.848669540768324	7.64146931185686	1.12004534081699e-13	2.49740385211972e-11	20.5216536110621	0.0318221079846139	YYY
cg05928806	chr7	127991614	-0.296985464101931	-0.618641674563166	-7.63806743800735	1.1468324729374e-13	2.55585220162472e-11	20.4987443288707	-0.0432156337857372	YYY
cg10758369	chr1	48459236	0.175578718730804	-0.234368722009456	7.63644852660003	1.1598009524225e-13	2.58346097295039e-11	20.4878448882411	0.0445121063525987	YYY
[truncated: 443,279 more rows]
