# Supplementary material for: Large-scale placenta DNA methylation integrated analysis reveals fetal sex-specific differentially methylated CpG sites and regions
Source: Sci Rep. 2022 Jun 7;12:9396. doi: 10.1038/s41598-022-13544-z (PMC9174475; doi:10.1038/s41598-022-13544-z)
Supplement: Supplementary file 3 — Supplementary Information 3. [file 41598_2022_13544_MOESM3_ESM.csv]

chr	start	end	p.value	fwer	p.valueArea	fwerArea
chr6	31782873	31783545	1.17155226148194e-05	0.043	2.66261877609533e-05	0.096
chr5	126408756	126409454	0.000119019059291461	0.347	0.000327768371337335	0.657
chr5	150284416	150284796	1.9969640820715e-05	0.071	0.000405250577721709	0.731
chr6	28973318	28973524	0.000202891550738464	0.5	0.000511489066887913	0.793
chr19	44324747	44325008	0.000188513409347549	0.47	0.000533855064607113	0.806
chr10	42862876	42863594	0.000343211560238688	0.658	0.000829405748753695	0.911
chr13	44947593	44948413	0.00013100084378389	0.351	0.000972388377030014	0.934
chr5	111093197	111093913	0.000512287852520741	0.798	0.00123545511210823	0.971
chr6	167275781	167276650	0.000585243606985753	0.841	0.00144021049598996	0.98
chr20	33865349	33866020	0.000188513409347549	0.446	0.00159996762255568	0.986
chr12	29301525	29302714	0.00100513858797599	0.944	0.00179886524513	0.988
chr6	28641651	28642279	0.000507761400601379	0.822	0.00192560589887214	0.99
chr8	125984927	125985883	0.000925792548448346	0.911	0.00193066487454672	0.99
chr19	17905589	17906309	0.000430545456094615	0.708	0.00225337427020948	0.993
chr22	24988729	24989071	0.000489123069168712	0.747	0.00238650520901424	0.994
chr19	52074293	52074501	0.00132065891294328	0.967	0.00242511318126763	0.995
chr5	42951192	42952369	0.000627312983648059	0.809	0.0026367913739672	0.996
chr7	86974744	86974961	0.000808371060422542	0.927	0.00293740103378837	0.999
chr5	50264836	50265767	0.00134568752943858	0.956	0.00369038962366812	0.999
chr1	6685072	6685996	0.00188460156972027	0.988	0.00308411132835122	0.999
chr19	52531438	52531956	0.00213595278218367	0.992	0.00339483893952154	0.999
chr4	186732837	186733331	0.00257155721395287	0.999	0.0040192230425159	0.999
chr10	42864633	42864912	0.00030753246863901	0.574	0.015758176702565	1
chr21	27107221	27107221	0.000434539384258758	0.66	0.022248576231175	1
chr21	46975805	46976340	0.000404185530211271	0.676	0.0049271760451644	1
chr18	31739202	31739207	0.000898367575054564	0.855	0.0204113692756692	1
chr8	21867933	21868116	0.000988630351564195	0.873	0.0209287161038645	1
chr7	140263173	140263173	0.00125835363358265	0.899	0.0288002159916351	1
chr2	162280341	162280519	0.00120084106801899	0.91	0.0219636760221328	1
chr5	110427346	110427346	0.001547247770789	0.932	0.0304734056305334	1
chr8	86840929	86841010	0.00127486186999444	0.94	0.00718614181480368	1
chr7	105306555	105306555	0.00173043594258435	0.945	0.031444728960053	1
chr11	9112715	9113167	0.00133317322119093	0.951	0.00498548739636089	1
chr11	33097335	33097335	0.0019439779684272	0.957	0.0325539759421743	1
chr17	19483367	19483554	0.00166786440134611	0.965	0.0125382718166329	1
chr2	80531597	80531599	0.00192400832760648	0.969	0.0249133251022912	1
chr7	119913683	119913771	0.00213329016340758	0.97	0.02563968750441	1
chr2	227560785	227560785	0.00242830832379894	0.971	0.035003585216182	1
chr6	39290715	39290715	0.00244268646518985	0.972	0.0350794698513007	1
chr1	62499140	62499140	0.00258859797411988	0.975	0.0357991757064793	1
chr11	120039306	120039366	0.00343051803112122	0.985	0.0291932185229868	1
chr15	78556834	78557094	0.00216630663623116	0.986	0.00458662710370181	1
chr1	248100427	248100614	0.00222515051118287	0.986	0.00610458606795376	1
chr6	157825146	157825146	0.00298772452865657	0.986	0.0375913844046691	1
chr8	86157836	86157838	0.00369837747999641	0.987	0.0298412999330884	1
chr7	99517136	99517196	0.00232260235838795	0.989	0.00878344681858327	1
chr19	21769190	21769736	0.00238038118582922	0.989	0.00885081107361848	1
chr19	56879571	56879613	0.00383417103757727	0.989	0.0301672044712825	1
chr11	9113184	9113406	0.00238144623333966	0.99	0.00627685750276713	1
chr5	26237674	26237728	0.00400830630553391	0.991	0.0305721887871266	1
chr4	103940711	103940936	0.00280533514249404	0.994	0.00521527139673792	1
chr5	179553922	179554111	0.00482519774603995	0.994	0.03236732636597	1
chr2	63287082	63287288	0.00509784990871211	0.994	0.0328891996460847	1
chr7	27209463	27209582	0.00561093654686569	0.994	0.0339012610428785	1
chr12	123258933	123259330	0.00336954406114864	0.995	0.00573501458183173	1
chr6	31237405	31237664	0.00594323137012238	0.995	0.0345650519037591	1
chr7	22589311	22589830	0.00318901850812937	0.996	0.0097563677193685	1
chr15	100882165	100882213	0.00624064588741223	0.996	0.0351172790379213	1
chr8	142283564	142283564	0.00372953011967673	0.996	0.0407127723958856	1
chr19	52391250	52391411	0.00416513455144592	0.997	0.00648773690983388	1
chr12	52214320	52215216	0.00301168809764143	0.997	0.00692813405540004	1
chr7	99517279	99517378	0.00306760309193943	0.997	0.00698112016904434	1
chr8	142137922	142138325	0.00442314231084956	0.997	0.0166826379416253	1
chr5	140792684	140793470	0.00306014775936636	0.998	0.00489336078670799	1
chr14	29235973	29236221	0.00309316423218994	0.998	0.00493330006834942	1
chr5	128795605	128796097	0.00342785541234513	0.998	0.0100191681925691	1
chr1	239549626	239549798	0.00689591636820929	0.998	0.0362941565369554	1
chr20	44440947	44441294	0.00271587115161723	0.999	0.00429054389580001	1
chr16	68572892	68573721	0.00325052500185718	0.999	0.00513006759590287	1
chr8	20112683	20113038	0.00326197426259439	0.999	0.00514284816602813	1
chr18	53446784	53447596	0.00376920313944055	0.999	0.00763266298355487	1
chr18	31020418	31020806	0.00405916232415733	0.999	0.00788241662475261	1
chr13	20710941	20711179	0.00406288999044386	0.999	0.010676568768387	1
chr22	24989212	24989335	0.00428947884828957	0.999	0.0108962348174149	1
chr4	24474668	24475075	0.00487765133592903	0.999	0.0172087714117817	1
chr15	76639212	76639713	0.00490694014246608	0.999	0.0172409890989725	1
chr8	143695529	143695827	0.00529941015006253	0.999	0.0176662093175149	1
chr18	55102461	55102849	0.00570253063276336	0.999	0.018100482439896	1
chr1	27339314	27339413	0.00729397787523554	0.999	0.0369994842507431	1
chr7	150020206	150020751	0.00501717255979643	1	0.00732699434805912	1
chr11	124932892	124933549	0.00442101221582868	1	0.00772745221198386	1
chr3	158449734	158450550	0.00581728950201307	1	0.00828260822679974	1
chr2	241497412	241497599	0.00584631204667251	1	0.0083206836752979	1
chr11	10472099	10472159	0.00532896521847719	1	0.00892057168555218	1
chr15	37403088	37403304	0.00571770755978711	1	0.00924647622374625	1
chr5	142784462	142785258	0.00651409683571722	1	0.00935484480793333	1
chr3	122399506	122400006	0.00656761547311674	1	0.00945708936893539	1
chr7	151106990	151107400	0.00608275259398978	1	0.00952951259964518	1
chr21	40759534	40759694	0.00612508823252969	1	0.00956386038185681	1
chr2	176948693	176948864	0.0066280569193341	1	0.00957664095198207	1
chr6	72596291	72596698	0.00685970475285439	1	0.0101642809158663	1
chr1	53098641	53099248	0.00687621298926619	1	0.0101882444848512	1
chr15	69222988	69223895	0.00723753035718232	1	0.010518409213087	1
chr6	28984642	28984685	0.00794312433284758	1	0.0111462547204903	1
chr3	12851576	12852040	0.00806294217777187	1	0.0112556883521878	1
chr6	26224013	26224668	0.00830763684329503	1	0.0114892000188513	1
chr7	158936538	158937610	0.00715419038949054	1	0.0115166249922451	1
chr6	31628427	31628644	0.00717469255406647	1	0.0117117949485329	1
chr2	24397649	24398170	0.00895039301584444	1	0.0121636413548363	1
chr22	37172025	37172289	0.00621774736593781	1	0.0125680931469252	1
chr11	94245440	94245795	0.006485606814813	1	0.0127480861761892	1
chr8	143858612	143858763	0.0065806623051196	1	0.0128146516455916	1
chr1	15929824	15930204	0.00728678880454008	1	0.0133410513776256	1
chr14	59931541	59932113	0.00995047262814585	1	0.0133426489488913	1
chr4	155664941	155665093	0.0100394040952674	1	0.0134659281982245	1
chr17	46618919	46619923	0.0100697579493149	1	0.0135079975748868	1
chr2	144994885	144995448	0.0100993130177296	1	0.0135591198553878	1
chr7	148637970	148638192	0.00802699682429459	1	0.0139278925558771	1
chr13	88324432	88324711	0.0080943610793298	1	0.0139760859557244	1
chr10	79397455	79398055	0.00859147200482679	1	0.0143302142529451	1
chr6	30039403	30039442	0.0107223658113359	1	0.0146318889602767	1
chr15	40544855	40545175	0.0107782808056339	1	0.0147588958758964	1
chr4	146653819	146654614	0.00956971814316422	1	0.0150315480385686	1
chr12	71833515	71833833	0.00965785082465297	1	0.015093320794174	1
chr2	115919785	115920221	0.00972068862776882	1	0.015139650360878	1
chr19	52390810	52391166	0.010061503831109	1	0.0153811498838699	1
chr3	169530268	169530467	0.0106337006060919	1	0.0157978497223288	1
chr6	28984341	28984461	0.0111939155965824	1	0.0160148531525806	1
chr5	78365647	78365710	0.0115070395646512	1	0.0164539189887587	1
chr4	187025886	187026278	0.0115813266285042	1	0.0165087689355463	1
chr19	58238850	58239135	0.0113225200834678	1	0.0166621357770493	1
chr19	17392656	17392923	0.0119184141655579	1	0.0167593213623768	1
chr19	12476542	12476845	0.0127890905053411	1	0.0174345614839946	1
chr6	31795573	31795678	0.0127928181716276	1	0.0174377566265259	1
chr3	43020791	43020952	0.0131775665847734	1	0.017737034976959	1
chr13	28494161	28494497	0.013368742612897	1	0.0178943957466263	1
chr8	146228251	146228404	0.0114609762598247	1	0.0182325483311904	1
chr4	4868723	4868983	0.014288677400038	1	0.0186457867652404	1
chr15	40697782	40698339	0.014440712932153	1	0.0187842429415973	1
chr15	31733101	31733485	0.0063767057068707	1	0.018798088559233	1
chr17	37321490	37321890	0.00701600047501119	1	0.0194091595683469	1
chr6	31239247	31239320	0.0071057307277656	1	0.0195047475824087	1
chr12	130501688	130502049	0.0155472972954982	1	0.0198338472631341	1
chr2	182548308	182548807	0.0159240578523157	1	0.0202215245569336	1
chr2	29338113	29338432	0.0159581393726497	1	0.0202569373866556	1
chr1	179712091	179712204	0.0162587490324709	1	0.0205900309955452	1
chr1	159824086	159824866	0.0168527792814178	1	0.0212807143060643	1
chr15	90208739	90209190	0.0170029509803895	1	0.0214814757617819	1
chr4	169401687	169401797	0.0173104834490286	1	0.0218984418621184	1
chr8	77594256	77594664	0.00997736507778441	1	0.0219721964022163	1
chr6	28557291	28557411	0.017612956941993	1	0.0223582761247501	1
chr6	31782374	31782711	0.0176337253684465	1	0.0223915588594513	1
chr19	23253834	23254381	0.0106946745760645	1	0.0225595701042229	1
chr2	107502677	107502801	0.0178467348705342	1	0.0227294451821378	1
chr15	98503793	98503874	0.0180581468013561	1	0.0231256428560208	1
chr11	43902290	43902343	0.0181143280575317	1	0.0232361415352287	1
chr17	36103036	36103289	0.0181372265790062	1	0.0232819385781775	1
chr6	31276418	31276504	0.0115938409367519	1	0.0232925890532819	1
chr22	19974536	19974685	0.0121210394544188	1	0.0237066262729648	1
chr13	113623300	113623659	0.0122200888728895	1	0.0237785169799193	1
chr7	766100	766119	0.0123862362845179	1	0.0238903469685153	1
chr4	74809912	74810310	0.0184964138519014	1	0.0240343946443021	1
chr13	33924137	33924537	0.0136962447223568	1	0.0248579426317484	1
chr16	55690378	55690564	0.0188702455280652	1	0.0249745653341414	1
chr18	55102916	55102925	0.0139766184794796	1	0.0250736147526121	1
chr17	3438857	3439042	0.0190406531297353	1	0.0255688618449658	1
chr12	130590137	130590231	0.0149016122422951	1	0.0257368730897374	1
chr8	2480483	2481226	0.0151753294524777	1	0.0259402971642311	1
chr16	66304367	66304585	0.0152480189450651	1	0.0259972772060396	1
chr22	32026561	32026873	0.0154764716360541	1	0.0261522416188083	1
chr11	85393693	85393895	0.0160563900054877	1	0.026556160887142	1
chr7	27192061	27192480	0.0193979765694873	1	0.0275913870672878	1
chr19	12250778	12251057	0.0177953463281555	1	0.0278099880688053	1
chr3	46792357	46792462	0.0178190436352628	1	0.0278272950908499	1
chr7	23719851	23720005	0.0179867886181568	1	0.0279444503169981	1
chr15	100882250	100882527	0.0184615335459346	1	0.0282799402827861	1
chr2	201450743	201451026	0.0188052776299285	1	0.0285185109251242	1
chr9	130007437	130007687	0.0192414145854529	1	0.0288374926545005	1
chr8	8559132	8559461	0.0196003355964705	1	0.0290984292945578	1
chr5	87971905	87972056	0.0196993850149413	1	0.0291671248589811	1
chr18	47087108	47087419	0.0197505072954423	1	0.0292033364743359	1
chr19	52408259	52408324	0.0206392894429029	1	0.0298407674093332	1
chr6	105388668	105388731	0.0206930743421801	1	0.0298775115484433	1
chr3	40949675	40950008	0.0208320630422922	1	0.0299818862044662	1
chr5	50678919	50678928	0.0223042249635953	1	0.0310847429015249	1
chr19	40324984	40325100	0.0224080670958631	1	0.0311643552029302	1
chr16	15982478	15982511	0.0231514702581489	1	0.0317312267403609	1
chr12	123258742	123258897	0.0232257573220019	1	0.0317927332340887	1
chr10	54631212	54631369	0.024166726797474	1	0.0325814009155681	1
chr15	53096816	53097060	0.0242892072611744	1	0.0326860418334686	1
chr11	120894635	120894785	0.0245341681885752	1	0.0329006489068219	1
chr4	46126066	46126253	0.0250903892509015	1	0.0333775239296206	1
chr14	99728984	99729088	0.0250962470122089	1	0.0333828491671728	1
chr8	22960461	22960599	0.026991232795156	1	0.0351082261340826	1
chr3	192289245	192289293	0.0277447539087909	1	0.0358415113450192	1
chr4	17710911	17711202	0.0280932907065818	1	0.0361711435494998	1
chr2	177042942	177043255	0.02841094112657	1	0.0364879951838552	1
chr12	122688708	122688969	0.0289336131923175	1	0.0370325007235667	1
chr16	31724698	31725053	0.0292512636123057	1	0.0373658605943338	1
chr19	52408348	52408371	0.0296213676221829	1	0.0377756376239749	1
chr1	214160848	214160860	0.00792581731080296	1	0.0380490885722799	1
chr21	42688650	42688675	0.00805735067834207	1	0.0382647606931436	1
chr12	76741864	76742097	0.0302465505108101	1	0.0384692498151477	1
chr2	241076313	241076355	0.0302654551041204	1	0.0384908170272341	1
chr1	207842917	207842927	0.00831136450958157	1	0.038677732865316	1
chr6	108487160	108487183	0.00875415801204622	1	0.039384125626614	1
chr15	97491152	97491433	0.0311129666605515	1	0.0394996832814966	1
chr19	29284353	29285009	0.0311646214648078	1	0.0395633198702453	1
chr8	38964944	38965014	0.0312018981276731	1	0.0396088506513165	1
chr7	158740838	158740961	0.0315696057806519	1	0.0400548392963125	1
chr11	128564756	128564874	0.00922198013100617	1	0.0401243336463685	1
chr13	45009477	45009743	0.0318638251554104	1	0.0404433153757448	1
chr6	167051714	167051781	0.0319359821242426	1	0.0405436961036036	1
chr2	133428502	133428510	0.00974305462548803	1	0.0409356335874448	1
chr6	108487063	108487078	0.0327251823294772	1	0.0416473515862951	1
chr8	22132926	22132932	0.0102686555718892	1	0.0417104556512885	1
chr12	21927781	21927938	0.0328346159611748	1	0.0418025822609414	1
chr14	94855034	94855099	0.0329419194978514	1	0.0419607418162415	1
chr5	42949882	42950152	0.0329682794237347	1	0.041998551002862	1
chr2	5836713	5837002	0.0106962721473302	1	0.0423337747067725	1
chr14	63568195	63568602	0.0338394882872731	1	0.0433711309819392	1
chr8	47318649	47318669	0.0117602546102578	1	0.0438115281275054	1
chr2	29337988	29338100	0.0342066634164967	1	0.0439896573236261	1
chr2	33951647	33951647	0.00468940418845909	1	0.0442274291803314	1
chr21	27945125	27945413	0.0122704123677577	1	0.0444662660845472	1
chr19	21688397	21688828	0.0345272427171386	1	0.0445687769074269	1
chr4	114683242	114683282	0.0346422678482659	1	0.0447820526713921	1
chr4	81106327	81106414	0.0347652808357215	1	0.045035800240754	1
chr6	29431208	29431410	0.0347841854290318	1	0.0450752069986402	1
chr5	3597487	3597760	0.0348696554917444	1	0.045237626743982	1
chr7	138720287	138720575	0.0349018731789352	1	0.0453036596896292	1
chr7	139351108	139351108	0.00505231912764089	1	0.0454277377245952	1
chr15	99091410	99091512	0.0130385778846612	1	0.0454306666052489	1
chr8	143751204	143751325	0.01319354229743	1	0.0456202450621069	1
chr1	52195188	52195423	0.0350634941386442	1	0.0456356882510083	1
chr1	154238265	154238265	0.00514417947541617	1	0.0457344714076014	1
chr19	55972957	55973099	0.0134874954103109	1	0.0459858226200648	1
chr11	107461585	107461585	0.00523470851380341	1	0.0460265606873391	1
chr8	41624634	41624841	0.0135274346919523	1	0.0460393412574643	1
chr5	156811669	156811669	0.00524216384637648	1	0.0460537193988552	1
chr12	21927425	21927612	0.0352655869037498	1	0.0460747540871864	1
chr12	76742361	76742536	0.0353489268714416	1	0.0462624687109011	1
chr3	64084951	64085148	0.0354245452446827	1	0.0464397991213891	1
chr1	216774598	216774956	0.035466614621345	1	0.0465359196592061	1
chr2	226896008	226896225	0.0356199814628481	1	0.0469012309552864	1
chr3	96533511	96533520	0.0142889436619156	1	0.0469227981673727	1
chr6	30039175	30039206	0.0356474064362419	1	0.0469672639009335	1
chr2	173189711	173189711	0.00557632250277645	1	0.0471009273634935	1
chr5	150677867	150678162	0.0145458863738088	1	0.0472202126846626	1
chr3	13691967	13691967	0.00570865465594838	1	0.0475365317952627	1
chr22	48896579	48896579	0.00576909610216575	1	0.0477056080875448	1
chr5	135415693	135415781	0.0359469510485526	1	0.0477237138952222	1
chr14	99712369	99712380	0.014993738851948	1	0.0477325005371833	1
chr4	156680769	156681047	0.0150661620826578	1	0.0478123791004662	1
chr3	191050604	191050604	0.00600660169699345	1	0.0484016166356161	1
chr1	1046164	1046164	0.00602524002842612	1	0.0484593954630574	1
chr13	45011055	45011067	0.0157605730594635	1	0.048554450953364	1
chr2	183943938	183944048	0.0159525478732199	1	0.0487663954079412	1
chr1	221053409	221053513	0.0160148531525806	1	0.0488364222817525	1
chr15	100821466	100821466	0.00618978986878881	1	0.0489644942448826	1
chr5	135415948	135416205	0.0363900108128948	1	0.0490393138324909	1
chr7	158712251	158712251	0.00635487223290672	1	0.0494493571240096	1
chr1	240656217	240656513	0.0365204791329235	1	0.0495010119282659	1
chr4	176711190	176711190	0.00655456864111387	1	0.0500236839940134	1
chr19	39265241	39265241	0.0065889164233255	1	0.0501267273406483	1
chr8	22266134	22266134	0.00668237434236644	1	0.0503804749100101	1
chr18	35146474	35146589	0.0367340211587664	1	0.0503953855751563	1
chr5	180258762	180258852	0.0367678364172228	1	0.0505420958697191	1
chr20	46415320	46415320	0.00683893632640085	1	0.0508248659837405	1
chr10	27608703	27608719	0.0181638527667671	1	0.0510445320327683	1
chr11	100760935	100760935	0.00696487819451016	1	0.0511694088533672	1
chr7	150020855	150020900	0.0369779170386567	1	0.0515727955979456	1
chr6	56112392	56112484	0.0370522041025098	1	0.0519767148662793	1
chr22	27068748	27068761	0.0195489470540919	1	0.0524104554649052	1
chr11	102079985	102079985	0.00748648521274723	1	0.0525595621163666	1
chr1	243053673	243053673	0.00752882085128715	1	0.0526788474375356	1
chr7	27184065	27184077	0.0198836382342471	1	0.0527209168141979	1
chr12	92027881	92028031	0.0202542747678796	1	0.053074778849541	1
chr1	46668870	46669221	0.0372300670367529	1	0.0533594127967056	1
chr19	56879662	56879933	0.0207950526413045	1	0.0535623043474441	1
chr2	27938292	27938371	0.0210376172118068	1	0.0537649296363049	1
chr2	11286089	11286089	0.00799451287522622	1	0.0538645115785309	1
chr4	24473977	24474079	0.0212069597659665	1	0.053919627787196	1
chr2	238395887	238395947	0.0218880576488916	1	0.0545336276769636	1
chr7	154997031	154997361	0.0373517487148205	1	0.0547431757746423	1
chr5	114515936	114516141	0.022456526757588	1	0.0550256796267861	1
chr2	73461528	73461528	0.00844236535336546	1	0.0550344662687472	1
chr19	52956821	52956832	0.0226647435458787	1	0.0552131279886232	1
chr17	73286267	73286282	0.0230337825082455	1	0.0555289145754681	1
chr18	67067893	67068268	0.023043634197717	1	0.0555392987886948	1
chr7	211932	211932	0.00868919011390949	1	0.0556434071828402	1
chr11	128556865	128556992	0.0232864650300969	1	0.0557507107195168	1
chr16	103423	103423	0.00896636872850102	1	0.0563338242314817	1
chr13	53422808	53422847	0.0246457319152936	1	0.0569329134561031	1
chr7	89748238	89748278	0.0246771508168515	1	0.0569600721676193	1
chr4	174451443	174451455	0.0247200189791466	1	0.0569954849973414	1
chr2	26401878	26402008	0.024842499442847	1	0.057096664510833	1
chr4	134072723	134072931	0.0253622426279408	1	0.0575447832508498	1
chr11	119191833	119191974	0.0255566137985958	1	0.0577101318768454	1
chr3	32400704	32400704	0.00959900694970127	1	0.0578696227415335	1
chr10	37107018	37107018	0.00967728794171847	1	0.0580477519376542	1
chr14	94855590	94855990	0.0259568054006429	1	0.0580504145564303	1
chr6	99817927	99817927	0.00985222199530793	1	0.0584463459684357	1
chr5	180620978	180620978	0.00987831565931367	1	0.0585083849859187	1
chr6	7141246	7141575	0.0265236769380736	1	0.0585296859361275	1
chr2	182322268	182322279	0.0265638824815927	1	0.0585677613846257	1
chr10	82116571	82116596	0.0266860966834154	1	0.0586702722075053	1
chr2	906044	906044	0.0100034587417901	1	0.0588169825020682	1
chr13	110892021	110892021	0.0100330138102048	1	0.0588822166620825	1
chr17	7826366	7826413	0.0270199890779378	1	0.0589615627016102	1
chr1	248100183	248100228	0.0276534260847709	1	0.0595007430037695	1
chr22	48972536	48972850	0.0277058796746599	1	0.0595417473329213	1
chr7	56183578	56183584	0.0278909316795986	1	0.0596972442694453	1
chr12	9885998	9885998	0.0105780518736715	1	0.0601908937905334	1
chr13	111293846	111293846	0.0105897673962863	1	0.0602148573595182	1
chr5	113391339	113391568	0.0286977051687554	1	0.060397779269436	1
chr4	57371589	57371607	0.0288217832037215	1	0.0605005563541933	1
chr3	44690100	44690127	0.0292171820919716	1	0.0608432353906767	1
chr1	25825780	25825780	0.0111081792719921	1	0.0614865240869814	1
chr3	6902845	6903019	0.0301357855697245	1	0.0616417547616277	1
chr1	61869782	61869782	0.0112096250473613	1	0.061721367063033	1
chr4	187751549	187751549	0.0115227490154301	1	0.0624663677965844	1
chr2	716357	716366	0.0310908669247099	1	0.0624855386517723	1
chr12	126926911	126926925	0.031393606679552	1	0.0627454102443192	1
chr4	110223795	110223830	0.0315829188745323	1	0.0629200780360311	1
chr10	11047354	11047368	0.0317125884089282	1	0.0630257840014421	1
chr3	156324038	156324118	0.0322608216149262	1	0.0635178359512645	1
chr4	190750967	190751062	0.0322861164932991	1	0.0635404682108613	1
chr11	85873778	85873778	0.0119767255167544	1	0.0635580414947835	1
chr10	27609286	27609333	0.0325380002295177	1	0.0637542764985818	1
chr8	1972207	1972405	0.0330351111550147	1	0.0641965374772912	1
chr7	5111916	5112067	0.0338357606209866	1	0.0649047940717326	1
chr7	138720803	138720808	0.0339121777798605	1	0.0649713595411349	1
chr2	240169028	240169161	0.0340958984754111	1	0.065134311810232	1
chr7	157209551	157209551	0.0128548571891106	1	0.0657365961773847	1
chr12	76742207	76742285	0.0349277005810633	1	0.065856414022309	1
chr2	115920764	115920825	0.0352804975688959	1	0.0661698042522554	1
chr21	43989949	43989949	0.013211914366985	1	0.0666104676596992	1
chr18	32073462	32073466	0.0360531895377188	1	0.0668604875627746	1
chr2	232349118	232349118	0.0133825882305327	1	0.0670356878782416	1
chr13	25875327	25875436	0.0369624738497553	1	0.0676739175988717	1
chr2	213406960	213406960	0.0137894363795201	1	0.0680120701834358	1
chr2	242211917	242211919	0.0376406428520268	1	0.0682905801074154	1
chr9	109623589	109623731	0.0377697798626674	1	0.0683944222396831	1
chr10	134599149	134599151	0.0383928326562738	1	0.0689522408732751	1
chr2	25193821	25193837	0.0387749184506434	1	0.0693127594555584	1
chr1	31732891	31732891	0.0143192975159631	1	0.0693218123593971	1
chr6	108439146	108439511	0.0389810051439132	1	0.0695002078173955	1
chr6	166836358	166836393	0.0390787232529959	1	0.0695915356414155	1
chr13	33590343	33590401	0.0394088879812317	1	0.0698828261355204	1
chr5	135384080	135384080	0.0146574501005272	1	0.0701719865346043	1
chr4	1303317	1303491	0.0399312937851016	1	0.0703527783495012	1
chr10	99393498	99393502	0.039980818494337	1	0.0703948477261635	1
chr21	22373039	22373039	0.0147972375862722	1	0.0705287774506011	1
chr7	156797833	156797988	0.0401759884506248	1	0.0705695155178754	1
chr20	10412596	10412596	0.0150001291370106	1	0.0710365388512025	1
chr16	3142911	3142911	0.0151098290305858	1	0.0713256992502864	1
chr2	98962546	98962564	0.0411294722343445	1	0.0714524399040286	1
chr6	55778951	55778951	0.0152267179948564	1	0.0716185873156569	1
chr15	67323243	67323243	0.0152368359462055	1	0.071647876122194	1
chr22	39527583	39527583	0.0152775740134798	1	0.0717477243262975	1
chr15	76638216	76638473	0.0419410384372984	1	0.0722086236364396	1
chr9	969473	969530	0.0421223627759505	1	0.0723928768557454	1
chr8	1327546	1327546	0.0156364950244974	1	0.072637305259391	1
chr3	43465503	43465503	0.0157592417500754	1	0.07294483772803	1
chr2	144500981	144501227	0.0428197026334098	1	0.0730340354570292	1
chr3	147127012	147127097	0.043331724224053	1	0.073521028431177	1
chr8	22423014	22423020	0.0437883633441533	1	0.0739369294840031	1
chr8	8580960	8581213	0.0438533312422901	1	0.0740024299058951	1
chr2	149310951	149310951	0.0164174411115262	1	0.0745655737770392	1
chr8	22960385	22960397	0.0446696901590409	1	0.0747852398260671	1
chr3	46759472	46759475	0.0450129017192796	1	0.0751172683874462	1
chr19	56988778	56988806	0.0450741419511298	1	0.0751745146911322	1
chr10	28032282	28032370	0.0450890526162759	1	0.0751867627375023	1
chr19	6230240	6230240	0.0166943534642401	1	0.0752120576158752	1
chr8	65290113	65290320	0.0454833864570156	1	0.0755664521749735	1
chr3	44666814	44666898	0.0463263715615274	1	0.0763601788321275	1
chr12	1612770	1612770	0.0172444505033814	1	0.0765396393376363	1
chr5	156722426	156722426	0.0172646864060797	1	0.0765950218081791	1
chr8	142139002	142139002	0.0173110159727838	1	0.0767145733912258	1
chr8	2075469	2075777	0.0467523905657026	1	0.076764896886094	1
chr5	179004739	179004757	0.0467894009666904	1	0.0768043036439802	1
chr2	71504089	71504232	0.046918537977331	1	0.0769353044877641	1
chr5	140700583	140700602	0.0475487798416328	1	0.0775495706394093	1
chr1	4725584	4725584	0.0179127678161813	1	0.0781920605500811	1
chr8	10049871	10049871	0.0179228857675305	1	0.0782149590715555	1
chr7	74020924	74021054	0.0482442558659489	1	0.0782218818803733	1
chr8	73451462	73451462	0.0179875874037896	1	0.0783978809814732	1
chr6	31409572	31409575	0.0484788325801229	1	0.078442346715034	1
chr15	78933407	78933630	0.0486252766128081	1	0.0785898557952297	1
chr5	166711939	166711939	0.0181619889336238	1	0.0788246987712813	1
chr16	49594026	49594482	0.0489298802007934	1	0.0788790161943137	1
chr13	93878969	93879008	0.0489344066527128	1	0.0788827438606002	1
chr1	45250181	45250266	0.0497568895926486	1	0.0796921799685332	1
chr19	12476105	12476246	0.0500045131388255	1	0.0799390047290772	1
chr5	44388949	44388958	0.0505854965557695	1	0.0805143966465914	1
chr13	23489940	23489940	0.0189325508074258	1	0.0807156906260642	1
chr18	77678514	77678514	0.0191828369723788	1	0.0813033305899485	1
chr15	78913147	78913156	0.0519287877283096	1	0.0818473036059047	1
chr10	97849795	97850047	0.0519956194595896	1	0.0819181292653489	1
chr1	53904141	53904319	0.0520315648130669	1	0.0819530095713157	1
chr1	216774208	216774226	0.0522307286975188	1	0.082144451861317	1
chr10	132239734	132239858	0.0523249854021926	1	0.0822411049228892	1
chr10	13043313	13043421	0.052405130227353	1	0.0823247111524586	1
chr3	157821536	157821919	0.0524629090547943	1	0.0823814249323895	1
chr5	143978357	143978398	0.0525145638590505	1	0.0824325472128905	1
chr5	1446208	1446217	0.0525872533516379	1	0.0825084318480092	1
chr20	22402729	22402746	0.0526487598453658	1	0.0825744647936564	1
chr19	12829696	12829696	0.0197576963661378	1	0.082719311255076	1
chr5	77268734	77268888	0.0528125109000956	1	0.0827467362284697	1
chr10	7454561	7454759	0.0530657259457023	1	0.083000217535954	1
chr6	6004207	6004328	0.0534494093113376	1	0.083386829782243	1
chr7	156795892	156795914	0.0537880944196569	1	0.0837292425568489	1
chr14	94790091	94790112	0.0539664898776553	1	0.0839033778248055	1
chr6	157876915	157876915	0.0204113692756692	1	0.0843432424466165	1
chr17	65717569	65717569	0.0204933779339729	1	0.0845093898582448	1
chr12	2690385	2690385	0.0205841732342378	1	0.0847346474067025	1
chr3	45883676	45883693	0.0548874897123067	1	0.0848677783455073	1
chr10	99393007	99393217	0.0551569467324476	1	0.0851462882694868	1
chr2	62535081	62535081	0.0207689589772988	1	0.0851630627677762	1
chr7	54610192	54610320	0.0555864271410317	1	0.0855890817719515	1
chr7	27224092	27224123	0.0562448927643601	1	0.0862491449665455	1
chr8	143807962	143808262	0.0562808381178374	1	0.0862874866769213	1
chr1	220950205	220950205	0.0212306570730737	1	0.0862909480813302	1
chr15	99789622	99789637	0.0563439421828308	1	0.0863548509319565	1
chr5	175299587	175299798	0.0563812188456962	1	0.0863921275948218	1
chr2	73511261	73511683	0.0564970427624563	1	0.0865162056297879	1
chr8	50891767	50891848	0.0567002005750724	1	0.0867174996092607	1
chr2	46727096	46727356	0.0569214641953659	1	0.0869518100615571	1
chr17	39597601	39597601	0.0215184861627696	1	0.086978436249318	1
chr21	47394015	47394080	0.0570207798757143	1	0.0870527233131711	1
chr17	406380	406426	0.0570705708468273	1	0.0871081057837139	1
chr6	33037640	33037662	0.0573804996723648	1	0.0874204309661499	1
chr8	41625190	41625417	0.0576669974526726	1	0.0877239695066247	1
chr3	9850429	9850429	0.0220478147754574	1	0.0883052191854463	1
chr6	16962712	16962712	0.0221042622935106	1	0.0884370188148631	1
chr17	74534090	74534419	0.0585376737924558	1	0.0886335200805389	1
chr11	49229833	49229833	0.0222339318279064	1	0.0887520066160751	1
chr2	81708633	81708731	0.0587464231045017	1	0.0888507897726683	1
chr11	1058027	1058042	0.0588188463352115	1	0.0889242780508885	1
chr2	163200614	163200637	0.0588883406852675	1	0.0890022927810281	1
chr22	44258602	44258690	0.0590249330284812	1	0.089151665694367	1
chr4	154144286	154144462	0.0591372955408325	1	0.0892717498011689	1
chr2	173461819	173461819	0.0226367860487297	1	0.0897036265666516	1
chr4	169401403	169401482	0.0596226909437146	1	0.0897944218669165	1
chr4	30723455	30723855	0.060147493104483	1	0.0903543705955293	1
chr2	220435506	220435838	0.0605769735130672	1	0.0908038206449342	1
chr4	103941189	103941205	0.0609886143758515	1	0.0912585959318913	1
chr5	180256781	180256930	0.0610660965822359	1	0.09134672861338	1
chr12	71833031	71833070	0.0613355536023768	1	0.0916396166787505	1
chr11	5800287	5800287	0.0236110382589029	1	0.0920222349968754	1
chr21	42688540	42688618	0.0617400053944656	1	0.092095457013218	1
chr16	68564110	68564277	0.0619213297331177	1	0.0922975497783237	1
chr8	79428434	79428444	0.061946358349613	1	0.0923252410135951	1
chr6	30039132	30039142	0.0620254381272631	1	0.0924075159337764	1
chr8	986271	986271	0.0238331006648293	1	0.092535321635029	1
chr14	85779929	85779929	0.0238357632836054	1	0.0925411793963364	1
chr10	75532504	75532717	0.062168687017417	1	0.0925592852040138	1
chr3	42139507	42139507	0.0239656990798788	1	0.0928479130793426	1
chr5	164064	164064	0.0239939228389054	1	0.0929126147156017	1
chr10	131354873	131354895	0.0626405030645411	1	0.0930707742709018	1
chr10	132999672	132999707	0.0626503547540126	1	0.0930824897935166	1
chr9	91997686	91997686	0.0241124093744417	1	0.0931889945445604	1
chr17	16593601	16593613	0.0627731014795906	1	0.0932060353047274	1
chr9	140247365	140247365	0.0241640641786979	1	0.0933098774369951	1
chr1	233089275	233089275	0.0242620485496582	1	0.0935391289136169	1
chr16	83967808	83967808	0.0242732315485178	1	0.0935641575301122	1
chr2	9409242	9409242	0.0242753616435387	1	0.0935686839820316	1
chr11	20692092	20692113	0.0632885844746427	1	0.0937723743184029	1
chr2	240313602	240313602	0.0244542896252923	1	0.0939771297022846	1
chr14	37131329	37131555	0.0637087457175105	1	0.0942519119599776	1
chr17	40561514	40561514	0.0245770363508703	1	0.094255107102509	1
chr3	194705841	194705954	0.0638394802994168	1	0.0943999535639286	1
chr17	47210279	47210318	0.0640165444480272	1	0.0946087028759744	1
chr1	218098033	218098422	0.0641472790299334	1	0.0947468927904538	1
chr6	130747460	130747460	0.0248044239943489	1	0.0947604721462118	1
chr12	130590529	130590671	0.0643597560082658	1	0.0949822682902606	1
chr18	76270967	76270967	0.0249900085230427	1	0.0951974078873691	1
chr16	87450089	87450089	0.0251428428407906	1	0.0955571276840196	1
chr15	99789777	99789855	0.0650046422758361	1	0.0957011753598063	1
chr6	46655782	46655795	0.0651433647140707	1	0.0958654589382914	1
chr10	109674854	109674963	0.0652088651359626	1	0.0959418760971654	1
chr10	75531971	75531974	0.0654562224202619	1	0.0962259775205747	1
chr14	37051902	37051949	0.0658292553107928	1	0.0966607831667111	1
chr8	67351597	67351768	0.0658438997140614	1	0.0966767588793677	1
chr1	228743131	228743235	0.0659160566828935	1	0.0967582350139162	1
chr17	3497580	3497580	0.0256769641672753	1	0.0967632939895908	1
chr19	50848024	50848024	0.0257712208719491	1	0.0969731083491471	1
chr19	37997991	37998171	0.0663947955388355	1	0.0973038056011381	1
chr14	101507727	101507727	0.025959468019419	1	0.0974023224958536	1
chr7	100943163	100943468	0.0665249975969866	1	0.0974539773001099	1
chr13	112255528	112255534	0.0665729247349563	1	0.0975109573419183	1
chr19	37742481	37742739	0.0665787824962637	1	0.0975176138888586	1
chr4	1362912	1362912	0.0260476007009078	1	0.0975958948808758	1
chr14	95239570	95239586	0.0667055231500058	1	0.0976651229690542	1
chr2	145236966	145237379	0.0667856679751663	1	0.0977513918173997	1
chr12	130502267	130502283	0.0670085291667255	1	0.0980078020055377	1
chr2	45168921	45168924	0.067664864695033	1	0.0987578617147638	1
chr4	64216058	64216310	0.0676962835965909	1	0.098791144449465	1
chr7	158380886	158381023	0.0677215784749638	1	0.0988196344703692	1
chr19	53194695	53194695	0.0266312467366279	1	0.0989319969827204	1
chr14	105864481	105864488	0.0679138195505979	1	0.0990579388508297	1
chr2	238173365	238173584	0.0680442878706266	1	0.0992097081210671	1
chr18	11912416	11912416	0.0269015025424015	1	0.0995414704205686	1
chr8	142139310	142139341	0.068553380580616	1	0.0997922891092768	1
chr14	68067658	68067767	0.0688089919831211	1	0.100094230078486	1
chr22	37172668	37172713	0.0688465349078641	1	0.100138429550169	1
chr8	104153148	104153173	0.069000700535	1	0.100329339316415	1
chr11	129321693	129321693	0.0272737366472997	1	0.100380727858794	1
chr7	158741438	158741622	0.0690662009568919	1	0.100404158904024	1
chr1	1666808	1666808	0.0273035579775919	1	0.100438772948113	1
chr8	86934762	86934762	0.0273349768791499	1	0.100508799821924	1
chr2	179316491	179316491	0.0273658632569526	1	0.10058495071892	1
chr4	967324	967327	0.0692619034369349	1	0.100637936832565	1
chr11	85338771	85338795	0.0695406796227921	1	0.100963841370759	1
chr2	468934	468989	0.0698756370648249	1	0.101356311378355	1
chr19	46519228	46519603	0.0704451712210317	1	0.102032084023728	1
chr10	71812265	71812319	0.0704520940298496	1	0.102042201975077	1
chr6	128530306	128530306	0.0280104832626452	1	0.102051254878916	1
chr7	4923140	4923140	0.0280874329452744	1	0.102220863694953	1
chr1	209982407	209982407	0.0280919593971938	1	0.102230715384425	1
chr12	130599682	130599729	0.0709414833608959	1	0.102634368390881	1
chr9	135645631	135645761	0.0710019248071132	1	0.102709454240367	1
chr1	222162028	222162028	0.0283736644637046	1	0.10283832498913	1
chr10	43600497	43600706	0.0711757938131923	1	0.102920599909311	1
chr12	21927973	21927990	0.0712652578040691	1	0.103023110732191	1
chr8	119122878	119123054	0.071347798986128	1	0.103126154078826	1
chr3	30936070	30936239	0.071409838003611	1	0.1032025712377	1
chr8	103135967	103136319	0.0714385942863929	1	0.103241711733708	1
chr22	49447845	49447845	0.0287650694237907	1	0.103665068119107	1
chr3	10182561	10182561	0.0290284024207465	1	0.104243122655398	1
chr1	239551040	239551177	0.0722994189367045	1	0.104305694196636	1
chr8	73848457	73848484	0.0730183260062502	1	0.105229622911941	1
chr5	95769005	95769008	0.0730864890469183	1	0.105315891760287	1
chr19	12768390	12768390	0.0295995341482189	1	0.105454081674766	1
chr22	18479382	18479382	0.0296314855735321	1	0.105526771167353	1
chr10	79085138	79085138	0.0296943233766479	1	0.105666824914976	1
chr1	173639130	173639135	0.0733980154437214	1	0.105702770268453	1
chr10	100167465	100167465	0.0297166893743671	1	0.105721674861763	1
chr6	37662649	37662649	0.029812277388429	1	0.105915513508663	1
chr1	152196415	152196597	0.0736552244174922	1	0.106026012187871	1
chr10	3178915	3178915	0.0298801741672194	1	0.106051307066244	1
chr2	201450575	201450601	0.0738117864015266	1	0.106221448406037	1
chr5	1859764	1859792	0.0738961914167289	1	0.106333012132755	1
chr22	24236375	24236399	0.0740061575721816	1	0.106466409333437	1
chr3	31014814	31014814	0.0301091593819636	1	0.106538832564147	1
chr7	101662116	101662116	0.0302441541539116	1	0.10683145436764	1
chr1	247694531	247694557	0.0743826518671215	1	0.106940355475582	1
chr4	187404958	187404988	0.0749306188112419	1	0.107655534878842	1
chr4	5976063	5976104	0.0750102311126472	1	0.107759643272987	1
chr1	6684860	6684919	0.0752458728743316	1	0.108085015287426	1
chr1	152681887	152681979	0.075341727150271	1	0.108210957155535	1
chr4	66533472	66533472	0.0309239207274488	1	0.108239979700194	1
chr14	77737146	77737495	0.0756135805273103	1	0.108548843478222	1
chr1	58622038	58622038	0.0312908295947947	1	0.109004683812689	1
chr1	75602167	75602412	0.0761058987390104	1	0.109193996007669	1
chr8	99954432	99954557	0.0762531415573284	1	0.10939555624902	1
chr5	178322737	178322737	0.0315227436901926	1	0.109469843312873	1
chr1	5661803	5661886	0.0765561475740481	1	0.109785896161595	1
chr6	110797797	110798012	0.0771049133038013	1	0.110533293252045	1
chr18	64271341	64271469	0.0773102012114383	1	0.110811004390392	1
chr5	80493	80493	0.0321878658604612	1	0.110826181317416	1
chr19	37997294	37997471	0.0780155289252259	1	0.111768482102276	1
chr7	30518684	30518684	0.0327052126886565	1	0.111875785638953	1
chr1	21616641	21616825	0.0781979183113885	1	0.112019567052862	1
chr2	43013772	43013772	0.0327784347049991	1	0.11203314640862	1
chr21	42688886	42689051	0.0784165193129059	1	0.112319644188928	1
chr2	51259786	51259807	0.0787331046853836	1	0.112758443763228	1
chr10	134956732	134956732	0.0331930044484372	1	0.112839387374022	1
chr11	128563714	128563716	0.0788744897423943	1	0.112961867837722	1
chr8	143808814	143809066	0.0790108158237304	1	0.113154108913356	1
chr10	42859004	42859004	0.0333863105715817	1	0.113238247666681	1
chr1	228463260	228463634	0.079127704788001	1	0.113320522586862	1
chr2	238395764	238395768	0.0792792077963608	1	0.113538058540869	1
chr7	2426947	2426947	0.0337058248247131	1	0.113877009911066	1
chr1	232769582	232769582	0.0337955550774676	1	0.114062860701637	1
chr17	30823006	30823006	0.0338006140531421	1	0.114073244914864	1
chr19	23253218	23253316	0.0796730091133453	1	0.114078570152416	1
chr20	54580196	54580677	0.079697771467963	1	0.114110787839607	1
chr16	34741251	34741304	0.0797600767473236	1	0.114205044544281	1
chr3	45883796	45883855	0.080005303936602	1	0.114551717508928	1
chr13	24477870	24477933	0.0800739995010252	1	0.114644909166092	1
chr12	108732994	108733253	0.0800881113805385	1	0.114664878806912	1
chr18	55887865	55887865	0.0342242367004189	1	0.1149135674006	1
chr6	26225258	26225268	0.0804968233626692	1	0.115250122413898	1
chr7	22481962	22481962	0.0344337847980976	1	0.115309765074483	1
chr13	19755916	19755954	0.0805892162341997	1	0.115388578590255	1
chr10	134630880	134631140	0.0809015414166357	1	0.115834034711496	1
chr14	94776993	94776993	0.0347234777209368	1	0.115874506516893	1
chr5	43397230	43397232	0.0809662430528948	1	0.11592376496425	1
chr22	46652063	46652063	0.0348289174244702	1	0.116076865543876	1
chr17	1029917	1029917	0.0349372860086572	1	0.116289076260331	1
chr16	71260651	71260651	0.0349657760295615	1	0.116338068445811	1
chr10	106014624	106014893	0.0813203713501155	1	0.11643951422118	1
chr2	72371255	72371261	0.0814242134823832	1	0.11659208227705	1
chr2	2335088	2335090	0.0814793296910484	1	0.116673025887844	1
chr6	62996130	62996130	0.0351412426069061	1	0.116677818601641	1
chr6	32822857	32822857	0.0352469485723171	1	0.116882573985522	1
chr10	131768029	131768098	0.0817780755177263	1	0.117132061364842	1
chr17	75084281	75084281	0.0361117671507929	1	0.118476151323015	1
chr15	27219568	27219568	0.0361748712157863	1	0.118588780097244	1
chr3	3073276	3073276	0.0363434149843132	1	0.118910956969152	1
chr5	113391125	113391280	0.0829650709681096	1	0.118938115680668	1
chr12	130589252	130589287	0.0831344135222692	1	0.119191596988152	1
chr11	17825098	17825098	0.0364951842545506	1	0.119193727083173	1
chr15	101389354	101389394	0.084028520907282	1	0.120570300990414	1
chr19	56879554	56879554	0.0375277478159204	1	0.121066080606523	1
chr11	59318136	59318494	0.0845943273972023	1	0.121475857636164	1
chr13	51417686	51417846	0.0848352943964389	1	0.121862469882453	1
chr6	56112024	56112216	0.084915705483477	1	0.121982553989255	1
chr14	51411481	51411481	0.0382599679793466	1	0.122408306731553	1
chr11	6790768	6790774	0.0852421425454263	1	0.122487386509203	1
chr5	175223636	175223646	0.0852674374237992	1	0.122524929433946	1
chr16	89557657	89557657	0.0385134492868309	1	0.122848970138997	1
chr21	47401944	47401944	0.0385499271640634	1	0.122917931965298	1
chr5	43289541	43289541	0.0385619089485558	1	0.12294322684367	1
chr6	151646540	151646552	0.0855432847290027	1	0.122981834815924	1
chr18	32847566	32847642	0.0855603254891697	1	0.123011123622461	1
chr1	230311676	230311676	0.0386929097923397	1	0.123184193842907	1
chr16	86601133	86601520	0.0856785457628283	1	0.123208956197525	1
chr1	247694041	247694061	0.0856947877373625	1	0.123238245004062	1
chr7	27213984	27213984	0.0389349418390868	1	0.123625389774106	1
chr2	1105592	1105626	0.086117877860884	1	0.123918544101354	1
chr5	4213084	4213084	0.0391349045091715	1	0.12397472535753	1
chr18	37421510	37421651	0.0864128960212754	1	0.124413258669953	1
chr8	3254739	3254875	0.0867563738433917	1	0.1249894493731	1
chr12	4699232	4699232	0.0397475730895511	1	0.125042701748622	1
chr2	144996219	144996219	0.0397686077778822	1	0.125077315792711	1
chr11	32354958	32355022	0.0868192116465075	1	0.125091960195979	1
chr22	18463400	18463646	0.0868620798088027	1	0.125175033901794	1
chr10	1511173	1511173	0.0399230396668957	1	0.125333459718971	1
chr5	404713	404713	0.0401834437831979	1	0.125767732841352	1
chr5	175792493	175792498	0.087285968717957	1	0.125917904540324	1
chr2	43051175	43051175	0.0404971002750219	1	0.126310907071676	1
chr16	15489614	15489614	0.0406696379717129	1	0.126611250469619	1
chr13	112200892	112201036	0.0878014517130091	1	0.126816005853501	1
chr3	30936316	30936318	0.088059991996168	1	0.127297939851974	1
chr7	75623987	75624096	0.0881726207703968	1	0.127494707379528	1
chr10	82116382	82116392	0.0883478210858639	1	0.127792121896818	1
chr5	13664584	13664584	0.0414023906588943	1	0.127832859964092	1
chr13	111115558	111115558	0.0414902570785054	1	0.127974245021103	1
chr16	89588927	89589025	0.0885003891417341	1	0.128073826963329	1
chr20	44441548	44441606	0.0885347369239458	1	0.128140126170853	1
chr19	11473212	11473353	0.0885930482751422	1	0.128249293540673	1
chr7	64030039	64030039	0.0417535900754613	1	0.128395471311481	1
chr5	124309096	124309096	0.0423699863221273	1	0.129394752138149	1
chr8	1320786	1320786	0.0424828813582338	1	0.129573413858025	1
chr19	33165484	33165484	0.0426476974604741	1	0.12983248666494	1
chr17	76421442	76421442	0.0426514251267606	1	0.129835948069348	1
chr7	156433068	156433108	0.0894277792614481	1	0.129863905566497	1
chr16	86593603	86593603	0.0429219471944119	1	0.13027235128675	1
chr17	63549924	63549924	0.0430196653034946	1	0.130419594105069	1
chr4	122873018	122873147	0.0897113481611023	1	0.130432907198949	1
chr1	228401278	228401278	0.0430324458736199	1	0.130437966174624	1
chr19	41531916	41531916	0.0432454553757075	1	0.130783574091761	1
chr11	24101781	24101781	0.0433383807709932	1	0.130926290458159	1
chr19	38993211	38993232	0.0899821364906312	1	0.130943597480204	1
chr3	105088263	105088546	0.0901006230261674	1	0.131192019812014	1
chr17	15620678	15620678	0.0435354145604243	1	0.131226367594225	1
chr11	102576374	102576374	0.0435489939161824	1	0.131243940878148	1
chr22	50630972	50630972	0.0435830754365164	1	0.131296660729914	1
chr7	64700309	64700309	0.0439427952331669	1	0.131853148054118	1
chr11	9635595	9635889	0.09056258738382	1	0.132125001431158	1
chr1	169396858	169396868	0.0907726680052539	1	0.132555280625375	1
chr12	132690651	132690692	0.0909691692709297	1	0.132974110558854	1
chr5	42949542	42949610	0.0910652898087468	1	0.133174605752694	1
chr17	80989831	80989831	0.0449013379925612	1	0.133311730619663	1
chr6	7883385	7883385	0.0449777551514351	1	0.133428619583934	1
chr20	690693	690915	0.0912870859527955	1	0.133634706277204	1
chr19	34302382	34302567	0.0916603851052041	1	0.134417516197376	1
chr19	40006292	40006451	0.0916630477239802	1	0.134424439006194	1
chr8	27522576	27522576	0.0457475182396043	1	0.134582598561494	1
chr19	51604984	51604984	0.0460790142772281	1	0.135062934988701	1
chr2	232395273	232395273	0.0464600350240874	1	0.135624747550457	1
chr11	2951265	2951281	0.0922594743298255	1	0.135745364181014	1
chr1	214162545	214162545	0.0473820999062492	1	0.136923572989437	1
chr8	10987869	10987869	0.0474638423026753	1	0.137036734287421	1
chr4	108853384	108853384	0.0476275933574052	1	0.137261459312123	1
chr5	32710231	32710231	0.0479724024889095	1	0.137735671716146	1
chr7	104624590	104624847	0.0931277543127102	1	0.137891967438302	1
chr18	77633343	77633343	0.0480839662156279	1	0.137893032485813	1
chr5	103876192	103876192	0.0481073972608576	1	0.137924451387371	1
chr8	81599484	81599514	0.0931607707855338	1	0.137975307405994	1
chr6	109450463	109450463	0.0481662411358093	1	0.138001667331878	1
chr16	20750043	20750043	0.0482447883897041	1	0.138109237130432	1
chr21	45393541	45393541	0.0483094900259632	1	0.138196571026288	1
chr6	28984832	28984874	0.0932592876802493	1	0.138240237974216	1
chr1	12656114	12656232	0.093341296338553	1	0.138452182428793	1
chr14	62217806	62218076	0.0933562070036992	1	0.138492121710434	1
chr2	144698389	144698389	0.0485853373311667	1	0.138568272607431	1
chr16	1187671	1187722	0.093389756000278	1	0.138577325511269	1
chr21	40124308	40124308	0.048656695514366	1	0.138667055764024	1
chr1	205499355	205499355	0.0486694760844913	1	0.138683830262313	1
chr8	22499776	22499776	0.0494237959837591	1	0.13969775549225	1
chr11	10562910	10562913	0.0938317507171098	1	0.139735830940748	1
chr6	29761042	29761044	0.0939031089003092	1	0.13992168173132	1
chr1	117487269	117487269	0.0496586389598107	1	0.140008749365298	1
chr11	35611044	35611044	0.0499706978803691	1	0.140413467419265	1
chr1	101701963	101701963	0.0499784194748197	1	0.140423851632492	1
chr7	101943990	101944275	0.0940950837140656	1	0.140473376341727	1
chr20	42788303	42788699	0.0944742406277816	1	0.141556529659842	1
chr1	220921614	220921670	0.094500600553665	1	0.141645727388842	1
chr7	27213893	27213950	0.094581011640703	1	0.141881901674281	1
chr1	201857787	201857840	0.0946276074692847	1	0.142032605897008	1
chr2	3753297	3753297	0.0512298502995846	1	0.142037398610805	1
chr15	96898045	96898045	0.0513307635511986	1	0.142162807955159	1
chr13	46291973	46291973	0.0514378008259976	1	0.142293542537066	1
chr6	131148736	131148736	0.0514894556302538	1	0.142356646602059	1
chr3	48412245	48412245	0.0515544235283906	1	0.142434128808443	1
chr11	17555864	17555864	0.0516247166640795	1	0.142517202514258	1
chr5	175300141	175300141	0.0519889629126493	1	0.142969315182439	1
chr15	37402581	37402637	0.0949894573609561	1	0.143231583131884	1
chr6	31628339	31628348	0.0949947825985082	1	0.143249688939561	1
chr8	144599125	144599125	0.052645830964712	1	0.143757982863918	1
chr10	72647652	72647652	0.0529600199802913	1	0.144129418183183	1
chr1	92154087	92154087	0.0531895377187907	1	0.144407661845285	1
chr3	185476452	185476452	0.0534440840737854	1	0.144700549910656	1
chr7	31425682	31425682	0.0537124760464158	1	0.145013673878725	1
chr20	45280276	45280288	0.0956071849170102	1	0.145524896683735	1
chr5	132158560	132158625	0.0956354086760368	1	0.145651903599355	1
chr7	133811828	133811837	0.0956678926251051	1	0.145798081370162	1
chr17	70026605	70026605	0.0547373180133349	1	0.146170049213183	1
chr10	17347160	17347160	0.0548315747180087	1	0.146275755178594	1
chr1	152488262	152488269	0.0957815864468444	1	0.146308771651417	1
chr2	26101647	26101647	0.0550637550752842	1	0.146538289389917	1
chr3	44803129	44803129	0.0551564142086923	1	0.14664266404594	1
chr16	3511787	3511787	0.0552205833211962	1	0.146712424657873	1
chr18	48085839	48085844	0.0958854285791121	1	0.146775794984745	1
chr8	145086427	145086427	0.0557906500011582	1	0.14731763790568	1
chr10	21807166	21807211	0.0960015187577499	1	0.147416687324151	1
chr8	86842690	86842690	0.0560547817837469	1	0.147596147829659	1
chr10	92501798	92501798	0.0566418892238759	1	0.14820535500563	1
chr12	104237895	104237895	0.0566573324127773	1	0.148222928289552	1
chr19	49646246	49646246	0.0569877634028907	1	0.148563477231015	1
chr14	104584098	104584098	0.0572356532109452	1	0.148810568253437	1
chr10	27547965	27547965	0.0576132125533955	1	0.149193452833439	1
chr4	4869172	4869172	0.0577295689939109	1	0.149310608059587	1
chr1	34642899	34643106	0.0963066548694904	1	0.149490334826974	1
chr12	76023400	76023400	0.0579146209988495	1	0.149496725112036	1
chr16	84650202	84650202	0.0581212402158745	1	0.149698551615264	1
chr17	15848067	15848072	0.0963497892936632	1	0.149888662595878	1
chr2	170834853	170834853	0.0585714890509122	1	0.150132558475768	1
chr21	46349496	46349496	0.0594456267951043	1	0.150943325893089	1
chr6	26235699	26235699	0.0597289294328808	1	0.15120612636629	1
chr4	20215304	20215304	0.059839960635844	1	0.151302779427862	1
chr16	85531414	85531414	0.0598860239406705	1	0.151340588614482	1
chr9	136522927	136522927	0.0599454003393774	1	0.151393308466249	1
chr10	131912837	131912837	0.0600388582584183	1	0.151480376100227	1
chr11	12031093	12031093	0.060371153081675	1	0.151773796689353	1
chr8	38759261	38759261	0.0604502328593251	1	0.15184435608692	1
chr17	77922972	77922972	0.0610280211337378	1	0.152344129631193	1
chr12	125509502	125509502	0.0613685700752003	1	0.152643141719748	1
chr14	94491763	94491763	0.0618470426692647	1	0.153052918749389	1
chr20	26188639	26188639	0.0618608882869004	1	0.153064900533882	1
chr11	96076288	96076288	0.0619029576635627	1	0.153101112149237	1
chr1	183116950	183116950	0.0619322464700997	1	0.153125874503854	1
chr7	64030739	64030739	0.0622986228136904	1	0.153442992400087	1
chr5	63986392	63986392	0.0623428222853736	1	0.153480002801075	1
chr2	233282380	233282380	0.0623926132564866	1	0.15352287096337	1
chr10	27095369	27095369	0.0624570486308681	1	0.153579318481423	1
chr17	74071231	74071231	0.0625888482602848	1	0.153695674921939	1
chr11	5801244	5801244	0.0628425958296467	1	0.153914542185334	1
chr10	131768928	131768928	0.0629600173176725	1	0.154019715626989	1
chr16	4506231	4506231	0.0632212202196075	1	0.154242843080426	1
chr5	129242000	129242000	0.0634169226996505	1	0.154410854325198	1
chr6	32186049	32186049	0.0635396694252285	1	0.15451869038563	1
chr11	24015048	24015048	0.0635471247578015	1	0.15452534693257	1
chr2	144535905	144535905	0.0635974482526697	1	0.154567416309232	1
chr5	171560211	171560211	0.0640338514700718	1	0.154949502103602	1
chr8	1893887	1893887	0.0643291358923407	1	0.155208042386761	1
chr20	16559406	16559406	0.0647583500390473	1	0.155585601729211	1
chr19	44953377	44953377	0.0650999640280203	1	0.155879288580214	1
chr20	17680544	17680544	0.0653529128117494	1	0.156098954629242	1
chr15	67361773	67361773	0.0655206577946434	1	0.156242203519396	1
chr1	28919300	28919300	0.0659943376749108	1	0.156647720358996	1
chr10	111152929	111152929	0.0662715162895023	1	0.156883628382558	1
chr4	177365023	177365023	0.06644219015305	1	0.157033533819652	1
chr10	81680307	81680307	0.0672271301682429	1	0.157718625630741	1
chr12	114852027	114852027	0.067231124096407	1	0.157721820773272	1
chr10	97853087	97853087	0.0682258784711563	1	0.158580515328563	1
chr1	53878650	53878650	0.0683912270971518	1	0.158725894313738	1
chr17	14738223	14738223	0.0689322712324543	1	0.159190787552044	1
chr16	65102943	65102943	0.0691117317379632	1	0.159345485702935	1
chr21	43526571	43526571	0.0696274809948928	1	0.159787480419767	1
chr7	64451426	64451426	0.0696458530644479	1	0.159802657346791	1
chr11	60049097	60049097	0.0697246665802203	1	0.159870554125581	1
chr1	228564601	228564601	0.0702997922358569	1	0.160363404861037	1
chr7	4751840	4751840	0.0705034825722282	1	0.160540469009647	1
chr1	231820076	231820076	0.0708879647234964	1	0.16087089999976	1
chr20	60500578	60500578	0.0711321268652643	1	0.161076187907397	1
chr3	111730545	111730545	0.0721756071636161	1	0.161980679505637	1
chr8	1876715	1876715	0.0730050129123698	1	0.162684942171914	1
chr4	176987359	176987359	0.0734925384102728	1	0.163098446867842	1
chr11	113928473	113928473	0.0739292078895524	1	0.163476538734047	1
chr14	99645128	99645128	0.074044765544435	1	0.16357319179562	1
chr6	32372418	32372418	0.0740695278990527	1	0.163594226483951	1
chr9	133710261	133710261	0.0742748158066896	1	0.16376356903811	1
chr2	200778865	200778865	0.0752695701814388	1	0.164624127426544	1
chr11	69448444	69448444	0.0756465970001339	1	0.164949499440983	1
chr17	79495519	79495519	0.0762723124125163	1	0.165496135075716	1
chr10	5681092	5681092	0.0764685474163146	1	0.165666542677386	1
chr5	178455197	178455197	0.0770082602422291	1	0.166134897320101	1
chr7	1948947	1948947	0.0772723920248177	1	0.166358024773538	1
chr11	23980861	23980861	0.0781161759149624	1	0.167083322128146	1
chr4	176923542	176923542	0.0787578670400013	1	0.167636880571696	1
chr12	132970851	132970851	0.0793990256412851	1	0.168179256016387	1
chr19	2340235	2340235	0.0794410950179474	1	0.168216000155497	1
chr17	77906735	77906735	0.0794655911106875	1	0.16823570353444	1
chr17	73267459	73267459	0.0800409830282017	1	0.168726157912997	1
chr4	154174325	154174325	0.0806302205633516	1	0.169226730242903	1
chr21	22370237	22370237	0.0807234122205149	1	0.16930501123492	1
chr4	155665249	155665249	0.0808490878267466	1	0.169410983462209	1
chr17	36457564	36457564	0.0809124581536177	1	0.169467164718384	1
chr7	1369374	1369374	0.0810189629046615	1	0.169557161233016	1
chr11	1412270	1412270	0.0812274459548297	1	0.169739284357301	1
chr4	190474719	190474719	0.0813911970095596	1	0.169878273057413	1
chr7	108899319	108899319	0.0814697442634544	1	0.169945371050571	1
chr6	29706048	29706048	0.0827837466294575	1	0.171058079437101	1
chr7	127950724	127950724	0.0829994187503212	1	0.171247924155837	1
chr14	33409812	33409812	0.0834555253466663	1	0.171637465282779	1
chr14	65240980	65240980	0.0835796033816324	1	0.17174317124819	1
chr10	123731471	123731471	0.0838013995256811	1	0.171933548490681	1
chr15	99256251	99256251	0.0840104150996046	1	0.172112742734312	1
chr17	40932452	40932452	0.08427268304905	1	0.172341727949057	1
chr22	50990668	50990668	0.0844303100805948	1	0.172477521506638	1
chr12	87724296	87724296	0.0846989683151028	1	0.172704909150116	1
chr16	68563994	68563994	0.0847985502573288	1	0.172789047903441	1
chr4	138289662	138289662	0.0850509665173026	1	0.17300525254806	1
chr3	11033246	11033246	0.0865524172451428	1	0.174287836012505	1
chr11	45822831	45822831	0.0874356078931736	1	0.175038428245486	1
chr11	61388864	61388864	0.0874992444819223	1	0.175093278192274	1
chr2	144664540	144664540	0.0878086407837046	1	0.175355812403597	1
chr11	5247586	5247586	0.0878749399912293	1	0.175412526183527	1
chr15	101099284	101099284	0.0879569486495331	1	0.175483351842972	1
chr1	165322199	165322199	0.0883848314868516	1	0.175852657067216	1
chr2	203642154	203642154	0.0888372104169102	1	0.176236872956607	1
chr7	100881429	100881429	0.0889740690220015	1	0.176349501730835	1
chr7	158038720	158038720	0.0889982988528639	1	0.176370802681044	1
chr11	61281763	61281763	0.0891942675947846	1	0.176539346449571	1
chr11	70458719	70458719	0.0893479006981653	1	0.176673009912131	1
chr2	61153802	61153802	0.0894107385012811	1	0.17672652854953	1
chr13	59398014	59398014	0.089463990876803	1	0.176771260544969	1
chr6	138718522	138718522	0.0896564982143147	1	0.176942466932272	1
chr7	158541253	158541253	0.0896951061865681	1	0.17697495088134	1
chr16	299501	299501	0.0897414357532722	1	0.177015688948614	1
chr2	1426328	1426328	0.0904528874902448	1	0.177626493695851	1
chr12	131258209	131258209	0.090553001956226	1	0.177710632449175	1
chr7	150026567	150026567	0.0917421275016302	1	0.178720563750948	1
chr16	1939295	1939295	0.0918864414392946	1	0.178842245429016	1
chr8	1581568	1581568	0.0922480250690883	1	0.179147115278879	1
chr15	62548919	62548919	0.0922908932313834	1	0.179183060632356	1
chr10	126686762	126686762	0.0925041689953487	1	0.179364651232886	1
chr11	19735068	19735068	0.0928998341454764	1	0.179702005031817	1
chr5	140430875	140430875	0.093268340584088	1	0.180017525356784	1
chr10	129185382	129185382	0.0936789163993619	1	0.180373783749026	1
chr5	175298564	175298564	0.0937883500310595	1	0.180468572977455	1
chr9	133711284	133711284	0.0938852693545093	1	0.180552445468902	1
chr5	6740855	6740855	0.0949223593677984	1	0.181433239760034	1
chr1	166134282	166134282	0.0959048656961776	1	0.182267171960707	1
chr4	47423779	47423779	0.0960438543962898	1	0.182383262139345	1
chr9	139607421	139607421	0.0960774033928686	1	0.182412018422127	1
chr3	128597701	128597701	0.0961053608900176	1	0.182436514514867	1
chr12	108715309	108715309	0.096501292302023	1	0.182770406909389	1
chr1	5677939	5677939	0.0966384171689919	1	0.182887828397415	1
chr16	66458043	66458043	0.097166148210414	1	0.183334615828044	1
chr17	1053794	1053794	0.0974601013232949	1	0.183585168254874	1
chr12	127215338	127215338	0.0977183753445762	1	0.183801905423249	1
chr20	60303881	60303881	0.0983273162586692	1	0.184322713655853	1
chr19	24154607	24154607	0.0993108876345588	1	0.185163568665344	1
chr12	20522236	20522236	0.0993590810344061	1	0.185203241685108	1
chr4	528497	528497	0.0993638737482031	1	0.185207235613272	1
chr19	55973320	55973320	0.100551401722342	1	0.186216900653167	1
chr4	39529342	39529342	0.100741512702955	1	0.18637692404161	1
chr18	76753446	76753446	0.100988603725376	1	0.18658194568737	1
chr7	6568678	6568678	0.10138693149428	1	0.186915838081892	1
chr10	102883343	102883343	0.101406901135101	1	0.186931813794549	1
chr16	601869	601869	0.101492371197814	1	0.187005035810891	1
chr13	93901973	93901973	0.10161085773335	1	0.187103552705607	1
chr3	169379554	169379554	0.101877652134715	1	0.187329875301575	1
chr12	54367460	54367460	0.101919987773255	1	0.187366353178807	1
chr21	37761363	37761363	0.101941288723463	1	0.187384192724607	1
chr2	1426786	1426786	0.102120216705217	1	0.187535961994845	1
chr17	38347603	38347603	0.103274728206532	1	0.188522728513266	1
chr19	45457306	45457306	0.10342197102485	1	0.188648670381375	1
chr6	168363958	168363958	0.10351436389638	1	0.18872721763527	1
chr18	30352782	30352782	0.103955826089457	1	0.189105309501475	1
chr15	63179548	63179548	0.104257767058666	1	0.1893654473559	1
chr2	778668	778668	0.104914901372607	1	0.189923798513247	1
chr5	140739260	140739260	0.105030725289367	1	0.190024179241106	1
chr1	957119	957119	0.105422929035086	1	0.190353545183709	1
chr19	48897279	48897279	0.105434910819578	1	0.19036339687318	1
chr10	77168180	77168180	0.106255263664493	1	0.191059671683129	1
chr19	59025345	59025345	0.106524986946511	1	0.1912812015653	1
chr10	50605158	50605158	0.107252946919896	1	0.191886947336862	1
chr1	5890615	5890615	0.107439063972345	1	0.192041112963998	1
chr15	92165789	92165789	0.107575390053681	1	0.192155871833248	1
chr18	31021003	31021003	0.107840054360025	1	0.192378466762929	1
chr16	28634766	28634766	0.107871473261583	1	0.192404560426935	1
chr2	95612985	95612985	0.107878129808523	1	0.192410418188242	1
chr14	24567446	24567446	0.108187526110305	1	0.192670822304544	1
chr3	113254986	113254986	0.108290835718818	1	0.192760020033544	1
chr12	124086727	124086727	0.108520619719195	1	0.192946669609748	1
chr4	7812988	7812988	0.109349226682316	1	0.193649600966637	1
chr7	2106404	2106404	0.109524426997783	1	0.193800038927487	1
chr2	237027592	237027592	0.109593655085961	1	0.193858616540561	1
chr2	26785460	26785460	0.109686047957492	1	0.193935033699435	1
chr3	139397901	139397901	0.110420664477817	1	0.194557287707408	1
chr6	31731881	31731881	0.110580954128137	1	0.194688022289314	1
chr16	8889244	8889244	0.110703434591838	1	0.194791598159704	1
chr3	187387189	187387189	0.110797691296512	1	0.194869879151722	1
chr14	101505898	101505898	0.111373615737781	1	0.195356073340237	1
chr10	593275	593275	0.111898151636672	1	0.195795405438292	1
chr13	112999023	112999023	0.112008916577757	1	0.195889928404844	1
chr16	10276799	10276799	0.112601615517316	1	0.196395559710424	1
chr1	246310349	246310349	0.11285403177729	1	0.196606971641246	1
chr1	180204221	180204221	0.113153310127723	1	0.196860985472486	1
chr16	52297244	52297244	0.113591577178268	1	0.197232953315506	1
chr1	59008471	59008471	0.11400135420791	1	0.197580425065787	1
chr1	3561008	3561008	0.114803334983269	1	0.198250872473607	1
chr12	28369461	28369461	0.115084507526025	1	0.19848891059219	1
chr6	130007252	130007252	0.115355828379309	1	0.198716031973791	1
chr3	187664092	187664092	0.115374200448864	1	0.198731208900815	1
chr19	8840459	8840459	0.115651911587211	1	0.198966051876867	1
chr8	133117602	133117602	0.115705430224611	1	0.199009452562917	1
chr5	178771776	178771776	0.115885423253875	1	0.199167079594462	1
chr20	61340109	61340109	0.116068078901915	1	0.199326037935395	1
chr17	78867822	78867822	0.116908667649528	1	0.200031099387305	1
chr8	143820828	143820828	0.117137386602395	1	0.200219612796652	1
chr2	71723690	71723690	0.117176527098403	1	0.200251564221965	1
chr4	1400189	1400189	0.117434801119684	1	0.200467768866584	1
chr2	3451506	3451506	0.117570860939143	1	0.200582261473957	1
chr12	20848285	20848285	0.118387752379649	1	0.201258832904962	1
chr14	50474530	50474530	0.118619666475047	1	0.201458263051292	1
chr17	46824915	46824915	0.118871550211265	1	0.201672603862768	1
chr10	68685252	68685252	0.119228341127262	1	0.201970550903813	1
chr10	108650260	108650260	0.119421114726652	1	0.202136165791686	1
chr16	73099892	73099892	0.119465580460212	1	0.202174773763939	1
chr8	92570895	92570895	0.119620278611103	1	0.202303644512702	1
chr5	111093945	111093945	0.120470452786311	1	0.203020421487227	1
chr12	1482931	1482931	0.120471517833821	1	0.203020687749105	1
chr17	3512736	3512736	0.120685326121542	1	0.203202012087757	1
chr8	27183097	27183097	0.120739643544574	1	0.203243815202541	1
chr1	4481995	4481995	0.120809936680263	1	0.203304256648759	1
chr1	231133412	231133412	0.120890081505423	1	0.203369757070651	1
chr12	114863053	114863053	0.120986468305118	1	0.203448038062668	1
chr13	94608837	94608837	0.121158207216176	1	0.203593949571598	1
chr7	157579745	157579745	0.121505945228334	1	0.203891896612643	1
chr12	58013687	58013687	0.121926638994957	1	0.204256941646846	1
chr7	158809128	158809128	0.122203551347671	1	0.204491252099142	1
chr12	20336617	20336617	0.12227384448336	1	0.204548764664706	1
chr17	1082705	1082705	0.122677763751694	1	0.204889313606168	1
chr6	29719792	29719792	0.122749920720526	1	0.204951618885529	1
chr13	72439779	72439779	0.122749920720526	1	0.204951618885529	1
chr12	114075881	114075881	0.123119492206648	1	0.205262612758577	1
chr6	164137946	164137946	0.123275787928805	1	0.205394944911749	1
chr3	119279147	119279147	0.123980050595082	1	0.205978590947469	1
chr6	143586006	143586006	0.124076437394777	1	0.206056871939486	1
chr18	29304111	29304111	0.124672864000622	1	0.206564100816332	1
chr7	5157850	5157850	0.125399758926496	1	0.207169047802261	1
chr4	1580377	1580377	0.125507594986928	1	0.207259843102526	1
chr7	158883817	158883817	0.125715012989586	1	0.207436640989259	1
chr9	117608	117608	0.125986600104747	1	0.207669087608412	1
chr19	8464538	8464538	0.126400104800675	1	0.208018689453713	1
chr13	31905755	31905755	0.126503680671065	1	0.20810256194516	1
chr5	180581761	180581761	0.126871122062166	1	0.208415153389474	1
chr19	49689673	49689673	0.127203949409178	1	0.208697124717862	1
chr1	17053886	17053886	0.127400450674854	1	0.208861408296347	1
chr19	54485494	54485494	0.127526126281086	1	0.208963652857349	1
chr14	96343016	96343016	0.127763099352158	1	0.209162284218046	1
chr2	31806275	31806275	0.128275387204679	1	0.209593894721651	1
chr9	1043825	1043825	0.128430884141203	1	0.209727291922334	1
chr13	27077539	27077539	0.128433280498101	1	0.209729422017354	1
chr6	78176622	78176622	0.128568541531927	1	0.20984018695844	1
chr14	59932153	59932153	0.128669987307296	1	0.209921396831111	1
chr6	24583477	24583477	0.129166033185283	1	0.210331173860752	1
chr1	246668601	246668601	0.129548917765285	1	0.210654149518292	1
chr1	3446295	3446295	0.129711337510627	1	0.210790475599628	1
chr8	91681699	91681699	0.130195401604121	1	0.211208240485598	1
chr10	11443364	11443364	0.130847743204265	1	0.211750083406533	1
chr16	32895392	32895392	0.131115868915017	1	0.211974009645603	1
chr7	624424	624424	0.131333671130902	1	0.212160126698052	1
chr12	132932530	132932530	0.131481446472975	1	0.212279678281099	1
chr7	136832262	136832262	0.131943943354383	1	0.212667355574898	1
chr2	115918745	115918745	0.132630632736738	1	0.213236090945472	1
chr2	214148958	214148958	0.133475215412516	1	0.213956595586283	1
chr4	23236618	23236618	0.133508498147217	1	0.213984286821555	1
chr21	38362420	38362420	0.133866620372602	1	0.214280103767579	1
chr14	56233068	56233068	0.134718392119074	1	0.214995283170838	1
chr8	86976101	86976101	0.134835014821467	1	0.215093800065554	1
chr5	92635711	92635711	0.134905041695279	1	0.215153176464261	1
chr11	69632335	69632335	0.134922614979201	1	0.215169684700672	1
chr12	114260007	114260007	0.135046160490412	1	0.215271662999797	1
chr14	102274741	102274741	0.135076780606337	1	0.215297490401925	1
chr1	1562535	1562535	0.135221094544001	1	0.215417574508727	1
chr16	6069019	6069019	0.135400288787632	1	0.215562687232024	1
chr9	110572138	110572138	0.135506527276799	1	0.215650287389758	1
chr5	50679361	50679361	0.135566436199261	1	0.215700610884626	1
chr6	32139812	32139812	0.13578264084388	1	0.215884597842054	1
chr13	22248760	22248760	0.136188690207234	1	0.216221685379108	1
chr5	96789385	96789385	0.136577166286667	1	0.216545459822281	1
chr1	109656277	109656277	0.136944873939645	1	0.21685858379035	1
chr1	6063654	6063654	0.137050313643179	1	0.216947248995594	1
chr5	87389026	87389026	0.137064425522692	1	0.216959763303841	1
chr7	925032	925032	0.137547957092431	1	0.217361286215276	1
chr5	180335743	180335743	0.137837117491515	1	0.217598791810104	1
chr7	2643340	2643340	0.138025364638985	1	0.217757750151037	1
chr8	143425585	143425585	0.138067966539402	1	0.217791299147616	1
chr12	110888857	110888857	0.138074356824465	1	0.21779635812329	1
chr20	60347821	60347821	0.138218670762129	1	0.217917241015725	1
chr17	1626477	1626477	0.138321980370642	1	0.218007237530357	1
chr11	20690807	20690807	0.138703001117501	1	0.218332077021041	1
chr11	89224717	89224717	0.13907177381799	1	0.218632420418984	1
chr10	64320150	64320150	0.139089879625668	1	0.218647597346008	1
chr10	134411480	134411480	0.139382767691038	1	0.218892292011531	1
chr8	216788	216788	0.13972012148997	1	0.21917426333992	1
chr15	81453270	81453270	0.139928870802015	1	0.21934467094159	1
chr11	34464477	34464477	0.140310690334507	1	0.219664717718477	1
chr20	26188971	26188971	0.140441424916414	1	0.219772021255153	1
chr1	19832174	19832174	0.140607039804287	1	0.219909944907755	1
chr22	35019788	35019788	0.140819783044497	1	0.220084612699467	1
chr18	11150043	11150043	0.140852266993565	1	0.22011097262535	1
chr12	9065171	9065171	0.141589546132666	1	0.220734025418956	1
chr17	77136834	77136834	0.142380077647289	1	0.221390627209142	1
chr14	103862143	103862143	0.14252811925124	1	0.221513107672842	1
chr19	34972145	34972145	0.143175668137586	1	0.222058145736309	1
chr10	31610754	31610754	0.143292290839979	1	0.222154532536003	1
chr19	57018848	57018848	0.144214089460263	1	0.222932549742378	1
chr1	248512094	248512094	0.144357870874172	1	0.223053965158568	1
chr8	1080133	1080133	0.144551443259195	1	0.2232153198564	1
chr16	62700011	62700011	0.144796670448473	1	0.223423802906568	1
chr6	14118033	14118033	0.145699298213569	1	0.224174128877672	1
chr7	39053253	39053253	0.146659172282352	1	0.224977174700542	1
chr17	4448324	4448324	0.146915316208612	1	0.225189917940752	1
chr3	105178356	105178356	0.147044985743008	1	0.225298286524939	1
chr7	157617927	157617927	0.147179714253078	1	0.225410382775413	1
chr12	57489971	57489971	0.147684280511148	1	0.225827615137627	1
chr1	171096963	171096963	0.147960926601985	1	0.226062191851801	1
chr9	68377657	68377657	0.148035479927715	1	0.226123165821773	1
chr13	38004268	38004268	0.148202159863099	1	0.226266414711927	1
chr3	119536718	119536718	0.148723766881336	1	0.22670947447627	1
chr5	146614596	146614596	0.149044612443855	1	0.226979730282043	1
chr19	39927495	39927495	0.149219280235567	1	0.227126973100361	1
chr14	106183770	106183770	0.149449596759699	1	0.22731761660473	1
chr10	44185097	44185097	0.149735562016252	1	0.227558317342089	1
chr7	157347375	157347375	0.150477367607272	1	0.228168323303692	1
chr10	2543474	2543474	0.150820046643756	1	0.228456418655266	1
chr19	2901147	2901147	0.151065007571156	1	0.228661706562903	1
chr11	888956	888956	0.151319820188029	1	0.228879775040665	1
chr17	1645410	1645410	0.151536024832648	1	0.22906189816495	1
chr9	132312784	132312784	0.151718946742566	1	0.229216596315841	1
chr5	140630973	140630973	0.151970031693151	1	0.229421884223478	1
chr14	94844776	94844776	0.152226708143167	1	0.229635692511198	1
chr19	55669872	55669872	0.152300196421387	1	0.229699861623702	1
chr9	109623054	109623054	0.152345727202458	1	0.229737670810323	1
chr2	232761931	232761931	0.152479124403141	1	0.229850033322674	1
chr8	79711103	79711103	0.152888635170904	1	0.230191647311647	1
chr10	84264459	84264459	0.153407845832243	1	0.230627251743416	1
chr7	155796902	155796902	0.15357079810134	1	0.230761980253487	1
chr5	27523909	27523909	0.15358304614771	1	0.230772098204836	1
chr17	11503508	11503508	0.153810700053066	1	0.230961942923571	1
chr18	74209008	74209008	0.153866881309242	1	0.231007473704643	1
chr16	86112141	86112141	0.154265209078145	1	0.231344561241696	1
chr12	76414534	76414534	0.154782555906341	1	0.231769781460239	1
chr8	25107121	25107121	0.155609565298196	1	0.232459399723247	1
chr20	30063249	30063249	0.155834024061021	1	0.232644984251941	1
chr2	144992352	144992352	0.156056086466947	1	0.232834030185044	1
chr8	38847958	38847958	0.156443231236991	1	0.233163396127647	1
chr5	140501812	140501812	0.156454680497729	1	0.233171916507731	1
chr6	31367838	31367838	0.156678074213043	1	0.233357234774547	1
chr12	120930045	120930045	0.156910520832196	1	0.23355293725459	1
chr13	84455028	84455028	0.157095572837135	1	0.233710298024257	1
chr19	49655517	49655517	0.157148825212657	1	0.233751568615286	1
chr19	43383986	43383986	0.157440381968639	1	0.233994665709544	1
chr3	194763212	194763212	0.158158223990674	1	0.234594553719798	1
chr13	112983207	112983207	0.158238102553957	1	0.23466458059361	1
chr10	1438548	1438548	0.158693942888425	1	0.235044270031081	1
chr22	24384400	24384400	0.160045221917293	1	0.236170025249614	1
chr19	37742956	37742956	0.160099805602203	1	0.236217419863828	1
chr5	146910671	146910671	0.160342370172705	1	0.236419246367056	1
chr5	145583025	145583025	0.160506653751191	1	0.236553708615249	1
chr13	107570032	107570032	0.160914300685811	1	0.236888133533527	1
chr16	80061357	80061357	0.161298782837079	1	0.237214038071721	1
chr11	58610406	58610406	0.161542944978847	1	0.237417728408092	1
chr1	45249875	45249875	0.161591138378694	1	0.23745580385659	1
chr5	178358274	178358274	0.162078663876597	1	0.237866645933742	1
chr7	1277585	1277585	0.162118869420116	1	0.237900993715953	1
chr2	140029691	140029691	0.162312441805138	1	0.238060218318764	1
chr18	73139742	73139742	0.162568851993276	1	0.23827668922526	1
chr7	2754753	2754753	0.163409707002767	1	0.238984147034069	1
chr16	86539022	86539022	0.163927053830963	1	0.239411497347632	1
chr6	33036504	33036504	0.16413899828554	1	0.239581372425547	1
chr6	88776150	88776150	0.164176008686527	1	0.239610661232084	1
chr6	29911091	29911091	0.164217279277557	1	0.239643145181153	1
chr22	27834439	27834439	0.164623594902789	1	0.23997650505192	1
chr10	1451648	1451648	0.164805718027074	1	0.240132268250321	1
chr1	1169972	1169972	0.164850450022512	1	0.240171675008208	1
chr12	94640673	94640673	0.16501446733912	1	0.240308001089544	1
chr6	26242929	26242929	0.165297237453141	1	0.240545240422494	1
chr3	181182210	181182210	0.165526222667885	1	0.24073721523625	1
chr17	61518241	61518241	0.165701422983352	1	0.240884458054568	1
chr3	73734568	73734568	0.166048095948	1	0.241175748548673	1
chr2	144271431	144271431	0.166274418543968	1	0.241361333077367	1
chr3	146214926	146214926	0.166463464477071	1	0.241514433656992	1
chr7	28449474	28449474	0.166498611044915	1	0.241543988725407	1
chr2	105459317	105459317	0.166855401960912	1	0.241841669504575	1
chr2	176948105	176948105	0.16700717123115	1	0.241967078848929	1
chr17	32561989	32561989	0.16741029171385	1	0.24230549769537	1
chr16	15489794	15489794	0.168042397411296	1	0.242832696213037	1
chr7	27209197	27209197	0.168215467631742	1	0.242978873983845	1
chr6	40145993	40145993	0.168715241176015	1	0.243391047370384	1
chr18	14999803	14999803	0.168891506538992	1	0.24353749140307	1
chr6	30174131	30174131	0.168907482251649	1	0.24355080449695	1
chr1	31846397	31846397	0.169112503897408	1	0.243725472288662	1
chr5	176046281	176046281	0.16920250041204	1	0.243799759352515	1
chr1	11046185	11046185	0.169833274800097	1	0.244325360298916	1
chr6	133055183	133055183	0.170203112548097	1	0.244628632577513	1
chr7	119260946	119260946	0.170383105577361	1	0.244779070538363	1
chr11	23501632	23501632	0.171452413277841	1	0.245659066043862	1
chr2	27851430	27851430	0.171851007308622	1	0.245993757224018	1
chr22	48727673	48727673	0.171936211109457	1	0.246063784097829	1
chr1	151104003	151104003	0.172079726261489	1	0.246182004371488	1
chr5	92443321	92443321	0.172251465172547	1	0.246324454476009	1
chr4	5713100	5713100	0.172389921348904	1	0.246441077178402	1
chr19	58456554	58456554	0.172809816329894	1	0.246789081452437	1
chr3	196757701	196757701	0.172942148483066	1	0.24689904760789	1
chr6	41312735	41312735	0.173231575144028	1	0.247141345916515	1
chr1	176318588	176318588	0.173346334013277	1	0.24723879776372	1
chr21	38593042	38593042	0.173736407663975	1	0.247566033611302	1
chr4	1309416	1309416	0.174445729305927	1	0.248165122835923	1
chr5	72715731	72715731	0.174617468216985	1	0.24830917051171	1
chr15	71890066	71890066	0.174638769167194	1	0.248327276319388	1
chr6	28641622	28641622	0.175093810716029	1	0.248710427161268	1
chr14	90794949	90794949	0.175389095138298	1	0.248954855564913	1
chr15	23932864	23932864	0.175533941599717	1	0.249080264909267	1
chr10	49654342	49654342	0.175813782833085	1	0.249314042837808	1
chr21	34442292	34442292	0.175885407278162	1	0.249373152974638	1
chr12	124246927	124246927	0.175909104585269	1	0.249393388877336	1
chr5	143397012	143397012	0.176330597137525	1	0.249741925675127	1
chr12	125020161	125020161	0.176368406324146	1	0.24977387710044	1
chr2	234601254	234601254	0.176535352521407	1	0.249916060943084	1
chr4	1600531	1600531	0.17654280785398	1	0.249922451228146	1
chr8	1140574	1140574	0.176931816457167	1	0.25025394726577	1
chr11	15180922	15180922	0.177013825115471	1	0.250322909092071	1
chr9	1049244	1049244	0.177755896968369	1	0.250944630576289	1
chr8	869333	869333	0.177757494539635	1	0.250945961885677	1
chr2	145037160	145037160	0.17816567399801	1	0.251288640922161	1
chr6	54131017	54131017	0.178195495328302	1	0.25131207196739	1
chr9	138375675	138375675	0.178226647967983	1	0.251337899369519	1
chr12	130604404	130604404	0.178589562907164	1	0.251643035481259	1
chr13	48668791	48668791	0.178717368608417	1	0.25174874144667	1
chr8	4238976	4238976	0.178977772724719	1	0.251967608710065	1
chr2	196933901	196933901	0.179123417971771	1	0.252091154221276	1
chr10	80015831	80015831	0.179240040674164	1	0.252187274759093	1
chr12	103325781	103325781	0.179360923566599	1	0.252287389225074	1
chr12	133322256	133322256	0.180736166164452	1	0.253432581560673	1
chr4	93226245	93226245	0.180861309246929	1	0.253539618835472	1
chr10	45146765	45146765	0.181144345622828	1	0.253777923215932	1
chr9	23821570	23821570	0.181443091449506	1	0.254031138261539	1
chr11	128562143	128562143	0.181554921438102	1	0.254127791323111	1
chr11	2950092	2950092	0.181851537169759	1	0.254372219726757	1
chr12	83924766	83924766	0.182221641179636	1	0.254682681076049	1
chr6	29425910	29425910	0.182339861453295	1	0.254779866661377	1
chr22	44220872	44220872	0.182375540544894	1	0.254811019301057	1
chr11	77532707	77532707	0.182569379191794	1	0.254973439046399	1
chr18	32720455	32720455	0.182619170162907	1	0.255015508423061	1
chr6	26189355	26189355	0.182691327131739	1	0.255078878749932	1
chr12	125383138	125383138	0.182708101630029	1	0.255092990629446	1
chr4	188538807	188538807	0.182835907331281	1	0.255197631547346	1
chr10	38645121	38645121	0.182851350520183	1	0.255209879593716	1
chr5	140718731	140718731	0.183525791856167	1	0.255764236822899	1
chr4	148291437	148291437	0.183986424904432	1	0.256146056355391	1
chr14	103018726	103018726	0.184626252196328	1	0.256677781324978	1
chr8	143534636	143534636	0.185415984925318	1	0.257337844519572	1
chr17	21795943	21795943	0.185649230330103	1	0.257527955500185	1
chr8	93114150	93114150	0.185753604986126	1	0.257617419491062	1
chr3	134936427	134936427	0.185819105408018	1	0.257673068223482	1
chr6	30720311	30720311	0.186094686451344	1	0.257907112413901	1
chr1	54163070	54163070	0.186417928370762	1	0.25817337429151	1
chr3	148037650	148037650	0.186572626521653	1	0.258304375135294	1
chr8	63160282	63160282	0.187044975092533	1	0.258694182524115	1
chr19	55684939	55684939	0.187128048798347	1	0.258760481731639	1
chr5	145718669	145718669	0.187141361892227	1	0.258771664730499	1
chr14	89489494	89489494	0.187566848372647	1	0.259126325551475	1
chr4	21699534	21699534	0.188045054704834	1	0.25952225696348	1
chr10	118931160	118931160	0.188447908925657	1	0.259859877024289	1
chr16	72041376	72041376	0.189286101316372	1	0.26055482052485	1
chr11	16627327	16627327	0.189949359653497	1	0.261103586254603	1
chr1	227689829	227689829	0.190133879134681	1	0.261260414500515	1
chr15	100664651	100664651	0.190145594657296	1	0.261270266189987	1
chr10	78676267	78676267	0.19036898837261	1	0.261454253147415	1
chr15	29077493	29077493	0.190433423746992	1	0.261511233189224	1
chr13	53774217	53774217	0.190677319626882	1	0.261715722311228	1
chr11	30605797	30605797	0.190774771474087	1	0.261799062278919	1
chr16	10855738	10855738	0.190805391590012	1	0.261821960800394	1
chr2	13863069	13863069	0.190957959645882	1	0.261949233977891	1
chr6	168930191	168930191	0.191036773161655	1	0.262014468137906	1
chr1	91190366	91190366	0.191068724586968	1	0.262039496754401	1
chr2	66808851	66808851	0.191148603150251	1	0.26210526343817	1
chr7	1749674	1749674	0.192427725210287	1	0.263172707305507	1
chr13	112616931	112616931	0.192609582072694	1	0.263323677790112	1
chr14	102682062	102682062	0.193120006092072	1	0.263759015960003	1
chr15	24919822	24919822	0.193124798805869	1	0.263763276150045	1
chr9	137695819	137695819	0.193375351232699	1	0.26397655191401	1
chr6	94127427	94127427	0.194009587025165	1	0.264512803335516	1
chr9	139399348	139399348	0.194049260044929	1	0.264546352332095	1
chr7	19813079	19813079	0.194685093408661	1	0.265079408611069	1
chr20	2820927	2820927	0.194813165371791	1	0.265187777195256	1
chr15	31192891	31192891	0.194954816690679	1	0.265306263730792	1
chr5	16180048	16180048	0.19501818701755	1	0.265357652273171	1
chr18	43674357	43674357	0.19517075507342	1	0.265482262831892	1
chr4	25508222	25508222	0.195422905071517	1	0.265700065047777	1
chr15	89354338	89354338	0.195441809664827	1	0.265714975712923	1
chr5	8870588	8870588	0.195573076770488	1	0.265827071963396	1
chr19	55526208	55526208	0.195665203380141	1	0.265902956598515	1
chr11	28985617	28985617	0.195801795723355	1	0.266020644348419	1
chr4	20259899	20259899	0.195873153906554	1	0.266079221961493	1
chr20	43512143	43512143	0.196521235316656	1	0.266629851524389	1
chr10	70805603	70805603	0.196554784313235	1	0.266655945188395	1
chr20	60441789	60441789	0.196733712294988	1	0.266806649411122	1
chr8	140042087	140042087	0.197351173589165	1	0.267317073430499	1
chr19	7691003	7691003	0.197530900356551	1	0.267468310176982	1
chr8	142138638	142138638	0.197876774535566	1	0.267754807957289	1
chr5	178564971	178564971	0.198496099662886	1	0.26826709580981	1
chr3	171138553	171138553	0.198500626114805	1	0.268270557214219	1
chr4	109088779	109088779	0.198691802142929	1	0.268431379388295	1
chr18	76695123	76695123	0.1995459702463	1	0.269150552719719	1
chr8	30087400	30087400	0.199553159316996	1	0.269156410481026	1
chr11	120895273	120895273	0.200119498330671	1	0.26962716148064	1
chr11	14128237	14128237	0.200125888615734	1	0.269633019241947	1
chr17	41843967	41843967	0.200151449755984	1	0.269655118977789	1
chr10	80767136	80767136	0.200419042942982	1	0.269881175311879	1
chr15	25324124	25324124	0.200592645687183	1	0.270026554297054	1
chr6	111659754	111659754	0.200692493891287	1	0.270110426788501	1
chr14	57127077	57127077	0.200875415801205	1	0.270262462320616	1
chr5	140540201	140540201	0.201041829474711	1	0.270398788401952	1
chr5	76249776	76249776	0.201087626517659	1	0.270435266279185	1
chr4	57334163	57334163	0.201383975987439	1	0.27067969468283	1
chr4	7788250	7788250	0.201524828520694	1	0.270797382432734	1
chr1	202430474	202430474	0.201754346259194	1	0.270987759675224	1
chr2	21880071	21880071	0.201812923872268	1	0.271036751860705	1
chr5	51426	51426	0.202302313203314	1	0.271442268700304	1
chr18	19998951	19998951	0.202323347891645	1	0.271460374507981	1
chr2	31806042	31806042	0.202399232526764	1	0.27152294604922	1
chr5	176289125	176289125	0.202469259400575	1	0.271581257400416	1
chr2	173118470	173118470	0.202521979252342	1	0.271623593038956	1
chr2	237394573	237394573	0.202655110191147	1	0.27173568928943	1
chr7	70850180	70850180	0.203006309607714	1	0.2720285773548	1
chr6	166856074	166856074	0.203256063248911	1	0.272237326666846	1
chr10	80319770	80319770	0.203548951314282	1	0.272478027404205	1
chr10	37414597	37414597	0.203816810763157	1	0.272698225976988	1
chr7	95828497	95828497	0.204064700571212	1	0.272904312670258	1
chr2	60187357	60187357	0.20430327121355	1	0.273102145245322	1
chr17	6348200	6348200	0.204867746394082	1	0.273568369793016	1
chr10	80262264	80262264	0.205249033402819	1	0.273888150308025	1
chr22	17487931	17487931	0.20557307410787	1	0.274154145923757	1
chr2	233734820	233734820	0.206061398391405	1	0.274565786786541	1
chr1	76081962	76081962	0.20608988841231	1	0.274591880450547	1
chr12	126468463	126468463	0.206833557836473	1	0.275219193434195	1
chr2	240900096	240900096	0.207046301076683	1	0.275397322630316	1
chr7	2443303	2443303	0.207298184812902	1	0.275606870727995	1
chr12	128540887	128540887	0.207699707724337	1	0.275946088360069	1
chr15	99321216	99321216	0.207721274936423	1	0.275962596596481	1
chr1	201617443	201617443	0.207896208990013	1	0.276114099604841	1
chr7	27214056	27214056	0.208187499484118	1	0.276357729222853	1
chr14	92585304	92585304	0.208344593991907	1	0.276486333709739	1
chr19	49714044	49714044	0.208772743091103	1	0.276844455935124	1
chr12	130571246	130571246	0.209589102007854	1	0.277529015222458	1
chr19	56369928	56369928	0.209593095936018	1	0.277532210364989	1
chr2	168151004	168151004	0.209625047361331	1	0.277560167862138	1
chr7	36749772	36749772	0.209779745512223	1	0.277693032539065	1
chr4	162446260	162446260	0.210039084581014	1	0.277907373350541	1
chr4	17709900	17709900	0.210559892813619	1	0.278341646472922	1
chr5	24208918	24208918	0.210761186793091	1	0.278511521550837	1
chr10	3235857	3235857	0.211346962923832	1	0.2790102300476	1
chr11	65631880	65631880	0.211446278604181	1	0.279091173658393	1
chr9	123257038	123257038	0.211599112921929	1	0.279218979359646	1
chr6	150286508	150286508	0.212468724214201	1	0.279949601951806	1
chr12	120903935	120903935	0.21247884216555	1	0.279957856070012	1
chr6	166582464	166582464	0.21253129575544	1	0.280002321803573	1
chr17	74071705	74071705	0.212814598393216	1	0.280243022540932	1
chr17	28927378	28927378	0.212929889786221	1	0.280339409340626	1
chr1	225996810	225996810	0.213306916604916	1	0.280660521165024	1
chr1	152161683	152161683	0.213397445643303	1	0.280735607014509	1
chr7	121955894	121955894	0.213484779539159	1	0.280805367626443	1
chr19	22838537	22838537	0.214243625890346	1	0.281435609490745	1
chr13	89370107	89370107	0.214312055192892	1	0.281490459437532	1
chr8	143326234	143326234	0.214503763744771	1	0.281649950302221	1
chr14	84245709	84245709	0.214516810576774	1	0.28166113330108	1
chr4	129732568	129732568	0.214630238136635	1	0.281754857481999	1
chr19	55995271	55995271	0.21470772034302	1	0.281819559118258	1
chr21	31988616	31988616	0.215562420970146	1	0.28254112880658	1
chr13	21714266	21714266	0.21594743564517	1	0.282866234559141	1
chr4	97914176	97914176	0.216169231789219	1	0.283054747968488	1
chr1	239550283	239550283	0.216274138968997	1	0.283143146911855	1
chr10	61468611	61468611	0.216887340073131	1	0.283650642050579	1
chr2	240168848	240168848	0.216986389491602	1	0.283736644637046	1
chr3	23313729	23313729	0.217152536903231	1	0.283875899599036	1
chr3	13431720	13431720	0.217153601950741	1	0.283876698384669	1
chr2	53105695	53105695	0.21722948658586	1	0.283937938616519	1
chr4	5021113	5021113	0.217851208070078	1	0.284462208253532	1
chr6	32408863	32408863	0.21795238758357	1	0.284549542149388	1
chr5	180258154	180258154	0.218248204529594	1	0.28479769821932	1
chr6	108487506	108487506	0.218608723111877	1	0.285097509093509	1
chr7	154958660	154958660	0.218859275538708	1	0.285305725881799	1
chr10	42745966	42745966	0.219040333615482	1	0.285459092723302	1
chr19	12606729	12606729	0.219049386519321	1	0.285466548055876	1
chr9	129224091	129224091	0.21929115230419	1	0.285669173344736	1
chr20	44657637	44657637	0.22127719964928	1	0.287322659604692	1
chr1	91025768	91025768	0.221487014008836	1	0.287501587586445	1
chr4	11401173	11401173	0.222000633170745	1	0.287937458280092	1
chr2	1287856	1287856	0.222315088448202	1	0.288200258753293	1
chr7	11568529	11568529	0.222400025987159	1	0.288268688055838	1
chr5	158406603	158406603	0.222406948795977	1	0.288275344602779	1
chr22	44258572	44258572	0.222747763999317	1	0.288563972478107	1
chr15	61972967	61972967	0.22302254625701	1	0.288788963764687	1
chr5	112629565	112629565	0.223151683267651	1	0.288897598610752	1
chr21	45082112	45082112	0.224510151367215	1	0.290026815233694	1
chr16	51851838	51851838	0.224625709022097	1	0.290123202033389	1
chr19	39260954	39260954	0.224786531196174	1	0.290253936615295	1
chr10	72138124	72138124	0.224963595344784	1	0.290402244481124	1
chr1	116380572	116380572	0.225281778288527	1	0.290663713644936	1
chr1	158083475	158083475	0.225728831981034	1	0.291035415226079	1
chr4	121992988	121992988	0.225759185835081	1	0.291061775151962	1
chr17	54047999	54047999	0.227185816975313	1	0.292257024720551	1
chr5	110406107	110406107	0.227190343427232	1	0.29226048612496	1
chr19	2583601	2583601	0.227252648706593	1	0.292309744572318	1
chr10	83676596	83676596	0.227496810848361	1	0.292516630051221	1
chr6	36887307	36887307	0.228100692786779	1	0.293021728833046	1
chr3	3135232	3135232	0.228252994580772	1	0.293147936963033	1
chr19	54926805	54926805	0.228378403925126	1	0.293251246571545	1
chr15	79382548	79382548	0.228739455031165	1	0.293556915207041	1
chr16	20088273	20088273	0.228823327522612	1	0.293624545723954	1
chr3	167814123	167814123	0.22919662667502	1	0.293944858762718	1
chr13	20439201	20439201	0.229563003018611	1	0.294250527398214	1
chr19	17015427	17015427	0.229739534643466	1	0.29439910152592	1
chr6	74987753	74987753	0.229830329943731	1	0.294477648779815	1
chr8	68864549	68864549	0.230004731473565	1	0.294624359074378	1
chr10	134652069	134652069	0.230248893615333	1	0.294825120530095	1
chr4	124426923	124426923	0.230284306445055	1	0.294854941860388	1
chr10	92720690	92720690	0.230404390551857	1	0.294956121373879	1
chr11	69832045	69832045	0.230563615154668	1	0.295086589693908	1
chr8	143561205	143561205	0.231233263776856	1	0.295644142065622	1
chr3	144064632	144064632	0.231610024333673	1	0.295958064819324	1
chr10	102279690	102279690	0.232071722429448	1	0.296349736041288	1
chr15	72595097	72595097	0.232116188163009	1	0.296385681394765	1
chr5	169720975	169720975	0.232212574962703	1	0.296466092481803	1
chr5	16895511	16895511	0.232250650411202	1	0.29649538128834	1
chr2	133176249	133176249	0.23327895378253	1	0.297359667343061	1
chr11	32454964	32454964	0.233351643275117	1	0.297423836455564	1
chr2	77747049	77747049	0.233395310223045	1	0.297462444427818	1
chr2	1817891	1817891	0.233632283294117	1	0.297661874574147	1
chr10	38692145	38692145	0.233748373472755	1	0.297758261373842	1
chr7	127744210	127744210	0.233967506998028	1	0.297944112164414	1
chr2	145143754	145143754	0.234301665654428	1	0.298222089564638	1
chr11	56381124	56381124	0.234496569348838	1	0.298386373143123	1
chr3	115758614	115758614	0.234592423624777	1	0.298467050492039	1
chr6	127664845	127664845	0.234645676000299	1	0.29851258127311	1
chr9	140051205	140051205	0.235210417442709	1	0.298989988819664	1
chr5	31379132	31379132	0.235350204928454	1	0.299107676569567	1
chr7	118498931	118498931	0.235386682805687	1	0.299136699114227	1
chr16	82688759	82688759	0.235849445948972	1	0.299521447527372	1
chr3	28617854	28617854	0.23660376584824	1	0.300163138652411	1
chr12	72667398	72667398	0.236798137018895	1	0.300330084849673	1
chr4	4870486	4870486	0.236934196838353	1	0.300443778671412	1
chr18	31804565	31804565	0.236965349478034	1	0.300470404859173	1
chr3	105076751	105076751	0.237080907132916	1	0.300565194087602	1
chr2	70351463	70351463	0.23712617165211	1	0.300603802059855	1
chr9	139526158	139526158	0.237440360667689	1	0.300867933842444	1
chr5	115297690	115297690	0.237513582684032	1	0.300928375288661	1
chr7	56673049	56673049	0.237619022387565	1	0.301015176660762	1
chr15	81176570	81176570	0.238408488854677	1	0.301681097616663	1
chr1	158671873	158671873	0.239066954478006	1	0.302231460917682	1
chr3	171466200	171466200	0.239663913607606	1	0.302727773057546	1
chr19	28400822	28400822	0.239677492963364	1	0.302740021103916	1
chr11	44914828	44914828	0.239835652518664	1	0.302872619518966	1
chr2	234752321	234752321	0.239869467777121	1	0.302902440849258	1
chr5	87971573	87971573	0.240012184143519	1	0.303020394861039	1
chr19	56904901	56904901	0.240219069622422	1	0.303195328914629	1
chr3	167813648	167813648	0.240260872737207	1	0.303232339315616	1
chr2	723803	723803	0.240456308955372	1	0.303397421679734	1
chr3	61237223	61237223	0.240610474582508	1	0.303527357476008	1
chr8	2383594	2383594	0.240654940316069	1	0.303565965448261	1
chr9	95473718	95473718	0.240805644538796	1	0.303692972363881	1
chr19	58095595	58095595	0.24087087869881	1	0.303747556048791	1
chr10	3164740	3164740	0.241131815338867	1	0.303965890788431	1
chr20	9048763	9048763	0.241521622727688	1	0.304293925421646	1
chr1	47799638	47799638	0.241874685977398	1	0.304594268819589	1
chr5	1882900	1882900	0.242069855933686	1	0.30476121501685	1
chr12	114846347	114846347	0.242422919183396	1	0.30506315598606	1
chr16	69141478	69141478	0.242442356300462	1	0.305080729269982	1
chr16	1252140	1252140	0.242459397060629	1	0.305094841149495	1
chr17	50237267	50237267	0.243014819337322	1	0.305552545317106	1
chr14	81879247	81879247	0.2432778860724	1	0.305772743889889	1
chr1	161956573	161956573	0.243669291032486	1	0.306107435070044	1
chr7	133812369	133812369	0.243886560724616	1	0.306293818384371	1
chr4	3683268	3683268	0.243900406342251	1	0.306305267645108	1
chr16	49671991	49671991	0.2446858788812	1	0.306969591029744	1
chr11	1858572	1858572	0.245068497199324	1	0.307292566687284	1
chr2	145051829	145051829	0.245472948991413	1	0.307632849366869	1
chr3	238618	238618	0.245766635842417	1	0.307879141603658	1
chr2	144895454	144895454	0.24616389856381	1	0.308214897831324	1
chr4	123748386	123748386	0.246165229873198	1	0.308215962878834	1
chr11	113932189	113932189	0.246292769312573	1	0.308322467629878	1
chr1	50884480	50884480	0.246421373799458	1	0.308430569952187	1
chr13	111745598	111745598	0.246616810017624	1	0.308592190911896	1
chr2	17699980	17699980	0.246741420576345	1	0.308694169211021	1
chr4	99501119	99501119	0.247203917457753	1	0.309079183886044	1
chr5	3590820	3590820	0.247337048396558	1	0.309191280136518	1
chr12	54577528	54577528	0.24750053318941	1	0.309328937527242	1
chr6	26597334	26597334	0.248683534711629	1	0.310322893116358	1
chr12	86658385	86658385	0.249240022035833	1	0.31078938392593	1
chr3	62352633	62352633	0.249723021081817	1	0.311200226003082	1
chr13	112820997	112820997	0.249848164164293	1	0.311302470564084	1
chr3	11886989	11886989	0.250485861361168	1	0.311845911056285	1
chr17	2831903	2831903	0.250515948953338	1	0.311871472196535	1
chr16	51248634	51248634	0.250819487493813	1	0.312125486027775	1
chr4	190735150	190735150	0.250903626247137	1	0.312194181592198	1
chr11	134608598	134608598	0.251083885538279	1	0.312347015909946	1
chr1	3129969	3129969	0.251138202961311	1	0.312391747905384	1
chr5	117645500	117645500	0.251699482999312	1	0.3128601025481	1
chr21	46131601	46131601	0.251820632153625	1	0.31296367841849	1
chr5	43396953	43396953	0.252124703217855	1	0.313216360940341	1
chr5	168728076	168728076	0.252239462087104	1	0.313312215216281	1
chr14	89878619	89878619	0.252330523649247	1	0.31339022994642	1
chr8	58117687	58117687	0.252435430829025	1	0.313475700009133	1
chr7	100230985	100230985	0.252520368367982	1	0.313546791930455	1
chr1	158901938	158901938	0.25262314545274	1	0.313633327040678	1
chr8	144668756	144668756	0.252743762083297	1	0.31373557160168	1
chr3	131756545	131756545	0.253090168786067	1	0.314026063310152	1
chr20	34319899	34319899	0.25428382078339	1	0.315023746565555	1
chr11	128205290	128205290	0.254308050614253	1	0.315042917420742	1
chr8	143532613	143532613	0.256645563637787	1	0.317012989053175	1
chr14	29234890	29234890	0.25693818544128	1	0.31725422231429	1
chr12	130572514	130572514	0.257912703913331	1	0.318073776373572	1
chr11	20882850	20882850	0.258048763732789	1	0.318189067766577	1
chr11	3254240	3254240	0.258103081155822	1	0.318236196118914	1
chr16	989298	989298	0.25811106901215	1	0.318242586403976	1
chr15	24506388	24506388	0.258418335218911	1	0.31850059416338	1
chr17	28927953	28927953	0.259291407915593	1	0.31923574320746	1
chr8	144917532	144917532	0.259628229190769	1	0.319519312107114	1
chr13	93879544	93879544	0.259889165830826	1	0.31974590096496	1
chr16	85171958	85171958	0.26012933404443	1	0.319948792515698	1
chr14	29235894	29235894	0.260717506532069	1	0.320450429893115	1
chr3	105149981	105149981	0.261170151724006	1	0.320831184378096	1
chr19	58095468	58095468	0.261320855946733	1	0.320954463627429	1
chr6	167190149	167190149	0.261332038945592	1	0.320963782793146	1
chr17	64826184	64826184	0.261579396229892	1	0.321169070700783	1
chr21	34398226	34398226	0.261616406630879	1	0.321199690816708	1
chr17	21792854	21792854	0.261762850663565	1	0.321322703804163	1
chr3	148664839	148664839	0.262167036193776	1	0.321661388912483	1
chr16	49884482	49884482	0.262224282497462	1	0.321711712407351	1
chr20	22558233	22558233	0.26232812462973	1	0.321798513779452	1
chr6	73867933	73867933	0.262517703086588	1	0.321956407072874	1
chr3	128444369	128444369	0.262930408996882	1	0.322305210132542	1
chr2	10183013	10183013	0.263344712478443	1	0.322653480668456	1
chr8	1202533	1202533	0.263735318652896	1	0.322981781563548	1
chr6	31240047	31240047	0.264014361100631	1	0.323215559492089	1
chr20	60119597	60119597	0.264646733059953	1	0.323750745866085	1
chr1	92203667	92203667	0.264731404337033	1	0.323820772739896	1
chr18	77560089	77560089	0.264989678358314	1	0.324035646075127	1
chr2	216484453	216484453	0.26519177112342	1	0.324207651248063	1
chr16	49670144	49670144	0.2652229237631	1	0.324232946126435	1
chr1	228401758	228401758	0.265231444143184	1	0.324239868935253	1
chr10	135342560	135342560	0.26539120126975	1	0.3243772600641	1
chr2	36825736	36825736	0.265665717265565	1	0.324615298182683	1
chr2	6639049	6639049	0.266256818633858	1	0.325111610322547	1
chr8	80783997	80783997	0.266296225391744	1	0.325143828009738	1
chr9	1050680	1050680	0.26653399724845	1	0.325340595537291	1
chr14	97685158	97685158	0.266673518472317	1	0.325458017025317	1
chr11	57304885	57304885	0.266736888799188	1	0.325510470615206	1
chr3	147112438	147112438	0.266765378820092	1	0.325534700446069	1
chr8	77595027	77595027	0.267503190482948	1	0.326156954454042	1
chr5	113590940	113590940	0.267626469732282	1	0.326258932753166	1
chr8	142192568	142192568	0.267855987470781	1	0.326451706352556	1
chr12	130641648	130641648	0.269076265655866	1	0.327482139818905	1
chr3	188405973	188405973	0.269555537035563	1	0.327886591610994	1
chr17	7826155	7826155	0.269558199654339	1	0.327888987967892	1
chr21	32128708	32128708	0.269606393054186	1	0.327928927249533	1
chr3	39321867	39321867	0.269719021828415	1	0.328024781525473	1
chr4	184060895	184060895	0.269863602027957	1	0.32814539815603	1
chr19	1325348	1325348	0.269885701763799	1	0.328164569011218	1
chr2	241099106	241099106	0.270055310579836	1	0.328305954068229	1
chr8	8203377	8203377	0.270121343525483	1	0.328362401586282	1
chr11	16628808	16628808	0.270413166543343	1	0.328599640919232	1
chr3	87843755	87843755	0.270482394631522	1	0.328657153484796	1
chr10	88391965	88391965	0.270699930585528	1	0.328836347728427	1
chr4	69435601	69435601	0.270887112685488	1	0.328992643450584	1
chr3	46799010	46799010	0.271071632166671	1	0.329152134315272	1
chr2	144915087	144915087	0.271412979893767	1	0.32943969714309	1
chr12	130603995	130603995	0.271762848000946	1	0.329731253899072	1
chr16	49636483	49636483	0.271902369224813	1	0.329850272958364	1
chr10	105357975	105357975	0.271939379625801	1	0.329881958121799	1
chr16	68563886	68563886	0.272323861777069	1	0.330205732564973	1
chr17	32575548	32575548	0.272754939756919	1	0.330570511337298	1
chr2	136874716	136874716	0.272866503483637	1	0.330664235518216	1
chr8	29156846	29156846	0.273282670798341	1	0.331021292696091	1
chr7	149536854	149536854	0.273303439224794	1	0.331038865980013	1
chr18	32617356	32617356	0.273532158177661	1	0.331229243222504	1
chr10	61764026	61764026	0.273658632569526	1	0.331334682926037	1
chr17	46671131	46671131	0.273834631670626	1	0.331480594434967	1
chr6	32732764	32732764	0.273949656801753	1	0.331578578805927	1
chr8	1317118	1317118	0.274341594285594	1	0.331910873629184	1
chr8	104512168	104512168	0.274448631560393	1	0.331997408739407	1
chr6	29895215	29895215	0.274631553470311	1	0.332153171937809	1
chr10	131708262	131708262	0.275090322685432	1	0.33254617446916	1
chr2	3896439	3896439	0.275166207320551	1	0.332610609843542	1
chr11	117965421	117965421	0.275580777063989	1	0.332955951498801	1
chr12	106975671	106975671	0.276407253932089	1	0.333649829951852	1
chr14	50802971	50802971	0.277237990990231	1	0.334352228784986	1
chr11	131630464	131630464	0.277562564219037	1	0.334623017114515	1
chr4	98270564	98270564	0.277829358620401	1	0.334847742139217	1
chr10	80066609	80066609	0.278058343835146	1	0.335041580786117	1
chr19	47951302	47951302	0.278303837286302	1	0.335246602431876	1
chr6	30039376	30039376	0.279058689709325	1	0.335881637009975	1
chr1	101004934	101004934	0.280366035528387	1	0.336985558754544	1
chr4	20257590	20257590	0.280618451788361	1	0.337194574328468	1
chr1	42843232	42843232	0.280781137795581	1	0.33733356302858	1
chr10	37414802	37414802	0.281336826334152	1	0.337793929814967	1
chr2	115442503	115442503	0.281450253894013	1	0.337889517829028	1
chr12	83744367	83744367	0.282111382136118	1	0.338448934033886	1
chr14	36990534	36990534	0.282177415081765	1	0.338503251456918	1
chr2	115207893	115207893	0.2824386179837	1	0.338725047600967	1
chr12	133049413	133049413	0.282568287518096	1	0.338833682447032	1
chr8	65291513	65291513	0.282678253673549	1	0.338926075318562	1
chr17	46675072	46675072	0.28270035340939	1	0.338946044959383	1
chr9	133028661	133028661	0.282728843430294	1	0.338971339837756	1
chr6	30899162	30899162	0.283952583019788	1	0.340013755088597	1
chr3	148664701	148664701	0.284052697485769	1	0.340099491413188	1
chr5	175200071	175200071	0.284272363534797	1	0.340283744632493	1
chr8	125935564	125935564	0.284322420767787	1	0.340325814009156	1
chr13	114749079	114749079	0.284345053027384	1	0.340344718602466	1
chr7	105399252	105399252	0.284935089348167	1	0.340844492146739	1
chr10	133981681	133981681	0.285348061520339	1	0.34119196389702	1
chr13	53420135	53420135	0.285540302595973	1	0.341356513737382	1
chr7	157607581	157607581	0.285720828148993	1	0.341510945626396	1
chr3	26700158	26700158	0.285976972075253	1	0.341728481580403	1
chr14	102094930	102094930	0.286065903542375	1	0.341801969858623	1
chr12	72665771	72665771	0.28615110734321	1	0.341875458136843	1
chr4	115785488	115785488	0.286362519274032	1	0.34205731499925	1
chr15	41203883	41203883	0.286859363937651	1	0.342477742503996	1
chr11	55417018	55417018	0.287655486951704	1	0.343149254959327	1
chr7	157960898	157960898	0.287869561501302	1	0.343330845559857	1
chr17	12922839	12922839	0.287934263137561	1	0.343385162982889	1
chr9	116971621	116971621	0.28803677396044	1	0.343473828188133	1
chr16	26227882	26227882	0.288041566674237	1	0.34347755585442	1
chr1	217114101	217114101	0.288320609121972	1	0.343712665092349	1
chr12	128896756	128896756	0.288835293331391	1	0.344139749144035	1
chr14	29236476	29236476	0.288839553521433	1	0.344143210548444	1
chr12	130591397	130591397	0.289041646286539	1	0.344314683197624	1
chr11	285037	285037	0.289259182240546	1	0.34449893641693	1
chr12	126374295	126374295	0.289303381712229	1	0.344538343174816	1
chr8	216578	216578	0.289713957527503	1	0.344889276329505	1
chr4	156874766	156874766	0.289987674737685	1	0.345120125377393	1
chr2	144582331	144582331	0.290828529747176	1	0.345839032446939	1
chr4	57976566	57976566	0.290993878373172	1	0.345979884980194	1
chr1	110693237	110693237	0.29131259384067	1	0.346249075738457	1
chr7	79083445	79083445	0.291462233015887	1	0.346379810320364	1
chr15	71507300	71507300	0.291568737766931	1	0.34646820926373	1
chr5	80689953	80689953	0.292473495627048	1	0.347238504875654	1
chr2	149895362	149895362	0.292614880684059	1	0.34735592636368	1
chr2	132181575	132181575	0.293119979465884	1	0.347791530795449	1
chr22	31318349	31318349	0.293707353167891	1	0.348287576673436	1
chr13	53426032	53426032	0.293737707021938	1	0.348313137813686	1
chr5	92744116	92744116	0.294547675653626	1	0.349003821124206	1
chr10	22623460	22623460	0.294680274068676	1	0.349118846255333	1
chr5	16614241	16614241	0.295423410969084	1	0.349754945880942	1
chr13	20531619	20531619	0.295579174167486	1	0.349888076819747	1
chr15	66274614	66274614	0.295598345022674	1	0.349903253746771	1
chr1	1886501	1886501	0.295689939108571	1	0.349982599786298	1
chr5	72715464	72715464	0.295811088262884	1	0.350086441918566	1
chr2	37384248	37384248	0.296089065663108	1	0.35032208368025	1
chr6	47065652	47065652	0.296205688365501	1	0.350423263193742	1
chr2	145149645	145149645	0.296303406474584	1	0.350505005590168	1
chr21	39287834	39287834	0.29639739691738	1	0.350583819105941	1
chr1	111971624	111971624	0.296720106313042	1	0.350851412292938	1
chr12	98151379	98151379	0.29673821212072	1	0.350868186791227	1
chr4	4858752	4858752	0.297010598021514	1	0.351097438267849	1
chr5	95047004	95047004	0.297160237196731	1	0.351225776492857	1
chr8	135494242	135494242	0.297308278800682	1	0.35134905574219	1
chr13	79352486	79352486	0.297408393266663	1	0.35143266197176	1
chr16	30018720	30018720	0.297551642156817	1	0.351555674959215	1
chr7	158713773	158713773	0.297655218027207	1	0.351645671473847	1
chr2	19563387	19563387	0.297775302134009	1	0.351747117249217	1
chr19	55866087	55866087	0.297794472989197	1	0.351763359223751	1
chr19	34290298	34290298	0.297828288247653	1	0.35179238176841	1
chr2	65212362	65212362	0.297965146852745	1	0.351911667089579	1
chr4	176987453	176987453	0.29943597746466	1	0.353143394535401	1
chr14	95370499	95370499	0.299468461413728	1	0.353170553246917	1
chr14	38725710	38725710	0.299498815267776	1	0.353197711958433	1
chr4	7985238	7985238	0.299684666058347	1	0.353354540204345	1
chr8	68624190	68624190	0.299782650429307	1	0.353437613910159	1
chr1	149156670	149156670	0.299893149108515	1	0.353529474257935	1
chr17	72109759	72109759	0.300195888863357	1	0.353785351922318	1
chr4	190236439	190236439	0.300605932154876	1	0.354133356196353	1
chr5	344218	344218	0.300951273810136	1	0.354421185286049	1
chr16	6068831	6068831	0.300985621592347	1	0.35444781147381	1
chr7	2764129	2764129	0.301116622436131	1	0.354560440248039	1
chr21	47013203	47013203	0.301269723015757	1	0.354687713425536	1
chr21	38378634	38378634	0.301607875600321	1	0.354968087182659	1
chr12	133022955	133022955	0.302036024699517	1	0.355329138288698	1
chr5	3517522	3517522	0.303156720942375	1	0.356260522336576	1
chr4	187422895	187422895	0.303414728701779	1	0.35647725950495	1
chr12	126411177	126411177	0.303607236039291	1	0.356639412988414	1
chr2	468179	468179	0.303678061698735	1	0.356698523125243	1
chr9	124131165	124131165	0.303882550820739	1	0.356869196988791	1
chr1	240620177	240620177	0.304077188253272	1	0.357033480567276	1
chr5	73244708	73244708	0.304174107576721	1	0.357113891654314	1
chr6	6004762	6004762	0.304269961852661	1	0.35719456900323	1
chr6	29855890	29855890	0.304424660003552	1	0.357331161346444	1
chr2	144841354	144841354	0.30466882214532	1	0.357536449254081	1
chr1	167127353	167127353	0.304889819503736	1	0.357720436211509	1
chr3	105159482	105159482	0.304958781330037	1	0.357776617467684	1
chr11	128750088	128750088	0.305103627791456	1	0.357902026812039	1
chr4	182287231	182287231	0.305144099596853	1	0.357935575808617	1
chr17	21193432	21193432	0.305239687610915	1	0.3580154543719	1
chr4	7965715	7965715	0.305819339718471	1	0.358502979869803	1
chr14	104690882	104690882	0.305834516645494	1	0.358516026701806	1
chr3	54119792	54119792	0.305958062156705	1	0.358624927809748	1
chr2	105455216	105455216	0.306028621554272	1	0.358684836732211	1
chr9	115987035	115987035	0.306962668220926	1	0.359480959746263	1
chr7	155605092	155605092	0.307296294353571	1	0.35976532743155	1
chr11	13989610	13989610	0.307590779990207	1	0.360020140048422	1
chr8	145582547	145582547	0.307609152059762	1	0.360036914546712	1
chr14	52535178	52535178	0.308174159764049	1	0.360521511163961	1
chr1	28763330	28763330	0.308208773808139	1	0.360550799970498	1
chr12	38546326	38546326	0.30855731060593	1	0.36084129167897	1
chr8	20899208	20899208	0.308740498777725	1	0.36099838618676	1
chr16	85864047	85864047	0.309535290482389	1	0.361664040880784	1
chr7	39649443	39649443	0.309819658167676	1	0.361904475356265	1
chr7	44365303	44365303	0.310355110803549	1	0.362362712047631	1
chr8	1362561	1362561	0.310595279017153	1	0.362567467431513	1
chr15	79383947	79383947	0.31060672827789	1	0.36257785164474	1
chr15	31175007	31175007	0.310815743851814	1	0.362758909721514	1
chr9	136152547	136152547	0.310831187040715	1	0.362772489077272	1
chr2	240874769	240874769	0.311028220830146	1	0.362939435274533	1
chr5	32177881	32177881	0.311088928538241	1	0.362991356340667	1
chr3	122748132	122748132	0.311201823574347	1	0.363088808187872	1
chr1	34642305	34642305	0.311475008260775	1	0.363320189759515	1
chr1	3606550	3606550	0.311571927584225	1	0.363403529727207	1
chr21	31655654	31655654	0.311711981331847	1	0.363524945143397	1
chr9	130168651	130168651	0.311823811320443	1	0.363622396990602	1
chr1	54940533	54940533	0.311985964803907	1	0.363758190548183	1
chr2	53160678	53160678	0.31241225006996	1	0.364116579035445	1
chr1	38510182	38510182	0.312463106088584	1	0.364160778507128	1
chr19	57642998	57642998	0.312570143363383	1	0.36425636652119	1
chr1	23474871	23474871	0.313072047002677	1	0.364683983096631	1
chr10	78897816	78897816	0.313084028787169	1	0.364693834786103	1
chr11	116455679	116455679	0.313607765900427	1	0.365135296979179	1
chr7	3084077	3084077	0.314627815153549	1	0.366000381819532	1
chr3	38664451	38664451	0.314630477772325	1	0.366002778176431	1
chr8	143433909	143433909	0.31473352111896	1	0.366090378334165	1
chr5	169960825	169960825	0.31478144825693	1	0.366131648925194	1
chr3	172167030	172167030	0.315668899095003	1	0.366885436300707	1
chr1	27481531	27481531	0.31580282881944	1	0.366998065074935	1
chr6	86000337	86000337	0.315951402947146	1	0.367128000871209	1
chr15	67409910	67409910	0.316106367359915	1	0.367259534238748	1
chr5	87969330	87969330	0.316160152259192	1	0.367304798757942	1
chr13	64913800	64913800	0.316396326544632	1	0.367510885451211	1
chr8	119759090	119759090	0.316687084514981	1	0.367756911426123	1
chr7	3134592	3134592	0.316727822582256	1	0.367793123041477	1
chr6	156954565	156954565	0.316823410596317	1	0.367874066652271	1
chr17	34998374	34998374	0.317022308218892	1	0.368045805563329	1
chr17	17716006	17716006	0.317453386198742	1	0.368412448168797	1
chr9	14081508	14081508	0.317765711381178	1	0.368680041355795	1
chr12	126727103	126727103	0.31777662811816	1	0.368690425569022	1
chr11	80653256	80653256	0.318744223781393	1	0.36951264224708	1
chr11	45672756	45672756	0.319950390086964	1	0.3705350878571	1
chr17	6347153	6347153	0.320007370128772	1	0.370585943875724	1
chr7	2019874	2019874	0.320322357929984	1	0.370856465943375	1
chr4	26063077	26063077	0.320343126356438	1	0.370873506703542	1
chr7	23719552	23719552	0.321007982264829	1	0.371438780669707	1
chr9	133710827	133710827	0.321136586751714	1	0.371547948039527	1
chr15	44223008	44223008	0.321287024712564	1	0.371674688693269	1
chr4	172032402	172032402	0.321756710664667	1	0.372073815247806	1
chr1	77332991	77332991	0.321819548467783	1	0.372125470052062	1
chr4	80247171	80247171	0.321979571856226	1	0.372258867252745	1
chr14	66480528	66480528	0.322045604801873	1	0.372314782247043	1
chr12	27932989	27932989	0.322253821590164	1	0.372492645181286	1
chr8	124173385	124173385	0.322297222276214	1	0.372528856796641	1
chr1	152731117	152731117	0.322396271694685	1	0.372615125644986	1
chr2	130634806	130634806	0.322411981145464	1	0.372626308643846	1
chr7	1133730	1133730	0.323339903788933	1	0.373407254730874	1
chr5	45695241	45695241	0.324222828175086	1	0.37416849743896	1
chr2	108086048	108086048	0.324424122154559	1	0.374340502611896	1
chr8	21867345	21867345	0.324727660695034	1	0.374596114014401	1
chr8	2079369	2079369	0.325037323258694	1	0.374862908415766	1
chr1	8120055	8120055	0.325084984134786	1	0.374903912744918	1
chr14	101488345	101488345	0.325302253826915	1	0.375081243155406	1
chr8	69243486	69243486	0.325422604195595	1	0.375184819025796	1
chr17	78809403	78809403	0.325534434184191	1	0.375282537134878	1
chr4	169480345	169480345	0.325840901605319	1	0.375544805084324	1
chr1	207818395	207818395	0.326062165225613	1	0.375732785969916	1
chr2	237921310	237921310	0.326379549383724	1	0.376002242990057	1
chr2	177029073	177029073	0.327620862257139	1	0.377059835167922	1
chr1	50513749	50513749	0.327713521390547	1	0.377138648683694	1
chr6	119362849	119362849	0.328763924497717	1	0.378043406543812	1
chr17	78926130	78926130	0.328938858551306	1	0.37819171440964	1
chr1	33592944	33592944	0.329056013777455	1	0.378291030089989	1
chr13	112906400	112906400	0.32938404841067	1	0.378573267680255	1
chr18	70538624	70538624	0.329433839381783	1	0.378616668366305	1
chr13	25875020	25875020	0.329496677184898	1	0.378670187003705	1
chr14	43950071	43950071	0.32979169534529	1	0.378919141859269	1
chr15	31179100	31179100	0.329996184467294	1	0.379095407222247	1
chr7	99516603	99516603	0.330047306747795	1	0.379138009122664	1
chr6	32827216	32827216	0.330071536578657	1	0.379158777549118	1
chr12	1459744	1459744	0.330595806215671	1	0.379611156479177	1
chr20	6104886	6104886	0.330884167829122	1	0.37986144264413	1
chr17	52981853	52981853	0.330913989159414	1	0.379886204998747	1
chr15	37395115	37395115	0.332251955094402	1	0.381018616764221	1
chr1	6009857	6009857	0.332565079062471	1	0.381282748546809	1
chr16	23316324	23316324	0.332574398228187	1	0.381291268926893	1
chr4	157656850	157656850	0.33298177890093	1	0.381638474415296	1
chr13	94891445	94891445	0.333078964486257	1	0.381723944478008	1
chr6	91153758	91153758	0.333137808361209	1	0.381774267972876	1
chr5	140381745	140381745	0.333538532487011	1	0.382117745794993	1
chr8	76771328	76771328	0.333781363319391	1	0.382327027630794	1
chr17	41438351	41438351	0.333894790879253	1	0.382420751811712	1
chr14	24045549	24045549	0.333921150805136	1	0.382444182856942	1
chr3	115341135	115341135	0.333957362420491	1	0.382475335496622	1
chr10	133322245	133322245	0.334370334592663	1	0.382821742199392	1
chr6	33096133	33096133	0.334761207028994	1	0.38315616711767	1
chr6	84563387	84563387	0.335024806287827	1	0.383381690928005	1
chr6	29573253	29573253	0.335197610246396	1	0.383525738603792	1
chr1	214813712	214813712	0.33530411499744	1	0.383616267642179	1
chr2	776719	776719	0.337515419890987	1	0.385507792020717	1
chr4	47034221	47034221	0.337526602889847	1	0.385517111186434	1
chr4	143771325	143771325	0.337874607163882	1	0.385815857013112	1
chr14	52733243	52733243	0.338052203836248	1	0.385968158807104	1
chr4	80247271	80247271	0.338244977435637	1	0.386130312290568	1
chr6	98366864	98366864	0.338473962650381	1	0.386328144865632	1
chr6	1524494	1524494	0.338920217557255	1	0.386709698136247	1
chr20	35169846	35169846	0.339346769085185	1	0.38707128176604	1
chr10	21808126	21808126	0.33938298070054	1	0.387103233191354	1
chr11	128564180	128564180	0.339425848862835	1	0.387140776116097	1
chr19	37997791	37997791	0.339498272093545	1	0.387203081395457	1
chr5	3932145	3932145	0.339869441150933	1	0.387518601720425	1
chr2	238165917	238165917	0.339897132386204	1	0.387542299027532	1
chr12	97578088	97578088	0.339950651023604	1	0.387586764761093	1
chr14	30628489	30628489	0.340294395107598	1	0.387882581707117	1
chr16	3406923	3406923	0.340362025624511	1	0.387944088200845	1
chr10	134407873	134407873	0.340463737661757	1	0.388030090787312	1
chr18	78005477	78005477	0.340511931061605	1	0.388072958949608	1
chr2	159440819	159440819	0.34071855027863	1	0.388246827955687	1
chr4	1579657	1579657	0.341059099220092	1	0.388540781068567	1
chr1	212761056	212761056	0.341827797260751	1	0.389193655192466	1
chr17	78652902	78652902	0.342030156287734	1	0.389370186817321	1
chr12	99139768	99139768	0.342370172705442	1	0.38965881469265	1
chr10	131355243	131355243	0.342519279356903	1	0.389785289084514	1
chr10	34344580	34344580	0.342530462355763	1	0.389794341988353	1
chr5	77930038	77930038	0.342552295829727	1	0.389812714057908	1
chr20	44657812	44657812	0.342978847357657	1	0.390182019282153	1
chr1	230502617	230502617	0.343229666046365	1	0.390396626355506	1
chr14	99664135	99664135	0.343537731038759	1	0.390661024399972	1
chr15	100171683	100171683	0.344235869681852	1	0.391253190815776	1
chr5	76926550	76926550	0.344596654526013	1	0.391563385903191	1
chr20	44098409	44098409	0.344646445497126	1	0.391606520327364	1
chr8	143592375	143592375	0.344730317988573	1	0.39168160617685	1
chr10	5047487	5047487	0.345183229442386	1	0.392067153375628	1
chr2	3649318	3649318	0.345183495704264	1	0.392067419637506	1
chr13	113735031	113735031	0.345254587625586	1	0.392126529774335	1
chr1	105031120	105031120	0.345255120149341	1	0.39212706229809	1
chr1	39340282	39340282	0.345353903305934	1	0.392210136003904	1
chr19	58199822	58199822	0.345830778328733	1	0.392616717891014	1
chr20	62664352	62664352	0.345845955255757	1	0.392630829770528	1
chr2	144911452	144911452	0.346118873680306	1	0.392860613770905	1
chr12	65518055	65518055	0.346282358473159	1	0.393001998827915	1
chr4	42153081	42153081	0.346431997648375	1	0.393130603314801	1
chr2	27851776	27851776	0.346448505884787	1	0.393143916408681	1
chr6	31276797	31276797	0.346465812906831	1	0.393158827073827	1
chr20	61340542	61340542	0.346485782547652	1	0.393175069048361	1
chr13	68317175	68317175	0.346714767762396	1	0.393369972742772	1
chr1	113261488	113261488	0.346892896958517	1	0.393521742013009	1
chr4	158965418	158965418	0.347187648857031	1	0.393775223320493	1
chr6	101880078	101880078	0.347321578581469	1	0.393890514713498	1
chr1	29138077	29138077	0.347326105033388	1	0.39389477490354	1
chr1	3310103	3310103	0.347882326095714	1	0.394371649926339	1
chr1	115972057	115972057	0.348002942726271	1	0.394474427011096	1
chr11	32005539	32005539	0.348210360728929	1	0.394650958635951	1
chr2	53764920	53764920	0.348218348585257	1	0.394657082659136	1
chr12	117768856	117768856	0.348551442194147	1	0.394939852773157	1
chr9	90394473	90394473	0.348570613049335	1	0.394954763438304	1
chr8	15397237	15397237	0.348701081369364	1	0.395068190998165	1
chr8	99986964	99986964	0.348713063153856	1	0.395079107735147	1
chr15	63758958	63758958	0.348820899214288	1	0.395167772940391	1
chr22	50982818	50982818	0.349065593879811	1	0.395379451133091	1
chr18	47794623	47794623	0.349163311988894	1	0.395465719981436	1
chr17	62775188	62775188	0.349503328406601	1	0.395757809261174	1
chr19	23076606	23076606	0.34953022085624	1	0.395780175258893	1
chr4	156297854	156297854	0.349547527878284	1	0.395796417233427	1
chr11	84735349	84735349	0.349649506177409	1	0.395882419819895	1
chr13	68683094	68683094	0.349929879934532	1	0.396121522985989	1
chr12	124827315	124827315	0.350217975286105	1	0.396372075412819	1
chr5	153855353	153855353	0.350237412403171	1	0.396385654768577	1
chr10	28034091	28034091	0.350517786160293	1	0.396626621767814	1
chr10	132870532	132870532	0.35069085638074	1	0.396774929633642	1
chr14	73929570	73929570	0.350876440909433	1	0.396933621712698	1
chr11	660455	660455	0.350884695027639	1	0.39694001199776	1
chr12	5153174	5153174	0.351092379292175	1	0.397117076146371	1
chr19	40324746	40324746	0.351377279501217	1	0.397361238288138	1
chr1	167393634	167393634	0.351501623798061	1	0.39746800930106	1
chr6	72596135	72596135	0.351624104261761	1	0.397574247790226	1
chr19	23653837	23653837	0.351955334037507	1	0.39786340818931	1
chr6	33092130	33092130	0.352159556897634	1	0.398034348314735	1
chr1	247611502	247611502	0.352525400717469	1	0.398344010878395	1
chr4	148402574	148402574	0.352924793533884	1	0.398688287486144	1
chr6	110222866	110222866	0.353665800339271	1	0.399328913563673	1
chr8	109235928	109235928	0.353727839356754	1	0.399379769582296	1
chr13	84456722	84456722	0.354079305035198	1	0.399683840646526	1
chr3	27754569	27754569	0.354164508836034	1	0.399754133782215	1
chr14	98444513	98444513	0.354621680479889	1	0.400151662765486	1
chr1	2985720	2985720	0.354624076836788	1	0.400154059122385	1
chr1	151163316	151163316	0.355188019493565	1	0.400633064240204	1
chr2	237992612	237992612	0.355233017750881	1	0.400670873426825	1
chr7	150020945	150020945	0.355518450483678	1	0.400918496973002	1
chr10	78906841	78906841	0.355527503387517	1	0.400926218567453	1
chr1	110611465	110611465	0.355707230154903	1	0.401081981765854	1
chr2	136873409	136873409	0.355855005496976	1	0.401208988681474	1
chr12	54070545	54070545	0.35586352587706	1	0.401216710275925	1
chr7	25889305	25889305	0.356035531049996	1	0.401362355522977	1
chr11	14994561	14994561	0.356187832843988	1	0.401495220199904	1
chr13	53174588	53174588	0.356299396570707	1	0.401591074475844	1
chr7	56019475	56019475	0.356577906494686	1	0.401834171570101	1
chr12	131393515	131393515	0.35662423606139	1	0.401873844589865	1
chr7	157695878	157695878	0.356725415574882	1	0.401960379700088	1
chr4	2061930	2061930	0.356797838805592	1	0.402022951241326	1
chr16	22923075	22923075	0.357054515255607	1	0.402246078694763	1
chr13	19919283	19919283	0.357056911612506	1	0.402247676266029	1
chr12	133162431	133162431	0.357401454482133	1	0.402540298069522	1
chr3	14612973	14612973	0.357625913244957	1	0.402734402978299	1
chr2	225441832	225441832	0.357932646927964	1	0.403000398594031	1
chr5	135416381	135416381	0.358070304318688	1	0.403115956248913	1
chr13	84454283	84454283	0.358071369366198	1	0.403117021296424	1
chr9	123605234	123605234	0.35813580474058	1	0.403172670028844	1
chr22	45806309	45806309	0.358460111707508	1	0.403453576309722	1
chr6	129614085	129614085	0.358924738683937	1	0.403847643888584	1
chr7	64295583	64295583	0.359444215607153	1	0.404283248320354	1
chr17	16688816	16688816	0.359526490527334	1	0.404353541456042	1
chr15	69883108	69883108	0.359536075954928	1	0.404361529312371	1
chr1	114656043	114656043	0.360322081017632	1	0.405031710458314	1
chr4	6123295	6123295	0.360634406200068	1	0.405296374764658	1
chr8	23563182	23563182	0.36081013903929	1	0.405451072915549	1
chr7	157934685	157934685	0.361861074670215	1	0.40635982470383	1
chr14	24682467	24682467	0.361897818809325	1	0.406392841176654	1
chr9	139410088	139410088	0.362102307931329	1	0.40657256794404	1
chr11	1283970	1283970	0.36243300518332	1	0.406855604319939	1
chr4	166297064	166297064	0.36245643622855	1	0.40687557396076	1
chr10	80339185	80339185	0.362932512465715	1	0.407281357062237	1
chr4	184250312	184250312	0.363148184586579	1	0.407469604209707	1
chr2	80531645	80531645	0.363440540128194	1	0.40771536392274	1
chr3	52303212	52303212	0.364226012667143	1	0.408391935353746	1
chr6	104617160	104617160	0.364276602423888	1	0.408434803516041	1
chr2	134325873	134325873	0.364298435897852	1	0.408454240633107	1
chr6	88053106	88053106	0.364576413298077	1	0.408696272679854	1
chr7	158098282	158098282	0.364865573697161	1	0.408942032392888	1
chr2	30119103	30119103	0.365297982986399	1	0.409318792949705	1
chr15	74044815	74044815	0.365429782615815	1	0.409432486771444	1
chr11	30607068	30607068	0.365509394917221	1	0.409502513645256	1
chr8	1614107	1614107	0.36561084069259	1	0.409589847541111	1
chr15	67232264	67232264	0.365775124271075	1	0.409727504931836	1
chr4	19984063	19984063	0.365931419993232	1	0.40986063587064	1
chr8	1117672	1117672	0.367119480491125	1	0.410884146528171	1
chr10	5681208	5681208	0.3672826990221	1	0.411027661680203	1
chr1	1072642	1072642	0.367465088408263	1	0.411185554973625	1
chr14	97493395	97493395	0.367487454405982	1	0.411204725828813	1
chr2	27274757	27274757	0.367561475207957	1	0.41127075877446	1
chr7	106508336	106508336	0.367569463064285	1	0.411277415321401	1
chr8	35613299	35613299	0.367841316441325	1	0.411514654654351	1
chr9	108008079	108008079	0.368402596479326	1	0.412000050057233	1
chr2	22685189	22685189	0.368628652813416	1	0.412192291132867	1
chr1	227971215	227971215	0.36881530238962	1	0.4123512494738	1
chr5	3595728	3595728	0.369169696948719	1	0.412654521752397	1
chr13	114881548	114881548	0.369712604917165	1	0.413115421062539	1
chr11	14043404	14043404	0.369910703754106	1	0.413282100997923	1
chr7	150497496	150497496	0.370300511142926	1	0.413614129559302	1
chr17	3499291	3499291	0.370434973391119	1	0.413726758333531	1
chr4	1363885	1363885	0.370514053168769	1	0.413791726231668	1
chr10	96796860	96796860	0.370573429567476	1	0.413841783464658	1
chr14	76443578	76443578	0.370743038383513	1	0.413990623854242	1
chr18	31803458	31803458	0.370845016682638	1	0.414075561393199	1
chr15	83380063	83380063	0.370896405225017	1	0.414120293388638	1
chr4	55097576	55097576	0.371113674917146	1	0.41430933932174	1
chr14	106657452	106657452	0.37120234012239	1	0.41438628900437	1
chr3	37034346	37034346	0.371378605485367	1	0.414534064346443	1
chr3	62365140	62365140	0.371496293235271	1	0.414630983669893	1
chr3	140786844	140786844	0.371814742440892	1	0.414911889950771	1
chr5	146253830	146253830	0.372095116198015	1	0.415149661807476	1
chr10	52174504	52174504	0.372190171688321	1	0.415231404203902	1
chr17	37318180	37318180	0.372966058799675	1	0.415898656469192	1
chr13	47214871	47214871	0.373572070833115	1	0.416418932178041	1
chr21	38080694	38080694	0.373927264177846	1	0.416722204456638	1
chr8	6756730	6756730	0.374242518240936	1	0.416991661476779	1
chr8	637909	637909	0.374343165230672	1	0.417074735182593	1
chr1	94445292	94445292	0.374384968345457	1	0.417111745583581	1
chr18	14998120	14998120	0.37445472895739	1	0.417172985815431	1
chr3	183978344	183978344	0.374477893740742	1	0.417193221718129	1
chr3	148545789	148545789	0.374675193792051	1	0.417370019604862	1
chr8	1937676	1937676	0.374894327317324	1	0.417557734228577	1
chr16	86547530	86547530	0.375345108676117	1	0.41794168385609	1
chr4	41746614	41746614	0.375361350650651	1	0.417954198164337	1
chr1	22191453	22191453	0.375401822456047	1	0.417989610994059	1
chr5	150326069	150326069	0.375584744365965	1	0.418145906716216	1
chr11	5173436	5173436	0.375885354025786	1	0.418402583166232	1
chr12	13687295	13687295	0.375912512737303	1	0.418426546735217	1
chr4	2305734	2305734	0.376044046104842	1	0.418542104390099	1
chr3	117516743	117516743	0.376123392144369	1	0.418607338550114	1
chr10	120350338	120350338	0.37634492202654	1	0.418796917006972	1
chr2	182549368	182549368	0.376528376460213	1	0.418956940395415	1
chr2	8118404	8118404	0.376692393776821	1	0.419099656761814	1
chr7	119913368	119913368	0.376891025137518	1	0.419269798101606	1
chr11	30605581	30605581	0.377008979149299	1	0.419371510138853	1
chr17	113262	113262	0.377361776137131	1	0.419678776345614	1
chr12	126346276	126346276	0.378127012773381	1	0.420338040754576	1
chr10	118380175	118380175	0.378164289436246	1	0.420369193394256	1
chr14	37666931	37666931	0.378324845348445	1	0.420510045927511	1
chr5	92456475	92456475	0.378650749886639	1	0.420790685946512	1
chr10	37414261	37414261	0.37883660067721	1	0.420954170739364	1
chr7	19146032	19146032	0.378893048195264	1	0.42100476049611	1
chr7	27194898	27194898	0.379443944020038	1	0.4214781741145	1
chr8	68864908	68864908	0.379485480872945	1	0.421513320682344	1
chr1	111217194	111217194	0.379603967408481	1	0.421615032719591	1
chr1	152322249	152322249	0.379891796498177	1	0.42186798150332	1
chr2	139664238	139664238	0.38048955441341	1	0.422375210380166	1
chr21	41856742	41856742	0.380897467609908	1	0.422735995224327	1
chr7	134427910	134427910	0.381053497070187	1	0.422872055043785	1
chr17	27184533	27184533	0.381316830067143	1	0.423095182497222	1
chr6	166261900	166261900	0.381490432811345	1	0.423243224101173	1
chr12	28131525	28131525	0.381531969664252	1	0.423278370669018	1
chr7	155259845	155259845	0.381731399810581	1	0.423450642103831	1
chr17	45401833	45401833	0.382016832543379	1	0.423694804245599	1
chr11	124738871	124738871	0.382045056302405	1	0.423719566600217	1
chr8	121775052	121775052	0.382732544470393	1	0.424315194420429	1
chr11	28422367	28422367	0.382843309411479	1	0.424411581220124	1
chr3	16650168	16650168	0.382947684067502	1	0.424499447639735	1
chr1	1164537	1164537	0.383133534858073	1	0.424661068599444	1
chr15	48470794	48470794	0.383599226882012	1	0.425060195153981	1
chr6	35108921	35108921	0.384404136538026	1	0.425748748369479	1
chr8	83282043	83282043	0.385003492024525	1	0.426258906126979	1
chr5	175297531	175297531	0.38504529513931	1	0.426296182789844	1
chr6	31632915	31632915	0.385381051366975	1	0.426586408236438	1
chr13	111465457	111465457	0.385603113772902	1	0.426782110716481	1
chr14	44976457	44976457	0.386471127493909	1	0.427535631830116	1
chr13	108518955	108518955	0.386676681663423	1	0.427713228502482	1
chr16	49530608	49530608	0.387594220093666	1	0.428504558802737	1
chr5	120081741	120081741	0.387975240840525	1	0.428835256054729	1
chr4	4387787	4387787	0.388291293689247	1	0.429108707003033	1
chr10	125624685	125624685	0.388445725578261	1	0.429242370465593	1
chr8	857079	857079	0.388473949337288	1	0.429265801510823	1
chr16	89007466	89007466	0.388769766283312	1	0.429521412913328	1
chr5	76939772	76939772	0.388940972670615	1	0.429669720779157	1
chr6	31095800	31095800	0.389275397588892	1	0.429956484821342	1
chr14	106333919	106333919	0.390020664584321	1	0.430594714541972	1
chr11	131826036	131826036	0.39021796463563	1	0.43076432335801	1
chr2	30669597	30669597	0.391189554227027	1	0.43160304827248	1
chr5	52719789	52719789	0.391208991344093	1	0.431618757723259	1
chr21	32253206	32253206	0.391632880253247	1	0.431983802757461	1
chr16	79800489	79800489	0.391788643451649	1	0.432116134910633	1
chr3	12597720	12597720	0.391850682469132	1	0.432168055976767	1
chr2	182549604	182549604	0.391994463883041	1	0.432291867749856	1
chr11	106336898	106336898	0.392026681570232	1	0.432317961413861	1
chr4	138443986	138443986	0.392100968634085	1	0.432383461835753	1
chr13	28537233	28537233	0.39239998072264	1	0.4326433334283	1
chr8	142483022	142483022	0.392421015410971	1	0.432662504283488	1
chr1	64469027	64469027	0.392900553052546	1	0.433078937860069	1
chr16	89654085	89654085	0.393270657062423	1	0.433393126875649	1
chr16	49309445	49309445	0.393283970156304	1	0.433405374922019	1
chr7	155166856	155166856	0.393916075853749	1	0.433952809342384	1
chr16	88121167	88121167	0.394077164289703	1	0.434093928137517	1
chr20	30458708	30458708	0.394119233666365	1	0.434129607229116	1
chr6	1378677	1378677	0.394195384563361	1	0.434197237746029	1
chr4	80247524	80247524	0.394493065342529	1	0.434453115410412	1
chr4	4860468	4860468	0.395424715652284	1	0.435253764876384	1
chr2	159343691	159343691	0.395659292366458	1	0.435455058855857	1
chr3	75028964	75028964	0.395816653136126	1	0.435591917460948	1
chr10	60935663	60935663	0.395900259365695	1	0.435662210596637	1
chr15	90115219	90115219	0.396164923672039	1	0.435890929549504	1
chr14	57279275	57279275	0.396741114375186	1	0.436391501879409	1
chr20	25388089	25388089	0.397081929578526	1	0.436684123682902	1
chr17	26699169	26699169	0.397371356239488	1	0.436933344800345	1
chr3	147140880	147140880	0.39756492862451	1	0.437102953616382	1
chr11	133939627	133939627	0.398019437649589	1	0.437489033338916	1
chr6	166824871	166824871	0.398242565103026	1	0.43768233946206	1
chr4	35527016	35527016	0.398885321275575	1	0.438238560524387	1
chr3	179964589	179964589	0.399152648200695	1	0.438467545739131	1
chr7	48493792	48493792	0.400346832721774	1	0.439492653967928	1
chr11	39367436	39367436	0.400657560332945	1	0.439757850798027	1
chr5	140552105	140552105	0.401098756264143	1	0.440139404068641	1
chr22	17516125	17516125	0.401342385882156	1	0.440349484690075	1
chr2	219246707	219246707	0.401571637358778	1	0.440545187170118	1
chr2	1493387	1493387	0.401715951296442	1	0.440667135110063	1
chr2	64839958	64839958	0.401736453461018	1	0.440683909608353	1
chr12	21926476	21926476	0.401853608687167	1	0.440785355383722	1
chr15	94147555	94147555	0.402079931283135	1	0.440982122911275	1
chr19	48076699	48076699	0.402157679751397	1	0.441051617261332	1
chr8	1949246	1949246	0.402169395274011	1	0.441061735212681	1
chr5	135414858	135414858	0.402251137670438	1	0.441130697038982	1
chr6	32146595	32146595	0.402856084656366	1	0.441643783677135	1
chr12	113246854	113246854	0.403041935446938	1	0.441802742018068	1
chr13	23733345	23733345	0.403767765325301	1	0.442430587525471	1
chr3	157155088	157155088	0.403947492092688	1	0.44258448689073	1
chr14	94808883	94808883	0.403981839874899	1	0.442613509435389	1
chr10	68582091	68582091	0.404066244890102	1	0.44268806276112	1
chr15	41953061	41953061	0.404106184171743	1	0.442723475590842	1
chr4	164816619	164816619	0.404302152913664	1	0.442891220573736	1
chr1	14146635	14146635	0.404453123398268	1	0.443021688893764	1
chr4	1167230	1167230	0.405514975766175	1	0.44394668265658	1
chr5	17381798	17381798	0.405821709449181	1	0.444213477057945	1
chr10	77845945	77845945	0.406253586214664	1	0.444590237614762	1
chr16	27741555	27741555	0.406290330353774	1	0.444621922778198	1
chr10	80076484	80076484	0.406359558441953	1	0.444681565438782	1
[truncated: 2,491 more rows]
