# Supplementary material for: Large-scale placenta DNA methylation integrated analysis reveals fetal sex-specific differentially methylated CpG sites and regions
Source: Sci Rep. 2022 Jun 7;12:9396. doi: 10.1038/s41598-022-13544-z (PMC9174475; doi:10.1038/s41598-022-13544-z)
Supplement: Supplementary file 4 — Supplementary Information 4. [file 41598_2022_13544_MOESM4_ESM.csv]

chr	start	end	p.value	fwer	p.valueArea	fwerArea
chr17	15847977	15848264	3.21822804363917e-05	0.103	0.000176869557770252	0.418
chr19	52074293	52074501	3.05864648775624e-05	0.097	0.000279799661314745	0.546
chr11	111807548	111808394	0.000208785868946839	0.454	0.00048512792988412	0.713
chr22	24384105	24384573	0.000198945006334058	0.467	0.000535396119987244	0.743
chr12	29301525	29302714	0.000840462860983453	0.838	0.00146815031412299	0.936
chr5	150284416	150284796	0.000836207352826575	0.821	0.00230648542102801	0.979
chr6	30039130	30039380	0.000658539887276908	0.865	0.00222696061234635	0.979
chr18	53447211	53447841	0.000320758927324698	0.548	0.00265490515137241	0.984
chr10	126137924	126138879	0.0016476795644913	0.958	0.00271607808112754	0.986
chr16	15982478	15982637	0.00117132862018074	0.883	0.00316742791501644	0.99
chr15	31195612	31196382	0.00123782093513196	0.959	0.00302779405361887	0.99
chr1	76080294	76080924	0.00151309911903002	0.925	0.00357276506695909	0.991
chr4	169401403	169401797	0.00182428315300174	0.943	0.00351531570684123	0.991
chr18	47901210	47901635	0.00167347858269237	0.94	0.00376559278031764	0.992
chr19	54485404	54486058	0.00184103921636945	0.946	0.00395363304699969	0.992
chr1	94313343	94313745	0.00197322593849248	0.951	0.00410177792471102	0.992
chr10	99531309	99531879	0.00231340062178294	0.981	0.00377064619625393	0.992
chr15	90208739	90209190	0.000488585530261583	0.651	0.00468185688034548	0.995
chr11	66610708	66611241	0.00273177026745603	0.981	0.00466217515511992	0.995
chr3	50383079	50383167	0.000564652738565782	0.695	0.00493399573864052	0.996
chr5	60457841	60458807	0.00218759716189522	0.989	0.00514331354610697	0.997
chr2	177042789	177043427	0.00247165233136685	0.959	0.00594281714108047	0.998
chr17	1011974	1012835	0.00353100789316972	0.986	0.00572844591767773	0.998
chr1	86622395	86622737	0.00363048039633675	0.987	0.00584148285309481	0.998
chr5	180258154	180258768	0.00365441762971919	0.987	0.00586462217869783	0.998
chr7	2082434	2082529	0.000562259015227538	0.64	0.015683409342915	1
chr15	77924569	77924697	0.0005819407404531	0.648	0.0158448526836165	1
chr4	24474668	24475075	0.000550024429276513	0.666	0.00788758436877383	1
chr10	65225240	65225240	0.000829824090591258	0.674	0.0204663345419863	1
chr13	100989375	100989375	0.000917859915586676	0.695	0.0210126354016256	1
chr17	52981853	52981853	0.00156762281729002	0.795	0.0245034819365647	1
chr17	40561514	40561514	0.00175725889953091	0.822	0.0254460769933133	1
chr11	18300953	18300953	0.00183412401561452	0.831	0.0258051354940499	1
chr22	30640594	30640594	0.00196072538328165	0.846	0.0263846825111647	1
chr11	33760479	33760479	0.00196152329106107	0.846	0.0263860123574637	1
chr1	230311676	230311676	0.00227430314059162	0.866	0.0276964429005224	1
chr7	105163736	105163736	0.00278709187349545	0.889	0.0295882822455146	1
chr7	22481962	22481962	0.00363154427337597	0.926	0.032565010201251	1
chr5	78282669	78282669	0.00372782514542534	0.927	0.032881247651159	1
chr4	144207789	144207789	0.00384724534307774	0.929	0.0332868507723614	1
chr12	57559808	57559808	0.0039757084955635	0.931	0.0336945816476423	1
chr12	19459165	19459704	0.00185327380232048	0.935	0.00743357484228688	1
chr18	55102461	55102849	0.00259718982199475	0.954	0.0128109413370221	1
chr1	957119	957119	0.00480899018653222	0.955	0.0363210280882156	1
chr10	49654342	49654342	0.00504836252035662	0.957	0.0370322298889339	1
chr19	38229377	38229377	0.00527683011452902	0.959	0.0376939614073285	1
chr12	110888857	110888857	0.00542577290001976	0.96	0.0381383960404624	1
chr10	92720690	92720690	0.00588084630354593	0.964	0.0394240914423593	1
chr5	110427346	110427346	0.00595239203443344	0.965	0.0396424522046591	1
chr1	21616619	21616984	0.00312380895640844	0.968	0.00907300935972422	1
chr22	49579968	49579968	0.00637874075790068	0.968	0.040874953754595	1
chr6	168918703	168918703	0.00640081620646449	0.969	0.0409302753606344	1
chr11	129321693	129321693	0.00666705143552918	0.97	0.0416595630710194	1
chr10	134956732	134956732	0.00667237082072528	0.97	0.0416749892880881	1
chr1	245843825	245843929	0.00444541020837894	0.971	0.0303327302037085	1
chr10	22614276	22614694	0.00376692262661666	0.972	0.0146072977177444	1
chr1	207842917	207842927	0.00462866302838451	0.972	0.030775037082764	1
chr5	176024005	176024225	0.004818831049145	0.972	0.0312436749185403	1
chr2	219906245	219906245	0.0068909975522849	0.972	0.0422891123089776	1
chr6	170455498	170455498	0.00691174315454968	0.972	0.0423534768698503	1
chr6	32526260	32526342	0.00432226644108927	0.974	0.01540387565086	1
chr6	32549631	32549631	0.00783013500865597	0.976	0.0447910851359622	1
chr21	46975805	46976175	0.00489569616522862	0.978	0.0161666754879804	1
chr19	53099757	53099796	0.00542683677705898	0.978	0.0326583654114425	1
chr11	82535460	82535460	0.00814690439708359	0.979	0.0456116003024602	1
chr8	143858612	143858763	0.00412917275847092	0.98	0.010157100062689	1
chr3	12851369	12851576	0.00673700135085787	0.981	0.0353917314944573	1
chr2	20101139	20101664	0.0043291816418442	0.983	0.010365619962376	1
chr13	25081063	25081296	0.00724792829894306	0.983	0.0364593321033142	1
chr6	167529765	167529765	0.00871980218270333	0.983	0.0470316101805585	1
chr11	93754223	93754223	0.0088921502630569	0.983	0.0474648741047807	1
chr4	24473977	24474079	0.00766097855942006	0.984	0.0372505906512337	1
chr22	24372921	24372926	0.00789609538508758	0.984	0.0377234839951668	1
chr1	204556835	204556835	0.00913657601281759	0.984	0.0480816568182683	1
chr17	80860250	80860250	0.00933153148025457	0.984	0.0485657208711132	1
chr19	2340235	2340235	0.00933578698841145	0.984	0.0485758277029857	1
chr13	53174042	53174588	0.00629682222588078	0.985	0.0178491970255062	1
chr18	37421510	37421651	0.00823839782245648	0.985	0.0383676615424142	1
chr13	113539522	113539522	0.0100637448524974	0.986	0.050339469864752	1
chr1	228401186	228401278	0.00875251640165933	0.987	0.0393775468218934	1
chr16	4506231	4506231	0.0103440764523318	0.987	0.0510184893850339	1
chr14	24587638	24587638	0.0103507256838269	0.987	0.0510331176943231	1
chr13	50425353	50425353	0.0104230693224938	0.987	0.0512083914365346	1
chr5	16614241	16614241	0.0105127009630481	0.987	0.0514145176128833	1
chr3	36421703	36422093	0.0053135338723821	0.988	0.0113270988365707	1
chr18	12433117	12433231	0.00904614646448393	0.988	0.0399177303885572	1
chr6	132271971	132272342	0.00909827643940569	0.988	0.0400070960598516	1
chr6	30899162	30899162	0.0108850579267749	0.988	0.0522730663835335	1
chr1	2265881	2265881	0.0117212652796015	0.989	0.0542133121338102	1
chr20	61885236	61885236	0.0117401490970477	0.989	0.0542553352768594	1
chr18	42255459	42255459	0.0117635543919105	0.989	0.0543111888214184	1
chr17	76421442	76421442	0.0119736701071564	0.989	0.0547987104746408	1
chr19	18959208	18959208	0.0121755407753483	0.989	0.0552410173536963	1
chr17	56609262	56609560	0.00592978464735003	0.99	0.0119061139151659	1
chr8	144822283	144822804	0.00613803857777726	0.99	0.0120930903048088	1
chr7	100091181	100091364	0.00743197902672805	0.99	0.0191497867059521	1
chr7	56515510	56515666	0.0075705490110864	0.99	0.0192997933684821	1
chr5	150677867	150678334	0.00783465648607265	0.99	0.0195843804764733	1
chr5	13664584	13664584	0.0123904439372706	0.99	0.0557088572816931	1
chr12	123757860	123757860	0.0130152057285523	0.991	0.0570759392770902	1
chr1	2245221	2245221	0.0135048551358531	0.991	0.0581071020973538	1
chr11	288021	288021	0.0135293243077552	0.991	0.0581629556419128	1
chr7	116964012	116964802	0.00665667863439679	0.992	0.012561728140585	1
chr7	66785137	66785137	0.0142107375513753	0.993	0.0595904126592857	1
chr19	36822311	36822672	0.005308214487186	0.994	0.00873310064569357	1
chr3	12851742	12852040	0.00973793250923645	0.994	0.0215717027857354	1
chr16	81779881	81779999	0.0113191197587765	0.994	0.0439575374757336	1
chr8	21867933	21868116	0.0117324359885133	0.994	0.0446894848787167	1
chr1	224804222	224804226	0.0121412307408334	0.994	0.045369302306778	1
chr20	62439108	62439544	0.0101084276881447	0.995	0.0219674650443251	1
chr13	114193150	114193224	0.0102068363142725	0.995	0.0220648097934137	1
chr7	158380884	158380886	0.0126101345458695	0.995	0.046151783869124	1
chr1	218101823	218101823	0.0146163406725777	0.995	0.0604056084405877	1
chr11	18414888	18414888	0.014675917786774	0.995	0.0605231668534214	1
chr16	2746544	2746544	0.015163971378516	0.995	0.0615101787765574	1
chr15	77925481	77925481	0.0153413728748059	0.995	0.0618498215213282	1
chr7	76221076	76221076	0.0154115887593944	0.995	0.0619953067064415	1
chr6	164137946	164137946	0.0154650485806152	0.995	0.0621139289963145	1
chr5	133968566	133968668	0.00449275273662421	0.996	0.00677237526241192	1
chr4	169239733	169240076	0.00452227532446255	0.996	0.0068040256043287	1
chr6	28447087	28447115	0.0109387837172555	0.996	0.0227914378112007	1
chr3	36422209	36422406	0.0111393245391484	0.996	0.0229980959260691	1
chr8	10049871	10049871	0.0161374188694019	0.996	0.0634275511704908	1
chr11	18324498	18324498	0.0161453979471961	0.996	0.0634419135105203	1
chr15	81122346	81122346	0.0161600262564853	0.996	0.0634679784979812	1
chr7	2099404	2099404	0.0163355659679566	0.996	0.0637916630871637	1
chr17	80849463	80849463	0.0165172229724033	0.996	0.0641555090345768	1
chr5	16785399	16785399	0.0165565864228544	0.996	0.0642337039969594	1
chr1	35989973	35989973	0.0168121828815269	0.996	0.0647129806031279	1
chr7	786861	786861	0.0169938398859737	0.996	0.0650515594708595	1
chr3	124861521	124861521	0.0179638297764821	0.996	0.0668535012060376	1
chr14	103687580	103687580	0.0182548001467086	0.996	0.0673912910493631	1
chr8	126711942	126711942	0.0190537718031625	0.996	0.0688482706545743	1
chr15	60644157	60644157	0.0190944650999127	0.996	0.0689246038321383	1
chr19	626119	626119	0.0191859585252856	0.996	0.0691051969595458	1
chr19	49689673	49689673	0.0192713346576829	0.996	0.0692631826998699	1
chr4	119759900	119759900	0.0194753330799533	0.996	0.0696608067432782	1
chr6	168629778	168630308	0.00756788931848835	0.997	0.0133817113685634	1
chr5	1849983	1850140	0.014791880384049	0.997	0.0495758721198521	1
chr2	240058920	240058950	0.0152626459739036	0.997	0.0503264373710215	1
chr14	59932153	59932250	0.0154637187343161	0.997	0.0506259187575618	1
chr8	91013673	91013687	0.0154913795373358	0.997	0.0506628884846747	1
chr4	187476569	187476573	0.0155355304344634	0.997	0.0507402855392779	1
chr2	79220029	79220217	0.016129173822348	0.997	0.0516131966499576	1
chr2	16484904	16484904	0.0203963846266576	0.997	0.0713502434815589	1
chr1	62499140	62499140	0.0205088896235551	0.997	0.0715523801190106	1
chr1	11783294	11783294	0.0205360184880552	0.997	0.0716042441246726	1
chr22	45806309	45806309	0.0209668886889391	0.997	0.0723627884536361	1
chr15	67361773	67361773	0.0210892345484494	0.997	0.0725984372178232	1
chr6	167524238	167524238	0.0212145060698175	0.997	0.0728253089964368	1
chr17	212481	212481	0.0221201313994531	0.997	0.0744687330527712	1
chr19	58578578	58578578	0.0223807812740619	0.997	0.0749328494111308	1
chr4	2305734	2305734	0.0225079145802486	0.997	0.0751663704212395	1
chr20	33292126	33292126	0.0226924972465532	0.997	0.0755108006126868	1
chr17	12562530	12562530	0.0227076574943621	0.997	0.0755413870775643	1
chr2	73461528	73461528	0.0227268072810681	0.997	0.0755764950198586	1
chr14	24662177	24662177	0.0232704484481093	0.997	0.0765621770966955	1
chr6	128530306	128530306	0.0233576863653253	0.997	0.0767156413596029	1
chr10	61764026	61764026	0.0237866947813906	0.997	0.0774922715982332	1
chr7	149536854	149536854	0.0238675494363712	0.997	0.0776406824452043	1
chr13	40108007	40108007	0.0239803204025285	0.997	0.0778577133612051	1
chr1	17309539	17309539	0.0242415022156569	0.997	0.0783489585840648	1
chr17	75084281	75084281	0.0245111950450991	0.997	0.078842065591743	1
chr9	94897483	94897483	0.0247120018362518	0.997	0.0792170822480679	1
chr21	43989949	43989949	0.0250298351017186	0.997	0.0798163109904084	1
chr6	30618299	30618299	0.0254415555158966	0.997	0.0805775150119699	1
chr11	128787688	128787688	0.0254420874544162	0.997	0.0805785788890092	1
chr11	85873778	85873778	0.0254934195215585	0.997	0.0806799131769948	1
chr3	185476452	185476452	0.0261865354126101	0.997	0.0819698640870486	1
chr14	59931110	59932113	0.00474090205602217	0.998	0.00705323880076588	1
chr6	26224013	26224714	0.00498320005170442	0.998	0.00734553901729146	1
chr12	104697389	104697545	0.00542151739186288	0.998	0.00792535200366612	1
chr6	28092239	28092420	0.00435710841412371	0.998	0.00909189317717037	1
chr7	100425154	100425456	0.00906157268155261	0.998	0.0147232603150193	1
chr3	192289245	192289293	0.0117835020863959	0.998	0.0236744557537529	1
chr10	88730946	88731295	0.0121805941912846	0.998	0.0240824525982936	1
chr10	75531971	75531982	0.0126330079022127	0.998	0.0245377919710796	1
chr7	155302342	155302899	0.0127340762209385	0.998	0.0246494990601976	1
chr7	100424355	100424945	0.0128215801074143	0.998	0.0247378008544528	1
chr6	26225258	26225389	0.012888870330145	0.998	0.0248066868927423	1
chr9	104500958	104501030	0.0177861623109324	0.998	0.0539797911237015	1
chr4	189026658	189026682	0.0182114471573604	0.998	0.0545678491571301	1
chr5	148206096	148206412	0.00607447192468389	0.999	0.00891369377310109	1
chr8	67344642	67345006	0.00845968424661414	0.999	0.0120582483317743	1
chr3	169380599	169381522	0.0097626676503983	0.999	0.015392970911208	1
chr19	15090017	15090275	0.0140894555689043	0.999	0.0259761537281044	1
chr17	9143754	9143838	0.0191133489173588	0.999	0.0558069999385611	1
chr22	50018392	50018876	0.0201963757432843	0.999	0.0572089239069927	1
chr10	134600848	134600858	0.020795338516365	0.999	0.0579916714385985	1
chr6	26614535	26614649	0.021712666493432	0.999	0.0591244345161075	1
chr11	13690188	13690194	0.0224517950664298	0.999	0.0600441562165128	1
chr18	3499093	3499253	0.0239444145524549	0.999	0.0618897169102989	1
chr15	28054345	28054345	0.0275158497731149	0.999	0.0844111959227976	1
chr6	169978203	169978203	0.0277267633961402	0.999	0.0848061602736079	1
chr9	139371233	139371233	0.027923314679136	0.999	0.0851734638213985	1
chr5	77930038	77930038	0.0290355981236401	0.999	0.0872331297693275	1
chr2	61153802	61153802	0.0292004990647191	0.999	0.0875264938628923	1
chr6	170478434	170478434	0.0293419947109353	0.999	0.0877996442927119	1
chr1	182858007	182858007	0.0297239265680151	0.999	0.0885047288004547	1
chr13	45011050	45011353	0.0070266418747854	1	0.0121883072998189	1
chr3	173302142	173302602	0.00918764211070013	1	0.0130832938590624	1
chr5	50265272	50265767	0.00989033289510465	1	0.0143455839660964	1
chr2	53994559	53994763	0.0102826375533169	1	0.0153214251803205	1
chr12	123258992	123259330	0.010407909074685	1	0.015672504603263	1
chr2	228190257	228190660	0.0102672113362482	1	0.0158459165606558	1
chr11	43902310	43902458	0.0104666882811018	1	0.015883684195548	1
chr10	106014615	106015050	0.010541425643107	1	0.0160956616956125	1
chr6	29430506	29431410	0.0106033964806416	1	0.0164103033299617	1
chr6	43021181	43021776	0.0109677743665743	1	0.0164805192145502	1
chr10	75531995	75532717	0.0110153828640793	1	0.0165350429128102	1
chr17	6347153	6347637	0.0110991631809179	1	0.0166158975677909	1
chr3	192127327	192127457	0.0111560806025161	1	0.0166722830508695	1
chr4	90758120	90758494	0.0107076564304851	1	0.0168861223357527	1
chr1	207991720	207992084	0.0107387748338822	1	0.0170337352749444	1
chr16	89883988	89884179	0.011747862205582	1	0.0172547557298423	1
chr4	114683273	114683822	0.010778670222853	1	0.0172552876683619	1
chr12	96184020	96184580	0.0119805853079113	1	0.0174832233240147	1
chr8	86840929	86841010	0.0127947172121741	1	0.0183220903694393	1
chr2	37384229	37384248	0.01301839735967	1	0.0185601328569647	1
chr6	27107002	27107393	0.0136152323786721	1	0.0192122894820062	1
chr1	42384002	42384365	0.0144059589880721	1	0.0201399902602057	1
chr19	41018757	41018880	0.0144618125326311	1	0.0202059506366373	1
chr7	150705760	150706128	0.0144618125326311	1	0.0202059506366373	1
chr3	36986513	36986589	0.0145272409705431	1	0.0202974440620102	1
chr16	88052956	88053339	0.0147687410584459	1	0.0205942657559525	1
chr7	156797833	156798581	0.0155924478560617	1	0.0217451147431282	1
chr5	178004012	178004685	0.0157123999922337	1	0.0219235801164573	1
chr5	74907694	74908170	0.015827830650989	1	0.0221036413053452	1
chr19	21106002	21106370	0.0160988533267302	1	0.022526532428435	1
chr7	132261765	132262526	0.0168350562378701	1	0.0238614321433957	1
chr5	75379270	75379515	0.016959263882199	1	0.0241042620775976	1
chr15	72564668	72565415	0.0175215228974266	1	0.0253827763094797	1
chr11	27015808	27015991	0.0177220637193194	1	0.0258952990731237	1
chr6	33181031	33181145	0.0150887020779912	1	0.026933643063402	1
chr18	55102922	55103353	0.0152794020372713	1	0.027116363944888	1
chr2	30669597	30669863	0.0155065397851447	1	0.0273400440923839	1
chr7	1209495	1209742	0.0157959143398124	1	0.0276134604914633	1
chr22	24373054	24373618	0.0158674600706999	1	0.0276794208678949	1
chr3	50383368	50383485	0.0159969871002249	1	0.0278004368811062	1
chr13	110438256	110438578	0.0174451897198626	1	0.0291802854009739	1
chr1	165567492	165567783	0.0183045363982922	1	0.0300085136760064	1
chr16	31469562	31470072	0.0187362045069555	1	0.0301409663673892	1
chr2	71503883	71504232	0.0185819423362687	1	0.0302859196139829	1
chr17	12569110	12569117	0.0186117308933668	1	0.0303106547551447	1
chr15	97491152	97491433	0.018653754036416	1	0.0303486883592968	1
chr4	24472254	24472577	0.0191253175340501	1	0.0307995062546661	1
chr5	111093197	111093270	0.0188891368313433	1	0.0316383733000907	1
chr8	637468	638208	0.0200226978166318	1	0.0317006101068851	1
chr1	60280088	60280106	0.0203578190839859	1	0.0320245606653274	1
chr17	75525001	75525151	0.0209243336073703	1	0.0325958626353883	1
chr15	76627594	76627788	0.0215089340404215	1	0.033186580361415	1
chr4	2819614	2819770	0.0216312798999317	1	0.0333033408664693	1
chr8	143695529	143695827	0.0241335186961761	1	0.035915690936273	1
chr3	146262174	146262421	0.0242282037526667	1	0.0360228765479743	1
chr10	71813286	71813603	0.0242742164346129	1	0.0360707510147392	1
chr8	67344553	67344588	0.0266211291831313	1	0.0387924144503227	1
chr2	97427733	97427975	0.0271256728689811	1	0.0394171762416043	1
chr15	78933407	78933671	0.0271389713319714	1	0.0394349961820113	1
chr21	26934383	26934455	0.0271663661657313	1	0.0394695721857859	1
chr10	71812596	71812630	0.0271730153972264	1	0.0394783491713595	1
chr2	70995444	70995522	0.0279884771477882	1	0.0405451518724369	1
chr7	56242407	56242801	0.0282674789013235	1	0.0409097957276294	1
chr3	129693385	129693586	0.0283970059308485	1	0.0410829417157624	1
chr17	79010458	79010831	0.0292188509436456	1	0.0422095875002959	1
chr10	37414597	37414802	0.029597325200348	1	0.0427399302043468	1
chr7	157443760	157444239	0.0296321671733824	1	0.0427888685481509	1
chr6	31782918	31782929	0.029639614312657	1	0.0428026989496608	1
chr19	52531438	52531703	0.0297771204199761	1	0.0430130806341665	1
chr8	110703460	110704026	0.0302274063768258	1	0.0437136436644925	1
chr16	1742021	1742281	0.0304159785820274	1	0.0440107313276946	1
chr1	67600428	67600687	0.0305598679515819	1	0.0442479759074406	1
chr2	198365065	198365139	0.0307295563393374	1	0.0445208603680004	1
chr11	116228660	116228957	0.0308080172709799	1	0.0446487915819665	1
chr8	24857794	24858119	0.0310513791437013	1	0.0450293935927473	1
chr4	2820428	2820479	0.0317104509694978	1	0.0461709336558299	1
chr10	98480124	98480465	0.0317269410636057	1	0.0462028499670065	1
chr19	613111	613818	0.0318407759068022	1	0.0464023269118602	1
chr4	189080784	189081246	0.0333849934292294	1	0.0493232013230375	1
chr4	141490067	141490097	0.0334014835233373	1	0.0493556495727337	1
chr6	87647147	87647370	0.0336070777611665	1	0.0497907752817745	1
chr18	74729145	74729175	0.0339007078239911	1	0.0504322931364239	1
chr4	4868983	4869172	0.0339531037681727	1	0.0505485217029586	1
chr10	3446963	3447019	0.0344994046278119	1	0.0518570904611987	1
chr6	168476553	168476648	0.0345382361397434	1	0.051972521119954	1
chr5	135416381	135416398	0.0351622000232457	1	0.0536566384730386	1
chr12	129028641	129028733	0.0355622177899923	1	0.0548535001421606	1
chr2	173099597	173099919	0.0360569206132294	1	0.0565575651897305	1
chr7	156797242	156797390	0.0363093254407842	1	0.0575562797602979	1
chr1	1168432	1168550	0.0363712962783187	1	0.0578203872352841	1
chr10	134000034	134000287	0.0367598773668937	1	0.0597648884937177	1
chr1	60280809	60280868	0.0369452579409777	1	0.0609673355172956	1
chr12	123258742	123258897	0.0371348940232186	1	0.0623580887768154	1
chr6	108436440	108436519	0.024813868062757	1	0.0629315185009547	1
chr2	219858132	219858146	0.0248367414191003	1	0.0629613070580528	1
chr6	32489984	32490012	0.026114457743203	1	0.0644241379869797	1
chr14	24457993	24458014	0.0261322776836099	1	0.0644440856814651	1
chr14	96180576	96180598	0.0266700675269354	1	0.0650832098127763	1
chr6	100912906	100912940	0.0267554436593327	1	0.0651810865003845	1
chr1	50513870	50513927	0.0274637197981932	1	0.0659960163124266	1
chr22	50007440	50007725	0.0275767567336102	1	0.0661255433419516	1
chr17	70119015	70119120	0.0280350217682541	1	0.0666455132448702	1
chr3	45838037	45838074	0.0281009821446857	1	0.0667263678998509	1
chr7	99769432	99769558	0.028170134152235	1	0.0668053607700129	1
chr19	1467952	1467979	0.0283940802689907	1	0.0670529781508913	1
chr11	124823829	124823843	0.028664836975472	1	0.0673591087689267	1
chr15	27772640	27772702	0.0288608563199483	1	0.0675803951930844	1
chr20	59542578	59542589	0.0299595753322023	1	0.0687761929851672	1
chr8	144367265	144367392	0.0318793414494739	1	0.0708531469349836	1
chr2	53995041	53995114	0.0319745584444841	1	0.0709536833151898	1
chr8	57350948	57350985	0.0320040810323224	1	0.0709821420259889	1
chr3	64670013	64670017	0.0320370612205383	1	0.0710172499682832	1
chr7	86975087	86975244	0.0323163289433334	1	0.0713154015085244	1
chr4	1515011	1515209	0.0324062265531474	1	0.0714231190587454	1
chr2	219857793	219857927	0.0337780959952211	1	0.0729428674092706	1
chr6	127665252	127665315	0.0343052470681544	1	0.0735309254426992	1
chr6	106582638	106582669	0.0350712385363924	1	0.0743822930433346	1
chr5	178367827	178368071	0.0358816468710179	1	0.0752791413873967	1
chr7	100425567	100425827	0.0361537334237983	1	0.0755866018517312	1
chr20	21686282	21686293	0.0368811593493647	1	0.076391158862641	1
chr5	146614404	146614457	0.0383572887412819	1	0.0780885746787158	1
chr12	16758943	16759029	0.0388418847326464	1	0.0786298221224187	1
chr7	56515846	56516076	0.039279936103545	1	0.0791354296853078	1
chr7	38344934	38344983	0.0395772897360069	1	0.0794631038133875	1
chr10	135333901	135334024	0.0396501653131934	1	0.0795458202531868	1
chr19	51107558	51107560	0.0402797145511516	1	0.08027750168691	1
chr1	70035846	70036106	0.0405877069540057	1	0.0806315067717103	1
chr6	108479070	108479144	0.0415217909944404	1	0.0817060225813221	1
chr19	55549722	55549746	0.0415276423181562	1	0.0817118739050378	1
chr16	28891270	28891414	0.0416050393727594	1	0.0817956542218763	1
chr6	108497717	108497734	0.0418268577354367	1	0.0820501868035096	1
chr1	33593141	33593154	0.0422771436922863	1	0.0825698907371684	1
chr17	6899522	6899577	0.0423885848121446	1	0.0826980879203943	1
chr2	239996253	239996263	0.0437240164656249	1	0.084255337936552	1
chr6	167275999	167276275	0.0439668463998268	1	0.0845460423375187	1
chr11	122023188	122023504	0.0439921134795083	1	0.0845795544642541	1
chr4	122687481	122687552	0.0440790854274645	1	0.0846816866600192	1
chr2	240061327	240061475	0.0442790943108377	1	0.0849160055779073	1
chr19	15580445	15580700	0.0443362777016958	1	0.0849864874317556	1
chr3	148804272	148804275	0.0445338928617308	1	0.0852114974255506	1
chr7	31232831	31232861	0.0446519832130842	1	0.0853548548565854	1
chr5	92376	92385	0.0446743246309078	1	0.0853790580592276	1
chr16	89900194	89900495	0.0449408258292323	1	0.0856926358165376	1
chr7	94138869	94138909	0.0450948220306593	1	0.0858708352206069	1
chr22	50028390	50028456	0.0452267427835226	1	0.0860256293298133	1
chr5	10333766	10333868	0.0458108112780541	1	0.0866995954341589	1
chr1	67218135	67218165	0.0459730525265351	1	0.086878060807488	1
chr16	215960	216100	0.0460305018866529	1	0.0869458829687382	1
chr10	13534652	13534679	0.0463201424105805	1	0.0873014838690974	1
chr7	64043119	64043193	0.0466632427557288	1	0.0877089487751185	1
chr6	33172442	33172450	0.0468839972413668	1	0.087974120127144	1
chr19	57999044	57999177	0.0471010281573676	1	0.0882161521535664	1
chr11	1670215	1670305	0.0473736466486676	1	0.0885541990827784	1
chr5	91988	92008	0.0473787000646039	1	0.0885603163757539	1
chr17	7613764	7613764	0.0297864293440693	1	0.088628404506264	1
chr6	30720311	30720311	0.0301000071013792	1	0.0892138028470945	1
chr19	42927668	42927676	0.0479773968684247	1	0.0892544961438447	1
chr1	243053673	243053673	0.0301258061195803	1	0.0892648689449771	1
chr10	32216031	32216066	0.0481784696288372	1	0.0894954642932279	1
chr6	43655470	43655489	0.0484008199300341	1	0.0897675508460083	1
chr11	45201855	45202135	0.0489125447858987	1	0.0903915147295106	1
chr4	187581093	187581093	0.0308234434880485	1	0.0905369999146239	1
chr6	127664845	127664850	0.049081169296615	1	0.0906029602910555	1
chr8	22266134	22266134	0.0309231819604754	1	0.0907130715646147	1
chr20	31611438	31611438	0.030935948484946	1	0.0907340831361393	1
chr5	10442427	10442427	0.03110776462678	1	0.0910505865553071	1
chr20	16559406	16559406	0.0314442157404331	1	0.0916591242217407	1
chr5	133967994	133968296	0.0499849328414321	1	0.0917003494570105	1
chr3	96533295	96533511	0.0503264373710215	1	0.0921298898115954	1
chr13	23500752	23500838	0.050339469864752	1	0.0921455819979238	1
chr5	150077189	150077189	0.0319072682217535	1	0.0925086300375575	1
chr3	191050604	191050604	0.0319615259507537	1	0.0926099643255432	1
chr6	161188322	161188337	0.0507620950185819	1	0.0926597005771267	1
chr19	52956821	52956832	0.0507897558216017	1	0.0926945425501611	1
chr22	25170371	25170858	0.051034713509882	1	0.0929924281211426	1
chr7	102074135	102074225	0.0524752030209852	1	0.0947526126825314	1
chr22	24376252	24376252	0.0332009427014445	1	0.0949156518387918	1
chr1	1562535	1562535	0.0332892444956997	1	0.095070711917258	1
chr10	3572665	3572706	0.0528717631873543	1	0.0952515710139254	1
chr6	32551749	32551949	0.0531901283913408	1	0.0956483971495543	1
chr1	33608053	33608053	0.0336451113653186	1	0.0957156873722849	1
chr4	10009916	10009916	0.0339382094896236	1	0.0962518814000515	1
chr7	154585989	154586335	0.0538499981249167	1	0.0964790191479249	1
chr1	209982407	209982407	0.0340754496276829	1	0.0965080097972437	1
chr11	117666889	117667189	0.0538906914216669	1	0.0965338088154447	1
chr4	190236439	190236439	0.0341070999695997	1	0.0965683848192194	1
chr2	75059013	75059013	0.0343041831911151	1	0.0969162726110442	1
chr19	58715577	58715677	0.0543936392919579	1	0.0971731989160157	1
chr4	169239550	169239619	0.0544893882254877	1	0.0972822463125357	1
chr7	42896801	42896970	0.0546202451013117	1	0.0974498069462128	1
chr14	95883697	95883697	0.0345994090694986	1	0.0974647012247618	1
chr5	528580	528621	0.0551684077457696	1	0.0981288264664947	1
chr13	114150007	114150035	0.055605395239629	1	0.0986793828342908	1
chr20	62402415	62402415	0.0352970464379668	1	0.0987599715200117	1
chr19	1485944	1485944	0.0353002380690845	1	0.0987642270281685	1
chr4	528497	528497	0.0355034385835754	1	0.0991368499611552	1
chr22	22007528	22007528	0.0356396148445955	1	0.0993751584179404	1
chr12	25150608	25150626	0.0562022302586312	1	0.0994326077780582	1
chr6	32632331	32632334	0.0563301614725973	1	0.0995948490265392	1
chr3	122748132	122748132	0.0357893555378656	1	0.0996624052185296	1
chr6	30071373	30071387	0.0564163355127741	1	0.0997017686689808	1
chr21	31709690	31709690	0.0360039927305282	1	0.10005657166156	1
chr7	95064694	95064709	0.0570379056729381	1	0.100509783280268	1
chr19	36156284	36156356	0.0573685054628756	1	0.10094278123523	1
chr17	767301	767334	0.0574025495281306	1	0.100987730040137	1
chr2	20101884	20101919	0.0581063041895744	1	0.101901600416827	1
chr3	36986992	36986992	0.0370801043556988	1	0.1020202227067	1
chr15	90891614	90891614	0.0371577673795618	1	0.102155601059941	1
chr11	6341349	6341351	0.0585350466363799	1	0.102453752600182	1
chr6	149785754	149785754	0.0375883716111859	1	0.102939944407105	1
chr17	41832975	41832975	0.0377285374111031	1	0.103193413111699	1
chr1	188058251	188058251	0.0377508788289267	1	0.103238095947347	1
chr8	97747124	97747124	0.0377708265234121	1	0.103275065674459	1
chr6	85471973	85472307	0.0596207331549034	1	0.103878017986437	1
chr1	153590243	153590243	0.0382716466396247	1	0.104204894206737	1
chr6	157825146	157825146	0.0383272342149239	1	0.104312345787699	1
chr8	62052409	62052430	0.0599821853789783	1	0.104346389852954	1
chr8	131453955	131453955	0.0383939924991349	1	0.104429638231273	1
chr8	131265658	131265658	0.0385801709809984	1	0.104761833836769	1
chr7	76624761	76624761	0.0386009165832631	1	0.104803591010558	1
chr5	134181600	134181607	0.0603470952034306	1	0.104812633965392	1
chr3	111676660	111676660	0.0386812392997242	1	0.104945352626034	1
chr7	34911385	34911385	0.0392075924648781	1	0.105904171807631	1
chr12	109985255	109985283	0.0615027316372828	1	0.106346478686686	1
chr9	130168651	130168651	0.0396137275246002	1	0.106618831208727	1
chr6	72596557	72596566	0.0619828061512307	1	0.106997837403949	1
chr14	54430182	54430382	0.0620078072616523	1	0.107034807131061	1
chr7	24742552	24742552	0.0401464639519894	1	0.107582437837	1
chr7	16626224	16626326	0.0624626146959187	1	0.107646536428613	1
chr6	138718522	138718522	0.0403055135693527	1	0.107871546422408	1
chr7	116963193	116963259	0.0628046511640278	1	0.108097354323982	1
chr11	494944	495007	0.0628450784915181	1	0.108147622514085	1
chr18	21853454	21853454	0.0404733401722896	1	0.108178740917482	1
chr2	11430093	11430093	0.0407568634032416	1	0.108688869957788	1
chr6	31096127	31096127	0.0407991525155506	1	0.108769724612769	1
chr3	128964838	128964838	0.0410914527320761	1	0.109300865224599	1
chr7	6867070	6867074	0.0637092126166242	1	0.109332781535776	1
chr3	45883734	45883796	0.0639972573249929	1	0.109726416040287	1
chr1	220950205	220950205	0.0415526434285778	1	0.110114731159602	1
chr5	139912	140009	0.0642853020333616	1	0.110119784575538	1
chr2	73511261	73511683	0.0643435493012589	1	0.1101987774457	1
chr9	72131278	72131655	0.06450552458048	1	0.11041740417726	1
chr14	58333164	58333164	0.0419944183691137	1	0.110886839920816	1
chr7	139351108	139351108	0.0420816562863297	1	0.111042697907061	1
chr5	125171542	125171542	0.0423545407468896	1	0.111495909525769	1
chr14	98444151	98444417	0.0654513112683462	1	0.1117531018	1
chr1	164290545	164290751	0.0654550348379835	1	0.111757623277417	1
chr3	49027828	49028001	0.0654664715161551	1	0.111770389801887	1
chr7	1097952	1097952	0.0427883366096313	1	0.112261900994007	1
chr22	39527583	39527583	0.0429362155180829	1	0.112524944591954	1
chr7	56516129	56516243	0.0662306011995746	1	0.112850756935215	1
chr2	242693323	242693323	0.0433112321744077	1	0.113199708604079	1
chr2	1625268	1625268	0.0434194816631483	1	0.113395461979295	1
chr14	59947673	59947673	0.0435809250038499	1	0.113685900411002	1
chr2	66660107	66660175	0.0670981929250581	1	0.114088045931827	1
chr16	3507555	3507582	0.0674482084709613	1	0.114595249310275	1
chr8	101661788	101661788	0.0442168575040434	1	0.114777172283982	1
chr16	1132015	1132015	0.044229624028514	1	0.114797385947727	1
chr4	1366463	1366463	0.0442836157882544	1	0.114894464727556	1
chr4	187476326	187476455	0.0679798810213113	1	0.115348740223302	1
chr10	14439215	14439215	0.0445352227080298	1	0.115349272161822	1
chr19	3910932	3910932	0.0447780526422317	1	0.115779344454927	1
chr6	74405650	74405811	0.0686086323514901	1	0.116262610599992	1
chr10	102107251	102107251	0.0450594481191053	1	0.11626606820037	1
chr7	150020269	150020401	0.0686889550679512	1	0.116379105135787	1
chr10	75533400	75533431	0.0687378934117552	1	0.116461555606326	1
chr6	30039408	30039432	0.068766884061074	1	0.116504376657155	1
chr12	378771	378771	0.0454283474824547	1	0.116912107532436	1
chr12	27397833	27397833	0.0455384587560139	1	0.117120893401382	1
chr1	247611448	247611502	0.0693158446133113	1	0.117305476067687	1
chr2	1895908	1895961	0.0697153304415382	1	0.117869596867733	1
chr11	35644854	35644854	0.0464438181163897	1	0.118677079540501	1
chr16	2801914	2801952	0.0703057821983051	1	0.11874676348657	1
chr11	20384377	20384377	0.0466531359238562	1	0.119036404010497	1
chr10	123873748	123873748	0.0469052747821512	1	0.119462220795445	1
chr1	94342201	94342201	0.0469305418618327	1	0.119503446030715	1
chr13	85468943	85468980	0.0709286822047681	1	0.119663559525117	1
chr17	35294481	35294491	0.0714664720480936	1	0.120484872599395	1
chr6	32547019	32547019	0.0475518460527369	1	0.120549503129527	1
chr8	6534897	6534897	0.0476789793589237	1	0.120766002107008	1
chr7	116963500	116963502	0.0717611659879574	1	0.120945531357377	1
chr4	987652	987672	0.0718747348618941	1	0.121117081529951	1
chr1	43472312	43472312	0.0478941484901058	1	0.121129316115902	1
chr9	2234921	2234921	0.0483260825680289	1	0.121856476072209	1
chr9	139318309	139318309	0.0486521608805498	1	0.122393468007755	1
chr6	710835	711028	0.0729596234726383	1	0.122776995680393	1
chr10	134974555	134974877	0.0730715965310161	1	0.122946418098889	1
chr8	145016475	145016627	0.0731825057123548	1	0.123112914855527	1
chr13	114774498	114774837	0.0732838400003404	1	0.123276219981047	1
chr7	2756720	2756720	0.0493612349271896	1	0.12358527626094	1
chr3	166528722	166528804	0.0737085929082489	1	0.123947792362054	1
chr7	108095912	108095912	0.0497274745979409	1	0.124225464269291	1
chr4	3683268	3683268	0.0498125847610785	1	0.124358448899193	1
chr17	46619088	46619313	0.0741139300601915	1	0.124571224307037	1
chr19	44645597	44645597	0.0500828095290403	1	0.124805809194185	1
chr16	85864047	85864047	0.0501407908276777	1	0.124900494250675	1
chr6	52454298	52454298	0.0501732390773739	1	0.124955017948936	1
chr3	39321867	39321867	0.0503982490711689	1	0.125334024144157	1
chr3	55521141	55521351	0.0746469324568405	1	0.125397856766511	1
chr16	17482912	17482912	0.0505700652130028	1	0.125642016547012	1
chr3	45883621	45883628	0.0750328538528174	1	0.125992564031434	1
chr7	155326356	155326484	0.0750363114531949	1	0.126001341017008	1
chr6	29521356	29521356	0.051213178883211	1	0.126730096788873	1
chr22	50013649	50013649	0.0513453656053341	1	0.126955904690448	1
chr3	173303193	173303347	0.0762129594585717	1	0.127913925964265	1
chr5	3454280	3454438	0.0764454165916412	1	0.128291336343928	1
chr12	54402699	54402704	0.0764704177020628	1	0.128336285148835	1
chr4	24473145	24473413	0.0766225521186712	1	0.128591615638248	1
chr9	117163862	117163862	0.0524241369231027	1	0.128730983530386	1
chr11	120233535	120233535	0.0525148324406962	1	0.128868755606964	1
chr1	228613207	228613260	0.0768488919587652	1	0.128961578878636	1
chr5	116075820	116075820	0.0526230819294368	1	0.129053072304009	1
chr7	86974838	86974847	0.0769361298759812	1	0.129094031570019	1
chr4	96760945	96760945	0.0527744184382657	1	0.129287391221897	1
chr2	241497412	241497415	0.0770574118584522	1	0.129316115901956	1
chr4	1309416	1309416	0.0528063347494423	1	0.129342180889417	1
chr1	22191453	22191453	0.0528768166032906	1	0.129448568593339	1
chr21	27107221	27107221	0.0529042114370505	1	0.129489527859349	1
chr14	22361282	22361282	0.0530060776635558	1	0.129647247630413	1
chr7	127222520	127222520	0.0531047522589434	1	0.129797786231463	1
chr19	17015427	17015427	0.0531422539245759	1	0.12985683140714	1
chr8	10583827	10584169	0.0774170022977084	1	0.129934760400262	1
chr3	29322819	29322823	0.077598925271415	1	0.13022440092419	1
chr7	86974674	86974741	0.0782548054660938	1	0.131311683258272	1
chr10	102984661	102984681	0.078264114390187	1	0.13132817335238	1
chr10	101874829	101874829	0.0540933599976382	1	0.131411953669219	1
chr5	146253830	146253830	0.0545088039814534	1	0.132107729252868	1
chr1	159869927	159869927	0.0546505655969294	1	0.132342580109276	1
chr15	35087635	35087637	0.0790088283176407	1	0.132591261367194	1
chr15	27112287	27112305	0.0793351725994213	1	0.133133572687936	1
chr13	33924304	33924537	0.0793476731546321	1	0.133156446044279	1
chr11	123472546	123472546	0.055159630760196	1	0.133167350783931	1
chr7	30499283	30499283	0.0551947387024902	1	0.133220810605152	1
chr7	158050299	158050413	0.0795295961283387	1	0.133474013340486	1
chr7	64541193	64541193	0.0553787894302752	1	0.133514174698717	1
chr17	46970175	46970175	0.0554128334955303	1	0.133576943444031	1
chr5	5139855	5139866	0.0797442333210012	1	0.133829880210105	1
chr1	50886782	50886782	0.055864449298679	1	0.134293996568465	1
chr17	74097330	74097330	0.0558681728683162	1	0.1343003798307	1
chr3	177309023	177309023	0.0559466337999587	1	0.134425917321328	1
chr20	49639573	49639883	0.0802070198330617	1	0.134626458143221	1
chr2	236867804	236867804	0.0563173949481267	1	0.135001740768805	1
chr5	148520669	148520669	0.0564493157009899	1	0.135208398883674	1
chr3	123602768	123602795	0.0805559715019258	1	0.135255741411919	1
chr5	139537190	139537207	0.0810086511821137	1	0.13605843663801	1
chr1	236707045	236707045	0.0572352548637134	1	0.13645473083512	1
chr13	99095003	99095003	0.0573427064446745	1	0.136616706114341	1
chr5	49708521	49708521	0.057377548417709	1	0.136673623535939	1
chr20	4202151	4202378	0.0813685075906297	1	0.136697028830802	1
chr1	25825780	25825780	0.0575610672069744	1	0.136977892369156	1
chr15	67323243	67323243	0.0575706421003273	1	0.136991456801406	1
chr10	130935309	130935371	0.0816711806082877	1	0.137234552704867	1
chr7	112062682	112062682	0.0579687980822552	1	0.137584834220031	1
chr8	144870535	144870535	0.0582576406984034	1	0.138015438451655	1
chr7	2106404	2106404	0.0582781203314083	1	0.13804948251691	1
chr10	134672797	134672797	0.0584119028690902	1	0.138255874662518	1
chr5	179740914	179741104	0.0822129599905102	1	0.138270502971808	1
chr14	40686259	40686341	0.0822611004265349	1	0.138354017319386	1
chr5	1228214	1228214	0.058639838524743	1	0.138598443069147	1
chr5	164064	164064	0.0586704249896206	1	0.138643923812574	1
chr11	1673436	1673604	0.0824924936825652	1	0.138785951397309	1
chr4	39460490	39460490	0.0588196337443711	1	0.138878242730462	1
chr10	135191624	135191635	0.0825544645200997	1	0.138888349562334	1
chr4	39448464	39448653	0.0825930300627714	1	0.138959895293222	1
chr11	6342357	6342357	0.0588967648297145	1	0.138998992774413	1
chr1	228003393	228003402	0.0826595223777226	1	0.139076655798276	1
chr3	128597701	128597701	0.0589595335750285	1	0.139096603492762	1
chr14	36973204	36973365	0.0827076628137473	1	0.139163893715492	1
chr2	241827778	241827789	0.0827970284850418	1	0.139352199951434	1
chr6	32372236	32372310	0.0828020819009781	1	0.139362572752566	1
chr6	32064246	32064258	0.0828462327981057	1	0.139444225315326	1
chr18	55106285	55106337	0.0829566100409247	1	0.13964370226018	1
chr1	208132590	208132590	0.0595037066805893	1	0.139934406661147	1
chr13	114127141	114127141	0.0595146114202413	1	0.139951162724515	1
chr5	524679	524683	0.0833550319921124	1	0.140421662345109	1
chr10	12438782	12438782	0.0602016100183173	1	0.140981527636999	1
chr6	170058439	170058439	0.060260655193994	1	0.14106131841494	1
chr6	170467790	170467790	0.0604548127536516	1	0.141356278324064	1
chr4	671791	671851	0.0839398983944234	1	0.141556553176697	1
chr13	44947923	44947976	0.0840335195738747	1	0.141739540027443	1
chr21	35574541	35574541	0.0608673310756089	1	0.141976518637929	1
chr12	21651324	21651324	0.0608880766778737	1	0.142008700918365	1
chr12	117798954	117799083	0.0841867178675223	1	0.142040883198802	1
chr6	33288329	33288332	0.0845330098437883	1	0.142759266169535	1
chr8	121823916	121823916	0.0615035295450622	1	0.142910602678364	1
chr6	30076659	30076659	0.0616466210068373	1	0.143117260793232	1
chr1	2266933	2266933	0.0617679029893083	1	0.143296258105081	1
chr2	50201382	50201382	0.062122705981888	1	0.143826600809132	1
chr7	4784769	4784887	0.0852237320115016	1	0.144125816226412	1
chr2	179316491	179316491	0.0625652788302034	1	0.144477161618614	1
chr17	79503859	79503877	0.0854274644645121	1	0.144542856025786	1
chr7	156259194	156259207	0.0854394330812033	1	0.144566793259169	1
chr7	102330635	102330635	0.0635275556121775	1	0.145884139002982	1
chr4	80886143	80886264	0.0861870726705149	1	0.146110212873816	1
chr17	17721594	17721594	0.0637009675695702	1	0.146142661123513	1
chr12	131506092	131506092	0.0637618745300656	1	0.146230430979248	1
chr7	89748238	89748278	0.0863168656692997	1	0.146387352842533	1
chr1	153353310	153353336	0.086550918617928	1	0.146905726929893	1
chr2	20101943	20101961	0.0865713982509329	1	0.146948813949981	1
chr10	115465924	115465924	0.0643853064750482	1	0.14711424682958	1
chr2	238410067	238410067	0.0643970091224796	1	0.147129141108129	1
chr17	73559562	73559562	0.0644664270992887	1	0.147230741365374	1
chr21	43237089	43237089	0.0645760064343283	1	0.147396706183493	1
chr6	28411271	28411279	0.0869187541042381	1	0.147667994828494	1
chr5	77268734	77268888	0.0869921616199443	1	0.147811884198048	1
chr10	13526193	13526236	0.0870309931318758	1	0.147901781807862	1
chr17	19483367	19483394	0.0870655691356504	1	0.14797359350801	1
chr14	78265599	78265689	0.0871118477868565	1	0.148079981211931	1
chr5	26237674	26237728	0.0872669078653227	1	0.148426007218938	1
chr20	23550632	23550632	0.0657031841573815	1	0.149007947959391	1
chr10	122262176	122262397	0.0877408650862951	1	0.149469404625152	1
chr4	189203762	189203962	0.08774778028705	1	0.149482437118883	1
chr18	12271697	12271697	0.0661026699856084	1	0.149571536820917	1
chr2	242248764	242248764	0.066179535101692	1	0.149681914063736	1
chr3	8612281	8612281	0.0664593347630068	1	0.150091772693096	1
chr17	78337893	78337893	0.0667495072254539	1	0.150484609289827	1
chr9	98637332	98637454	0.0882110987376301	1	0.150499769537636	1
chr15	48009928	48010124	0.0882116306761497	1	0.150501631322455	1
chr1	7432614	7432644	0.0882400893869488	1	0.150568921545186	1
chr6	30899233	30899233	0.0668141377555865	1	0.150573974961122	1
chr6	170532633	170532786	0.0882757292677627	1	0.150655893493142	1
chr2	5896473	5896489	0.0883049858863412	1	0.150727439224029	1
chr4	57182146	57182417	0.0885321236342146	1	0.151254590296963	1
chr7	2426947	2426947	0.0674410273009466	1	0.151433853578071	1
chr7	4118583	4118583	0.0680774917396597	1	0.152326446413976	1
chr3	8612614	8613037	0.0891255010528393	1	0.152636300601649	1
chr6	168818817	168818817	0.068408357498857	1	0.152770083139331	1
chr2	241896910	241896910	0.0684158046381315	1	0.152779658032684	1
chr20	60121895	60121895	0.0687948108333535	1	0.153293776611887	1
chr11	13508769	13509032	0.0895175397417917	1	0.15356240556429	1
chr2	74741573	74741647	0.0896771212976747	1	0.153964817054374	1
chr9	133710261	133710261	0.0693735599426889	1	0.15405205497159	1
chr11	62370490	62370490	0.0696839460688812	1	0.154451008861298	1
chr3	12045449	12045459	0.0899026632299892	1	0.154547821671867	1
chr1	217168635	217168635	0.0698738481203819	1	0.154698892211436	1
chr1	12587564	12587564	0.0699328932960586	1	0.154782140589755	1
chr1	117487269	117487384	0.0901420355638136	1	0.155136943582335	1
chr1	228225533	228225606	0.0901688984590539	1	0.155206627528404	1
chr15	20737822	20737822	0.0709504916840721	1	0.156126083259549	1
chr20	48733750	48733750	0.0712228442061123	1	0.15646546003506	1
chr16	86532758	86532758	0.0715473267030743	1	0.156895000389645	1
chr8	29082964	29082964	0.0721657052321207	1	0.157696099800177	1
chr11	107461585	107461585	0.072315179956131	1	0.157887065728717	1
chr22	47027906	47027906	0.0724002901192686	1	0.157994517309678	1
chr1	233086327	233086327	0.0727798282530102	1	0.158460229483597	1
chr11	17555864	17555864	0.072823713180878	1	0.158514753181857	1
chr2	75427945	75427963	0.091437837797583	1	0.15863310950247	1
chr11	8714324	8714324	0.0729447291940892	1	0.158670345198843	1
chr15	60706369	60706369	0.0735367767664149	1	0.15942330417335	1
chr1	149155775	149155792	0.091927221235624	1	0.160042214640916	1
chr17	79315848	79316097	0.0919870643190801	1	0.160236638169834	1
chr10	72647652	72647652	0.0745543751544284	1	0.160689849788541	1
chr8	103136701	103136774	0.0923437290964785	1	0.161285620930504	1
chr1	85686316	85686316	0.0750613125636165	1	0.161328176012073	1
chr14	73929570	73929570	0.0751578594049257	1	0.161442808763049	1
chr11	102576374	102576374	0.0753815395524216	1	0.161716757100648	1
chr4	186508724	186508724	0.0754044129087648	1	0.161746545657746	1
chr3	169379840	169380078	0.0925628877665577	1	0.161955597495953	1
chr3	181413373	181413373	0.0755844740976527	1	0.161965970297085	1
chr6	112575230	112575393	0.0927668861888281	1	0.162617063045087	1
chr19	37466940	37466940	0.0761754577929392	1	0.162680895667441	1
chr7	116789933	116789933	0.0762416841386306	1	0.162759090629823	1
chr12	26348331	26348333	0.0928410916123136	1	0.162855637471132	1
chr2	242443982	242443982	0.0769792168960696	1	0.163629873986424	1
chr20	4795621	4795836	0.0930738147146429	1	0.163643438418674	1
chr5	96271449	96271449	0.0771837472568595	1	0.163874831674705	1
chr15	27113511	27113913	0.0932424392253592	1	0.164199048202407	1
chr7	65235340	65235340	0.0775736581917335	1	0.164315010799682	1
chr3	42093455	42093455	0.0775970634865963	1	0.164342139664182	1
chr2	103239842	103240272	0.0933014844010359	1	0.16444028232105	1
chr22	45596948	45596957	0.0933182404644036	1	0.164489486634114	1
chr16	57625229	57625229	0.0780867128938972	1	0.164905994494968	1
chr5	50679361	50679681	0.0934653214650757	1	0.165025148723361	1
chr1	232086152	232086152	0.078884354704052	1	0.165809758039785	1
chr7	155167401	155167511	0.0937467169419493	1	0.166100196471492	1
chr6	26088040	26088202	0.0940834340248623	1	0.167449990465002	1
chr11	1857442	1857477	0.0942238657940393	1	0.16805267680772	1
chr15	94147555	94147555	0.0814139883340563	1	0.168620521177403	1
chr1	103343469	103343469	0.0814203715962916	1	0.168627702347418	1
chr19	37716611	37716611	0.0815887301377481	1	0.168813082921502	1
chr8	140926709	140926709	0.0818773067846364	1	0.16912958634067	1
chr11	71238205	71238205	0.0826754805333109	1	0.169964463847197	1
chr6	44254074	44254089	0.0946773433820066	1	0.170266338957076	1
chr15	55582570	55582808	0.0947347927421245	1	0.170562096773979	1
chr17	50237401	50237403	0.0947725603770167	1	0.170784979013696	1
chr14	57127077	57127077	0.0835231245643091	1	0.17084748178975	1
chr5	145583025	145583025	0.0835630199532798	1	0.170890834779098	1
chr5	168728213	168728213	0.0845420527986216	1	0.171885027872249	1
chr2	233282380	233282380	0.0847790314091078	1	0.172124666175333	1
chr10	129144269	129144269	0.0854394330812033	1	0.172788525447806	1
chr6	168615184	168615208	0.0951183204147631	1	0.172881614688738	1
chr2	29338258	29338432	0.0951191183225425	1	0.172889859735791	1
chr15	41096921	41096921	0.0856030041759833	1	0.172951830573326	1
chr7	158712251	158712251	0.0859107306095776	1	0.173253439713945	1
chr7	1948947	1948947	0.0859796166478671	1	0.173320995905935	1
chr8	63998327	63998327	0.0862365429528386	1	0.17357366670275	1
chr6	25138169	25138169	0.0865759197283496	1	0.173907724093065	1
chr7	64894861	64894861	0.0867099682352913	1	0.174039378876668	1
chr2	108008848	108008848	0.0873163781476465	1	0.17462371334046	1
chr7	64451426	64451426	0.0875597400203679	1	0.174853510780931	1
chr7	42267719	42267747	0.0954215253709407	1	0.175668706562233	1
chr11	2584917	2584917	0.0894510474268405	1	0.176623802174192	1
chr15	77927305	77927305	0.0903455020475643	1	0.177429157092882	1
chr8	77913262	77913262	0.0904048131925008	1	0.177478893344465	1
chr20	62405407	62405407	0.0909654763921696	1	0.177975723921781	1
chr5	172970	172970	0.0911194725935966	1	0.178111368244281	1
chr14	23451711	23451711	0.0914918295573234	1	0.178439042372361	1
chr4	520948	520948	0.0916157712323925	1	0.178548089768881	1
chr10	134411480	134411480	0.0924203282433023	1	0.179242535506231	1
chr5	178455197	178455197	0.0927700778199457	1	0.179542282862031	1
chr19	646890	646890	0.0933916479801098	1	0.180071029750523	1
chr6	63572411	63572411	0.0942025882532549	1	0.180759092225639	1
chr20	60500578	60500578	0.0942291851792354	1	0.180783029459021	1
chr18	77836355	77836355	0.0942480689966815	1	0.180799253583869	1
chr2	234752321	234752321	0.0944299919703881	1	0.180955377539375	1
chr15	79269735	79269735	0.0952108777171752	1	0.181614981303691	1
chr13	111089337	111089337	0.0952576883069009	1	0.181655142661921	1
chr11	4565489	4565489	0.0961042684608598	1	0.182381238741189	1
chr3	97887864	97887864	0.0965460434013957	1	0.182754127643435	1
chr15	22381402	22381402	0.0971410166355793	1	0.183262926837442	1
chr18	45538485	45538485	0.0981450505913428	1	0.184120677700313	1
chr10	134095819	134095819	0.0984150093900447	1	0.184347283509667	1
chr11	56185737	56185737	0.0984530429941968	1	0.184381593544181	1
chr10	37107018	37107018	0.0986102308267415	1	0.184518833682241	1
chr11	71150200	71150200	0.0991956291675721	1	0.185009546966581	1
chr6	29706048	29706048	0.0992142470157584	1	0.185025771091429	1
chr5	156811669	156811669	0.100412970469699	1	0.186047359018339	1
chr16	53407421	53407421	0.100454993612748	1	0.186081935022114	1
chr4	68622534	68622534	0.101008209673142	1	0.186548977042331	1
chr10	119293967	119293967	0.101196249939824	1	0.186710154413773	1
chr11	78512268	78512268	0.101608502292522	1	0.187056978328559	1
chr1	4725584	4725584	0.102103205115759	1	0.187479071543869	1
chr10	3598486	3598486	0.102218369805255	1	0.187575352415918	1
chr12	27234924	27234924	0.102298426552456	1	0.187643972484948	1
chr8	144399335	144399335	0.10236066335925	1	0.187696634398389	1
chr5	33092857	33092857	0.102416516903809	1	0.187742913049596	1
chr19	51293054	51293054	0.10285244052063	1	0.188113674197764	1
chr10	593275	593275	0.103095004485572	1	0.188320066343372	1
chr10	28032282	28032282	0.10331522703269	1	0.188504383040417	1
chr1	161582581	161582581	0.103481457820068	1	0.188647740471452	1
chr17	17109239	17109239	0.103889986603128	1	0.188988447093262	1
chr11	27224020	27224020	0.104107815426909	1	0.189170370066968	1
chr2	115920221	115920221	0.10412005001286	1	0.189180742868101	1
chr16	85531414	85531414	0.104162073155909	1	0.189216382748915	1
chr16	68563994	68563994	0.104192393651527	1	0.189241383859336	1
chr9	133711284	133711284	0.104314207572517	1	0.189346973655479	1
chr1	161675579	161675579	0.104453841433915	1	0.189464266099053	1
chr17	79164389	79164389	0.105216907240295	1	0.190111635277418	1
chr19	45737880	45737880	0.105395106644364	1	0.190265099540325	1
chr5	134356114	134356114	0.105754431114361	1	0.190567772557983	1
chr6	169142715	169142715	0.10631429640625	1	0.191052634518608	1
chr1	94385022	94385022	0.107093586337478	1	0.191707982774767	1
chr1	16974255	16974255	0.107095980060817	1	0.191709844559585	1
chr8	13209750	13209750	0.10713188591089	1	0.191741228932242	1
chr22	50006785	50006785	0.107702921911691	1	0.192226090892867	1
chr22	50017428	50017428	0.108329545487792	1	0.192748188549864	1
chr12	12209164	12209164	0.108377419954556	1	0.192788881846614	1
chr5	135416205	135416205	0.108616260349861	1	0.19298569909887	1
chr11	116664039	116664039	0.108884091394485	1	0.193214166693042	1
chr10	124030740	124030740	0.109004841438436	1	0.193316564858067	1
chr22	24256358	24256358	0.109414700067796	1	0.193663654742112	1
chr7	157361564	157361564	0.110026429365347	1	0.194181496890952	1
chr5	84934437	84934437	0.1109352463261	1	0.194941637035475	1
chr1	88054918	88054918	0.111170629121027	1	0.195136592502912	1
chr10	22614933	22614933	0.111408405639293	1	0.19534325061778	1
chr8	6876695	6876695	0.111554688732186	1	0.195467458262109	1
chr10	118429852	118429852	0.111951780837074	1	0.195803643406502	1
chr1	19581542	19581542	0.112005506627555	1	0.195851517873267	1
chr7	143746594	143746594	0.11221721815836	1	0.196035302631792	1
chr1	154238265	154238265	0.112256847578071	1	0.196069612666307	1
chr8	91681699	91681699	0.112280518842193	1	0.196090890207092	1
chr11	77773924	77773924	0.112718836182352	1	0.196464311047858	1
chr2	241828030	241828030	0.113485891527629	1	0.197111946195483	1
chr6	32547167	32547167	0.114255606565504	1	0.197753198080872	1
chr8	62052043	62052043	0.114279277829627	1	0.197771549959799	1
chr16	4027595	4027595	0.114307736540426	1	0.197796019131701	1
chr1	223901187	223901187	0.114376622578716	1	0.197854000430338	1
chr4	154951775	154951775	0.114672646364878	1	0.198104277503815	1
chr6	32632937	32632937	0.114848452045609	1	0.19824683702707	1
chr13	115048025	115048025	0.115833336214667	1	0.199085704072495	1
chr12	103325781	103325781	0.115847166616177	1	0.199098470596965	1
chr7	817454	817454	0.116044515806952	1	0.199268158984721	1
chr11	12284949	12284949	0.116303569866002	1	0.19948811556258	1
chr7	156157852	156157852	0.116373519781331	1	0.199545298953438	1
chr16	85747424	85747424	0.116589752789552	1	0.199727221927144	1
chr6	167195910	167195910	0.117476494301742	1	0.200487894010186	1
chr6	29691140	29691140	0.117634746011326	1	0.20061848491675	1
chr11	15093613	15093613	0.117828371632463	1	0.200780460195971	1
chr1	240620177	240620177	0.118304722576774	1	0.201182605716796	1
chr5	60628018	60628018	0.118600480393677	1	0.201434212636572	1
chr11	113928473	113928473	0.11876059388808	1	0.201567197266474	1
chr6	33223187	33223187	0.118835597219345	1	0.201632093765867	1
chr11	61281763	61281763	0.119112737188061	1	0.201864816868196	1
chr9	140221397	140221397	0.119567278653068	1	0.202253663926031	1
chr14	103557891	103557891	0.119623930105406	1	0.202298346761678	1
chr19	52206691	52206691	0.119925539246025	1	0.202552879343311	1
chr22	43058692	43058692	0.12023246777184	1	0.202811135494582	1
chr12	76414534	76414534	0.120537534512836	1	0.203065136137695	1
chr5	14230166	14230166	0.121600613644276	1	0.203964378205096	1
chr19	38886554	38886554	0.121738119751595	1	0.204079542894591	1
chr21	37438281	37438281	0.121886530598566	1	0.204201090846322	1
chr19	55542120	55542120	0.121917117063444	1	0.204225825987484	1
chr12	123201372	123201372	0.121965789437988	1	0.204264923468675	1
chr5	150051778	150051778	0.122569007719226	1	0.204770531031564	1
chr17	79108139	79108139	0.122894022154707	1	0.205045543246203	1
chr17	78079668	78079668	0.122937375144056	1	0.205083576850355	1
chr10	135044114	135044114	0.123046954479095	1	0.205173474460169	1
chr7	1114381	1114381	0.123279677581424	1	0.205373483343542	1
chr12	1482931	1482931	0.123972527503216	1	0.205953296329917	1
chr12	27691111	27691111	0.124219346976315	1	0.206162880106643	1
chr3	178977073	178977073	0.124460049156439	1	0.206363154959276	1
chr8	4238976	4238976	0.124564043137022	1	0.206451722722791	1
chr1	110654497	110654497	0.124930282807774	1	0.206756257525268	1
chr10	118380345	118380345	0.125165133664181	1	0.206952276869744	1
chr5	76383047	76383047	0.125249711888799	1	0.207021428877293	1
chr20	2675418	2675418	0.125522862318619	1	0.207249364532946	1
chr17	1082705	1082705	0.126423168263058	1	0.208008706769689	1
chr2	228189846	228189846	0.12662503893125	1	0.208177065311145	1
chr16	1722957	1722957	0.126634347855344	1	0.20818451245042	1
chr8	337367	337367	0.126839410154653	1	0.208357392469293	1
chr5	57755944	57755944	0.12733491088567	1	0.208775230176447	1
chr6	41341074	41341074	0.12753837736942	1	0.20894731228754	1
chr5	43000640	43000640	0.127793973828093	1	0.209167800803919	1
chr6	14118033	14118033	0.12820702408857	1	0.209518880226861	1
chr17	8230350	8230350	0.129021687931352	1	0.210203219132339	1
chr13	27077539	27077539	0.129522508047565	1	0.210615471485037	1
chr3	119348585	119348585	0.129690334650502	1	0.210755371315694	1
chr11	124823917	124823917	0.130269349729097	1	0.211229594505926	1
chr11	19078052	19078052	0.131149707979051	1	0.211966861294105	1
chr10	31153015	31153015	0.131258489406311	1	0.212059152627258	1
chr4	39531927	39531927	0.131298650764542	1	0.212092664753993	1
chr22	50026188	50026188	0.13164228304821	1	0.212379911554582	1
chr7	152600816	152600816	0.131738563920259	1	0.212460500240303	1
chr6	168709992	168709992	0.132013576134897	1	0.212693223342632	1
chr7	157561593	157561593	0.132344973832614	1	0.212968501526531	1
chr2	862441	862441	0.13333304963279	1	0.213799123524901	1
chr6	170189761	170189761	0.133419223672966	1	0.213872531040607	1
chr1	158911377	158911377	0.133471885586408	1	0.213916681937735	1
chr5	73244708	73244708	0.133507525467222	1	0.213947800341132	1
chr6	166856074	166856074	0.133852753566448	1	0.214240632496177	1
chr2	792213	792213	0.13417723606341	1	0.214514048895257	1
chr14	76870544	76870544	0.134456237816946	1	0.21475501704464	1
chr5	640245	640245	0.13447698341921	1	0.214772836985047	1
chr16	68564110	68564110	0.135215048115169	1	0.215393875206691	1
chr16	57333902	57333902	0.135230208362978	1	0.215405577854123	1
chr2	3451506	3451506	0.135326489235027	1	0.215485634601324	1
chr11	75139544	75139544	0.135585809263337	1	0.215697080162869	1
chr19	18273012	18273012	0.135629428221945	1	0.215733251982202	1
chr8	143809066	143809066	0.135794595132284	1	0.215870758089522	1
chr14	85779929	85779929	0.136365897102345	1	0.216353226326808	1
chr11	47236405	47236405	0.136712189078611	1	0.21664951608223	1
chr21	46219184	46219184	0.137377910135902	1	0.217206721681521	1
chr12	132674012	132674012	0.137682178969119	1	0.217460988293895	1
chr1	28560936	28560936	0.137907188962914	1	0.217643975144641	1
chr2	208572165	208572165	0.137918891610345	1	0.217654081976513	1
chr2	97004840	97004840	0.138039109715777	1	0.217755416264499	1
chr15	102025217	102025217	0.138059855318042	1	0.217771906358607	1
chr3	196385431	196385431	0.138425297081014	1	0.218078302945902	1
chr7	6191921	6191921	0.13862184836401	1	0.218246661487359	1
chr1	15386739	15386739	0.138640200242936	1	0.218262619642947	1
chr11	5384517	5384517	0.13920831058188	1	0.218734449109841	1
chr10	93999904	93999904	0.139478535349841	1	0.218964246550312	1
chr1	50513749	50513749	0.140206227244668	1	0.219570124524148	1
chr6	30876152	30876152	0.140317136426006	1	0.219664543611378	1
chr17	40819808	40819808	0.140765028659518	1	0.220045943529939	1
chr8	55370423	55370423	0.140876203810116	1	0.22013983067865	1
chr6	144019428	144019428	0.140881523195312	1	0.220143820217547	1
chr12	124585152	124585152	0.140931259446896	1	0.220185045452817	1
chr7	100881429	100881429	0.141168769995901	1	0.22038478836693	1
chr7	44184403	44184403	0.141356278324064	1	0.220539582476137	1
chr3	108125523	108125523	0.141387396727461	1	0.220565647463597	1
chr18	12308377	12308377	0.141431813593848	1	0.220605010914049	1
chr19	4033718	4033718	0.141603629735682	1	0.220748900283603	1
chr9	139607421	139607421	0.14197439088385	1	0.221058488502016	1
chr2	236579469	236579469	0.142093545112243	1	0.221156365189624	1
chr8	49390241	49390241	0.1423975479762	1	0.22140744017088	1
chr12	121128268	121128268	0.142398345883979	1	0.2214079721094	1
chr10	101287609	101287609	0.143083482697237	1	0.221986721218735	1
chr19	17489148	17489148	0.143533768654086	1	0.222365195475437	1
chr15	63758958	63758958	0.144083793083363	1	0.222832237495655	1
chr20	43729808	43729808	0.144530089501316	1	0.223209115936798	1
chr19	7934807	7934807	0.144681426010145	1	0.223335983273725	1
chr13	28495598	28495598	0.144719725583557	1	0.223366569738603	1
chr10	112207327	112207327	0.144979577550386	1	0.223582004839045	1
chr9	136522927	136522927	0.145837328413257	1	0.224288685162346	1
chr2	220197716	220197716	0.146071381361885	1	0.224483108691264	1
chr2	56151165	56151165	0.146260751474866	1	0.224639764585289	1
chr22	21336550	21336550	0.146683376628696	1	0.224991375946751	1
chr7	801211	801211	0.146736570480657	1	0.225037122659437	1
chr20	1246703	1246703	0.147547244784542	1	0.225717472026018	1
chr8	143561205	143561205	0.147576501403121	1	0.225740079413102	1
chr6	32141882	32141882	0.148179985653618	1	0.22624728279155	1
chr6	32634009	32634009	0.148724424728439	1	0.226702090225816	1
chr17	81014413	81014413	0.148856079512042	1	0.226813265376414	1
chr2	74697095	74697095	0.149460095701059	1	0.227308766107431	1
chr2	200778865	200778865	0.149714628282692	1	0.227522605392314	1
chr14	35032169	35032169	0.15050854652321	1	0.228188858388125	1
chr1	12218613	12218613	0.152325648506197	1	0.229700627660856	1
chr6	169857450	169857450	0.15240331153006	1	0.229762332529131	1
chr1	2350197	2350197	0.152711569902174	1	0.230024312250039	1
chr17	594735	594735	0.153700443610128	1	0.230842965631718	1
chr3	58163815	58163815	0.154049129309733	1	0.231133670032685	1
chr10	93999132	93999132	0.154088226790924	1	0.231166384251641	1
chr22	49888838	49888838	0.154563513858195	1	0.231570657526544	1
chr22	24382663	24382663	0.1546111223557	1	0.231610286946255	1
chr4	1357073	1357073	0.155624997174077	1	0.232458462915773	1
chr14	96563269	96563269	0.155680584749376	1	0.232506869321058	1
chr10	30336565	30336565	0.156120231935833	1	0.232867523637353	1
chr16	80982506	80982506	0.156966014182013	1	0.233570480391017	1
chr11	13300592	13300592	0.157094211365239	1	0.233678995849018	1
chr10	131529435	131529435	0.157530932889838	1	0.234048693120147	1
chr6	24646494	24646494	0.158048775038679	1	0.234489936122163	1
chr18	44787585	44787585	0.158231761889424	1	0.234641538600252	1
chr10	118459383	118459383	0.158349054332998	1	0.2347391493186	1
chr11	89224717	89224717	0.158668749383284	1	0.235008842148042	1
chr6	26597334	26597334	0.159567459512165	1	0.235757279645133	1
chr10	46970584	46970584	0.159789543844102	1	0.235941064403658	1
chr1	1978732	1978732	0.16007812049099	1	0.236183362399341	1
chr11	68433177	68433177	0.16013211225073	1	0.236227779265728	1
chr8	142852219	142852219	0.160783470967992	1	0.236774346094627	1
chr13	114212078	114212078	0.160973373019493	1	0.236930204080873	1
chr12	11653600	11653600	0.161212213414798	1	0.237128617148687	1
chr1	45956828	45956828	0.161726066024741	1	0.237556295718453	1
chr2	26101647	26101647	0.162339657107111	1	0.238067222666539	1
chr16	66600478	66600478	0.162673980466686	1	0.238341702942657	1
chr13	114161463	114161463	0.162696321884509	1	0.238361384667883	1
chr22	24348715	24348715	0.164233358236922	1	0.239642558592363	1
chr10	116854028	116854028	0.165379685746681	1	0.240607761036195	1
chr7	1058584	1058584	0.165891942541065	1	0.241032513944103	1
chr1	3561008	3561008	0.16659463332547	1	0.241622433762351	1
chr13	111089213	111089213	0.16666245548672	1	0.241678553276169	1
chr4	72996777	72996777	0.167056621929751	1	0.242007823219808	1
chr17	34958169	34958169	0.167388019627467	1	0.242283899311485	1
chr9	114428306	114428306	0.167809048965739	1	0.242632850980349	1
chr1	59314514	59314514	0.167830592475783	1	0.242649341074457	1
chr22	25205117	25205117	0.168128212077505	1	0.242894298762738	1
chr1	1666808	1666808	0.168151351403108	1	0.242913714518703	1
chr17	53684393	53684393	0.168384074505437	1	0.24310973386318	1
chr6	55761410	55761410	0.168583019511771	1	0.243279422250935	1
chr1	42383644	42383644	0.168977451924062	1	0.243607362348275	1
chr2	8781821	8781821	0.168997665587807	1	0.243624384380902	1
chr8	73848457	73848457	0.1694423661902	1	0.243990624051653	1
chr2	186727863	186727863	0.169714718712241	1	0.244215368076188	1
chr18	11912416	11912416	0.170240008000355	1	0.244656079139685	1
chr8	120099059	120099059	0.170365013552464	1	0.244759275212489	1
chr5	1913923	1913923	0.170444272391886	1	0.244825767527441	1
chr5	178358274	178358274	0.170475390795283	1	0.244851566545642	1
chr7	99768885	99768885	0.171238456601663	1	0.245481913691379	1
chr5	95047004	95047004	0.171532086664487	1	0.245733254641895	1
chr8	49427283	49427283	0.171561609252326	1	0.245758787690836	1
chr5	56595244	56595244	0.171773054813871	1	0.245936189187126	1
chr11	14402761	14402761	0.172105516388627	1	0.246213329155843	1
chr2	175869831	175869831	0.172175732273215	1	0.246270512546701	1
chr14	64761203	64761203	0.172179189873593	1	0.246273438208559	1
chr1	6131676	6131676	0.172229990002216	1	0.246317057167167	1
chr7	100300649	100300649	0.172601549058163	1	0.246627443293359	1
chr6	32526021	32526021	0.172657668571982	1	0.246672126129006	1
chr19	13875786	13875786	0.17268772309834	1	0.246694999485349	1
chr8	86934762	86934762	0.172772035353698	1	0.24676175776956	1
chr8	19252188	19252188	0.17279703646412	1	0.246784099187384	1
chr3	139396524	139396524	0.173467278998828	1	0.24733465555518	1
chr9	136822302	136822302	0.173580315934245	1	0.247426414949813	1
chr1	42501544	42501544	0.173712768625628	1	0.247537324131152	1
chr3	8809715	8809715	0.174508814620224	1	0.248197991772507	1
chr1	200880981	200880981	0.174857766289088	1	0.248487632296434	1
chr19	12404112	12404112	0.175094744899574	1	0.248682321794612	1
chr6	105807958	105807958	0.17556391467387	1	0.249071966760226	1
chr7	77648567	77648567	0.17556391467387	1	0.249071966760226	1
chr6	153304588	153304588	0.17557747910612	1	0.249083137469138	1
chr15	28340459	28340459	0.175655408099243	1	0.249146704122231	1
chr4	7194519	7194519	0.175752486879071	1	0.249228356684991	1
chr20	31803710	31803710	0.175776158143194	1	0.249247772440957	1
chr2	241829685	241829685	0.176104364209793	1	0.249525710317453	1
chr6	32522872	32522872	0.176509169423216	1	0.249856044138131	1
chr5	148700400	148700400	0.176619280696776	1	0.249949133379062	1
chr19	2897514	2897514	0.176715295599565	1	0.250027594310705	1
chr10	82189478	82189478	0.178531599674773	1	0.251536437921578	1
chr17	75522344	75522344	0.178599155866763	1	0.251592291466137	1
chr10	43394116	43394116	0.179561166679478	1	0.252398444292606	1
chr13	66919912	66919912	0.179570475603571	1	0.252405093524101	1
chr10	106398816	106398816	0.179637765826301	1	0.25246121303792	1
chr16	54970469	54970469	0.179868893113072	1	0.252650051212381	1
chr2	69812277	69812277	0.180540731463339	1	0.253216565735765	1
chr7	104881282	104881282	0.180598180823457	1	0.253263376325491	1
chr20	3063238	3063238	0.180714941328511	1	0.253358061381982	1
chr11	102191336	102191336	0.181333319857557	1	0.253875371592302	1
chr17	4448324	4448324	0.181804085447412	1	0.254259165234201	1
chr6	35995630	35995630	0.181982816790001	1	0.254410767712289	1
chr12	124246927	124246927	0.182580449716783	1	0.25490015115033	1
chr1	2038661	2038661	0.183217446094015	1	0.255434217424019	1
chr12	1612770	1612770	0.18348341535382	1	0.255653908032617	1
chr5	143735715	143735715	0.183762151138096	1	0.255879981903452	1
chr12	121735583	121735583	0.184515110112603	1	0.256497828493978	1
chr6	30039442	30039442	0.185161947352449	1	0.257040139814721	1
chr12	133178636	133178636	0.185286154996778	1	0.257144931703084	1
chr1	228652067	228652067	0.185610903463	1	0.257419943917722	1
chr10	1410596	1410596	0.185641755897137	1	0.257444679058884	1
chr9	72027019	72027019	0.186110659702173	1	0.257841239225253	1
chr6	25882481	25882481	0.186258804579884	1	0.257961191361425	1
chr1	40226045	40226045	0.186706696813396	1	0.258337803833309	1
chr12	46554412	46554412	0.187298478416462	1	0.258833836502845	1
chr6	30782234	30782234	0.187304861678697	1	0.258839155888041	1
chr2	113190197	113190197	0.187595300110404	1	0.259080390006684	1
chr5	178404926	178404926	0.187740253356998	1	0.259198214388777	1
chr3	115718524	115718524	0.187747700496272	1	0.259204065712493	1
chr10	11872888	11872888	0.188164208357126	1	0.259552751412097	1
chr22	42525748	42525748	0.189223563918929	1	0.26043550338539	1
chr1	6685996	6685996	0.18930388663539	1	0.260504921362199	1
chr19	5622997	5622997	0.189418785355626	1	0.260600404326469	1
chr5	51813680	51813680	0.189885295437324	1	0.260978346644652	1
chr11	113258750	113258750	0.190870445575641	1	0.261803915227086	1
chr19	44645078	44645078	0.190907681272014	1	0.261833969753444	1
chr11	129243219	129243219	0.191010877344818	1	0.26192067573214	1
chr1	32177995	32177995	0.192006932222788	1	0.262753957423109	1
chr6	32605704	32605704	0.192376097555397	1	0.263063279672262	1
chr13	41581930	41581930	0.192564669760598	1	0.263216743935169	1
chr9	118687943	118687943	0.192941814171002	1	0.263526598122842	1
chr3	154145868	154145868	0.193506732878827	1	0.263991246419721	1
chr11	10320161	10320161	0.19440331525363	1	0.26474314151719	1
chr20	278801	278801	0.194467413845243	1	0.264799527000268	1
chr12	119615508	119615508	0.194489489293806	1	0.264816283063636	1
chr14	38091644	38091644	0.194953605652166	1	0.265197948951456	1
chr11	117014861	117014861	0.197219663745704	1	0.267094309773865	1
chr12	29303219	29303219	0.197411693551283	1	0.267254689237527	1
chr6	32466447	32466447	0.197472600511778	1	0.267307351150969	1
chr7	37484562	37484562	0.197545742058224	1	0.267367460203685	1
chr19	17970744	17970744	0.197601063664264	1	0.267412674977851	1
chr8	142192568	142192568	0.198395247874041	1	0.268073874557726	1
chr8	6722002	6722002	0.198460676311953	1	0.268132653764143	1
chr16	15982174	15982174	0.198536743520257	1	0.268199412048354	1
chr8	131000521	131000521	0.19854711632139	1	0.268208189033928	1
chr2	39319447	39319447	0.199190761930118	1	0.268745712907994	1
chr19	38270453	38270453	0.199360982256393	1	0.268884548861612	1
chr9	133710827	133710827	0.199505403564467	1	0.269008224567421	1
chr5	178421711	178421711	0.199605673975413	1	0.269093334730559	1
chr1	181286843	181286843	0.199651952626619	1	0.269130836396191	1
chr4	7638169	7638169	0.20011420720016	1	0.269515161976609	1
chr13	113833487	113833487	0.200263681924171	1	0.269641231405757	1
chr6	157876915	157876915	0.200781524073011	1	0.270076889053317	1
chr12	7781431	7781431	0.201050950933193	1	0.270298707415994	1
chr3	197639792	197639792	0.201782632366916	1	0.27091761788356	1
chr2	119980249	119980249	0.20179087741397	1	0.270923735176536	1
chr15	31733445	31733445	0.202027590055197	1	0.271117626766934	1
chr10	114604922	114604922	0.202201267981849	1	0.271266037613905	1
chr4	36376725	36376725	0.203483771752628	1	0.272342947146855	1
chr8	18244861	18244861	0.203564892376869	1	0.272409439461806	1
chr7	127514192	127514192	0.203653194171124	1	0.272484176823811	1
chr12	49076084	49076084	0.203710909500502	1	0.272530987413537	1
chr4	7472958	7472958	0.203716494854958	1	0.272535774860213	1
chr15	99099744	99099744	0.203771550491737	1	0.27258098963438	1
chr2	63054079	63054079	0.204224230171925	1	0.272956804198484	1
chr1	156358231	156358231	0.204479826630598	1	0.27316718588299	1
chr4	8443777	8443777	0.205005115918712	1	0.273607099038707	1
chr2	74875227	74875227	0.205345822540522	1	0.273894345839297	1
chr9	133769184	133769184	0.205670571006744	1	0.274160315099101	1
chr2	240900096	240900096	0.206021118491167	1	0.274451551438588	1
chr10	81864082	81864082	0.206022714306726	1	0.274452615315627	1
chr12	117069282	117069282	0.206353314096663	1	0.274730021253604	1
chr8	10464160	10464160	0.206887912308871	1	0.275177913487115	1
chr7	79083445	79083445	0.207063717989602	1	0.275327920149645	1
chr13	107186870	107186870	0.207101485624494	1	0.275359836460822	1
chr7	64541923	64541923	0.207370646515417	1	0.275582984669798	1
chr8	144329027	144329027	0.207848061336767	1	0.275982204528765	1
chr2	3649318	3649318	0.208323880342558	1	0.276376902910315	1
chr3	129694156	129694156	0.208423352845725	1	0.276458023534556	1
chr7	156795914	156795914	0.209486431977165	1	0.277334658214873	1
chr12	106316810	106316810	0.209935920026235	1	0.277704355486002	1
chr1	45793032	45793032	0.210006933818603	1	0.277762868723159	1
chr8	19942520	19942520	0.21013433309405	1	0.27787005433486	1
chr5	10685203	10685203	0.210159866142991	1	0.277890267998605	1
chr1	5779163	5779163	0.211508596259462	1	0.279011594397943	1
chr11	111957432	111957432	0.21163360181157	1	0.279119577917423	1
chr3	117426868	117426868	0.21191978473512	1	0.279358684281988	1
chr6	170483067	170483067	0.212645082906608	1	0.27996988164102	1
chr5	143163	143163	0.212646146783647	1	0.279970679548799	1
chr13	114161875	114161875	0.212727799346407	1	0.28003823574079	1
chr19	3159786	3159786	0.212904668904177	1	0.280188774341839	1
chr10	134407873	134407873	0.214090891802907	1	0.28116887106422	1
chr17	74100207	74100207	0.214610861705826	1	0.281602666926962	1
chr13	20806539	20806539	0.214710866147512	1	0.281685649336021	1
chr5	404713	404713	0.214739590827571	1	0.281711182384962	1
chr6	26235699	26235699	0.214854489547807	1	0.281805867441453	1
chr16	88902276	88902276	0.214990399839567	1	0.281917840499831	1
chr7	2764129	2764129	0.215007155902935	1	0.28193220283986	1
chr8	129082086	129082086	0.215029763290018	1	0.281951086657306	1
chr17	9143174	9143174	0.216150025812317	1	0.282889692175158	1
chr3	167814123	167814123	0.216271573764047	1	0.282990228555364	1
chr7	157493703	157493703	0.216362003312381	1	0.283067359640707	1
chr12	21976788	21976788	0.216516797421588	1	0.283198748455051	1
chr10	62150359	62150359	0.21684127991855	1	0.283467643376714	1
chr7	1177635	1177635	0.218146657045672	1	0.284557851372654	1
chr7	20826188	20826188	0.21832618629604	1	0.284707592065924	1
chr15	62358982	62358982	0.218433903846261	1	0.284794032075361	1
chr17	40932452	40932452	0.218501194068992	1	0.284847757865841	1
chr2	54802904	54802904	0.218691628059012	1	0.285009467175803	1
chr11	6804983	6804983	0.219302825418044	1	0.285512946984613	1
chr3	15673302	15673302	0.219790613040526	1	0.285919348013595	1
chr7	120704511	120704511	0.219825189044301	1	0.285949668509213	1
chr15	90927939	90927939	0.220345690885739	1	0.286385592126033	1
chr5	33727007	33727007	0.220401012491778	1	0.28643107286946	1
chr9	98638211	98638211	0.220472292253406	1	0.286490915952916	1
chr16	68321858	68321858	0.221692027278871	1	0.28750824837167	1
chr1	228613100	228613100	0.221815171046161	1	0.28761623189115	1
chr2	136878267	136878267	0.22187075862146	1	0.287662776511616	1
chr16	52503197	52503197	0.2220345956855	1	0.287799750680416	1
chr15	91473475	91473475	0.222268382664868	1	0.287993110332294	1
chr16	89595769	89595769	0.222280617250819	1	0.288002419256387	1
chr7	158069774	158069774	0.22232104457831	1	0.288034867506083	1
chr17	79830196	79830196	0.222469455425281	1	0.288159341119672	1
chr21	43243901	43243901	0.222529830447257	1	0.288209343340515	1
chr1	53936382	53936382	0.222590471438492	1	0.28825801571506	1
chr5	112483149	112483149	0.222972935234092	1	0.2885846259661	1
chr2	20101788	20101788	0.223095547062862	1	0.288683034592228	1
chr10	71333037	71333037	0.22342508297576	1	0.288954323237229	1
chr5	97873389	97873389	0.224232831617787	1	0.289622438017859	1
chr4	16077807	16077807	0.224349858092101	1	0.289720580674727	1
chr4	103265947	103265947	0.22496477902077	1	0.290229379868734	1
chr1	92011732	92011732	0.225153617195232	1	0.290385237854979	1
chr6	149778775	149778775	0.225544857976405	1	0.290708124536382	1
chr12	1553525	1553525	0.225793273265063	1	0.290916910405329	1
chr5	177387682	177387682	0.225857903795195	1	0.290971700072849	1
chr7	149484798	149484798	0.226261911100839	1	0.291307885217242	1
chr8	134271505	134271505	0.22656006264108	1	0.291555236628861	1
chr10	45496476	45496476	0.226618043939718	1	0.291603643034145	1
chr10	13568099	13568099	0.226830287409042	1	0.291777054991538	1
chr1	11042201	11042201	0.227251848685833	1	0.292132123953378	1
chr3	179168677	179168677	0.227717826829011	1	0.292520173103433	1
chr15	93615629	93615629	0.229003788200167	1	0.293580858511535	1
chr12	133250118	133250118	0.229046077312476	1	0.293618094207908	1
chr19	885898	885898	0.229133315229692	1	0.293688576061756	1
chr6	19613221	19613221	0.229339175436781	1	0.29385959429581	1
chr1	146551201	146551201	0.229632539530346	1	0.294109339430767	1
chr7	27285563	27285563	0.229828558874822	1	0.294274772310366	1
chr16	67687119	67687119	0.230971960722724	1	0.295233857461222	1
chr7	211932	211932	0.23109989193669	1	0.295339979195885	1
chr6	161459571	161459571	0.231231812689553	1	0.295449558530924	1
chr5	53564	53564	0.231291123834489	1	0.295497698966949	1
chr1	248512094	248512094	0.232145417096983	1	0.296226188769554	1
chr7	155164323	155164323	0.232232123075679	1	0.296299064346741	1
chr1	227177885	227177885	0.232392768508601	1	0.296433910761462	1
chr5	179473113	179473113	0.23243505762091	1	0.296468220795977	1
chr17	41437982	41437982	0.233385365786193	1	0.297253096081661	1
chr18	24127237	24127237	0.23364840938414	1	0.297471456843961	1
chr2	177895827	177895827	0.234093641925054	1	0.297848867223624	1
chr1	114695527	114695527	0.234108270234343	1	0.297861367778835	1
chr17	4802847	4802847	0.234126888082529	1	0.297877591903683	1
chr3	184231385	184231385	0.234563343637869	1	0.298233990711821	1
chr3	46940347	46940347	0.234788885570184	1	0.298419637255165	1
chr8	110657193	110657193	0.234830110805453	1	0.29845394728968	1
chr2	218898511	218898511	0.235182520074695	1	0.298748907198804	1
chr6	27107670	27107670	0.235397689205877	1	0.298929766295471	1
chr7	2107580	2107580	0.235424818070377	1	0.298951309805515	1
chr6	47236429	47236429	0.235466309274907	1	0.29898535387077	1
chr2	181467187	181467187	0.235740257612506	1	0.299216747126801	1
chr1	247370099	247370099	0.23618416030712	1	0.299586444397929	1
chr1	25655526	25655526	0.236192671323434	1	0.299592295721645	1
chr1	234746568	234746568	0.236412361932033	1	0.299778740172768	1
chr17	7258481	7258481	0.236507312957783	1	0.29985853095071	1
chr5	50259133	50259133	0.236986589563951	1	0.300259346625236	1
chr5	147763508	147763508	0.2375467208251	1	0.300727718491752	1
chr2	239982769	239982769	0.237583956521473	1	0.30075750704885	1
chr17	76228121	76228121	0.237812424115646	1	0.300951664608508	1
chr6	30712373	30712373	0.238333723864863	1	0.301387056286809	1
chr16	69975590	69975590	0.23836484226826	1	0.301415249028348	1
chr5	123424832	123424832	0.238369097776417	1	0.301419504536505	1
chr20	3733040	3733040	0.238769913450943	1	0.301750902234222	1
chr19	35455201	35455201	0.23897923125841	1	0.301925644037913	1
chr2	863938	863938	0.239022584247758	1	0.301962347795766	1
chr7	143108841	143108841	0.239511435747279	1	0.302376461933283	1
chr16	84520021	84520021	0.23989203775806	1	0.302695891014308	1
chr11	3663511	3663511	0.239908527852168	1	0.302710785292857	1
chr6	32489203	32489203	0.240018905094987	1	0.302808396011206	1
chr4	41526630	41526630	0.240050023498384	1	0.302834195029407	1
chr1	153508523	153508523	0.240194976744978	1	0.302959200581515	1
chr12	14518548	14518548	0.240324237805243	1	0.303065854254697	1
chr5	38597870	38597870	0.24115938128103	1	0.303769342946881	1
chr17	7475079	7475079	0.242098518737401	1	0.304561931341099	1
chr6	111302729	111302729	0.242353583257554	1	0.304774972718203	1
chr6	4858789	4858789	0.242497738596369	1	0.304893329038816	1
chr15	68121563	68121563	0.242570880142815	1	0.304954767937831	1
chr5	36242542	36242542	0.242817965585174	1	0.305159830237141	1
chr3	19987815	19987815	0.24331399825471	1	0.305566497235383	1
chr2	161209326	161209326	0.243489271996921	1	0.305714110174574	1
chr17	54678114	54678114	0.243691408634373	1	0.305877947238614	1
chr14	77507114	77507114	0.244977370005529	1	0.306950069324888	1
chr11	1001560	1001560	0.245424198362002	1	0.307326415827511	1
chr7	45717573	45717573	0.246745001706193	1	0.308428326470883	1
chr6	28829946	28829946	0.247632541126162	1	0.309179157691312	1
chr12	65515470	65515470	0.248290815044179	1	0.309732107782447	1
chr14	101925705	101925705	0.248301187845311	1	0.30974088476802	1
chr11	9635595	9635595	0.248369807914341	1	0.30979620637406	1
chr15	93286499	93286499	0.248397202748101	1	0.309819345699663	1
chr6	6001380	6001380	0.248763176449592	1	0.310123880502139	1
chr7	100209640	100209640	0.24899829327526	1	0.310316974184758	1
chr15	75200015	75200015	0.249186865480462	1	0.310470970386185	1
chr7	27224092	27224092	0.249285806045109	1	0.310552356979685	1
chr3	194763212	194763212	0.249605501095394	1	0.310821517870608	1
chr17	724273	724273	0.249745932864571	1	0.310938810314182	1
chr6	32905085	32905085	0.249752316126807	1	0.310944927607157	1
chr6	29987727	29987727	0.249973868520224	1	0.3111319039968	1
chr11	134479413	134479413	0.250928698162924	1	0.311930875653254	1
chr6	108485043	108485043	0.252508821535425	1	0.313246093642989	1
chr20	44351095	44351095	0.252586218590028	1	0.313309926265342	1
chr7	2165688	2165688	0.252846070556857	1	0.313533074474318	1
chr1	161410551	161410551	0.252888359669166	1	0.313568448385872	1
chr1	33592870	33592870	0.252899796347338	1	0.313578555217745	1
chr6	41312735	41312735	0.252968416416367	1	0.313634940700824	1
chr4	90758797	90758797	0.253057250149142	1	0.313709678062829	1
chr2	3675155	3675155	0.253176138408275	1	0.313812076227854	1
chr12	106981083	106981083	0.253572432605384	1	0.314152516880404	1
chr5	148034045	148034045	0.253832816510733	1	0.314374069273821	1
chr19	52456033	52456033	0.254097455924239	1	0.314599345236876	1
chr8	2112392	2112392	0.254306507762446	1	0.314775150917607	1
chr18	61616526	61616526	0.254867702900634	1	0.315251501861918	1
chr1	245912840	245912840	0.255087127539973	1	0.315435020651183	1
chr7	158949352	158949352	0.255467463581494	1	0.31575338585517	1
chr1	75597485	75597485	0.255480762044484	1	0.315764822533341	1
chr17	79615824	79615824	0.255661089202632	1	0.315910307718455	1
chr13	114837593	114837593	0.256295691856527	1	0.316451555162157	1
chr6	30039548	30039548	0.256310852104335	1	0.316463789748109	1
chr6	41383225	41383225	0.256315107612492	1	0.316467779287006	1
chr7	157786056	157786056	0.256390110943757	1	0.316531079970839	1
chr19	1325052	1325052	0.25665927183468	1	0.316755026087595	1
chr13	111065189	111065189	0.256721774610734	1	0.316806358154737	1
chr7	63085215	63085215	0.256748903475234	1	0.3168297634496	1
chr9	6416274	6416274	0.257335365693104	1	0.317313561533185	1
chr8	4601579	4601579	0.258268651825759	1	0.318089925802556	1
chr2	36782386	36782386	0.258280354473191	1	0.318099766665168	1
chr10	49728916	49728916	0.258510683852182	1	0.318294190194086	1
chr5	135384080	135384080	0.258778514896805	1	0.318518136310841	1
chr22	47423986	47423986	0.259090496838556	1	0.318782243785828	1
chr4	57371868	57371868	0.259357264006141	1	0.319009381533701	1
chr12	7066825	7066825	0.26003947515754	1	0.319586002888958	1
chr17	43224158	43224158	0.260069795653158	1	0.319612599814939	1
chr11	117297288	117297288	0.260140543476266	1	0.319671644990615	1
chr5	18972260	18972260	0.260303316663267	1	0.319807821251635	1
chr1	110670021	110670021	0.261345916161702	1	0.320679136546756	1
chr4	76439549	76439549	0.261442994941531	1	0.320758395386178	1
chr5	149828748	149828748	0.262055256177602	1	0.321271982026861	1
chr1	152596413	152596413	0.2627116683108	1	0.321823070333177	1
chr7	2728344	2728344	0.26284757860256	1	0.321936905176374	1
chr7	155166856	155166856	0.263459307900112	1	0.322447566155199	1
chr2	104914302	104914302	0.264046036087241	1	0.322942800916956	1
chr3	117719971	117719971	0.264097102185124	1	0.322987217783343	1
chr19	41386507	41386507	0.264113592279232	1	0.323001048184853	1
chr13	43545157	43545157	0.264491800566674	1	0.323316221757722	1
chr16	11410036	11410036	0.264751120594984	1	0.323532454765943	1
chr18	74118243	74118243	0.26509714660199	1	0.323821297382091	1
chr3	23782847	23782847	0.265936545585934	1	0.324536754690966	1
chr2	19561612	19561612	0.266008091316822	1	0.324594204051084	1
chr7	116328032	116328032	0.266340552891578	1	0.324875599527958	1
chr17	3286290	3286290	0.267163461781414	1	0.325562864095294	1
chr1	102700639	102700639	0.267580767550048	1	0.325913677548976	1
chr17	48712203	48712203	0.267794606834931	1	0.326094270676384	1
chr1	151163316	151163316	0.268463253554081	1	0.326655465814572	1
chr17	51501596	51501596	0.268525756330135	1	0.326708925635793	1
chr13	110174231	110174231	0.268607940831415	1	0.32678126927446	1
chr1	6508954	6508954	0.269757991910811	1	0.32774913141089	1
chr11	116647723	116647723	0.269775279912698	1	0.3277629618124	1
chr13	26622819	26622819	0.270748727403584	1	0.328572838208506	1
chr17	77721989	77721989	0.270936767670266	1	0.328729494102531	1
chr2	220174201	220174201	0.271139702215497	1	0.328897852643987	1
chr14	23018807	23018807	0.271383861995998	1	0.329102117035517	1
chr7	155794668	155794668	0.271602222758298	1	0.329287763578861	1
chr8	8580453	8580453	0.271739994834877	1	0.329402130360577	1
chr6	30181942	30181942	0.271925109439701	1	0.329563573701279	1
chr19	10226701	10226701	0.271974047783505	1	0.329604001028769	1
chr1	198201614	198201614	0.272354383825026	1	0.329918110724599	1
chr2	180886778	180886778	0.272493219778644	1	0.330035403168173	1
chr4	151501035	151501035	0.272583117388458	1	0.330113332161295	1
chr11	17825098	17825098	0.272775679132557	1	0.330267860301242	1
chr3	128997692	128997692	0.27309856581396	1	0.33054287251588	1
chr10	15210264	15210264	0.273619865563178	1	0.33097932807122	1
chr13	53774217	53774217	0.274140899343136	1	0.331416581534339	1
chr6	133663589	133663589	0.274218562366999	1	0.331481478033732	1
chr11	32009004	32009004	0.274675497555344	1	0.331867931368228	1
chr8	55370434	55370434	0.274919923305104	1	0.332072993667538	1
chr11	104828060	104828060	0.27518456271861	1	0.332293216214656	1
chr16	81518253	81518253	0.275563036975312	1	0.332609985603084	1
chr17	73262614	73262614	0.275595751194268	1	0.332637114467584	1
chr21	31588661	31588661	0.275693627881877	1	0.332721426722942	1
chr3	8560168	8560168	0.276326634720212	1	0.333254695088851	1
chr18	77278806	77278806	0.276519196464311	1	0.333417202306592	1
chr19	40729386	40729386	0.276533026865821	1	0.333429436892543	1
chr15	87197932	87197932	0.277074274309524	1	0.333887967896446	1
chr1	8120055	8120055	0.277232791988368	1	0.33401935671079	1
chr5	140799811	140799811	0.277281996301431	1	0.33406058194606	1
chr6	29898751	29898751	0.277366840495309	1	0.334133191553987	1
chr19	33719749	33719749	0.278231772528195	1	0.334859819571774	1
chr7	75677469	75677469	0.27853816911549	1	0.335118075723044	1
chr2	3826867	3826867	0.278554925178858	1	0.335131374186034	1
chr1	235492059	235492059	0.278670621806873	1	0.335228452965863	1
chr5	122578083	122578083	0.27872940101329	1	0.335278721155966	1
chr17	33734664	33734664	0.278859725950594	1	0.335390428245084	1
chr7	5276991	5276991	0.27889217420029	1	0.335416493232545	1
chr12	132325334	132325334	0.279495658450788	1	0.335915185594679	1
chr9	136098495	136098495	0.279619068187337	1	0.336022371206381	1
chr3	100119718	100119718	0.279678911270793	1	0.336073969242783	1
chr19	40031368	40031368	0.280195689542594	1	0.336503775566628	1
chr10	709839	709839	0.280621506327542	1	0.336863366005884	1
chr10	114575091	114575091	0.280720446892189	1	0.336948476169021	1
chr7	154888477	154888477	0.28078693920714	1	0.3370048616521	1
chr16	11374865	11374865	0.281093867732955	1	0.337268969127086	1
chr6	33096133	33096133	0.281348134345329	1	0.337477754996033	1
chr10	117828913	117828913	0.281416222475839	1	0.33753600226393	1
chr19	15248535	15248535	0.281584315048035	1	0.337676700002367	1
chr7	152600590	152600590	0.28191837243835	1	0.337954371909603	1
chr13	110959356	110959356	0.281927681362444	1	0.337962616956657	1
chr6	72298424	72298424	0.282047899467875	1	0.338063685275383	1
chr10	45072520	45072520	0.282626382607951	1	0.338557590190841	1
chr7	95034251	95034251	0.282713620525167	1	0.338629667860248	1
chr10	27095369	27095369	0.282856977956202	1	0.338750949842719	1
chr15	101593831	101593831	0.282981185600531	1	0.338853082038484	1
chr6	2615341	2615341	0.283014165788746	1	0.338880476872244	1
chr9	136556337	136556337	0.28309049896631	1	0.33894005398644	1
chr17	1083194	1083194	0.283095552382247	1	0.338944841433117	1
chr12	132667060	132667060	0.283171885559811	1	0.339010801809548	1
chr8	32404691	32404691	0.283431205588121	1	0.339232088233706	1
chr10	99205954	99205954	0.283655683643396	1	0.339421192377427	1
chr12	9065171	9065171	0.28366313078267	1	0.339427575639663	1
chr11	3535099	3535099	0.285051224349592	1	0.340599436198363	1
chr7	4923140	4923140	0.28532703447201	1	0.340831893331433	1
chr6	168714673	168714673	0.285451774054858	1	0.340938812973874	1
chr11	33065566	33065566	0.285589014192918	1	0.341057701233007	1
chr5	67535553	67535553	0.28648612850624	1	0.341806404699358	1
chr7	150412715	150412715	0.286491979829955	1	0.341811192146034	1
chr5	110411740	110411740	0.286534800880784	1	0.341849225750186	1
chr15	34491893	34491893	0.286890135811883	1	0.342145515505609	1
chr5	173005254	173005254	0.287715970363577	1	0.342840227212219	1
chr7	94144926	94144926	0.288218652264609	1	0.343262852366049	1
chr1	154733435	154733435	0.288763623277949	1	0.34372510693959	1
chr7	95828497	95828497	0.289394768331466	1	0.344255715612901	1
chr9	132241843	132241843	0.289826170470869	1	0.344621689314392	1
chr2	127640322	127640322	0.289923515219958	1	0.344702809938633	1
chr4	158929577	158929577	0.290298797845543	1	0.345018249480761	1
chr1	68516093	68516093	0.290862120737809	1	0.345492206701734	1
chr19	53194695	53194695	0.291232083978198	1	0.345806050428304	1
chr16	3519514	3519514	0.291257351057879	1	0.345827859907608	1
chr3	96533530	96533530	0.291536884749934	1	0.346066168364393	1
chr11	60674132	60674132	0.291894347435112	1	0.346362458119815	1
chr6	31782997	31782997	0.291914295129597	1	0.346381607906521	1
chr12	14924953	14924953	0.291920146453313	1	0.346386661322458	1
chr5	172655925	172655925	0.292294365201859	1	0.34671034591164	1
chr4	170533728	170533728	0.292310855295967	1	0.34672470825167	1
chr17	71948613	71948613	0.292580548125409	1	0.346952111968803	1
chr10	115510107	115510107	0.29290609449941	1	0.347230581783819	1
chr2	146108651	146108651	0.292943862134302	1	0.347263030033515	1
chr5	132113734	132113734	0.293136955816921	1	0.347426601128295	1
chr1	154732860	154732860	0.293690969785094	1	0.347890717486654	1
chr17	45266963	45266963	0.294025027175409	1	0.34816892133241	1
chr19	17487776	17487776	0.294097902752596	1	0.348228764415866	1
chr1	62751954	62751954	0.295215771551556	1	0.349170295595576	1
chr2	237027592	237027592	0.295279604173909	1	0.349225351232355	1
chr4	7788250	7788250	0.295388651570429	1	0.349316578688468	1
chr1	164604806	164604806	0.295606480394209	1	0.349495841969577	1
chr11	70733251	70733251	0.295616055287562	1	0.349504352985891	1
chr11	106889334	106889334	0.295619778857199	1	0.349507544617008	1
chr9	137533851	137533851	0.296285233945231	1	0.350070601540015	1
chr1	81878937	81878937	0.296295872715623	1	0.350079112556329	1
chr10	106014479	106014479	0.296573810592119	1	0.35030970790458	1
chr8	144694959	144694959	0.296616365673688	1	0.350346943600952	1
chr11	116451730	116451730	0.296633653675575	1	0.350361305940982	1
chr20	13765530	13765530	0.296664240140453	1	0.350387636897703	1
chr20	62948235	62948235	0.296739509440978	1	0.350450937581536	1
chr17	211482	211482	0.297084471570945	1	0.350738716320645	1
chr15	42566390	42566390	0.297243255219048	1	0.350870371104249	1
chr15	30334898	30334898	0.297764820937526	1	0.351309220382927	1
chr6	160769359	160769359	0.297836100699153	1	0.351368531527863	1
chr5	126565417	126565417	0.29789541184409	1	0.351418001810187	1
chr8	55370336	55370336	0.297897539598168	1	0.351419863595005	1
chr2	112383396	112383396	0.298295429610836	1	0.351758442462737	1
chr10	81114059	81114059	0.298324154290895	1	0.351783443573159	1
chr12	7060368	7060368	0.298493842678651	1	0.351927332942713	1
chr19	34972145	34972145	0.298545706684313	1	0.3519730796554	1
chr20	41818770	41818770	0.298674967744578	1	0.352085052713777	1
chr9	135879019	135879019	0.299670756653288	1	0.352928441236619	1
chr12	124827315	124827315	0.299670756653288	1	0.352928441236619	1
chr6	170058205	170058205	0.300171044830981	1	0.353354523990826	1
chr3	50383227	50383227	0.30033594577206	1	0.353496817544822	1
chr16	29193318	29193318	0.300578509737002	1	0.353696560458935	1
chr16	3018991	3018991	0.301111246164391	1	0.354157485186177	1
chr12	49110849	49110849	0.301132523705175	1	0.354175837065104	1
chr19	51843854	51843854	0.301222687284249	1	0.354252436211927	1
chr6	118672731	118672731	0.301261252826921	1	0.354285416400143	1
chr19	49375674	49375674	0.301390513887186	1	0.354393665888884	1
chr5	889694	889694	0.301399822811279	1	0.354401113028158	1
chr1	2010660	2010660	0.301516583316333	1	0.354497925838727	1
chr7	83240310	83240310	0.301824841688447	1	0.354761767344454	1
chr11	25623877	25623877	0.30187590778633	1	0.354804056456763	1
chr12	58329936	58329936	0.302679134950941	1	0.355478554499628	1
chr6	31324319	31324319	0.30332012086707	1	0.356017940158512	1
chr1	1992046	1992046	0.303433157802488	1	0.356112625215003	1
chr3	192127991	192127991	0.304120688339083	1	0.356701481156211	1
chr12	101603581	101603581	0.304367241842922	1	0.356911862840717	1
chr8	1144375	1144375	0.304556611955903	1	0.357072774242899	1
chr16	2732327	2732327	0.305163021868258	1	0.357578913744307	1
chr2	153618725	153618725	0.305496015381534	1	0.35786110712896	1
chr16	299501	299501	0.305645756074804	1	0.357990368189225	1
chr1	34628843	34628843	0.305862786990805	1	0.358175748763309	1
chr22	49635337	49635337	0.305906139980153	1	0.358211920582643	1
chr19	9732235	9732235	0.306171045362919	1	0.3584345368531	1
chr14	66480625	66480625	0.306409353819704	1	0.358636939459811	1
chr10	4693210	4693210	0.306599787809725	1	0.358798648769772	1
chr16	86601133	86601133	0.306945015908951	1	0.35908775735518	1
chr6	32523136	32523136	0.307420834914742	1	0.359484583490809	1
chr5	176973910	176973910	0.307715528854606	1	0.359735392502805	1
chr14	101925279	101925279	0.308299065410618	1	0.360234084864939	1
chr6	32362744	32362744	0.308669826558786	1	0.360554311853745	1
chr12	11966066	11966066	0.308771958754551	1	0.36064287961726	1
chr11	41956273	41956273	0.309090589927797	1	0.360910710661883	1
chr3	49711660	49711660	0.309220116957322	1	0.361018960150624	1
chr12	72730618	72730618	0.309402837838808	1	0.361170562628712	1
chr6	32337906	32337906	0.309944617221031	1	0.361626433940018	1
chr2	7567411	7567411	0.30994594706733	1	0.361627497817057	1
chr8	143851427	143851427	0.310107124438772	1	0.361766599739935	1
chr8	72987744	72987744	0.310420702196082	1	0.362033898846039	1
chr5	145316416	145316416	0.310481343187317	1	0.362084433005402	1
chr2	165698872	165698872	0.311310635339389	1	0.36278313425091	1
chr11	119455230	119455230	0.311575540722154	1	0.363006814398405	1
chr21	42688650	42688650	0.311933003407332	1	0.363307093692725	1
chr1	1655867	1655867	0.311961196148872	1	0.363332360772407	1
chr12	8544796	8544796	0.31268569641258	1	0.363941962315879	1
chr17	3497580	3497580	0.312702452475948	1	0.36395526077887	1
chr1	161510020	161510020	0.312761497651624	1	0.364006326876752	1
chr8	73856193	73856193	0.312975336936508	1	0.364185590157861	1
chr6	31082196	31082196	0.313011242786581	1	0.364216442591998	1
chr11	117666597	117666597	0.313520307949848	1	0.364643057284725	1
chr19	54614832	54614832	0.314353323671557	1	0.365341758530233	1
chr2	234847769	234847769	0.314657858474033	1	0.36560427018966	1
chr13	52303132	52303132	0.315054950578922	1	0.36594497681147	1
chr17	48585216	48585216	0.315324909377624	1	0.366173444405642	1
chr19	35225418	35225418	0.315479437517571	1	0.366301907558128	1
chr4	186344302	186344302	0.315486884656845	1	0.366308822758883	1
chr5	128797013	128797013	0.315527577953595	1	0.366341802947099	1
chr15	57026014	57026014	0.31560284725412	1	0.366405103630933	1
chr11	124974175	124974175	0.316079198198431	1	0.366805121397679	1
chr10	13512177	13512177	0.316745983132761	1	0.367372965767363	1
chr6	32520916	32520916	0.317399203634842	1	0.367923522135159	1
chr4	176987359	176987359	0.317466759826833	1	0.367979109710458	1
chr9	133710056	133710056	0.317950823879678	1	0.368382851046842	1
chr6	74171430	74171430	0.318309616411154	1	0.368688449726358	1
chr1	53098857	53098857	0.318359884601258	1	0.368729408992368	1
chr12	133195094	133195094	0.318471059751856	1	0.368824094048858	1
chr5	74807689	74807689	0.318716283409396	1	0.369034209764104	1
chr13	78493066	78493066	0.31910672628279	1	0.36936720327738	1
chr13	28494497	28494497	0.320246936499573	1	0.370338523014187	1
chr9	96069905	96069905	0.320290289488921	1	0.37037575871056	1
chr10	35929920	35929920	0.32040199657804	1	0.370473103459648	1
chr17	63926873	63926873	0.320597749953256	1	0.370640930062585	1
chr19	52888958	52888958	0.320658124975232	1	0.370691198252688	1
chr4	88929070	88929070	0.320954946669174	1	0.370947060680621	1
chr17	7307397	7307397	0.320967181255125	1	0.370957433481753	1
chr8	126608642	126608642	0.32128794018245	1	0.371230317942313	1
chr2	159602169	159602169	0.321297781045062	1	0.371238297020107	1
chr3	59253562	59253562	0.321427308074587	1	0.371347876355147	1
chr3	15107106	15107106	0.321872274646241	1	0.371718903472574	1
chr4	53757661	53757661	0.322117498303781	1	0.371925827556703	1
chr7	157454062	157454062	0.322603158172185	1	0.372337282001621	1
chr1	175014924	175014924	0.322629489128905	1	0.372360155357964	1
chr8	6189008	6189008	0.322642255653376	1	0.372371326066876	1
chr16	80333922	80333922	0.32308748819429	1	0.372746608692461	1
chr15	40443853	40443853	0.323349733884457	1	0.372974544348113	1
chr1	231155862	231155862	0.324491805886059	1	0.373940810668984	1
chr2	217678680	217678680	0.325120823185498	1	0.374475142911933	1
chr10	135050896	135050896	0.325332534716303	1	0.374653874254521	1
chr1	15066110	15066110	0.325607812900201	1	0.374893246588346	1
chr6	32064508	32064508	0.325682816231466	1	0.374957345179959	1
chr12	125450666	125450666	0.325683880108505	1	0.374958143087738	1
chr14	24458208	24458208	0.325961817985001	1	0.375194589759705	1
chr6	157198648	157198648	0.326186562009536	1	0.375387949411583	1
chr22	37172566	37172566	0.32626342712562	1	0.375451516064676	1
chr3	111853297	111853297	0.32638577298513	1	0.37555497810674	1
chr13	50018409	50018409	0.326585249929984	1	0.375725996340795	1
chr19	49636594	49636594	0.326689243910567	1	0.37581509604283	1
chr6	168628407	168628407	0.327459490886962	1	0.376465656852312	1
chr9	122734551	122734551	0.3277073742371	1	0.376676570475338	1
chr7	20686108	20686108	0.327812432094723	1	0.376764074361813	1
chr19	12540901	12540901	0.328329210366524	1	0.377201061855673	1
chr12	15038788	15038788	0.328413522621882	1	0.377270479832482	1
chr4	35920672	35920672	0.328490653707226	1	0.377337238116693	1
chr17	76897139	76897139	0.328564327192192	1	0.377399208954227	1
chr11	14495049	14495049	0.328656884494604	1	0.377475276162532	1
chr16	4705945	4705945	0.329144406147826	1	0.377894975654504	1
chr5	171560211	171560211	0.329170205166027	1	0.377917051103068	1
chr10	105357975	105357975	0.329327392998572	1	0.378046844101852	1
chr20	62948037	62948037	0.329336967891925	1	0.378055355118166	1
chr19	37096148	37096148	0.329457185997357	1	0.378158019252451	1
chr10	18995362	18995362	0.329601341336171	1	0.37828222689678	1
chr6	100055785	100055785	0.329855076010025	1	0.378501651536119	1
chr5	80256971	80256971	0.329949761066515	1	0.378580112467761	1
chr19	54606153	54606153	0.329965453252844	1	0.378593942869271	1
chr1	119960007	119960007	0.330015987412207	1	0.378638359735658	1
chr12	1459744	1459744	0.330084607481237	1	0.378694745218737	1
chr19	12877000	12877000	0.330612822431209	1	0.379145297144847	1
chr3	72956973	72956973	0.330671335668366	1	0.379193703550131	1
chr15	70736858	70736858	0.331134388149686	1	0.379588933870201	1
chr7	157932921	157932921	0.331264713086991	1	0.379698513205241	1
chr8	1140574	1140574	0.331697179103434	1	0.380063157060433	1
chr12	130262964	130262964	0.331889474878273	1	0.380228589940032	1
chr5	125712782	125712782	0.332071397851979	1	0.380383118079979	1
chr3	782757	782757	0.332945638808958	1	0.38113128960781	1
chr1	227971215	227971215	0.333449916525548	1	0.381558968177576	1
chr13	44948152	44948152	0.333690352736411	1	0.381757115276131	1
chr6	31461768	31461768	0.33369168258271	1	0.38175844512243	1
chr17	43578911	43578911	0.333756579082103	1	0.38181190494365	1
chr10	43892946	43892946	0.333822539458534	1	0.381869620273028	1
chr4	2341196	2341196	0.334335328191438	1	0.382313788936902	1
chr4	31996756	31996756	0.334429747278669	1	0.382394111653363	1
chr7	143078192	143078192	0.334814072859087	1	0.382719126088845	1
chr1	46669221	46669221	0.334867532680308	1	0.382764606832272	1
chr5	150603302	150603302	0.335315424913819	1	0.383146804658611	1
chr4	26063077	26063077	0.335389098398785	1	0.383209307434665	1
chr3	129694487	129694487	0.335727677266517	1	0.383496288265995	1
chr20	36322390	36322390	0.336376642260441	1	0.384045514787492	1
chr12	3280014	3280014	0.337056725657762	1	0.38462107226571	1
chr1	62005072	62005072	0.337166836931321	1	0.384716821199239	1
chr4	143771325	143771325	0.337683083264602	1	0.385149819154202	1
chr14	107259880	107259880	0.337901975965422	1	0.385335199728286	1
chr3	134033339	134033339	0.338575144161988	1	0.385913682868361	1
chr10	101910498	101910498	0.338757067135695	1	0.386066615192749	1
chr21	45393541	45393541	0.338892711458195	1	0.386182045851505	1
chr10	106014562	106014562	0.339163468164676	1	0.386417428646432	1
chr13	28554842	28554842	0.33926799408378	1	0.386507326256246	1
chr19	59073902	59073902	0.339430235332261	1	0.386644566394305	1
chr3	46923546	46923546	0.339643276709365	1	0.386831010845428	1
chr2	224813276	224813276	0.340060050539479	1	0.387184218022449	1
chr1	201123745	201123745	0.340093296696954	1	0.387213208671768	1
chr7	158821175	158821175	0.340432407503206	1	0.387508434550152	1
chr2	30144547	30144547	0.340691195592996	1	0.387725997404672	1
chr2	192542603	192542603	0.340714600887859	1	0.387745147191378	1
chr11	125215457	125215457	0.340845457763683	1	0.387856854280496	1
chr11	70424559	70424559	0.341084564128247	1	0.388062980456845	1
chr8	71315757	71315757	0.341144939150223	1	0.388112982677688	1
chr4	132649229	132649229	0.341656132067568	1	0.388540661247454	1
chr5	36273196	36273196	0.341873960891348	1	0.388730563298955	1
chr17	27267	27267	0.341919707604035	1	0.388768596903107	1
chr20	2668712	2668712	0.342044447186883	1	0.38887365476073	1
chr5	10104138	10104138	0.342133546888918	1	0.388950253907554	1
chr10	129535786	129535786	0.342267861365119	1	0.38906435472001	1
chr5	140213795	140213795	0.342661229900371	1	0.389402933587742	1
chr10	3173604	3173604	0.343577228031139	1	0.390190202596764	1
chr2	80281335	80281335	0.34361552760455	1	0.390221852938681	1
chr14	70346221	70346221	0.343903306343659	1	0.390467076596221	1
chr21	46929500	46929500	0.343988150537537	1	0.390541282019707	1
chr9	37788648	37788648	0.344037886789121	1	0.390583837101276	1
chr10	13542736	13542736	0.344292419370754	1	0.390801665925056	1
chr2	177027291	177027291	0.344857870017099	1	0.391290251455317	1
chr18	25755608	25755608	0.345575189110793	1	0.391907300138065	1
chr8	121775052	121775052	0.345610828991607	1	0.391937088695163	1
chr11	62255850	62255850	0.346143565418996	1	0.392395885668326	1
chr12	38546326	38546326	0.346326286300482	1	0.392552807531611	1
chr6	166579135	166579135	0.346508209274189	1	0.392705207917479	1
chr22	41681654	41681654	0.346515390444203	1	0.392711325210455	1
chr3	184871027	184871027	0.346963548646974	1	0.393092725129015	1
chr3	8572798	8572798	0.347236699076794	1	0.393327044046903	1
chr14	68163792	68163792	0.347519424399967	1	0.393571203827404	1
chr8	144095483	144095483	0.347549744895584	1	0.393596204937826	1
chr11	12434385	12434385	0.347733795623369	1	0.39375419067815	1
chr6	33161290	33161290	0.348133281451596	1	0.394099684746636	1
chr7	148764182	148764182	0.348208284782861	1	0.39416271946121	1
chr1	1169394	1169394	0.348546065742814	1	0.394452625954397	1
chr6	30176076	30176076	0.348573992515093	1	0.39447629721852	1
chr1	37939923	37939923	0.348798470570368	1	0.394669656870398	1
chr15	35414083	35414083	0.348993160068546	1	0.394833493934438	1
chr13	100153684	100153684	0.349026672195281	1	0.394861420706718	1
chr1	246668601	246668601	0.349039970658271	1	0.394873123354149	1
chr6	29910755	29910755	0.349293971301385	1	0.395086696669772	1
chr5	493893	493893	0.350163956750207	1	0.395836729982422	1
chr10	75410026	75410026	0.350619828061512	1	0.396230098517674	1
chr15	101084442	101084442	0.350983142070406	1	0.396544474182763	1
chr15	25472950	25472950	0.352051806556302	1	0.397470845114663	1
chr6	32552453	32552453	0.352248357839298	1	0.397640533502419	1
chr1	2256285	2256285	0.353127652212213	1	0.39838870503025	1
chr2	1426786	1426786	0.35330824533962	1	0.398542967200937	1
chr6	29924207	29924207	0.353387504179042	1	0.398611853239226	1
chr12	10465272	10465272	0.353585119339077	1	0.398781275657722	1
chr6	2697720	2697720	0.353709326983406	1	0.398884737699786	1
chr6	164392967	164392967	0.35384018385923	1	0.398996178819644	1
chr4	187476703	187476703	0.353946305593892	1	0.399085810460199	1
chr4	115704563	115704563	0.354359355854369	1	0.399436889883141	1
chr17	50233082	50233082	0.354415475368188	1	0.399486360165465	1
chr11	10472099	10472099	0.354448721525663	1	0.399513489029965	1
chr1	183386739	183386739	0.354543406582154	1	0.399598865162362	1
chr2	55393977	55393977	0.354732776695135	1	0.399762702226402	1
chr19	615692	615692	0.354758043774817	1	0.399782117982368	1
chr19	4546435	4546435	0.354770544330027	1	0.399791958844981	1
chr7	105399252	105399252	0.354891028404719	1	0.399898878487422	1
chr5	52719789	52719789	0.35493118976295	1	0.399931592706378	1
chr7	46213043	46213043	0.354939966748523	1	0.399937975968614	1
chr6	29894679	29894679	0.355242639766181	1	0.400191976611727	1
chr2	117511898	117511898	0.355405412953182	1	0.400333472257943	1
chr1	59966003	59966003	0.355592123373565	1	0.400493851721606	1
chr3	144064632	144064632	0.355888679098247	1	0.400746256549161	1
chr7	100026453	100026453	0.356817709722746	1	0.401542568513016	1
chr12	116946354	116946354	0.357976271818456	1	0.402539687268025	1
chr19	8657916	8657916	0.358255805510511	1	0.402777197817031	1
chr15	58758468	58758468	0.358287987790947	1	0.40280512458931	1
chr16	89557657	89557657	0.358578160253394	1	0.403053273908708	1
chr19	38886789	38886789	0.358687739588434	1	0.40314583121112	1
chr5	126626364	126626364	0.359461178195946	1	0.403809424514333	1
chr22	44208202	44208202	0.359871568763825	1	0.404161567814315	1
chr2	73518365	73518365	0.360025298995993	1	0.404290562905321	1
chr2	18537573	18537573	0.360428508393857	1	0.404633397281209	1
chr4	73242035	73242035	0.360707510147392	1	0.404878354969489	1
chr19	8550776	8550776	0.361258066515188	1	0.405345928928226	1
chr5	140090859	140090859	0.361600900891077	1	0.405642218683649	1
chr6	31146845	31146845	0.361687074931254	1	0.405715626199355	1
chr22	17591088	17591088	0.361898786462058	1	0.405898081111581	1
chr1	3384929	3384929	0.362596157861267	1	0.406492256437985	1
chr6	31782374	31782374	0.362811326992449	1	0.406673647473172	1
chr1	12123554	12123554	0.363482633404196	1	0.407254258367326	1
chr7	747746	747746	0.363732910477673	1	0.407472885098886	1
chr9	95473718	95473718	0.364073617099483	1	0.407763589499853	1
chr7	5085596	5085596	0.364737742341216	1	0.40834047682437	1
chr4	30745743	30745743	0.365284841108634	1	0.408807784813847	1
chr4	163483332	163483332	0.366076631595074	1	0.409494783411923	1
chr16	88044501	88044501	0.366712032156747	1	0.410037094732665	1
chr6	73867933	73867933	0.36718572340846	1	0.410441102038309	1
chr22	24348549	24348549	0.36732163370022	1	0.410558128512623	1
chr19	53811940	53811940	0.368723557668652	1	0.411756054058784	1
chr10	133106078	133106078	0.368965323725814	1	0.41196563783551	1
chr1	77334045	77334045	0.36901266625406	1	0.41200712904004	1
chr11	62691182	62691182	0.369253634403443	1	0.412213787154908	1
chr8	143820828	143820828	0.369713229284386	1	0.412618326399071	1
chr5	141707805	141707805	0.369715888976984	1	0.41262072012241	1
chr14	100910129	100910129	0.370101278434441	1	0.412952649758646	1
chr3	170072950	170072950	0.370114842866691	1	0.412963288529038	1
chr1	205180802	205180802	0.370613801198085	1	0.413395222606962	1
chr6	30040291	30040291	0.370673112343022	1	0.413445756766324	1
chr1	19923497	19923497	0.3707023689616	1	0.413470225938227	1
chr22	41778258	41778258	0.370971263883263	1	0.4136973636861	1
chr11	66336125	66336125	0.371257712776073	1	0.413949502544395	1
chr6	82462430	82462430	0.37131542810545	1	0.413998706857459	1
chr7	104654041	104654041	0.371406123623044	1	0.41407956151244	1
chr15	23810843	23810843	0.3715744821645	1	0.414222652974215	1
chr11	62600001	62600001	0.3715744821645	1	0.414222652974215	1
chr6	170482254	170482254	0.372288343657817	1	0.414840233595482	1
chr13	107027491	107027491	0.372893955662392	1	0.415355150082464	1
chr8	98862165	98862165	0.372903264586486	1	0.415363395129518	1
chr6	169248185	169248185	0.372930925389505	1	0.41538786430142	1
chr4	52708395	52708395	0.37363281826613	1	0.415993476305995	1
chr2	209981979	209981979	0.373772186158268	1	0.416108906964751	1
chr4	4857506	4857506	0.373924054605617	1	0.416240561748354	1
chr7	157654985	157654985	0.374090285392995	1	0.41638232336383	1
chr16	80969861	80969861	0.37447806857379	1	0.416717444631184	1
chr14	90376663	90376663	0.374647225023026	1	0.4168602701237	1
chr5	170288766	170288766	0.375032082541964	1	0.41718741231326	1
chr12	118546039	118546039	0.37511905448992	1	0.417263479521564	1
chr17	17726965	17726965	0.375288742877676	1	0.417409496645197	1
chr3	21790232	21790232	0.375869885710349	1	0.417903135591395	1
chr11	120387622	120387622	0.376312990497184	1	0.41829145071071	1
chr12	53574334	53574334	0.377233244136109	1	0.41908191135085	1
chr17	16522406	16522406	0.377321013991845	1	0.419156382743595	1
chr1	57889035	57889035	0.377786194227244	1	0.419557464387381	1
chr16	423420	423420	0.377935668951254	1	0.419685395601347	1
chr2	232263126	232263126	0.377950297260543	1	0.419698428095078	1
chr19	13367946	13367946	0.378012800036597	1	0.419752951793338	1
chr14	101505898	101505898	0.378051897517789	1	0.419786197950813	1
chr3	187664092	187664092	0.378280897050481	1	0.419986472803446	1
chr5	159399506	159399506	0.379007259099008	1	0.420613894287326	1
chr6	74987753	74987753	0.37918120299492	1	0.420765496765415	1
chr4	90758537	90758537	0.379301155131092	1	0.420870554623038	1
chr13	46276097	46276097	0.379428820375799	1	0.420980665896597	1
chr15	44068668	44068668	0.379436267515073	1	0.420988113035872	1
chr19	44644849	44644849	0.379661011539608	1	0.421183600441828	1
chr17	71949210	71949210	0.379676437756677	1	0.421196100997039	1
chr16	31711852	31711852	0.380008633362173	1	0.421482017951329	1
chr6	170482788	170482788	0.380350137891763	1	0.421775116075634	1
chr2	62702472	62702472	0.380761858305941	1	0.422133376668591	1
chr13	21951294	21951294	0.381500720909679	1	0.422771170953604	1
chr6	32939426	32939426	0.382138249225431	1	0.423313482274346	1
chr12	113592444	113592444	0.382229742650804	1	0.423393007083027	1
chr19	39799037	39799037	0.38227548936349	1	0.423432902471998	1
chr5	1219873	1219873	0.382317778475799	1	0.423468276383552	1
chr1	90825072	90825072	0.382337726170285	1	0.423486096323959	1
chr11	100760935	100760935	0.382684018146551	1	0.423786641587539	1
chr2	5828495	5828495	0.382692795132124	1	0.423793556788294	1
chr20	259925	259925	0.383361707820534	1	0.424367784420212	1
chr12	95987654	95987654	0.383485649495603	1	0.424475236001173	1
chr13	37414106	37414106	0.38381678122406	1	0.424758493262866	1
chr17	973754	973754	0.384272918504625	1	0.425151063890338	1
chr11	33797161	33797161	0.384323186694728	1	0.425192821064127	1
chr5	135415948	135415948	0.384336485157718	1	0.425203459834519	1
chr12	64667353	64667353	0.384949278332309	1	0.425732738661531	1
chr10	122217470	122217470	0.385197959590226	1	0.425944716161595	1
chr18	55021277	55021277	0.385249823595888	1	0.425986739304645	1
chr5	60628093	60628093	0.385284133630403	1	0.426017059800262	1
chr5	892523	892523	0.385508877654938	1	0.426207227821023	1
chr7	158325503	158325503	0.386210770531563	1	0.42681071207152	1
chr11	15180922	15180922	0.386289231463206	1	0.426879864079069	1
chr17	27184533	27184533	0.38699325209391	1	0.4274923912844	1
chr7	38209440	38209440	0.387806586090393	1	0.428190560591388	1
chr17	1104696	1104696	0.388624707533553	1	0.428892187498753	1
chr7	11676110	11676110	0.3897869931989	1	0.429897817270076	1
chr5	145316210	145316210	0.389945776847004	1	0.430034525469615	1
chr4	188078789	188078789	0.390008811561577	1	0.430089581106395	1
chr20	2730488	2730488	0.390282759899176	1	0.430328687470959	1
chr2	26203015	26203015	0.390317069933691	1	0.430359007966577	1
chr7	4815151	4815151	0.391106200727532	1	0.431047336410952	1
chr6	28873014	28873014	0.391495047785367	1	0.431381659770527	1
chr12	8395493	8395493	0.391497441508705	1	0.431383787524605	1
chr1	14926373	14926373	0.391792401417829	1	0.431641777706616	1
chr4	140781385	140781385	0.39200916636457	1	0.431826094403661	1
chr2	176972581	176972581	0.393006817058098	1	0.432689696590247	1
chr8	144503571	144503571	0.393071447588231	1	0.432746082073326	1
chr12	54349169	54349169	0.39326267948603	1	0.432910983014405	1
chr19	4471839	4471839	0.39360391804636	1	0.433206740831308	1
chr1	160639836	160639836	0.393666154853154	1	0.433260732591049	1
chr14	100618491	100618491	0.394075215574734	1	0.433616067522148	1
chr16	88034967	88034967	0.394360866559765	1	0.433862886995247	1
chr6	128841137	128841137	0.394483212419275	1	0.433970072606948	1
chr18	56338298	56338298	0.395136698890616	1	0.434537119068852	1
chr7	4784963	4784963	0.39529468463094	1	0.434673561299132	1
chr11	61450294	61450294	0.395385114179273	1	0.434748298661137	1
chr3	194815259	194815259	0.395643370330544	1	0.434969585085295	1
chr19	50316423	50316423	0.396394999458753	1	0.435621741710337	1
chr12	1609034	1609034	0.397032793743765	1	0.436166446754417	1
chr12	54367460	54367460	0.397081732087569	1	0.436210597651545	1
chr14	54413371	54413371	0.397091572950182	1	0.436218310760079	1
chr17	73502218	73502218	0.397120031660981	1	0.43624357783976	1
chr14	21101007	21101007	0.397324562021771	1	0.436423904997908	1
chr6	27143871	27143871	0.397328019622148	1	0.436427096629026	1
chr18	77917615	77917615	0.397418449170482	1	0.436509281130306	1
chr5	180237008	180237008	0.398191089870215	1	0.437172342494999	1
chr5	50453093	50453093	0.39855174418651	1	0.437485920252309	1
chr9	93619467	93619467	0.398680207338996	1	0.437597361372167	1
chr2	238252272	238252272	0.399290872759508	1	0.438122916629542	1
chr13	102108074	102108074	0.399335821564415	1	0.438161482172214	1
chr4	7844982	7844982	0.399359758797798	1	0.438182493743738	1
chr2	141441479	141441479	0.399720679083353	1	0.438494475685489	1
chr6	2888212	2888212	0.39992866704452	1	0.438672675089558	1
chr19	3062883	3062883	0.400013511238398	1	0.438748210359343	1
chr15	100821466	100821466	0.40050236273792	1	0.439164452250938	1
chr4	79106308	79106308	0.400880836994622	1	0.439491328471238	1
chr3	122684038	122684038	0.40130558990253	1	0.439860227834587	1
chr14	52534596	52534596	0.402348189400965	1	0.440765853164223	1
chr5	180055850	180055850	0.402738898243619	1	0.441107889632332	1
chr14	97924317	97924317	0.403270570793969	1	0.441573335836991	1
chr16	83987465	83987465	0.403518986082627	1	0.441787973029653	1
chr15	25483498	25483498	0.403926185019388	1	0.442139052452596	1
chr2	128421828	128421828	0.404228060129266	1	0.442402627989062	1
chr2	179396750	179396750	0.404794574652651	1	0.442886160103388	1
chr1	223536296	223536296	0.404876759153931	1	0.442956907926496	1
chr22	50025915	50025915	0.405285553906251	1	0.443312774796115	1
chr17	61920421	61920421	0.405405772011682	1	0.443420226377076	1
chr6	154821545	154821545	0.405511095838565	1	0.443510921894669	1
chr4	8588716	8588716	0.406098089994955	1	0.444015465580519	1
chr10	50534598	50534598	0.406134527783548	1	0.444045254137617	1
chr2	102091048	102091048	0.406245436964886	1	0.444142864855966	1
chr7	157934685	157934685	0.406824186074222	1	0.444651132111453	1
chr7	39649359	39649359	0.406824983982001	1	0.444651930019232	1
chr15	78933106	78933106	0.406851314938722	1	0.444673739498536	1
chr6	31206695	31206695	0.407047866221718	1	0.444842364009253	1
chr18	908396	908396	0.407057441115071	1	0.444849545179267	1
chr17	74534077	74534077	0.407105049612576	1	0.444892898168615	1
chr12	6442966	6442966	0.408357232887737	1	0.445975659025281	1
chr1	51425958	51425958	0.408646873411665	1	0.446224074313939	1
chr6	33217032	33217032	0.408683577169518	1	0.446256256594375	1
chr19	1510494	1510494	0.408956727599338	1	0.44649509698968	1
chr16	1939295	1939295	0.409047689086191	1	0.446576217613921	1
chr6	85995874	85995874	0.409490793873026	1	0.446952830085804	1
chr13	103450891	103450891	0.409591596222492	1	0.44704059994154	1
chr16	584220	584220	0.409782562151032	1	0.447209490421516	1
chr12	130316046	130316046	0.410840055928016	1	0.448127084367843	1
chr19	4867972	4867972	0.411092726724831	1	0.448347306914961	1
chr11	43905825	43905825	0.41125762766591	1	0.448496249700452	1
chr1	10455147	10455147	0.411511628309023	1	0.448714876432012	1
chr7	155167844	155167844	0.412264055345011	1	0.44937155453447	1
chr2	231855956	231855956	0.41270184074665	1	0.449750826698952	1
chr5	33794720	33794720	0.412811952020209	1	0.449845245786183	1
chr14	47872288	47872288	0.413105582083034	1	0.450100044337076	1
chr15	65116557	65116557	0.413830348316002	1	0.450727731790215	1
chr13	114766711	114766711	0.414205630941587	1	0.451052480256437	1
chr1	44114355	44114355	0.41422850429793	1	0.451072161981663	1
chr3	193587490	193587490	0.41451468722148	1	0.4513213751781	1
chr5	38417095	38417095	0.414587828767927	1	0.451385473769713	1
chr4	3768458	3768458	0.414589956522005	1	0.451387601523791	1
chr4	121185048	121185048	0.414829860794349	1	0.451598249177557	1
chr21	29911755	29911755	0.414918162588604	1	0.45167564623216	1
chr5	145406206	145406206	0.415047423648869	1	0.451787885259797	1
chr11	44327572	44327572	0.41516950353912	1	0.45189400699446	1
chr17	18538271	18538271	0.415395311440694	1	0.452089760369676	1
chr8	70946946	70946946	0.415425365967052	1	0.452115825357137	1
chr16	54965895	54965895	0.41568681374944	1	0.452339771473893	1
chr13	24913084	24913084	0.416228859100923	1	0.452808941248188	1
chr4	47033634	47033634	0.416251732457266	1	0.452829154911934	1
chr13	23489940	23489940	0.416487381221453	1	0.453032089457165	1
chr3	19189456	19189456	0.416548554151208	1	0.453084751370606	1
chr21	46349496	46349496	0.41692756034643	1	0.453423064269078	1
chr13	80378331	80378331	0.417177305481387	1	0.453634509830623	1
chr17	62777761	62777761	0.417503915732427	1	0.453916969184536	1
chr2	162275468	162275468	0.418541727784186	1	0.454804508604504	1
chr1	41828130	41828130	0.418663275735917	1	0.45490610886175	1
chr13	46358174	46358174	0.418734821466805	1	0.454968611637804	1
chr13	109741030	109741030	0.418990949863997	1	0.455190164031222	1
chr2	45180267	45180267	0.419057974117467	1	0.455248145329859	1
chr18	55714393	55714393	0.420135149619677	1	0.456196059771804	1
chr7	45961074	45961074	0.420153767467864	1	0.456212283896652	1
chr14	74873358	74873358	0.420348190996781	1	0.456384100038486	1
chr14	101192913	101192913	0.420377979553879	1	0.456409101148907	1
chr4	143748032	143748032	0.42066336456965	1	0.456657516437565	1
chr2	236676021	236676021	0.421635216244977	1	0.457500904960406	1
chr4	3278748	3278748	0.42169958080585	1	0.457556758504966	1
chr6	118973136	118973136	0.423114803237271	1	0.458787664239343	1
chr22	24384944	24384944	0.423911115201127	1	0.459479450284095	1
chr18	77233327	77233327	0.424181339969089	1	0.459716162925321	1
chr20	5731073	5731073	0.425051325417911	1	0.460471249653908	1
chr14	37135898	37135898	0.425292027598034	1	0.460681365369153	1
chr12	56122637	56122637	0.425485919188432	1	0.460852117633948	1
chr7	142447094	142447094	0.42567901287105	1	0.461018614390586	1
chr6	32297615	32297615	0.42600615506061	1	0.461303733437097	1
chr13	19692744	19692744	0.426084881961513	1	0.461373417383166	1
chr6	80787529	80787529	0.427060191237217	1	0.462224519014541	1
chr1	39340282	39340282	0.427217113100502	1	0.462361759152601	1
chr10	44186106	44186106	0.427462336758042	1	0.462577460222302	1
chr6	3118674	3118674	0.428475945607159	1	0.463468989181168	1
chr5	676784	676784	0.42877356520888	1	0.463727511301699	1
chr17	7329133	7329133	0.428988734340062	1	0.463915551568381	1
chr11	33280012	33280012	0.429447797282486	1	0.464319026935505	1
chr14	76842626	76842626	0.429645146473261	1	0.464491906954378	1
chr5	115989780	115989780	0.429881593145227	1	0.464696969253688	1
chr17	72353261	72353261	0.429914041394924	1	0.464724896025967	1
chr4	152020490	152020490	0.430108996862361	1	0.464896180229281	1
chr6	127094710	127094710	0.430949991661864	1	0.4656345108945	1
chr15	78730200	78730200	0.431038027486859	1	0.465711376010583	1
chr12	127630812	127630812	0.431116222449242	1	0.465778134294794	1
chr19	8942666	8942666	0.431244685601728	1	0.465891171230212	1
chr3	192577951	192577951	0.431393096448699	1	0.466021230198256	1
chr10	105992125	105992125	0.431509856953753	1	0.466120170762904	1
chr14	98444513	98444513	0.43194950414021	1	0.466510879605557	1
chr19	17392923	17392923	0.432476921182404	1	0.466974464025397	1
chr9	34958139	34958139	0.432766827675591	1	0.467226070945172	1
chr7	1370727	1370727	0.432780658077101	1	0.467238039561863	1
chr16	6976709	6976709	0.433028009488719	1	0.467458262108982	1
chr3	128720884	128720884	0.433328288783039	1	0.46771944392211	1
chr6	10882240	10882240	0.433363928663853	1	0.467751892171807	1
chr3	36985996	36985996	0.433646919956285	1	0.467999243583425	1
chr3	139397901	139397901	0.434310779228758	1	0.468580918354618	1
chr1	55351659	55351659	0.434435784780867	1	0.468689167843359	1
chr10	82363384	82363384	0.434571429103367	1	0.46881018385657	1
chr12	103084552	103084552	0.435123049348202	1	0.469294513878675	1
chr11	64794755	64794755	0.435326515831953	1	0.469470851497926	1
chr13	110528090	110528090	0.435461628215934	1	0.469585218279642	1
chr16	56279276	56279276	0.435489023049694	1	0.469608889543764	1
chr3	29967204	29967204	0.435513492221596	1	0.469630167084549	1
chr5	3962434	3962434	0.435552323733528	1	0.469663413242024	1
chr6	30712027	30712027	0.43556296250392	1	0.469672722166117	1
chr4	141419169	141419169	0.435747811139484	1	0.469830973875701	1
chr15	41793881	41793881	0.435861380013421	1	0.469933106071466	1
chr17	37318180	37318180	0.436682693087698	1	0.4706501591959	1
chr11	111887338	111887338	0.436971801673106	1	0.470901234177156	1
chr6	133119641	133119641	0.43710319048745	1	0.47101905855925	1
chr22	31218629	31218629	0.437148405261617	1	0.471058156040441	1
chr2	42396442	42396442	0.43729415641599	1	0.471185023377368	1
chr19	17392656	17392656	0.437373149286152	1	0.471255505231216	1
chr5	116197864	116197864	0.437629543652604	1	0.471479717317232	1
chr1	1178245	1178245	0.438075042162777	1	0.471873351821743	1
chr4	55098130	55098130	0.438952474750873	1	0.472642268951839	1
chr2	46621477	46621477	0.439168441789835	1	0.472828181464443	1
chr8	120886984	120886984	0.439288925864526	1	0.472936962891703	1
chr12	2017746	2017746	0.439560214509527	1	0.473169685994032	1
chr3	97594786	97594786	0.439994542310789	1	0.473550819943333	1
chr2	23784893	23784893	0.440506799105173	1	0.474005893346859	1
chr6	139012618	139012618	0.440628347056904	1	0.474111483143001	1
chr17	37123669	37123669	0.440789524428346	1	0.474251117004399	1
chr2	242887344	242887344	0.441008417129165	1	0.47443995517886	1
chr5	31796726	31796726	0.44106932408966	1	0.474493415000081	1
chr19	52206446	52206446	0.441154168283538	1	0.474567886392826	1
chr2	176972068	176972068	0.441910850827683	1	0.475227224187883	1
chr3	119279147	119279147	0.441961650956306	1	0.475270311207971	1
chr6	46703123	46703123	0.442089582170272	1	0.475383614112648	1
chr15	57668547	57668547	0.442212193999042	1	0.47549000181657	1
chr4	8569129	8569129	0.442985632606555	1	0.476163435982396	1
chr14	26674085	26674085	0.443609862459317	1	0.476711864596114	1
chr20	17680544	17680544	0.443920248585509	1	0.476983419210375	1
chr5	124309096	124309096	0.44421919803353	1	0.477249388470179	1
chr9	116812388	116812388	0.444267338469554	1	0.477291145643969	1
chr14	37128586	37128586	0.444267338469554	1	0.477291145643969	1
chr2	192097254	192097254	0.445761021832619	1	0.478608491387782	1
chr13	77901176	77901176	0.445787884727859	1	0.478632162651905	1
chr4	1580377	1580377	0.446159177814547	1	0.478953453517749	1
chr10	127843646	127843646	0.446226999975797	1	0.479014094508985	1
chr5	175300141	175300141	0.446244819916204	1	0.479029786695313	1
chr13	100608263	100608263	0.446252533024738	1	0.479036169957549	1
chr4	17783240	17783240	0.446479670772611	1	0.479231391394245	1
chr5	27038836	27038836	0.447154700753996	1	0.479827960443988	1
chr19	10407184	10407184	0.447205766851879	1	0.479872909248895	1
chr11	8413600	8413600	0.44738130656335	1	0.480023979788464	1
chr12	85674694	85674694	0.447433702507532	1	0.48006972650115	1
chr3	50488230	50488230	0.447536898580336	1	0.480159358141705	1
chr2	237079099	237079099	0.448619127498482	1	0.481114719722924	1
chr7	6568678	6568678	0.448686683690472	1	0.481173498929341	1
chr21	37442289	37442289	0.449082445949062	1	0.481517663151528	1
chr6	168631326	168631326	0.449483261623588	1	0.481868476605211	1
chr7	83753280	83753280	0.449878225974398	1	0.482215832458516	1
chr15	90694978	90694978	0.449901365300001	1	0.482233918368183	1
chr7	70597458	70597458	0.451270309080217	1	0.483431577945084	1
chr7	78368756	78368756	0.451322970993658	1	0.48347838853481	1
chr8	7406299	7406299	0.451571120313056	1	0.483693291696732	1
chr19	42189514	42189514	0.452174604563554	1	0.484225496185602	1
chr6	29425910	29425910	0.452606006702957	1	0.484605034319343	1
chr2	13863069	13863069	0.452685265542379	1	0.484675250203932	1
chr1	97187803	97187803	0.452882348763895	1	0.484846268437986	1
chr7	41148057	41148057	0.453222523447185	1	0.485143356101189	1
chr6	116262856	116262856	0.453736907995648	1	0.48559178027322	1
chr19	51850506	51850506	0.454073359109301	1	0.485887006151603	1
chr3	8661519	8661519	0.454171235796909	1	0.485973978099559	1
chr11	5809911	5809911	0.454189587675836	1	0.485990202224407	1
chr7	17338230	17338230	0.454437205056714	1	0.48620430747855	1
chr10	106014406	106014406	0.454853712917568	1	0.4865732068419	1
chr1	942198	942198	0.455184046738246	1	0.486865241089165	1
chr1	245836835	245836835	0.4560101472592	1	0.487589209414354	1
chr2	121280078	121280078	0.456731987830311	1	0.488219290590832	1
chr12	10264389	10264389	0.457422444028764	1	0.488823572749109	1
chr11	61658800	61658800	0.457525374132309	1	0.488910544697065	1
chr6	44355199	44355199	0.457560748043863	1	0.488943790854541	1
chr17	27940509	27940509	0.457799854408427	1	0.489161885647581	1
chr5	20144814	20144814	0.457818206287354	1	0.489177843803169	1
chr5	146610725	146610725	0.457951190917256	1	0.489296200123782	1
chr10	16561351	16561351	0.457980181566575	1	0.489322265111243	1
chr1	1823305	1823305	0.459140871416363	1	0.490346246761492	1
chr5	2010233	2010233	0.459206033885016	1	0.490404494029389	1
chr17	925669	925669	0.459612966852517	1	0.490766478191984	1
chr2	180886608	180886608	0.460607957853447	1	0.491645506595639	1
chr19	58238850	58238850	0.460657960074291	1	0.491689923462026	1
chr11	69448444	69448444	0.460891747053659	1	0.491897911423194	1
chr10	104169733	104169733	0.460949196413777	1	0.491949243490336	1
chr2	44059003	44059003	0.461180589669807	1	0.492155635635944	1
chr16	88961936	88961936	0.461509859613446	1	0.49244820182173	1
chr10	105615502	105615502	0.462318672132512	1	0.493164723007644	1
chr12	54343835	54343835	0.462483573073591	1	0.493309942223498	1
chr6	28781945	28781945	0.462734914024107	1	0.493534686248033	1
chr2	78769016	78769016	0.462739435501524	1	0.49353920772545	1
chr7	4212007	4212007	0.462780926706053	1	0.493574847606263	1
chr6	170453256	170453256	0.463106473080054	1	0.493864488130191	1
chr3	134370555	134370555	0.46319397696653	1	0.493942151154054	1
chr14	104870666	104870666	0.463332812920148	1	0.494062635228746	1
chr12	133078117	133078117	0.463646390677458	1	0.494338179381903	1
chr15	22449510	22449510	0.464268758745402	1	0.494881820548945	1
chr8	2885516	2885516	0.464984482023537	1	0.495506582340226	1
chr3	184016710	184016710	0.465162415458346	1	0.49566536598833	1
chr6	134211114	134211114	0.465427320841112	1	0.495902876537336	1
chr2	95613015	95613015	0.465583444796617	1	0.496038254890576	1
chr19	52430920	52430920	0.465605254275921	1	0.496057670646542	1
chr7	63361394	63361394	0.465685311023123	1	0.49612868443891	1
chr5	103876192	103876192	0.466154480797418	1	0.496542000668647	1
chr6	68598701	68598701	0.466619927002077	1	0.496957710621722	1
chr12	6560689	6560689	0.466705835072994	1	0.497035373645585	1
chr8	140989917	140989917	0.467200005957711	1	0.497473425016483	1
chr6	152957223	152957223	0.467263306641545	1	0.497527682745484	1
chr20	33539306	33539306	0.467428207582624	1	0.497673167930597	1
chr3	101231763	101231763	0.467729550753983	1	0.497940201067441	1
chr2	12900170	12900170	0.468081960023224	1	0.498252980916972	1
chr7	147732939	147732939	0.468143664891499	1	0.498308302523011	1
chr12	132401816	132401816	0.468275319675103	1	0.498422669304727	1
chr8	87082205	87082205	0.468300852724044	1	0.49844554266107	1
chr10	94050516	94050516	0.468380909471245	1	0.498515492576399	1
chr1	85725523	85725523	0.468405378643147	1	0.498538365932742	1
chr7	107574783	107574783	0.468576396877202	1	0.498690500349351	1
chr11	66108893	66108893	0.46861921792803	1	0.498725608291645	1
chr12	53773040	53773040	0.46875592612757	1	0.498848220120415	1
chr6	33172572	33172572	0.46891949722235	1	0.498996099028866	1
chr18	31803674	31803674	0.468931997777561	1	0.499007003768518	1
chr21	26983958	26983958	0.469611815205622	1	0.499606498480119	1
chr5	173009599	173009599	0.470134710770399	1	0.500066359330321	1
chr2	74741941	74741941	0.470241098474321	1	0.500161310356072	1
chr4	54959419	54959419	0.470665585412969	1	0.500535795073877	1
chr11	107992290	107992290	0.470930490795735	1	0.500770379961025	1
chr2	240168848	240168848	0.471221727135221	1	0.501025444481178	1
chr2	114715532	114715532	0.471297528374266	1	0.501092202765389	1
chr1	9686058	9686058	0.471648341827948	1	0.50140418470714	1
chr12	53069192	53069192	0.471746750454076	1	0.501490890685836	1
chr7	1653515	1653515	0.471822285723861	1	0.501557648970047	1
chr13	96205897	96205897	0.472290923559637	1	0.501968305507186	1
chr2	159173778	159173778	0.472361405413485	1	0.502032138129539	1
chr4	57334163	57334163	0.472361937352005	1	0.502032404098799	1
chr13	28497359	28497359	0.472789615921771	1	0.502407952693644	1
chr5	32711355	32711355	0.473123141373566	1	0.502702114694988	1
chr11	15095028	15095028	0.473168090178473	1	0.502743871868777	1
chr14	54421051	54421051	0.473682740696196	1	0.503201870934161	1
chr5	135364580	135364580	0.473821842619074	1	0.503324216793671	1
chr14	64760831	64760831	0.474452721703331	1	0.503867591991453	1
chr4	146403942	146403942	0.475018704288196	1	0.504368678076925	1
chr7	128828982	128828982	0.476012897381346	1	0.505241589187605	1
chr1	200011684	200011684	0.476098805452263	1	0.50531606058035	1
chr14	104625669	104625669	0.476456534106701	1	0.505632563999518	1
chr11	125479362	125479362	0.476482333124902	1	0.505655969294381	1
chr1	222990921	222990921	0.476897511139457	1	0.506019549272534	1
chr12	53104746	53104746	0.477265346625768	1	0.506347223400614	1
chr2	1165351	1165351	0.477551795518578	1	0.506608139244482	1
chr13	43733828	43733828	0.477759251541225	1	0.506790062218189	1
chr4	169525923	169525923	0.477856064351794	1	0.506874906412067	1
chr22	45135965	45135965	0.477982399750202	1	0.506987145439704	1
chr20	22559676	22559676	0.478208473621036	1	0.507186888353818	1
chr15	29763183	29763183	0.478530828363919	1	0.507469347707731	1
chr3	42641750	42641750	0.479205326406785	1	0.508065118849694	1
chr14	97879656	97879656	0.479369429440084	1	0.508212731788885	1
chr10	3164660	3164660	0.479706944430777	1	0.508514074960244	1
chr13	112669546	112669546	0.479965200582047	1	0.508742010615897	1
chr17	49462801	49462801	0.479981956645415	1	0.508756372955926	1
[truncated: 2,153 more rows]
