# Supplementary material for: Large-scale placenta DNA methylation integrated analysis reveals fetal sex-specific differentially methylated CpG sites and regions
Source: Sci Rep. 2022 Jun 7;12:9396. doi: 10.1038/s41598-022-13544-z (PMC9174475; doi:10.1038/s41598-022-13544-z)
Supplement: Supplementary file 5 — Supplementary Information 5. [file 41598_2022_13544_MOESM5_ESM.csv]

GO_ID	ONTOLOGY	TERM	N	DE	P.DE	FDR
GO:0018149	BP	peptide cross-linking	55	29	5.4574992069698e-18	0
GO:0031424	BP	keratinization	209	54.5	6.47668218982795e-18	0
GO:0030216	BP	keratinocyte differentiation	288	69	5.36434627682602e-17	0
GO:0001533	CC	cornified envelope	61	28	3.39692111165346e-16	0
GO:0070268	BP	cornification	111	39	6.48075456084759e-16	0
GO:0009913	BP	epidermal cell differentiation	340	77.5	2.05258836512818e-15	0
GO:0043588	BP	skin development	399	81	1.11885033996174e-11	0
GO:0008544	BP	epidermis development	440	85.5	4.21744591274849e-11	0
GO:0045095	CC	keratin filament	83	24	6.6040120904164e-10	0
GO:0030855	BP	epithelial cell differentiation	736	121	1.05818363044105e-07	0
GO:0060429	BP	epithelium development	1236	191.5	4.19840120352634e-07	0
GO:0099512	CC	supramolecular fiber	900	142	1.84794871695381e-06	0
GO:0099081	CC	supramolecular polymer	905	142	2.61111539853031e-06	0
GO:0099080	CC	supramolecular complex	906	142	2.79889186867477e-06	0
GO:0048020	MF	CCR chemokine receptor binding	39	12	7.38694536032172e-06	0
GO:0048245	BP	eosinophil chemotaxis	21	9	9.7801993219966e-06	0
GO:0008009	MF	chemokine activity	49	13	1.16361641135997e-05	0
GO:0072677	BP	eosinophil migration	25	10	1.44698634046289e-05	0
GO:0048513	BP	animal organ development	3396	454.611111111111	2.93039184486767e-05	0
GO:0004867	MF	serine-type endopeptidase inhibitor activity	87	20	4.53611559072299e-05	0
GO:0005786	CC	signal recognition particle	endoplasmic reticulum targeting	6	5	5.03246342595452e-05	0
GO:0030280	MF	structural constituent of epidermis	16	7	5.0919851810138e-05	0
GO:0005882	CC	intermediate filament	192	32	5.11531315398732e-05	0
GO:0002548	BP	monocyte chemotaxis	63	16	6.14731091761445e-05	0
GO:0099513	CC	polymeric cytoskeletal fiber	687	105	8.91931833126349e-05	0
GO:0030414	MF	peptidase inhibitor activity	167	30	0.000130078993150062	0
GO:0008312	MF	7S RNA binding	7	5	0.000144066003834813	0
GO:0004866	MF	endopeptidase inhibitor activity	161	29	0.000152460849752304	0
GO:0061135	MF	endopeptidase regulator activity	168	30	0.000158004473657048	0
GO:0042379	MF	chemokine receptor binding	62	13	0.000323218757485467	0
GO:0061134	MF	peptidase regulator activity	203	34	0.000358228523480624	0
GO:0045111	CC	intermediate filament cytoskeleton	228	35	0.000406404965245031	0
GO:0070412	MF	R-SMAD binding	23	10.5	0.000415380141158855	0
GO:0007019	BP	microtubule depolymerization	39	13	0.000465097184029873	0
GO:0022843	MF	voltage-gated cation channel activity	134	32.5	0.000518929744766267	0
GO:0035371	CC	microtubule plus-end	20	9.5	0.000576427922706277	0
GO:0010951	BP	negative regulation of endopeptidase activity	228	37	0.000623091691713973	0
GO:0060997	BP	dendritic spine morphogenesis	52	17	0.000682916868868	0
GO:0106027	BP	neuron projection organization	81	22	0.000690347398319873	0
GO:0010466	BP	negative regulation of peptidase activity	239	38	0.000697109129325784	0
GO:0048500	CC	signal recognition particle	9	5	0.00070382633757474	0
GO:1990752	CC	microtubule end	29	11.5	0.000729979252860026	0
GO:0048247	BP	lymphocyte chemotaxis	60	13	0.000734325850998929	0
GO:0018685	MF	alkane 1-monooxygenase activity	4	3	0.000781435165825559	0
GO:0071674	BP	mononuclear cell migration	88	18	0.000819767893398834	0
GO:0009888	BP	tissue development	1969	267	0.000972799245151772	0
GO:0001501	BP	skeletal system development	501	88.5	0.00100115402863309	0
GO:0034704	CC	calcium channel complex	64	18	0.0011179073945604	1
GO:0051715	BP	cytolysis in other organism	8	4	0.00129532073001277	1
GO:0034703	CC	cation channel complex	210	43.5	0.00137995067627612	1
GO:0070098	BP	chemokine-mediated signaling pathway	85	16	0.00148501348140768	1
GO:0051710	BP	regulation of cytolysis in other organism	4	3	0.00148693632162959	1
GO:0097061	BP	dendritic spine organization	74	20	0.00180386097857019	1
GO:0048705	BP	skeletal system morphogenesis	236	48	0.00199624027728239	1
GO:0007275	BP	multicellular organism development	5176	642.111111111111	0.00204122805102373	1
GO:0044839	BP	cell cycle G2/M phase transition	255	43	0.00219073357014188	1
GO:0007008	BP	outer mitochondrial membrane organization	7	4	0.00228082515589801	1
GO:1905538	MF	polysome binding	6	4	0.00231599319145856	1
GO:0034765	BP	regulation of ion transmembrane transport	456	75	0.00245895544423513	1
GO:0001740	CC	Barr body	6	4	0.00264042599938424	1
GO:0005047	MF	signal recognition particle binding	4	3	0.00279331083999722	1
GO:0004857	MF	enzyme inhibitor activity	354	52.7333333333333	0.00290025426945079	1
GO:0048731	BP	system development	4640	581.111111111111	0.0029529547236238	1
GO:0034584	MF	piRNA binding	4	3	0.00301914555901563	1
GO:1902495	CC	transmembrane transporter complex	307	55	0.00303774884005547	1
GO:0043558	BP	regulation of translational initiation in response to stress	14	6	0.00310187379851399	1
GO:0048669	BP	collateral sprouting in absence of injury	5	4	0.00311544530417919	1
GO:0034702	CC	ion channel complex	285	52	0.00322035984477289	1
GO:0005874	CC	microtubule	396	64	0.00343166818239132	1
GO:0019208	MF	phosphatase regulator activity	91	20	0.00346007343015088	1
GO:0035235	BP	ionotropic glutamate receptor signaling pathway	24	9	0.00351474069822918	1
GO:0070193	BP	synaptonemal complex organization	22	7	0.00360587313308418	1
GO:0002076	BP	osteoblast development	19	8	0.00363902649511249	1
GO:0072401	BP	signal transduction involved in DNA integrity checkpoint	72	16	0.00366645272173236	1
GO:0072422	BP	signal transduction involved in DNA damage checkpoint	72	16	0.00366645272173236	1
GO:0035092	BP	sperm chromatin condensation	12	5	0.00370758026600909	1
GO:0046470	BP	phosphatidylcholine metabolic process	81	17.5	0.0037399662024861	1
GO:0070570	BP	regulation of neuron projection regeneration	30	10	0.00382586187320042	1
GO:0017146	CC	NMDA selective glutamate receptor complex	11	6	0.00383779833993788	1
GO:0017053	CC	transcriptional repressor complex	78	19.5	0.00384606568812475	1
GO:0022849	MF	glutamate-gated calcium ion channel activity	5	4	0.00387501508975709	1
GO:0051346	BP	negative regulation of hydrolase activity	429	61	0.00400112856402284	1
GO:0001228	MF	DNA-binding transcription activator activity	RNA polymerase II-specific	421	72	0.00408997578609111	1
GO:0072395	BP	signal transduction involved in cell cycle checkpoint	73	16	0.00442936946078349	1
GO:0099604	MF	ligand-gated calcium channel activity	27	10	0.00444000135264128	1
GO:0045725	BP	positive regulation of glycogen biosynthetic process	17	7	0.00447582791208898	1
GO:0030154	BP	cell differentiation	3994	500.5	0.00451159761634263	1
GO:0032058	BP	positive regulation of translational initiation in response to stress	4	3	0.00452580998525143	1
GO:0004794	MF	L-threonine ammonia-lyase activity	2	2	0.00473212438236292	1
GO:1990351	CC	transporter complex	315	55	0.00476960451614359	1
GO:0048704	BP	embryonic skeletal system morphogenesis	92	23	0.00479224181010034	1
GO:2000756	BP	regulation of peptidyl-lysine acetylation	57	14	0.00485376085488598	1
GO:0061001	BP	regulation of dendritic spine morphogenesis	39	12	0.00499030483643727	1
GO:0060996	BP	dendritic spine development	85	21	0.00500143049117855	1
GO:0044212	MF	transcription regulatory region DNA binding	905	139	0.0051364774201691	1
GO:0005244	MF	voltage-gated ion channel activity	183	36.5	0.00529234365418616	1
GO:0022832	MF	voltage-gated channel activity	183	36.5	0.00529234365418616	1
GO:0035065	BP	regulation of histone acetylation	51	13	0.00532083065728651	1
GO:0090151	BP	establishment of protein localization to mitochondrial membrane	14	5.5	0.00532694730873027	1
GO:1902749	BP	regulation of cell cycle G2/M phase transition	202	34	0.00541240008570562	1
GO:0001067	MF	regulatory region nucleic acid binding	906	139	0.00542407422621072	1
GO:0008219	BP	cell death	2119	268.5	0.00548647657913933	1
GO:0051010	MF	microtubule plus-end binding	17	7.5	0.00572898324681408	1
GO:1901523	BP	icosanoid catabolic process	5	3	0.00573953940659034	1
GO:0048686	BP	regulation of sprouting of injured axon	3	3	0.00576802267340174	1
GO:0048690	BP	regulation of axon extension involved in regeneration	3	3	0.00576802267340174	1
GO:0070875	BP	positive regulation of glycogen metabolic process	18	7	0.00581624357982641	1
GO:0000987	MF	proximal promoter sequence-specific DNA binding	529	87.5	0.0059989683738829	1
GO:0034762	BP	regulation of transmembrane transport	539	83.5	0.00617350217698156	1
GO:0048869	BP	cellular developmental process	4174	518.5	0.00648552574759676	1
GO:0051124	BP	synaptic growth at neuromuscular junction	10	5	0.00650258127223808	1
GO:0051801	BP	cytolysis in other organism involved in symbiotic interaction	2	2	0.00658531921279854	1
GO:0048732	BP	gland development	421	70.6111111111111	0.00666187986151366	1
GO:1990868	BP	response to chemokine	94	16	0.00677388588835952	1
GO:1990869	BP	cellular response to chemokine	94	16	0.00677388588835952	1
GO:0031109	BP	microtubule polymerization or depolymerization	104	21	0.00703799691346337	1
GO:0045861	BP	negative regulation of proteolysis	331	46	0.00717702195265667	1
GO:0048856	BP	anatomical structure development	5640	685.111111111111	0.00718447122255619	1
GO:0031056	BP	regulation of histone modification	134	26.5	0.00728547223557608	1
GO:0005198	MF	structural molecule activity	686	92	0.00728947637789707	1
GO:0097164	BP	ammonium ion metabolic process	194	32	0.00730414785934143	1
GO:0004967	MF	glucagon receptor activity	2	2	0.00745001554430924	1
GO:0043565	MF	sequence-specific DNA binding	1069	157	0.00753033727031396	1
GO:0044430	CC	cytoskeletal part	1594	205.333333333333	0.00758270655489192	1
GO:0005583	CC	fibrillar collagen trimer	11	5	0.00770894104594763	1
GO:0098643	CC	banded collagen fibril	11	5	0.00770894104594763	1
GO:2001257	BP	regulation of cation channel activity	168	31	0.00807351641575097	1
GO:0099171	BP	presynaptic modulation of chemical synaptic transmission	14	6	0.00816357801582612	1
GO:0045040	BP	protein import into mitochondrial outer membrane	5	3	0.00833189179904883	1
GO:0045143	BP	homologous chromosome segregation	53	11	0.00842404290402025	1
GO:0048706	BP	embryonic skeletal system development	124	28	0.00843626750982782	1
GO:0003334	BP	keratinocyte development	12	5	0.00864259652132576	1
GO:0000976	MF	transcription regulatory region sequence-specific DNA binding	796	123	0.00865850488213287	1
GO:1990837	MF	sequence-specific double-stranded DNA binding	843	128	0.00914182144166588	1
GO:0070555	BP	response to interleukin-1	197	30.5	0.00914888759360555	1
GO:0045956	BP	positive regulation of calcium ion-dependent exocytosis	24	8	0.0095503058579844	1
GO:0003095	BP	pressure natriuresis	3	2	0.00955405057686287	1
GO:0072425	BP	signal transduction involved in G2 DNA damage checkpoint	13	5	0.00967193332112545	1
GO:0005876	CC	spindle microtubule	55	12.5	0.00975905462791156	1
GO:0043555	BP	regulation of translation in response to stress	17	6	0.00978401217419542	1
GO:0043021	MF	ribonucleoprotein complex binding	124	22.5	0.00979371585387685	1
GO:0007632	BP	visual behavior	51	13	0.00988607273953292	1
GO:1904383	BP	response to sodium phosphate	2	2	0.0101462634632033	1
GO:0006617	BP	SRP-dependent cotranslational protein targeting to membrane	signal sequence recognition	2	2	0.0102407118082259	1
GO:0005891	CC	voltage-gated calcium channel complex	42	12	0.0104883178555981	1
GO:0097553	BP	calcium ion transmembrane import into cytosol	136	26	0.0105814223405817	1
GO:0000978	MF	RNA polymerase II proximal promoter sequence-specific DNA binding	515	83.5	0.0106021337791803	1
GO:0043331	BP	response to dsRNA	40	9	0.0109394328610748	1
GO:0006955	BP	immune response	1884	219.833333333333	0.0110227895081422	1
GO:0060295	BP	regulation of cilium movement involved in cell motility	6	3	0.0111938580153267	1
GO:0060296	BP	regulation of cilium beat frequency involved in ciliary motility	6	3	0.0111938580153267	1
GO:1902019	BP	regulation of cilium-dependent cell motility	6	3	0.0111938580153267	1
GO:0007528	BP	neuromuscular junction development	46	12	0.0113007051307481	1
GO:0043486	BP	histone exchange	54	11	0.0113156287165439	1
GO:0016713	MF	oxidoreductase activity	acting on paired donors	with incorporation or reduction of molecular oxygen	reduced iron-sulfur protein as one donor	and incorporation of one atom of oxygen	7	3	0.0113466252834082	1
GO:0060836	BP	lymphatic endothelial cell differentiation	8	4	0.0113785547915081	1
GO:0004970	MF	ionotropic glutamate receptor activity	18	7	0.0113804632539005	1
GO:0060536	BP	cartilage morphogenesis	29	9.5	0.011572732514743	1
GO:0060998	BP	regulation of dendritic spine development	65	16	0.0116221486038275	1
GO:1902275	BP	regulation of chromatin organization	175	30	0.0116680536450009	1
GO:0009887	BP	animal organ morphogenesis	1040	154.5	0.011913015047392	1
GO:0035821	BP	modification of morphology or physiology of other organism	155	24	0.0119912980063725	1
GO:0046469	BP	platelet activating factor metabolic process	6	3	0.0120640883189363	1
GO:0072676	BP	lymphocyte migration	102	17	0.0121044183196697	1
GO:0001673	CC	male germ cell nucleus	15	5	0.0122248015030217	1
GO:0070571	BP	negative regulation of neuron projection regeneration	15	6	0.0122338476459774	1
GO:0051336	BP	regulation of hydrolase activity	1221	159	0.0132189994267303	1
GO:0034097	BP	response to cytokine	1138	142	0.013302440900013	1
GO:0048677	BP	axon extension involved in regeneration	4	3	0.0135151531087827	1
GO:0048682	BP	sprouting of injured axon	4	3	0.0135151531087827	1
GO:0015056	MF	corticotrophin-releasing factor receptor activity	2	2	0.0135729718633936	1
GO:0043404	MF	corticotropin-releasing hormone receptor activity	2	2	0.0135729718633936	1
GO:0007140	BP	male meiotic nuclear division	46	10	0.0137108884107734	1
GO:0071345	BP	cellular response to cytokine stimulus	1052	132	0.0141079935491365	1
GO:0071347	BP	cellular response to interleukin-1	172	26.5	0.0141865832739891	1
GO:0003774	MF	motor activity	133	25.5	0.0143046780988518	1
GO:0021773	BP	striatal medium spiny neuron differentiation	4	3	0.0143294262932491	1
GO:0031572	BP	G2 DNA damage checkpoint	29	8	0.0143853488083476	1
GO:0005245	MF	voltage-gated calcium channel activity	45	12	0.0145398888931828	1
GO:0003941	MF	L-serine ammonia-lyase activity	3	2.5	0.0146176716361888	1
GO:1903565	BP	negative regulation of protein localization to cilium	2	2	0.0147529678327123	1
GO:0016051	BP	carbohydrate biosynthetic process	205	33.5	0.0148040934296795	1
GO:0007129	BP	synapsis	43	9	0.014851812344562	1
GO:0007050	BP	cell cycle arrest	230	37.5	0.014903908701563	1
GO:0051714	BP	positive regulation of cytolysis in other organism	3	2	0.0149404440349299	1
GO:0001012	MF	RNA polymerase II regulatory region DNA binding	753	115	0.0150919407660555	1
GO:0000502	CC	proteasome complex	62	12	0.0151080162939646	1
GO:0006977	BP	DNA damage response	signal transduction by p53 class mediator resulting in cell cycle arrest	56	12	0.0152322565229641	1
GO:0004869	MF	cysteine-type endopeptidase inhibitor activity	53	10	0.0152362855257252	1
GO:1901569	BP	fatty acid derivative catabolic process	10	4	0.0153254263540805	1
GO:0048679	BP	regulation of axon regeneration	26	8	0.0153792036818925	1
GO:0030160	MF	GKAP/Homer scaffold activity	4	3	0.0154487484238834	1
GO:0004972	MF	NMDA glutamate receptor activity	7	4	0.0156850154198642	1
GO:0034341	BP	response to interferon-gamma	190	30	0.0157213134759276	1
GO:0036148	BP	phosphatidylglycerol acyl-chain remodeling	18	5	0.0157271535313157	1
GO:0034401	BP	chromatin organization involved in regulation of transcription	3	2	0.0157788563962227	1
GO:0070868	BP	heterochromatin organization involved in chromatin silencing	3	2	0.0157788563962227	1
GO:0097549	BP	chromatin organization involved in negative regulation of transcription	3	2	0.0157788563962227	1
GO:0032433	CC	filopodium tip	17	6	0.0158198622699633	1
GO:0008329	MF	signaling pattern recognition receptor activity	18	5	0.0158796795663649	1
GO:0018146	BP	keratan sulfate biosynthetic process	27	7	0.0159866908688221	1
GO:0071867	BP	response to monoamine	38	10.5	0.0161386821476155	1
GO:0071869	BP	response to catecholamine	38	10.5	0.0161386821476155	1
GO:0000977	MF	RNA polymerase II regulatory region sequence-specific DNA binding	748	114	0.0162677740542438	1
GO:0070873	BP	regulation of glycogen metabolic process	33	9	0.0164444025221667	1
GO:0022402	BP	cell cycle process	1325	166	0.0164474511162289	1
GO:1905369	CC	endopeptidase complex	63	12	0.0166367288369612	1
GO:0007060	BP	male meiosis chromosome segregation	2	2	0.017096277138611	1
GO:0071107	BP	response to parathyroid hormone	10	4	0.0173721818652787	1
GO:0004307	MF	ethanolaminephosphotransferase activity	3	2	0.0175572776413258	1
GO:0099173	BP	postsynapse organization	147	29	0.0176622732170505	1
GO:0030017	CC	sarcomere	196	33	0.0176840309799602	1
GO:1903779	BP	regulation of cardiac conduction	70	15	0.0177046471066635	1
GO:0010604	BP	positive regulation of macromolecule metabolic process	3165	394.333333333333	0.018026657113326	1
GO:0043269	BP	regulation of ion transport	663	95.5	0.018133971792072	1
GO:0005979	BP	regulation of glycogen biosynthetic process	28	8	0.0181366804214913	1
GO:0010962	BP	regulation of glucan biosynthetic process	28	8	0.0181366804214913	1
GO:0051642	BP	centrosome localization	29	8	0.0182813709931835	1
GO:0035973	BP	aggrephagy	9	4	0.0182825321625689	1
GO:0007289	BP	spermatid nucleus differentiation	22	6.5	0.0182976077376379	1
GO:0030234	MF	enzyme regulator activity	963	126.233333333333	0.0183950692233284	1
GO:0021633	BP	optic nerve structural organization	2	2	0.0183988974920795	1
GO:0030050	BP	vesicle transport along actin filament	5	3	0.0184297057677424	1
GO:1901988	BP	negative regulation of cell cycle phase transition	258	38.5	0.018541464495345	1
GO:0072431	BP	signal transduction involved in mitotic G1 DNA damage checkpoint	57	12	0.0185916606089669	1
GO:1902400	BP	intracellular signal transduction involved in G1 DNA damage checkpoint	57	12	0.0185916606089669	1
GO:0099175	BP	regulation of postsynapse organization	91	19	0.0188594637000347	1
GO:0071144	CC	heteromeric SMAD protein complex	2	2	0.0190307018265801	1
GO:0030015	CC	CCR4-NOT core complex	6	3.5	0.0190738899142705	1
GO:0016358	BP	dendrite development	215	40.5	0.0191741630087051	1
GO:0038187	MF	pattern recognition receptor activity	19	5	0.0192827548938294	1
GO:0005875	CC	microtubule associated complex	145	25	0.0193932509494087	1
GO:0071963	BP	establishment or maintenance of cell polarity regulating cell shape	2	2	0.0195507932399551	1
GO:1901987	BP	regulation of cell cycle phase transition	459	63	0.0195625378860165	1
GO:0036100	BP	leukotriene catabolic process	4	2	0.0195854151270278	1
GO:0036101	BP	leukotriene B4 catabolic process	4	2	0.0195854151270278	1
GO:0036102	BP	leukotriene B4 metabolic process	4	2	0.0195854151270278	1
GO:0050051	MF	leukotriene-B4 20-monooxygenase activity	4	2	0.0195854151270278	1
GO:0035684	BP	helper T cell extravasation	3	2	0.0196141908568143	1
GO:0005044	MF	scavenger receptor activity	47	10	0.01965101351444	1
GO:0003690	MF	double-stranded DNA binding	931	135	0.0196738555941097	1
GO:0000801	CC	central element	7	3	0.0198166224453265	1
GO:0005976	BP	polysaccharide metabolic process	107	20.5	0.0199111478409593	1
GO:0050998	MF	nitric-oxide synthase binding	13	5	0.0199190848194565	1
GO:0009893	BP	positive regulation of metabolic process	3419	422	0.0199891283124902	1
GO:0044703	BP	multi-organism reproductive process	922	114.530952380952	0.0200035982722972	1
GO:0000146	MF	microfilament motor activity	22	7	0.0201977252109408	1
GO:1901983	BP	regulation of protein acetylation	69	14	0.0202810167252055	1
GO:0005956	CC	protein kinase CK2 complex	2	2	0.020286259649767	1
GO:0015026	MF	coreceptor activity	42	10	0.0205241276735725	1
GO:0000711	BP	meiotic DNA repair synthesis	3	2	0.0205614857069827	1
GO:0048812	BP	neuron projection morphogenesis	614	101	0.0207411071352488	1
GO:0021767	BP	mammillary body development	2	2	0.0207780411759656	1
GO:0061373	BP	mammillary axonal complex development	2	2	0.0207780411759656	1
GO:0071868	BP	cellular response to monoamine stimulus	34	9.5	0.0208390616102318	1
GO:0071870	BP	cellular response to catecholamine stimulus	34	9.5	0.0208390616102318	1
GO:0061842	BP	microtubule organizing center localization	30	8	0.0208451397477528	1
GO:0070668	BP	positive regulation of mast cell proliferation	2	2	0.0209073153411398	1
GO:0005520	MF	insulin-like growth factor binding	28	8	0.0210416380467315	1
GO:0070192	BP	chromosome organization involved in meiotic cell cycle	60	11.5	0.0212511967570997	1
GO:0021935	BP	cerebellar granule cell precursor tangential migration	2	2	0.021261384799528	1
GO:0120192	BP	tight junction assembly	55	12	0.0212684485165046	1
GO:0043186	CC	P granule	17	5	0.0213041565584841	1
GO:0045495	CC	pole plasm	17	5	0.0213041565584841	1
GO:0060293	CC	germ plasm	17	5	0.0213041565584841	1
GO:0048813	BP	dendrite morphogenesis	131	27.5	0.0213329190192206	1
GO:0010881	BP	regulation of cardiac muscle contraction by regulation of the release of sequestered calcium ion	22	6	0.0214485402713146	1
GO:0033692	BP	cellular polysaccharide biosynthetic process	68	14.5	0.0216490453240579	1
GO:0051610	BP	serotonin uptake	6	3	0.0216985608325195	1
GO:0098698	BP	postsynaptic specialization assembly	20	7	0.0219025393952708	1
GO:0032000	BP	positive regulation of fatty acid beta-oxidation	9	4	0.0219171584780639	1
GO:0000086	BP	G2/M transition of mitotic cell cycle	237	36.5	0.0219834404988287	1
GO:0140013	BP	meiotic nuclear division	167	25.5	0.0220350160443633	1
GO:0010882	BP	regulation of cardiac muscle contraction by calcium ion signaling	27	7	0.0220370915845683	1
GO:0072413	BP	signal transduction involved in mitotic cell cycle checkpoint	59	12	0.0221450164007719	1
GO:1902402	BP	signal transduction involved in mitotic DNA damage checkpoint	59	12	0.0221450164007719	1
GO:1902403	BP	signal transduction involved in mitotic DNA integrity checkpoint	59	12	0.0221450164007719	1
GO:0060932	BP	His-Purkinje system cell differentiation	2	2	0.0223977534387715	1
GO:0090150	BP	establishment of protein localization to membrane	305	43	0.0226491370454075	1
GO:0019789	MF	SUMO transferase activity	19	6	0.0227581691393372	1
GO:0038095	BP	Fc-epsilon receptor signaling pathway	107	19	0.0229203107159026	1
GO:0051665	BP	membrane raft localization	6	3	0.0229260534655418	1
GO:1990037	CC	Lewy body core	3	2	0.0230302053880693	1
GO:0005048	MF	signal sequence binding	45	10.5	0.0230614482058126	1
GO:1901532	BP	regulation of hematopoietic progenitor cell differentiation	83	16	0.0232640447661611	1
GO:0000805	CC	X chromosome	10	4	0.0233783252928547	1
GO:0030879	BP	mammary gland development	137	26	0.0234195985029066	1
GO:0045104	BP	intermediate filament cytoskeleton organization	49	11	0.0235227742304464	1
GO:0005335	MF	serotonin:sodium symporter activity	3	2	0.0235684172320639	1
GO:0031102	BP	neuron projection regeneration	56	13	0.0236390108720125	1
GO:0031640	BP	killing of cells of other organism	57	9	0.0236531397609673	1
GO:0044364	BP	disruption of cells of other organism	57	9	0.0236531397609673	1
GO:0016222	CC	procollagen-proline 4-dioxygenase complex	2	2	0.023653556020227	1
GO:0016572	BP	histone phosphorylation	37	9	0.0237695579075713	1
GO:0045141	BP	meiotic telomere clustering	11	4	0.0238605332066528	1
GO:0035637	BP	multicellular organismal signaling	196	34.5	0.0239644486572309	1
GO:1902036	BP	regulation of hematopoietic stem cell differentiation	70	14	0.0240362751237297	1
GO:0017060	MF	3-galactosyl-N-acetylglucosaminide 4-alpha-L-fucosyltransferase activity	3	2	0.0241226199519268	1
GO:0060999	BP	positive regulation of dendritic spine development	38	10	0.0242975747169676	1
GO:0030619	MF	U1 snRNA binding	7	3	0.0243277473854517	1
GO:0005262	MF	calcium channel activity	118	23	0.0246205092340374	1
GO:0014808	BP	release of sequestered calcium ion into cytosol by sarcoplasmic reticulum	34	8	0.0247314656247075	1
GO:0060631	BP	regulation of meiosis I	8	3	0.0249057546635068	1
GO:0061982	BP	meiosis I cell cycle process	114	18.5	0.0251655117174802	1
GO:0071346	BP	cellular response to interferon-gamma	172	27	0.0251859479295149	1
GO:0071241	BP	cellular response to inorganic substance	206	33	0.0251863181350559	1
GO:0052548	BP	regulation of endopeptidase activity	400	53	0.0254925608168062	1
GO:0048096	BP	chromatin-mediated maintenance of transcription	10	4	0.0257154024094584	1
GO:0044264	BP	cellular polysaccharide metabolic process	97	18.5	0.025778215976579	1
GO:0042986	BP	positive regulation of amyloid precursor protein biosynthetic process	3	2	0.0258672124638163	1
GO:0045103	BP	intermediate filament-based process	50	11	0.0260724998520633	1
GO:0071825	BP	protein-lipid complex subunit organization	49	10.0309523809524	0.0261456819632478	1
GO:0006656	BP	phosphatidylcholine biosynthetic process	37	9.5	0.0262539209162528	1
GO:0009891	BP	positive regulation of biosynthetic process	1910	247	0.0262870548114323	1
GO:0052547	BP	regulation of peptidase activity	426	56	0.026316168550016	1
GO:0016573	BP	histone acetylation	142	24.5	0.0263531527051897	1
GO:0031444	BP	slow-twitch skeletal muscle fiber contraction	3	2	0.0264148607588	1
GO:0120039	BP	plasma membrane bounded cell projection morphogenesis	628	102	0.0265907400310687	1
GO:0043087	BP	regulation of GTPase activity	444	67.5	0.0265924550950128	1
GO:0060402	BP	calcium ion transport into cytosol	154	27	0.0267392189259214	1
GO:0007130	BP	synaptonemal complex assembly	19	5	0.0267589207320745	1
GO:0034764	BP	positive regulation of transmembrane transport	193	31	0.0267770056848944	1
GO:1900045	BP	negative regulation of protein K63-linked ubiquitination	8	3	0.0268636702377952	1
GO:0043559	MF	insulin binding	5	3	0.0269348943533127	1
GO:0031328	BP	positive regulation of cellular biosynthetic process	1881	244	0.0270894221023501	1
GO:0016887	MF	ATPase activity	367	53	0.0270955400933863	1
GO:0005819	CC	spindle	328	47	0.0271551209306915	1
GO:0005635	CC	nuclear envelope	441	61	0.0271741529422674	1
GO:0044770	BP	cell cycle phase transition	603	80.5	0.0271912293309046	1
GO:1903514	BP	release of sequestered calcium ion into cytosol by endoplasmic reticulum	35	8	0.0272679494031298	1
GO:0042592	BP	homeostatic process	1825	226	0.027272135852812	1
GO:1904526	BP	regulation of microtubule binding	10	4	0.0274544465804574	1
GO:0044295	CC	axonal growth cone	27	8	0.0274933829730087	1
GO:0031727	MF	CCR2 chemokine receptor binding	5	2	0.0275343819099412	1
GO:0010998	BP	regulation of translational initiation by eIF2 alpha phosphorylation	10	4	0.0276741727807566	1
GO:0000922	CC	spindle pole	155	25	0.0276806012030246	1
GO:0019904	MF	protein domain specific binding	665	97	0.0276841905191423	1
GO:0001085	MF	RNA polymerase II transcription factor binding	149	27	0.0277801167386441	1
GO:0003414	BP	chondrocyte morphogenesis involved in endochondral bone morphogenesis	18	6.5	0.0279958504878363	1
GO:0003429	BP	growth plate cartilage chondrocyte morphogenesis	18	6.5	0.0279958504878363	1
GO:0090171	BP	chondrocyte morphogenesis	18	6.5	0.0279958504878363	1
GO:0047498	MF	calcium-dependent phospholipase A2 activity	16	4	0.0280696603707871	1
GO:0048678	BP	response to axon injury	74	15	0.0281148544985115	1
GO:0006997	BP	nucleus organization	128	21.5	0.0282919813069633	1
GO:1904064	BP	positive regulation of cation transmembrane transport	135	23	0.028331767301698	1
GO:0006654	BP	phosphatidic acid biosynthetic process	41	9	0.0283611070493048	1
GO:0035418	BP	protein localization to synapse	60	14	0.0283809377912384	1
GO:0071158	BP	positive regulation of cell cycle arrest	81	15	0.028528304762932	1
GO:0001867	BP	complement activation	lectin pathway	13	4	0.0285564299947579	1
GO:0033512	BP	L-lysine catabolic process to acetyl-CoA via saccharopine	3	2	0.0285838675554235	1
GO:0099612	BP	protein localization to axon	9	4	0.0285908339525695	1
GO:0050890	BP	cognition	281	46	0.0287095321233494	1
GO:0032502	BP	developmental process	6008	712.611111111111	0.0287970329670583	1
GO:0036284	CC	tubulobulbar complex	2	2	0.028807990448649	1
GO:0032056	BP	positive regulation of translation in response to stress	6	3	0.0288091974808245	1
GO:0055074	BP	calcium ion homeostasis	448	63	0.0288551569084718	1
GO:0031143	CC	pseudopodium	15	5	0.0290001960187691	1
GO:0005978	BP	glycogen biosynthetic process	44	10	0.0290005971091277	1
GO:0009250	BP	glucan biosynthetic process	44	10	0.0290005971091277	1
GO:0004477	MF	methenyltetrahydrofolate cyclohydrolase activity	3	2	0.029069259290363	1
GO:0004487	MF	methylenetetrahydrofolate dehydrogenase (NAD+) activity	3	2	0.029069259290363	1
GO:0043330	BP	response to exogenous dsRNA	33	7	0.0291897090140508	1
GO:0004653	MF	polypeptide N-acetylgalactosaminyltransferase activity	19	6	0.0292794172113216	1
GO:0090307	BP	mitotic spindle assembly	52	10	0.0292869967023732	1
GO:0008282	CC	inward rectifying potassium channel	3	2	0.029335500543736	1
GO:0048858	BP	cell projection morphogenesis	632	102	0.0294321327015659	1
GO:0043950	BP	positive regulation of cAMP-mediated signaling	23	6	0.0295757648973899	1
GO:0045913	BP	positive regulation of carbohydrate metabolic process	81	15.5	0.0297493138098063	1
GO:0005838	CC	proteasome regulatory particle	20	5	0.0299171902207009	1
GO:0021535	BP	cell migration in hindbrain	13	5	0.0299334179772901	1
GO:0043449	BP	cellular alkene metabolic process	2	2	0.0300654564564538	1
GO:0016413	MF	O-acetyltransferase activity	7	3	0.0301887613763043	1
GO:0090220	BP	chromosome localization to nuclear envelope involved in homologous chromosome segregation	12	4	0.0301896348596131	1
GO:0097107	BP	postsynaptic density assembly	17	6	0.0303899472549754	1
GO:0097110	MF	scaffold protein binding	55	13	0.0304730981160346	1
GO:0098901	BP	regulation of cardiac muscle cell action potential	32	8	0.0306687620452872	1
GO:0071837	MF	HMG box domain binding	16	6	0.0307891396015835	1
GO:0120103	CC	centriolar subdistal appendage	8	3	0.0308311020386577	1
GO:0035326	MF	enhancer binding	127	24.5	0.0308472131182065	1
GO:0071356	BP	cellular response to tumor necrosis factor	278	38	0.0308943501294586	1
GO:0043140	MF	ATP-dependent 3'-5' DNA helicase activity	3	2	0.031223302066944	1
GO:1990518	MF	single-stranded DNA-dependent ATP-dependent 3'-5' DNA helicase activity	3	2	0.031223302066944	1
GO:0071277	BP	cellular response to calcium ion	81	16	0.0312905286930152	1
GO:0007127	BP	meiosis I	109	17.5	0.0312991628667212	1
GO:1902581	BP	multi-organism cellular localization	7	3	0.0313862578685959	1
GO:1902583	BP	multi-organism intracellular transport	7	3	0.0313862578685959	1
GO:0097530	BP	granulocyte migration	133	19	0.0314524587596095	1
GO:0006040	BP	amino sugar metabolic process	36	8.5	0.0314593883329965	1
GO:0007010	BP	cytoskeleton organization	1260	169	0.031461678848669	1
GO:0071827	BP	plasma lipoprotein particle organization	45	9.5	0.0316275799196598	1
GO:0031726	MF	CCR1 chemokine receptor binding	5	2	0.0316339979887527	1
GO:0051321	BP	meiotic cell cycle	237	33.5	0.0316782224603751	1
GO:0036151	BP	phosphatidylcholine acyl-chain remodeling	27	6	0.0316978753618084	1
GO:0120193	BP	tight junction organization	59	12	0.0317823943151434	1
GO:0018894	BP	dibenzo-p-dioxin metabolic process	3	2	0.0318114706931643	1
GO:0060560	BP	developmental growth involved in morphogenesis	221	40.5	0.0318420074354723	1
GO:0030942	MF	endoplasmic reticulum signal peptide binding	3	2	0.0318878377764225	1
GO:0042766	BP	nucleosome mobilization	3	2	0.032026701838502	1
GO:0006874	BP	cellular calcium ion homeostasis	435	61	0.0321695197899736	1
GO:1900149	BP	positive regulation of Schwann cell migration	2	2	0.0321730099109501	1
GO:0048156	MF	tau protein binding	44	10	0.0322325231280487	1
GO:0030878	BP	thyroid gland development	22	7	0.0324226603511283	1
GO:0000139	CC	Golgi membrane	700	95.5	0.0324370352538416	1
GO:0030020	MF	extracellular matrix structural constituent conferring tensile strength	39	10	0.0324385795282055	1
GO:0045821	BP	positive regulation of glycolytic process	22	6	0.0324972952167104	1
GO:0046473	BP	phosphatidic acid metabolic process	42	9	0.032578976318775	1
GO:0051365	BP	cellular response to potassium ion starvation	3	2	0.0326316586113919	1
GO:0010557	BP	positive regulation of macromolecule biosynthetic process	1776	231.5	0.0326436049551844	1
GO:0008340	BP	determination of adult lifespan	17	5.5	0.032646982336802	1
GO:0003422	BP	growth plate cartilage morphogenesis	19	6.5	0.0326473612165836	1
GO:0015271	MF	outward rectifier potassium channel activity	15	5	0.0328915344805742	1
GO:0098976	BP	excitatory chemical synaptic transmission	8	4	0.0329204891607726	1
GO:0006663	BP	platelet activating factor biosynthetic process	4	2	0.0329688283484121	1
GO:0034112	BP	positive regulation of homotypic cell-cell adhesion	6	3	0.033008787222709	1
GO:0031997	MF	N-terminal myristoylation domain binding	3	2	0.0330254845033602	1
GO:0044502	BP	positive regulation of signal transduction in other organism	3	2	0.0330254845033602	1
GO:0052470	BP	modulation by host of symbiont signal transduction pathway	3	2	0.0330254845033602	1
GO:0052525	BP	positive regulation by host of symbiont signal transduction pathway	3	2	0.0330254845033602	1
GO:0052526	BP	positive regulation by organism of signal transduction in other organism involved in symbiotic interaction	3	2	0.0330254845033602	1
GO:0075205	BP	modulation by host of symbiont cAMP-mediated signal transduction	3	2	0.0330254845033602	1
GO:0075206	BP	positive regulation by host of symbiont cAMP-mediated signal transduction	3	2	0.0330254845033602	1
GO:0048562	BP	embryonic organ morphogenesis	283	49.5	0.033033282114128	1
GO:0048687	BP	positive regulation of sprouting of injured axon	2	2	0.03319215364536	1
GO:0048691	BP	positive regulation of axon extension involved in regeneration	2	2	0.03319215364536	1
GO:0021540	BP	corpus callosum morphogenesis	6	3	0.0334645241553513	1
GO:0016579	BP	protein deubiquitination	243	35	0.033464533217947	1
GO:0060401	BP	cytosolic calcium ion transport	166	28	0.0335678186065393	1
GO:0048232	BP	male gamete generation	497	63.5309523809524	0.0336946172517267	1
GO:0051817	BP	modification of morphology or physiology of other organism involved in symbiotic interaction	108	18	0.0337076349879677	1
GO:0044449	CC	contractile fiber part	213	34	0.0338671297745776	1
GO:0007157	BP	heterophilic cell-cell adhesion via plasma membrane cell adhesion molecules	44	10	0.0338777890231763	1
GO:0031077	BP	post-embryonic camera-type eye development	7	3	0.0339438992331953	1
GO:0034274	CC	Atg12-Atg5-Atg16 complex	3	2	0.0339940133630393	1
GO:0009952	BP	anterior/posterior pattern specification	209	37	0.034170298488654	1
GO:0007611	BP	learning or memory	245	41	0.0341996910935117	1
GO:0016234	CC	inclusion body	79	15	0.0343876435995548	1
GO:0051248	BP	negative regulation of protein metabolic process	1114	138	0.0345006328222383	1
GO:0044260	BP	cellular macromolecule metabolic process	7741	873.833333333333	0.0347355526395871	1
GO:0003418	BP	growth plate cartilage chondrocyte differentiation	24	7.5	0.0350797820282845	1
GO:0036150	BP	phosphatidylserine acyl-chain remodeling	21	5	0.0350841974999564	1
GO:0015630	CC	microtubule cytoskeleton	1132	146	0.0354169045070494	1
GO:1903046	BP	meiotic cell cycle process	182	26.5	0.0354353022646026	1
GO:0007158	BP	neuron cell-cell adhesion	13	5	0.0355736989026353	1
GO:0008066	MF	glutamate receptor activity	26	8	0.0356379298915438	1
GO:1900378	BP	positive regulation of secondary metabolite biosynthetic process	7	3	0.0356771545517476	1
GO:0048569	BP	post-embryonic animal organ development	15	5	0.035719368528819	1
GO:0015085	MF	calcium ion transmembrane transporter activity	133	25	0.0360588575614676	1
GO:0007612	BP	learning	140	26	0.0361245601427226	1
GO:0045654	BP	positive regulation of megakaryocyte differentiation	6	3	0.0361835077420662	1
GO:0070996	MF	type 1 melanocortin receptor binding	3	2	0.0362754160441236	1
GO:0009314	BP	response to radiation	428	59	0.0364751412521223	1
GO:0035093	BP	spermatogenesis	exchange of chromosomal proteins	8	3	0.0364904608205259	1
GO:0097267	BP	omega-hydroxylase P450 pathway	9	3	0.0365551585298519	1
GO:0071156	BP	regulation of cell cycle arrest	105	18	0.0368217937413895	1
GO:0008745	MF	N-acetylmuramoyl-L-alanine amidase activity	4	2	0.036865262805371	1
GO:0032824	BP	negative regulation of natural killer cell differentiation	4	2	0.036865262805371	1
GO:0032827	BP	negative regulation of natural killer cell differentiation involved in immune response	4	2	0.036865262805371	1
GO:0015960	BP	diadenosine polyphosphate biosynthetic process	3	2	0.0370721967319942	1
GO:0015965	BP	diadenosine tetraphosphate metabolic process	3	2	0.0370721967319942	1
GO:0015966	BP	diadenosine tetraphosphate biosynthetic process	3	2	0.0370721967319942	1
GO:0043547	BP	positive regulation of GTPase activity	376	56.5	0.037085404532315	1
GO:0050790	BP	regulation of catalytic activity	2202	270.566666666667	0.037156348148639	1
GO:0070306	BP	lens fiber cell differentiation	31	8	0.0371848268458706	1
GO:0070666	BP	regulation of mast cell proliferation	3	2	0.0374562291005728	1
GO:0050855	BP	regulation of B cell receptor signaling pathway	29	7.33333333333333	0.0374899119269764	1
GO:0051968	BP	positive regulation of synaptic transmission	glutamatergic	31	8	0.0375128969026688	1
GO:0001540	MF	amyloid-beta binding	73	15	0.0376462264566646	1
GO:0042631	BP	cellular response to water deprivation	3	2	0.0378073745500463	1
GO:0010880	BP	regulation of release of sequestered calcium ion into cytosol by sarcoplasmic reticulum	30	7	0.0379965219709992	1
GO:0051668	BP	localization within membrane	141	25	0.0380798128382587	1
GO:0032190	MF	acrosin binding	5	2	0.0382161371735889	1
GO:0031103	BP	axon regeneration	48	11	0.0382382197320793	1
GO:1990266	BP	neutrophil migration	111	16	0.038368561655103	1
GO:2000810	BP	regulation of bicellular tight junction assembly	21	6	0.038498476518652	1
GO:0022617	BP	extracellular matrix disassembly	76	14	0.0385566801554738	1
GO:0043062	BP	extracellular structure organization	408	61	0.0385772505082393	1
GO:0047192	MF	1-alkylglycerophosphocholine O-acetyltransferase activity	3	2	0.0386539281162597	1
GO:2001259	BP	positive regulation of cation channel activity	68	13	0.0387978195954328	1
GO:0001664	MF	G protein-coupled receptor binding	270	37.5	0.0393017197540504	1
GO:1990926	BP	short-term synaptic potentiation	3	2	0.039366358465787	1
GO:0039019	BP	pronephric nephron development	3	2	0.0394326828960287	1
GO:0003433	BP	chondrocyte development involved in endochondral bone morphogenesis	24	7.5	0.0394624501304477	1
GO:0018394	BP	peptidyl-lysine acetylation	155	25.5	0.0394755004646899	1
GO:0005092	MF	GDP-dissociation inhibitor activity	13	4	0.0395092119476519	1
GO:1903237	BP	negative regulation of leukocyte tethering or rolling	4	2	0.0396796044063431	1
GO:0051171	BP	regulation of nitrogen compound metabolic process	5559	642.166666666667	0.0400983297914529	1
GO:0060561	BP	apoptotic process involved in morphogenesis	25	7	0.0402385682649339	1
GO:0016646	MF	oxidoreductase activity	acting on the CH-NH group of donors	NAD or NADP as acceptor	18	5	0.0403621195806028	1
GO:0019835	BP	cytolysis	40	7	0.0405756388178215	1
GO:0010767	BP	regulation of transcription from RNA polymerase II promoter in response to UV-induced DNA damage	4	2	0.0405822066825275	1
GO:0017000	BP	antibiotic biosynthetic process	17	5	0.0406761645771816	1
GO:0065005	BP	protein-lipid complex assembly	32	7.03095238095238	0.0407349100610255	1
GO:0018393	BP	internal peptidyl-lysine acetylation	147	24.5	0.0407425317967643	1
GO:0099575	BP	regulation of protein catabolic process at presynapse	modulating synaptic transmission	3	2	0.0407800030097049	1
GO:0043073	CC	germ cell nucleus	19	5	0.0410263409915608	1
GO:0034397	BP	telomere localization	13	4.5	0.0411383452920906	1
GO:0022414	BP	reproductive process	1315	159.530952380952	0.0415785819553998	1
GO:0040009	BP	regulation of growth rate	7	3	0.0416722446929045	1
GO:0000795	CC	synaptonemal complex	33	7	0.0417105225202591	1
GO:0099086	CC	synaptonemal structure	33	7	0.0417105225202591	1
GO:0097106	BP	postsynaptic density organization	29	8	0.0418801572408916	1
GO:0042339	BP	keratan sulfate metabolic process	32	7	0.0419465857682755	1
GO:0097366	BP	response to bronchodilator	49	10	0.0420517980498225	1
GO:0021602	BP	cranial nerve morphogenesis	28	8	0.0420550922132411	1
GO:0051702	BP	interaction with symbiont	78	13	0.0420903378146277	1
GO:0098810	BP	neurotransmitter reuptake	26	7	0.0421448842981278	1
GO:0070588	BP	calcium ion transmembrane transport	301	46	0.0422002322035836	1
GO:0033183	BP	negative regulation of histone ubiquitination	3	2	0.0422345408119076	1
GO:1901314	BP	regulation of histone H2A K63-linked ubiquitination	3	2	0.0422345408119076	1
GO:1901315	BP	negative regulation of histone H2A K63-linked ubiquitination	3	2	0.0422345408119076	1
GO:0101021	MF	estrogen 2-hydroxylase activity	4	2	0.0423314225025736	1
GO:1903564	BP	regulation of protein localization to cilium	8	3	0.0424660951755124	1
GO:0032269	BP	negative regulation of cellular protein metabolic process	1049	129	0.0425399040752762	1
GO:0031111	BP	negative regulation of microtubule polymerization or depolymerization	32	8	0.0425411826460905	1
GO:0030016	CC	myofibril	216	34	0.0425529816087221	1
GO:0030275	MF	LRR domain binding	17	5	0.0427368136580273	1
GO:0008376	MF	acetylgalactosaminyltransferase activity	46	10	0.0428749690262607	1
GO:0004321	MF	fatty-acyl-CoA synthase activity	6	2	0.0429694275953312	1
GO:0007215	BP	glutamate receptor signaling pathway	95	19	0.0432318418407756	1
GO:0051425	MF	PTB domain binding	3	2	0.0432579806607675	1
GO:0070507	BP	regulation of microtubule cytoskeleton organization	176	28.5	0.0434594699054362	1
GO:0070830	BP	bicellular tight junction assembly	54	11	0.0435278462390757	1
GO:0051342	BP	regulation of cyclic-nucleotide phosphodiesterase activity	8	3	0.0436473301343383	1
GO:1901990	BP	regulation of mitotic cell cycle phase transition	428	57	0.0436866362651272	1
GO:0070646	BP	protein modification by small protein removal	259	36	0.04369408068624	1
GO:0000003	BP	reproduction	1318	159.530952380952	0.0438155849780363	1
GO:0060002	MF	plus-end directed microfilament motor activity	3	2	0.0439870816084389	1
GO:0031057	BP	negative regulation of histone modification	39	9.5	0.04408252810039	1
GO:0051128	BP	regulation of cellular component organization	2383	302.166666666667	0.0441138344805509	1
GO:0097433	CC	dense body	6	3	0.044399809612999	1
GO:0070062	CC	extracellular exosome	2036	238.197619047619	0.0448727307969616	1
GO:0010564	BP	regulation of cell cycle process	749	95	0.0449623409945386	1
GO:0031571	BP	mitotic G1 DNA damage checkpoint	63	12	0.044996516623026	1
GO:0044819	BP	mitotic G1/S transition checkpoint	63	12	0.044996516623026	1
GO:0080090	BP	regulation of primary metabolic process	5723	659.9	0.0450570282802054	1
GO:2000327	BP	positive regulation of nuclear receptor transcription coactivator activity	3	2	0.0452562927480916	1
GO:0006123	BP	mitochondrial electron transport	cytochrome c to oxygen	16	4	0.0454799101965912	1
GO:0019646	BP	aerobic electron transport chain	16	4	0.0454799101965912	1
GO:0006270	BP	DNA replication initiation	34	7.5	0.0456079402412458	1
GO:0033268	CC	node of Ranvier	15	5	0.0456570588085722	1
GO:0030010	BP	establishment of cell polarity	131	24	0.0456839083883906	1
GO:0061564	BP	axon development	486	79	0.0457269988605647	1
GO:0021563	BP	glossopharyngeal nerve development	5	3	0.0458525494967362	1
GO:0098815	BP	modulation of excitatory postsynaptic potential	39	10	0.0460545499400455	1
GO:0039689	BP	negative stranded viral RNA replication	3	2	0.0461045950461172	1
GO:0030813	BP	positive regulation of nucleotide catabolic process	24	6	0.0461172638114718	1
GO:0051197	BP	positive regulation of coenzyme metabolic process	24	6	0.0461172638114718	1
GO:0140110	MF	transcription regulator activity	1913	243.166666666667	0.0461383062025237	1
GO:0042268	BP	regulation of cytolysis	17	4	0.04628768031722	1
GO:1901509	BP	regulation of endothelial tube morphogenesis	7	3	0.0463153939877158	1
GO:0048167	BP	regulation of synaptic plasticity	182	32	0.046421674164442	1
GO:0098589	CC	membrane region	316	48.5	0.0464310565299401	1
GO:0036499	BP	PERK-mediated unfolded protein response	21	5	0.0465348727553676	1
GO:0005766	CC	primary lysosome	146	21	0.0466337511505187	1
GO:0042582	CC	azurophil granule	146	21	0.0466337511505187	1
GO:0005537	MF	mannose binding	20	5	0.0466453050150501	1
GO:0007026	BP	negative regulation of microtubule depolymerization	21	6	0.0466987617214377	1
GO:0002950	MF	ceramide phosphoethanolamine synthase activity	3	2	0.0467244819950823	1
GO:0033188	MF	sphingomyelin synthase activity	3	2	0.0467244819950823	1
GO:0047493	MF	ceramide cholinephosphotransferase activity	3	2	0.0467244819950823	1
GO:0031826	MF	type 2A serotonin receptor binding	3	2	0.0467670179381915	1
GO:0070374	BP	positive regulation of ERK1 and ERK2 cascade	207	30	0.0468835592554598	1
GO:0033504	BP	floor plate development	7	3	0.0469022965913554	1
GO:0034666	CC	integrin alpha2-beta1 complex	3	2	0.0470698401879237	1
GO:0001917	CC	photoreceptor inner segment	48	9	0.0471682025476044	1
GO:0008017	MF	microtubule binding	230	36	0.0472722500601381	1
GO:0000720	BP	pyrimidine dimer repair by nucleotide-excision repair	4	2	0.0473480885672283	1
GO:0048029	MF	monosaccharide binding	72	13	0.0473589568007539	1
GO:0017018	MF	myosin phosphatase activity	4	2	0.0474103564887498	1
GO:0019474	BP	L-lysine catabolic process to acetyl-CoA	4	2	0.0475337694717685	1
GO:0019477	BP	L-lysine catabolic process	4	2	0.0475337694717685	1
GO:0046440	BP	L-lysine metabolic process	4	2	0.0475337694717685	1
GO:0061180	BP	mammary gland epithelium development	71	15.5	0.0476345407649723	1
GO:1903561	CC	extracellular vesicle	2057	240.197619047619	0.0476464444689937	1
GO:1902742	BP	apoptotic process involved in development	37	9	0.0476979600948683	1
GO:0071359	BP	cellular response to dsRNA	20	5	0.0479203644710439	1
GO:1990535	BP	neuron projection maintenance	9	3	0.0479374197509982	1
GO:0060314	BP	regulation of ryanodine-sensitive calcium-release channel activity	24	6	0.0482703484904299	1
GO:1902750	BP	negative regulation of cell cycle G2/M phase transition	100	16	0.0482883932898449	1
GO:0017046	MF	peptide hormone binding	47	10	0.048310539851246	1
GO:0035359	BP	negative regulation of peroxisome proliferator activated receptor signaling pathway	3	2	0.0484976718861544	1
GO:0043543	BP	protein acylation	226	33.5	0.0485342552263227	1
GO:0003677	MF	DNA binding	2329	282.5	0.0485363508074012	1
GO:0033044	BP	regulation of chromosome organization	325	46.5	0.0487246116235515	1
GO:0016049	BP	cell growth	458	68	0.0489314210490904	1
GO:0034377	BP	plasma lipoprotein particle assembly	28	6.5	0.0490241202043396	1
GO:0010569	BP	regulation of double-strand break repair via homologous recombination	39	8.5	0.0492545643829413	1
GO:0045132	BP	meiotic chromosome segregation	85	13.5	0.0493317098297807	1
GO:0032990	BP	cell part morphogenesis	650	102	0.0493463915915395	1
GO:0010899	BP	regulation of phosphatidylcholine catabolic process	3	2	0.0493607436012939	1
GO:0060732	BP	positive regulation of inositol phosphate biosynthetic process	14	4	0.0494120825369505	1
GO:0008306	BP	associative learning	76	15	0.0496006372061331	1
GO:0044224	CC	juxtaparanode region of axon	10	4	0.0496943582556204	1
GO:0061912	BP	selective autophagy	48	10.1666666666667	0.0497459235641403	1
GO:0022624	CC	proteasome accessory complex	23	5	0.0498049399597427	1
GO:1904062	BP	regulation of cation transmembrane transport	322	48.5	0.0498995166013488	1
GO:0048568	BP	embryonic organ development	416	66.5	0.0501577746758681	1
GO:0045634	BP	regulation of melanocyte differentiation	6	3	0.0502268833021995	1
GO:0065008	BP	regulation of biological quality	3838	460.322222222222	0.0504095369750213	1
GO:0019888	MF	protein phosphatase regulator activity	77	14	0.0504981642559114	1
GO:1903539	BP	protein localization to postsynaptic membrane	32	8	0.0506873878699239	1
GO:0044325	MF	ion channel binding	116	21	0.0507294439583462	1
GO:0043230	CC	extracellular organelle	2062	240.197619047619	0.0507329445034657	1
GO:0048609	BP	multicellular organismal reproductive process	759	93.0309523809524	0.051266015277135	1
GO:0016841	MF	ammonia-lyase activity	5	2.5	0.051421746296483	1
GO:0010832	BP	negative regulation of myotube differentiation	18	5	0.0515060707994506	1
GO:0005249	MF	voltage-gated potassium channel activity	82	16.5	0.0516781383596893	1
GO:0005977	BP	glycogen metabolic process	69	13	0.0518305876777639	1
GO:0044783	BP	G1 DNA damage checkpoint	64	12	0.051923082058985	1
GO:0051489	BP	regulation of filopodium assembly	41	10	0.0520547706809941	1
GO:0006975	BP	DNA damage induced protein phosphorylation	8	3	0.05207236893831	1
GO:0008134	MF	transcription factor binding	628	90.5	0.0521385265290925	1
GO:1901071	BP	glucosamine-containing compound metabolic process	22	5.5	0.0521599635867763	1
GO:0000271	BP	polysaccharide biosynthetic process	75	14.5	0.0524023412210554	1
GO:0016569	BP	covalent chromatin modification	434	61	0.052497686602066	1
GO:0008328	CC	ionotropic glutamate receptor complex	47	11	0.0526480033484317	1
GO:0070869	BP	heterochromatin assembly involved in chromatin silencing	1	1	0.0526902272006282	1
GO:0032212	BP	positive regulation of telomere maintenance via telomerase	33	7	0.0527355389270196	1
GO:0035564	BP	regulation of kidney size	3	2	0.0528868518911968	1
GO:0006475	BP	internal protein amino acid acetylation	151	24.5	0.0529800224931358	1
GO:0036149	BP	phosphatidylinositol acyl-chain remodeling	17	4	0.0531469133351743	1
GO:0019212	MF	phosphatase inhibitor activity	44	9	0.0531594939192908	1
GO:0042983	BP	amyloid precursor protein biosynthetic process	13	4	0.0532766778918611	1
GO:0042984	BP	regulation of amyloid precursor protein biosynthetic process	13	4	0.0532766778918611	1
GO:0008568	MF	microtubule-severing ATPase activity	8	3	0.0535598039994489	1
GO:0022412	BP	cellular process involved in reproduction in multicellular organism	338	44.5	0.0535917050198986	1
GO:0098644	CC	complex of collagen trimers	17	5	0.0537780797813272	1
GO:0043086	BP	negative regulation of catalytic activity	766	95.7333333333333	0.0538092435848357	1
GO:0046471	BP	phosphatidylglycerol metabolic process	29	6	0.0538893978996111	1
GO:0032331	BP	negative regulation of chondrocyte differentiation	22	6	0.0539267406462625	1
GO:0048854	BP	brain morphogenesis	33	8	0.0539478624252991	1
GO:0031685	MF	adenosine receptor binding	4	2	0.0539671875978274	1
GO:0070296	BP	sarcoplasmic reticulum calcium ion transport	39	8	0.0539904478641202	1
GO:0150094	BP	amyloid-beta clearance by cellular catabolic process	7	3	0.0541005948944454	1
GO:0046904	MF	calcium oxalate binding	1	1	0.054241475724835	1
GO:0010997	MF	anaphase-promoting complex binding	8	3	0.0542630110199993	1
GO:0021934	BP	hindbrain tangential cell migration	3	2	0.0543626272600156	1
GO:0046332	MF	SMAD binding	75	15.5	0.0544184632626359	1
GO:0032754	BP	positive regulation of interleukin-5 production	12	4	0.0547236283743096	1
GO:0006073	BP	cellular glucan metabolic process	70	13	0.054780036598639	1
GO:0044042	BP	glucan metabolic process	70	13	0.054780036598639	1
GO:0060439	BP	trachea morphogenesis	11	4	0.054900138220706	1
GO:0051851	BP	modification by host of symbiont morphology or physiology	73	12	0.0549537456243883	1
GO:0021631	BP	optic nerve morphogenesis	6	3	0.0550397231730278	1
GO:0001975	BP	response to amphetamine	31	7	0.0550846026551756	1
GO:0045121	CC	membrane raft	303	46.5	0.0553141822192614	1
GO:0033127	BP	regulation of histone phosphorylation	12	4	0.0553986743882868	1
GO:0031856	MF	parathyroid hormone receptor binding	1	1	0.0554973123872506	1
GO:0031857	MF	type 1 parathyroid hormone receptor binding	1	1	0.0554973123872506	1
GO:1902263	BP	apoptotic process involved in embryonic digit morphogenesis	3	2	0.0556950023975347	1
GO:1903508	BP	positive regulation of nucleic acid-templated transcription	1537	202.5	0.0557051723478898	1
GO:0031593	MF	polyubiquitin modification-dependent protein binding	47	9	0.0558729126343979	1
GO:0046602	BP	regulation of mitotic centrosome separation	9	3	0.0559213882500037	1
GO:1990425	CC	ryanodine receptor complex	3	2	0.0559265230161867	1
GO:0030854	BP	positive regulation of granulocyte differentiation	8	3	0.0561259115334272	1
GO:0051709	BP	regulation of killing of cells of other organism	17	4	0.0561614958934132	1
GO:0005813	CC	centrosome	494	65	0.0562842953223172	1
GO:0021546	BP	rhombomere development	7	3	0.056382391842584	1
GO:1902680	BP	positive regulation of RNA biosynthetic process	1538	202.5	0.0564768926455607	1
GO:0004535	MF	poly(A)-specific ribonuclease activity	13	4.5	0.0564779670201501	1
GO:0048538	BP	thymus development	45	10	0.0567130881347515	1
GO:0016019	MF	peptidoglycan receptor activity	5	2	0.0567661754893984	1
GO:0003162	BP	atrioventricular node development	3	2	0.05686253797779	1
GO:0035060	CC	brahma complex	3	2	0.0569463468928147	1
GO:0019725	BP	cellular homeostasis	922	116.5	0.057025773094275	1
GO:0031325	BP	positive regulation of cellular metabolic process	3139	383.5	0.0570294530192533	1
GO:0002325	BP	natural killer cell differentiation involved in immune response	5	2	0.0571729230152164	1
GO:0032826	BP	regulation of natural killer cell differentiation involved in immune response	5	2	0.0571729230152164	1
GO:1900673	BP	olefin metabolic process	3	2	0.0571839470496925	1
GO:0051225	BP	spindle assembly	98	16	0.0573290441107734	1
GO:0003688	MF	DNA replication origin binding	23	5	0.057657492016612	1
GO:0102567	MF	phospholipase A2 activity (consuming 1	2-dipalmitoylphosphatidylcholine)	25	5	0.0579175593797331	1
GO:0102568	MF	phospholipase A2 activity consuming 1	2-dioleoylphosphatidylethanolamine)	25	5	0.0579175593797331	1
GO:0033128	BP	negative regulation of histone phosphorylation	3	2	0.058030502399281	1
GO:0031779	MF	melanocortin receptor binding	4	2	0.0581321303276175	1
GO:0031781	MF	type 3 melanocortin receptor binding	4	2	0.0581321303276175	1
GO:0031782	MF	type 4 melanocortin receptor binding	4	2	0.0581321303276175	1
GO:0150093	BP	amyloid-beta clearance by transcytosis	7	3	0.0582073137432088	1
GO:0006984	BP	ER-nucleus signaling pathway	45	9	0.0583783874281421	1
GO:0012501	BP	programmed cell death	1992	240.5	0.0584516987836917	1
GO:0071374	BP	cellular response to parathyroid hormone stimulus	8	3	0.0584566748016431	1
GO:1903762	BP	positive regulation of voltage-gated potassium channel activity involved in ventricular cardiac muscle cell action potential repolarization	4	2	0.0586067582567131	1
GO:1903947	BP	positive regulation of ventricular cardiac muscle cell action potential	4	2	0.0586067582567131	1
GO:1905026	BP	positive regulation of membrane repolarization during ventricular cardiac muscle cell action potential	4	2	0.0586067582567131	1
GO:1905033	BP	positive regulation of membrane repolarization during cardiac muscle cell action potential	4	2	0.0586067582567131	1
GO:0009416	BP	response to light stimulus	296	42.5	0.0587302026642708	1
GO:0004623	MF	phospholipase A2 activity	33	6	0.0588935674997767	1
GO:0048668	BP	collateral sprouting	24	7	0.0589351666998152	1
GO:0030889	BP	negative regulation of B cell proliferation	15	4	0.0592013713439077	1
GO:0098857	CC	membrane microdomain	304	46.5	0.0592684154335234	1
GO:0003777	MF	microtubule motor activity	82	15	0.0593911778705297	1
GO:0035976	CC	transcription factor AP-1 complex	4	2	0.059450976890381	1
GO:0005579	CC	membrane attack complex	7	2	0.0595138194645519	1
GO:0003682	MF	chromatin binding	510	71	0.0595503237587981	1
GO:1904861	BP	excitatory synapse assembly	25	7	0.0595759909309157	1
GO:0046348	BP	amino sugar catabolic process	10	3	0.059674298816545	1
GO:0019373	BP	epoxygenase P450 pathway	18	4	0.0598199478245644	1
GO:0051279	BP	regulation of release of sequestered calcium ion into cytosol	80	14	0.0598742727701332	1
GO:0016570	BP	histone modification	419	59.5	0.0599013598751946	1
GO:0097413	CC	Lewy body	8	3	0.0600890298932	1
GO:0008542	BP	visual learning	46	10	0.0601226381048631	1
GO:0060291	BP	long-term synaptic potentiation	84	16	0.0606927882524669	1
GO:0090176	BP	microtubule cytoskeleton organization involved in establishment of planar polarity	3	2	0.0607332618902894	1
GO:0010644	BP	cell communication by electrical coupling	29	7	0.0610170756126759	1
GO:0099084	BP	postsynaptic specialization organization	31	8	0.0610448731647255	1
GO:0071248	BP	cellular response to metal ion	182	28	0.061069798861091	1
GO:1903542	BP	negative regulation of exosomal secretion	3	2	0.0611188110882945	1
GO:0035902	BP	response to immobilization stress	25	6	0.0611281465390731	1
GO:0070662	BP	mast cell proliferation	4	2	0.0613305823435541	1
GO:0030226	MF	apolipoprotein receptor activity	3	2	0.0614097647781433	1
GO:0010676	BP	positive regulation of cellular carbohydrate metabolic process	60	11	0.0614240181422024	1
GO:1902751	BP	positive regulation of cell cycle G2/M phase transition	29	7.5	0.0616491830704148	1
GO:1903351	BP	cellular response to dopamine	14	4.5	0.0617241366780376	1
GO:0071621	BP	granulocyte chemotaxis	118	16	0.0617675491871245	1
GO:0007049	BP	cell cycle	1757	210	0.061801037160999	1
GO:0071462	BP	cellular response to water stimulus	4	2	0.0618285221772072	1
GO:0061002	BP	negative regulation of dendritic spine morphogenesis	6	3	0.0619417350638079	1
GO:0010522	BP	regulation of calcium ion transport into cytosol	100	17	0.0620037489215308	1
GO:0098878	CC	neurotransmitter receptor complex	49	11	0.0620854193230603	1
GO:0030104	BP	water homeostasis	73	13.5	0.0620953578918264	1
GO:0060644	BP	mammary gland epithelial cell differentiation	17	5	0.0622073265426745	1
GO:0060838	BP	lymphatic endothelial cell fate commitment	3	2	0.0625103886383362	1
GO:0005856	CC	cytoskeleton	2074	253.333333333333	0.0625619269030072	1
GO:0022839	MF	ion gated channel activity	311	48.5	0.0626493729960684	1
GO:0034767	BP	positive regulation of ion transmembrane transport	147	23	0.0628236924816321	1
GO:0031848	BP	protection from non-homologous end joining at telomere	10	3	0.0629123012906401	1
GO:0032886	BP	regulation of microtubule-based process	206	31.5	0.0632256567608557	1
GO:0050773	BP	regulation of dendrite development	137	25	0.0632294550998451	1
GO:0001675	BP	acrosome assembly	17	4	0.0633901251415383	1
GO:0000980	MF	RNA polymerase II distal enhancer sequence-specific DNA binding	93	17.5	0.0634100238345405	1
GO:0019221	BP	cytokine-mediated signaling pathway	747	89	0.0634254974400695	1
GO:0036135	BP	Schwann cell migration	3	2	0.0634724028017818	1
GO:1900147	BP	regulation of Schwann cell migration	3	2	0.0634724028017818	1
GO:0002009	BP	morphogenesis of an epithelium	520	77	0.0635299055932315	1
GO:0061337	BP	cardiac conduction	139	24.5	0.0635458191433275	1
GO:0098687	CC	chromosomal region	331	43.5	0.0638177924343097	1
GO:0072657	BP	protein localization to membrane	582	78	0.063873976503611	1
GO:0010715	BP	regulation of extracellular matrix disassembly	16	5	0.0639156114472865	1
GO:0032881	BP	regulation of polysaccharide metabolic process	41	9.5	0.06428384362264	1
GO:0016602	CC	CCAAT-binding factor complex	4	2	0.0643797940769351	1
GO:0098742	BP	cell-cell adhesion via plasma-membrane adhesion molecules	260	39	0.0644504031725508	1
GO:0038024	MF	cargo receptor activity	80	14	0.0645942555725032	1
GO:0090297	BP	positive regulation of mitochondrial DNA replication	1	1	0.0646777025319714	1
GO:1900208	BP	regulation of cardiolipin metabolic process	1	1	0.0646777025319714	1
GO:1900210	BP	positive regulation of cardiolipin metabolic process	1	1	0.0646777025319714	1
GO:1990046	BP	stress-induced mitochondrial fusion	1	1	0.0646777025319714	1
GO:0010389	BP	regulation of G2/M transition of mitotic cell cycle	186	27.5	0.0646829064474846	1
GO:0043270	BP	positive regulation of ion transport	260	37.5	0.0646859328993078	1
GO:0090647	BP	modulation of age-related behavioral decline	9	3	0.0648860659293984	1
GO:0097011	BP	cellular response to granulocyte macrophage colony-stimulating factor stimulus	9	3	0.0648994583136653	1
GO:0097012	BP	response to granulocyte macrophage colony-stimulating factor	9	3	0.0648994583136653	1
GO:0000228	CC	nuclear chromosome	575	73.5	0.0649467199666286	1
GO:0007283	BP	spermatogenesis	481	59.0309523809524	0.0649823471561591	1
GO:0009792	BP	embryo development ending in birth or egg hatching	622	90.5	0.0649937676389774	1
GO:0071415	BP	cellular response to purine-containing compound	13	4	0.0650373135447261	1
GO:0051173	BP	positive regulation of nitrogen compound metabolic process	3011	367.333333333333	0.0650399259973791	1
GO:0051209	BP	release of sequestered calcium ion into cytosol	121	20	0.0651172410388892	1
GO:0032206	BP	positive regulation of telomere maintenance	47	9.5	0.0651388348291923	1
GO:0007567	BP	parturition	14	4	0.0651643081719125	1
GO:0048840	BP	otolith development	8	3	0.0651689703650041	1
GO:0006646	BP	phosphatidylethanolamine biosynthetic process	15	4	0.0651943417040464	1
GO:0016645	MF	oxidoreductase activity	acting on the CH-NH group of donors	27	6	0.065307756222548	1
GO:0000981	MF	DNA-binding transcription factor activity	RNA polymerase II-specific	1496	191.833333333333	0.065520258943682	1
GO:0047184	MF	1-acylglycerophosphocholine O-acyltransferase activity	4	2	0.0657431692568701	1
GO:0060348	BP	bone development	209	35.5	0.0657623824634031	1
GO:0032133	CC	chromosome passenger complex	5	2	0.0658422378104542	1
GO:0080135	BP	regulation of cellular response to stress	711	93	0.0658503572662526	1
GO:0000979	MF	RNA polymerase II core promoter sequence-specific DNA binding	33	7	0.0660244658224354	1
GO:0005614	CC	interstitial matrix	12	4	0.0660301002335192	1
GO:0007566	BP	embryo implantation	46	9	0.0660347847316536	1
GO:0006684	BP	sphingomyelin metabolic process	14	4	0.0660392031512334	1
GO:0004712	MF	protein serine/threonine/tyrosine kinase activity	42	9.5	0.0660480523112447	1
GO:0048667	BP	cell morphogenesis involved in neuron differentiation	552	88	0.066100986299924	1
GO:0043578	BP	nuclear matrix organization	3	2	0.0662074358437255	1
GO:0090292	BP	nuclear matrix anchoring at nuclear membrane	3	2	0.0662074358437255	1
GO:0043292	CC	contractile fiber	226	34	0.0662162307498582	1
GO:1901991	BP	negative regulation of mitotic cell cycle phase transition	242	33.5	0.0662344873497704	1
GO:0051252	BP	regulation of RNA metabolic process	3525	422.666666666667	0.0662668231316247	1
GO:0035523	BP	protein K29-linked deubiquitination	4	2	0.0663419799015492	1
GO:2001263	BP	regulation of C-C chemokine binding	1	1	0.066379037246061	1
GO:2001264	BP	negative regulation of C-C chemokine binding	1	1	0.066379037246061	1
GO:0042097	BP	interleukin-4 biosynthetic process	3	2	0.0664659749884145	1
GO:0045402	BP	regulation of interleukin-4 biosynthetic process	3	2	0.0664659749884145	1
GO:0005726	CC	perichromatin fibrils	5	2	0.0665463692092459	1
GO:0098837	CC	postsynaptic recycling endosome	5	2	0.0665995712527985	1
GO:0006344	BP	maintenance of chromatin silencing	4	2	0.066708960035823	1
GO:0044267	BP	cellular protein metabolic process	4920	556.333333333333	0.0667480662426543	1
GO:0018401	BP	peptidyl-proline hydroxylation to 4-hydroxy-L-proline	8	3	0.0668693832604601	1
GO:0031545	MF	peptidyl-proline 4-dioxygenase activity	8	3	0.0668693832604601	1
GO:0010649	BP	regulation of cell communication by electrical coupling	12	4	0.0669917351148394	1
GO:0048729	BP	tissue morphogenesis	651	94.5	0.0670627828020647	1
GO:0060315	BP	negative regulation of ryanodine-sensitive calcium-release channel activity	10	3	0.0671147152546482	1
GO:0009642	BP	response to light intensity	10	3	0.067121399219545	1
GO:0008519	MF	ammonium transmembrane transporter activity	28	6	0.067156443058379	1
GO:0043009	BP	chordate embryonic development	607	88.5	0.0672585689980927	1
GO:0086064	BP	cell communication by electrical coupling involved in cardiac conduction	24	6	0.0675696522476371	1
GO:0008504	MF	monoamine transmembrane transporter activity	8	3	0.0677087623096512	1
GO:0043025	CC	neuronal cell body	471	68	0.0678416556168289	1
GO:0072507	BP	divalent inorganic cation homeostasis	489	65	0.0678871195754537	1
GO:0060715	BP	syncytiotrophoblast cell differentiation involved in labyrinthine layer development	3	2	0.0679012283345026	1
GO:0032504	BP	multicellular organism reproduction	774	93.0309523809524	0.0679345384179485	1
GO:0001972	MF	retinoic acid binding	19	5.15555555555556	0.0681093402362947	1
GO:0051168	BP	nuclear export	186	26	0.0684165026046212	1
GO:0097494	BP	regulation of vesicle size	4	2	0.0685356617700102	1
GO:0002692	BP	negative regulation of cellular extravasation	9	3	0.0685525219052923	1
GO:0051704	BP	multi-organism process	2365	264.142063492063	0.0685598576587987	1
GO:0031674	CC	I band	137	23	0.0687749256498374	1
GO:0001907	BP	killing by symbiont of host cells	4	2	0.0689047882606494	1
GO:0044004	BP	disruption by symbiont of host cell	4	2	0.0689047882606494	1
GO:1905368	CC	peptidase complex	84	13	0.068940240282905	1
GO:0090170	BP	regulation of Golgi inheritance	4	2	0.0692166066549621	1
GO:0045838	BP	positive regulation of membrane potential	15	4	0.0692875181673773	1
GO:0000118	CC	histone deacetylase complex	53	11	0.0693247321789082	1
GO:0034612	BP	response to tumor necrosis factor	296	38	0.0693703841945766	1
GO:0010616	BP	negative regulation of cardiac muscle adaptation	8	3	0.0694108532454991	1
GO:1903243	BP	negative regulation of cardiac muscle hypertrophy in response to stress	8	3	0.0694108532454991	1
GO:0044706	BP	multi-multicellular organism process	205	29.5	0.0694929860485814	1
GO:0099515	BP	actin filament-based transport	8	3	0.0695006554724563	1
GO:0001736	BP	establishment of planar polarity	119	20.5	0.0695483837748627	1
GO:0007164	BP	establishment of tissue polarity	119	20.5	0.0695483837748627	1
GO:0071615	BP	oxidative deethylation	1	1	0.0695776091306741	1
GO:0044304	CC	main axon	66	14	0.0697431544247349	1
GO:0046873	MF	metal ion transmembrane transporter activity	419	61.5	0.0697805631841557	1
GO:0050891	BP	multicellular organismal water homeostasis	67	12.5	0.0698665803407329	1
GO:1902915	BP	negative regulation of protein polyubiquitination	10	3	0.0699451455911094	1
GO:0070552	CC	BRISC complex	4	2	0.0699685959381371	1
GO:0035722	BP	interleukin-12-mediated signaling pathway	44	8.5	0.0700253256846058	1
GO:0072503	BP	cellular divalent inorganic cation homeostasis	469	62	0.0700800297390978	1
GO:2000852	BP	regulation of corticosterone secretion	4	2	0.0701235383254633	1
GO:0034465	BP	response to carbon monoxide	4	2	0.0705393723854809	1
GO:1901340	BP	negative regulation of store-operated calcium channel activity	1	1	0.0705570548158472	1
GO:0051293	BP	establishment of spindle localization	43	9.5	0.0706233878348094	1
GO:0070536	BP	protein K63-linked deubiquitination	30	6.5	0.0706478244236986	1
GO:0010900	BP	negative regulation of phosphatidylcholine catabolic process	1	1	0.0707173337230712	1
GO:2001038	BP	regulation of cellular response to drug	30	6	0.0707710333136581	1
GO:0032980	BP	keratinocyte activation	1	1	0.070900486537644	1
GO:0044428	CC	nuclear part	4581	506	0.071167515701555	1
GO:0003273	BP	cell migration involved in endocardial cushion formation	4	2	0.071186511132243	1
GO:1902816	BP	regulation of protein localization to microtubule	5	2	0.0712441920945416	1
GO:1902817	BP	negative regulation of protein localization to microtubule	5	2	0.0712441920945416	1
GO:0043620	BP	regulation of DNA-templated transcription in response to stress	117	18.5	0.0714530762762	1
GO:0031110	BP	regulation of microtubule polymerization or depolymerization	72	13.5	0.0714827685169439	1
GO:0060903	BP	positive regulation of meiosis I	5	2	0.0715344757093095	1
GO:0000270	BP	peptidoglycan metabolic process	6	2	0.0715354538936759	1
GO:0009253	BP	peptidoglycan catabolic process	6	2	0.0715354538936759	1
GO:0001766	BP	membrane raft polarization	4	2	0.0718352193482182	1
GO:0043417	BP	negative regulation of skeletal muscle tissue regeneration	1	1	0.0720085613420892	1
GO:0006567	BP	threonine catabolic process	5	2	0.0720925551481818	1
GO:0019518	BP	L-threonine catabolic process to glycine	5	2	0.0720925551481818	1
GO:0044772	BP	mitotic cell cycle phase transition	565	72.5	0.0721251056298731	1
GO:0004632	MF	phosphopantothenate--cysteine ligase activity	1	1	0.0725225703843508	1
GO:1903423	BP	positive regulation of synaptic vesicle recycling	9	3	0.0726372727076418	1
GO:0045935	BP	positive regulation of nucleobase-containing compound metabolic process	1799	230.5	0.072766768225701	1
GO:0005086	MF	ARF guanyl-nucleotide exchange factor activity	18	5	0.0728371706003714	1
GO:0032501	BP	multicellular organismal process	7191	805.953174603175	0.0728746696170235	1
GO:0048532	BP	anatomical structure arrangement	16	5	0.0729277035807605	1
GO:0060228	MF	phosphatidylcholine-sterol O-acyltransferase activator activity	6	2	0.0730188466536105	1
GO:0060319	BP	primitive erythrocyte differentiation	3	2	0.0730466949002329	1
GO:0034637	BP	cellular carbohydrate biosynthetic process	83	14.5	0.0731086316543375	1
GO:0070050	BP	neuron cellular homeostasis	32	7	0.073136702291357	1
GO:0051283	BP	negative regulation of sequestering of calcium ion	123	20	0.0732602444549206	1
GO:0003700	MF	DNA-binding transcription factor activity	1584	201.833333333333	0.0734321782379692	1
GO:0000904	BP	cell morphogenesis involved in differentiation	706	108.5	0.0736397578970999	1
GO:0051026	BP	chiasma assembly	5	2	0.0740108016426235	1
GO:0007423	BP	sensory organ development	536	78	0.0740704294990221	1
GO:0050878	BP	regulation of body fluid levels	471	64.5	0.0742396494202939	1
GO:0048680	BP	positive regulation of axon regeneration	9	3	0.0743923806681763	1
GO:1905172	MF	RISC complex binding	4	2	0.0746384994481292	1
GO:0048814	BP	regulation of dendrite morphogenesis	81	16	0.0748127142098925	1
GO:0014745	BP	negative regulation of muscle adaptation	13	4	0.0749251415116638	1
GO:0097655	MF	serpin family protein binding	1	1	0.0750597545293875	1
GO:0007549	BP	dosage compensation	18	5	0.0750614206845229	1
GO:0044427	CC	chromosomal part	888	107	0.0750754888632042	1
GO:0000421	CC	autophagosome membrane	35	7	0.0751752298235832	1
GO:0002030	BP	inhibitory G protein-coupled receptor phosphorylation	1	1	0.0752263314574262	1
GO:0060182	MF	apelin receptor activity	1	1	0.0752263314574262	1
GO:0060183	BP	apelin receptor signaling pathway	1	1	0.0752263314574262	1
GO:1904323	BP	regulation of inhibitory G protein-coupled receptor phosphorylation	1	1	0.0752263314574262	1
GO:1904325	BP	positive regulation of inhibitory G protein-coupled receptor phosphorylation	1	1	0.0752263314574262	1
GO:0014888	BP	striated muscle adaptation	57	10	0.0753053739412893	1
GO:0060349	BP	bone morphogenesis	113	21	0.0753173385747046	1
GO:1900200	BP	mesenchymal cell apoptotic process involved in metanephros development	3	2	0.0753210432577746	1
GO:1900211	BP	regulation of mesenchymal cell apoptotic process involved in metanephros development	3	2	0.0753210432577746	1
GO:1900212	BP	negative regulation of mesenchymal cell apoptotic process involved in metanephros development	3	2	0.0753210432577746	1
GO:0038093	BP	Fc receptor signaling pathway	173	26	0.0757270078875934	1
GO:0010907	BP	positive regulation of glucose metabolic process	41	8	0.0758862413530024	1
GO:0007183	BP	SMAD protein complex assembly	13	4	0.0759641341151852	1
GO:0010159	BP	specification of animal organ position	3	2	0.0759728184700594	1
GO:0000235	CC	astral microtubule	10	3.5	0.0760569755603769	1
GO:0005818	CC	aster	10	3.5	0.0760569755603769	1
GO:0032885	BP	regulation of polysaccharide biosynthetic process	36	8.5	0.0761429942583041	1
GO:0001897	BP	cytolysis by symbiont of host cells	1	1	0.0761560036066096	1
GO:0001898	BP	regulation of cytolysis by symbiont of host cells	1	1	0.0761560036066096	1
GO:0001899	BP	negative regulation of cytolysis by symbiont of host cells	1	1	0.0761560036066096	1
GO:0051711	BP	negative regulation of killing of cells of other organism	1	1	0.0761560036066096	1
GO:0051713	BP	negative regulation of cytolysis in other organism	1	1	0.0761560036066096	1
GO:0051802	BP	regulation of cytolysis in other organism involved in symbiotic interaction	1	1	0.0761560036066096	1
GO:0051803	BP	negative regulation of cytolysis in other organism involved in symbiotic interaction	1	1	0.0761560036066096	1
GO:0048878	BP	chemical homeostasis	1132	139.5	0.0763216957890743	1
GO:0003025	BP	regulation of systemic arterial blood pressure by baroreceptor feedback	3	2	0.0764444411087428	1
GO:0006386	BP	termination of RNA polymerase III transcription	1	1	0.0765760126308167	1
GO:1903350	BP	response to dopamine	15	4.5	0.076688885503248	1
GO:0004488	MF	methylenetetrahydrofolate dehydrogenase (NADP+) activity	4	2	0.0767116067264747	1
GO:0060926	BP	cardiac pacemaker cell development	4	2	0.0767920374990689	1
GO:0036314	BP	response to sterol	33	7	0.0769061516148302	1
GO:0009068	BP	aspartate family amino acid catabolic process	23	5	0.0769406782301712	1
GO:0002373	BP	plasmacytoid dendritic cell cytokine production	1	1	0.0771709701247638	1
GO:0002736	BP	regulation of plasmacytoid dendritic cell cytokine production	1	1	0.0771709701247638	1
GO:0002737	BP	negative regulation of plasmacytoid dendritic cell cytokine production	1	1	0.0771709701247638	1
GO:2000134	BP	negative regulation of G1/S transition of mitotic cell cycle	122	18	0.0772235066384813	1
GO:0003192	BP	mitral valve formation	3	2	0.0773099371317023	1
GO:0032515	BP	negative regulation of phosphoprotein phosphatase activity	56	10	0.0774421979187002	1
GO:1903818	BP	positive regulation of voltage-gated potassium channel activity	16	4	0.0777298198754447	1
GO:0035577	CC	azurophil granule membrane	54	9	0.0777338901988005	1
GO:0060218	BP	hematopoietic stem cell differentiation	81	14.5	0.0778000955111348	1
GO:0030286	CC	dynein complex	49	9	0.0779772013484251	1
GO:0032596	BP	protein transport into membrane raft	4	2	0.0781603101038648	1
GO:0036317	MF	tyrosyl-RNA phosphodiesterase activity	1	1	0.078265757228959	1
GO:0070260	MF	5'-tyrosyl-DNA phosphodiesterase activity	1	1	0.078265757228959	1
GO:0048696	BP	regulation of collateral sprouting in absence of injury	3	2	0.0783168210716778	1
GO:0001539	BP	cilium or flagellum-dependent cell motility	38	7.5	0.0785911009811616	1
GO:0060285	BP	cilium-dependent cell motility	38	7.5	0.0785911009811616	1
GO:0098984	CC	neuron to neuron synapse	333	53	0.0787733389234322	1
GO:0015278	MF	calcium-release channel activity	21	6	0.0787795875409844	1
GO:0001158	MF	enhancer sequence-specific DNA binding	113	20.5	0.0788219346800197	1
GO:0000902	BP	cell morphogenesis	985	143.5	0.0789824534624617	1
GO:0051647	BP	nucleus localization	28	7	0.0791814316892114	1
GO:0009790	BP	embryo development	983	137	0.0792434819580495	1
GO:0098791	CC	Golgi subcompartment	798	103	0.0793225056043698	1
GO:0032451	MF	demethylase activity	32	7	0.0793571524458107	1
GO:1904353	BP	regulation of telomere capping	26	6	0.079392826169184	1
GO:0019953	BP	sexual reproduction	770	91.0309523809524	0.0795124131188427	1
GO:0004518	MF	nuclease activity	190	25.5	0.0795286366680465	1
GO:0050805	BP	negative regulation of synaptic transmission	68	13	0.0795641035198444	1
GO:0060739	BP	mesenchymal-epithelial cell signaling involved in prostate gland development	1	1	0.0795685910761992	1
GO:0098966	CC	perisynaptic extracellular matrix	4	2	0.0795710954357621	1
GO:0099535	CC	synapse-associated extracellular matrix	4	2	0.0795710954357621	1
GO:0099544	CC	perisynaptic space	4	2	0.0795710954357621	1
GO:0006957	BP	complement activation	alternative pathway	14	3	0.0797037055241422	1
GO:0051282	BP	regulation of sequestering of calcium ion	125	20	0.0799260626672593	1
GO:0062023	CC	collagen-containing extracellular matrix	383	53.5	0.0799387773364736	1
GO:0030306	MF	ADP-ribosylation factor binding	8	3	0.0802934312542687	1
GO:0043583	BP	ear development	216	35	0.0804642002244531	1
GO:0045900	BP	negative regulation of translational elongation	4	2	0.0807223799238935	1
GO:0002113	MF	interleukin-33 binding	1	1	0.0807302360351707	1
GO:0060255	BP	regulation of macromolecule metabolic process	6119	679.666666666667	0.080838808372707	1
GO:0048511	BP	rhythmic process	286	41	0.0808871755889694	1
GO:0048408	MF	epidermal growth factor binding	4	2	0.0809946752675561	1
GO:0008843	MF	endochitinase activity	1	1	0.0814842665943559	1
GO:0035176	BP	social behavior	46	10	0.0815118104536121	1
GO:0051703	BP	intraspecies interaction between organisms	46	10	0.0815118104536121	1
GO:0005829	CC	cytosol	4816	550.333333333333	0.0816870669706423	1
GO:0006873	BP	cellular ion homeostasis	627	79.5	0.0819211783404088	1
GO:0005093	MF	Rab GDP-dissociation inhibitor activity	1	1	0.0819297831639501	1
GO:0006044	BP	N-acetylglucosamine metabolic process	17	4	0.0819491776842817	1
GO:0009611	BP	response to wounding	643	87	0.0820177422425057	1
GO:0120045	BP	stereocilium maintenance	1	1	0.0820179876198308	1
GO:0070524	MF	11-beta-hydroxysteroid dehydrogenase (NADP+) activity	1	1	0.0820523804444529	1
GO:0044419	BP	interspecies interaction between organisms	885	106.5	0.0821944648061544	1
GO:0036024	CC	protein C inhibitor-TMPRSS7 complex	1	1	0.0822384629102843	1
GO:0036025	CC	protein C inhibitor-TMPRSS11E complex	1	1	0.0822384629102843	1
GO:0036026	CC	protein C inhibitor-PLAT complex	1	1	0.0822384629102843	1
GO:0036027	CC	protein C inhibitor-PLAU complex	1	1	0.0822384629102843	1
GO:0036028	CC	protein C inhibitor-thrombin complex	1	1	0.0822384629102843	1
GO:0036029	CC	protein C inhibitor-KLK3 complex	1	1	0.0822384629102843	1
GO:0036030	CC	protein C inhibitor-plasma kallikrein complex	1	1	0.0822384629102843	1
GO:0097181	CC	protein C inhibitor-coagulation factor V complex	1	1	0.0822384629102843	1
GO:0097182	CC	protein C inhibitor-coagulation factor Xa complex	1	1	0.0822384629102843	1
GO:0097183	CC	protein C inhibitor-coagulation factor XI complex	1	1	0.0822384629102843	1
GO:0032417	BP	positive regulation of sodium:proton antiporter activity	4	2	0.0823585971080086	1
GO:0007156	BP	homophilic cell adhesion via plasma membrane adhesion molecules	160	25	0.0823796209275168	1
GO:2000656	BP	regulation of apolipoprotein binding	1	1	0.0824238964891167	1
GO:2000657	BP	negative regulation of apolipoprotein binding	1	1	0.0824238964891167	1
GO:0097718	MF	disordered domain specific binding	31	7	0.0824282291731244	1
GO:1904358	BP	positive regulation of telomere maintenance via telomere lengthening	36	7	0.0824541197262317	1
GO:0042770	BP	signal transduction in response to DNA damage	129	20	0.0824994931966691	1
GO:0002265	BP	astrocyte activation involved in immune response	4	2	0.082547750459969	1
GO:0047186	MF	N-acetylneuraminate 7-O(or 9-O)-acetyltransferase activity	1	1	0.0825654512461093	1
GO:0035921	BP	desmosome disassembly	1	1	0.0825858935137852	1
GO:1900387	BP	negative regulation of cell-cell adhesion by negative regulation of transcription from RNA polymerase II promoter	1	1	0.0825858935137852	1
GO:0051343	BP	positive regulation of cyclic-nucleotide phosphodiesterase activity	5	2	0.0828053173347144	1
GO:0045109	BP	intermediate filament organization	22	5	0.082884216280626	1
GO:0007420	BP	brain development	691	100	0.0829699630281785	1
GO:0015959	BP	diadenosine polyphosphate metabolic process	5	2	0.0830580104885544	1
GO:0002336	BP	B-1 B cell lineage commitment	1	1	0.08315751274748	1
GO:2000509	BP	negative regulation of dendritic cell chemotaxis	1	1	0.08315751274748	1
GO:0034587	BP	piRNA metabolic process	18	4	0.0833009904663098	1
GO:0070694	MF	deoxyribonucleoside 5'-monophosphate N-glycosidase activity	1	1	0.0833171813089924	1
GO:0001102	MF	RNA polymerase II activating transcription factor binding	51	11	0.0833638453026253	1
GO:0090568	CC	nuclear transcriptional repressor complex	26	6	0.0834483190752475	1
GO:0045211	CC	postsynaptic membrane	302	48	0.0834485915024168	1
GO:0000707	BP	meiotic DNA recombinase assembly	1	1	0.0835044539309628	1
GO:0007146	BP	meiotic recombination nodule assembly	1	1	0.0835044539309628	1
GO:0042140	BP	late meiotic recombination nodule assembly	1	1	0.0835044539309628	1
GO:0010919	BP	regulation of inositol phosphate biosynthetic process	16	4	0.0835186063158045	1
GO:0016589	CC	NURF complex	5	2	0.0835360412655524	1
GO:0046321	BP	positive regulation of fatty acid oxidation	14	4	0.083622473659413	1
GO:0019958	MF	C-X-C chemokine binding	6	2	0.0837432502013953	1
GO:0006464	BP	cellular protein modification process	3884	451.833333333333	0.0838253521203929	1
GO:0036211	BP	protein modification process	3884	451.833333333333	0.0838253521203929	1
GO:0050804	BP	modulation of chemical synaptic transmission	422	64	0.083851656935851	1
GO:0061395	BP	positive regulation of transcription from RNA polymerase II promoter in response to arsenic-containing substance	1	1	0.0838558405990433	1
GO:0061750	MF	acid sphingomyelin phosphodiesterase activity	1	1	0.0841195662009759	1
GO:0004506	MF	squalene monooxygenase activity	1	1	0.084123252412408	1
GO:0140042	BP	lipid droplet formation	1	1	0.084123252412408	1
GO:0036153	BP	triglyceride acyl-chain remodeling	1	1	0.084208868737148	1
GO:0051264	MF	mono-olein transacylation activity	1	1	0.084208868737148	1
GO:0051265	MF	diolein transacylation activity	1	1	0.084208868737148	1
GO:0045828	BP	positive regulation of isoprenoid metabolic process	1	1	0.0843883449425314	1
GO:1900054	BP	positive regulation of retinoic acid biosynthetic process	1	1	0.0843883449425314	1
GO:0071310	BP	cellular response to organic substance	2565	305.611111111111	0.0845668076581292	1
GO:0047323	MF	[3-methyl-2-oxobutanoate dehydrogenase (acetyl-transferring)] kinase activity	1	1	0.0845670271197049	1
GO:0016153	MF	urocanate hydratase activity	1	1	0.0846678058590253	1
GO:2000501	BP	regulation of natural killer cell chemotaxis	8	2	0.0848294069309376	1
GO:0036497	BP	eIF2alpha dephosphorylation in response to endoplasmic reticulum stress	1	1	0.084837514916698	1
GO:1903916	BP	regulation of endoplasmic reticulum stress-induced eIF2 alpha dephosphorylation	1	1	0.084837514916698	1
GO:1903917	BP	positive regulation of endoplasmic reticulum stress-induced eIF2 alpha dephosphorylation	1	1	0.084837514916698	1
GO:0044508	MF	glucagon-like peptide 1 receptor activity	1	1	0.0848803587842528	1
GO:0031995	MF	insulin-like growth factor II binding	8	3	0.0850307396787322	1
GO:1902261	BP	positive regulation of delayed rectifier potassium channel activity	4	2	0.0851071376521199	1
GO:0043618	BP	regulation of transcription from RNA polymerase II promoter in response to stress	112	17.5	0.0851561989068746	1
GO:0045893	BP	positive regulation of transcription	DNA-templated	1458	190.5	0.0854179507616568	1
GO:1903434	BP	negative regulation of constitutive secretory pathway	1	1	0.0854514730254044	1
GO:0015220	MF	choline transmembrane transporter activity	4	2	0.0854629465328693	1
GO:0006109	BP	regulation of carbohydrate metabolic process	198	29	0.0856419020852797	1
GO:0005175	MF	CD27 receptor binding	1	1	0.0858700434267487	1
GO:0004594	MF	pantothenate kinase activity	4	2	0.0858922442070795	1
GO:1990755	BP	mitotic spindle microtubule depolymerization	1	1	0.0859578802482932	1
GO:0019238	MF	cyclohydrolase activity	5	2	0.0859728400774616	1
GO:1990859	BP	cellular response to endothelin	1	1	0.086005570761941	1
GO:0099177	BP	regulation of trans-synaptic signaling	423	64	0.0861033734367219	1
GO:0051838	BP	cytolysis by host of symbiont cells	1	1	0.0861561373866757	1
GO:0098839	CC	postsynaptic density membrane	72	14	0.0861656820978302	1
GO:0098576	CC	lumenal side of membrane	5	2	0.0861728741168389	1
GO:0032809	CC	neuronal cell body membrane	27	6	0.0862146228595522	1
GO:0060820	BP	inactivation of X chromosome by heterochromatin assembly	1	1	0.0862357876178454	1
GO:0060821	BP	inactivation of X chromosome by DNA methylation	1	1	0.0862357876178454	1
GO:0000498	MF	base pairing with RNA	1	1	0.086376801710881	1
GO:0000499	MF	base pairing with mRNA	1	1	0.086376801710881	1
GO:0030533	MF	triplet codon-amino acid adaptor activity	1	1	0.086376801710881	1
GO:0021754	BP	facial nucleus development	1	1	0.0864390312126525	1
GO:0036398	CC	TCR signalosome	1	1	0.0865637422895348	1
GO:0048793	BP	pronephros development	8	3	0.0865807327662995	1
GO:0070184	BP	mitochondrial tyrosyl-tRNA aminoacylation	1	1	0.0866502253163536	1
GO:0072545	MF	tyrosine binding	1	1	0.0866502253163536	1
GO:0060061	BP	Spemann organizer formation	4	2	0.0866568673456311	1
GO:0047536	MF	2-aminoadipate transaminase activity	1	1	0.0866678645733306	1
GO:0070191	MF	methionine-R-sulfoxide reductase activity	1	1	0.086714733735341	1
GO:0000803	CC	sex chromosome	29	6	0.0867336598487122	1
GO:1990841	MF	promoter-specific chromatin binding	46	9	0.0867988832974346	1
GO:0050932	BP	regulation of pigment cell differentiation	8	3	0.0868823502222203	1
GO:1905572	BP	ganglioside GM1 transport to membrane	1	1	0.0869133673731318	1
GO:1905574	MF	ganglioside GM2 binding	1	1	0.0869133673731318	1
GO:1905575	MF	ganglioside GM3 binding	1	1	0.0869133673731318	1
GO:1905577	MF	ganglioside GP1c binding	1	1	0.0869133673731318	1
GO:0031114	BP	regulation of microtubule depolymerization	25	6	0.0870337550124858	1
GO:0061003	BP	positive regulation of dendritic spine morphogenesis	18	5	0.0870746999264987	1
GO:0048598	BP	embryonic morphogenesis	572	85	0.0871110719252847	1
GO:0000802	CC	transverse filament	1	1	0.0871911350725283	1
GO:0051878	BP	lateral element assembly	1	1	0.0871911350725283	1
GO:0031225	CC	anchored component of membrane	162	24.5	0.0872581747894166	1
GO:0015378	MF	sodium:chloride symporter activity	10	3	0.0872915189685843	1
GO:0018009	BP	N-terminal peptidyl-L-cysteine N-palmitoylation	1	1	0.0873925291637543	1
GO:0062028	BP	regulation of stress granule assembly	5	2	0.0875672998379728	1
GO:0000775	CC	chromosome	centromeric region	180	25	0.0879934431061125	1
GO:1904274	BP	tricellular tight junction assembly	1	1	0.0880928747542128	1
GO:0099601	BP	regulation of neurotransmitter receptor activity	69	13	0.0886050166582121	1
GO:0032412	BP	regulation of ion transmembrane transporter activity	241	36.5	0.0886259120317831	1
GO:0004108	MF	citrate (Si)-synthase activity	1	1	0.088788449726736	1
GO:0036440	MF	citrate synthase activity	1	1	0.088788449726736	1
GO:0071349	BP	cellular response to interleukin-12	46	8.5	0.0888204754165043	1
GO:0051491	BP	positive regulation of filopodium assembly	28	7	0.0888320025700993	1
GO:0086072	BP	AV node cell-bundle of His cell adhesion involved in cell communication	1	1	0.0888968180726715	1
GO:0086082	MF	cell adhesive protein binding involved in AV node cell-bundle of His cell communication	1	1	0.0888968180726715	1
GO:2000325	BP	regulation of nuclear receptor transcription coactivator activity	4	2	0.0889651035095413	1
GO:0033679	MF	3'-5' DNA/RNA helicase activity	1	1	0.088971429884939	1
GO:0039695	BP	DNA-templated viral transcription	1	1	0.088971429884939	1
GO:1904971	BP	regulation of viral translation	1	1	0.088971429884939	1
GO:1904973	BP	positive regulation of viral translation	1	1	0.088971429884939	1
GO:1905698	BP	positive regulation of polysome binding	1	1	0.088971429884939	1
GO:0004149	MF	dihydrolipoyllysine-residue succinyltransferase activity	1	1	0.0889951706707018	1
GO:0016751	MF	S-succinyltransferase activity	1	1	0.0889951706707018	1
GO:0005200	MF	structural constituent of cytoskeleton	97	16	0.0890213536646105	1
GO:0031323	BP	regulation of cellular metabolic process	5848	667.144444444444	0.0891182927012308	1
GO:0060249	BP	anatomical structure homeostasis	410	54.5	0.0893047316145088	1
GO:0043966	BP	histone H3 acetylation	57	10	0.0893398077362266	1
GO:1903307	BP	positive regulation of regulated secretory pathway	51	10.5	0.0894342137235118	1
GO:0044431	CC	Golgi apparatus part	901	115	0.0894857813798111	1
GO:0010918	BP	positive regulation of mitochondrial membrane potential	10	3	0.0895547815779537	1
GO:0034117	BP	erythrocyte aggregation	1	1	0.0898383051312035	1
GO:0034118	BP	regulation of erythrocyte aggregation	1	1	0.0898383051312035	1
GO:0034120	BP	positive regulation of erythrocyte aggregation	1	1	0.0898383051312035	1
GO:0021554	BP	optic nerve development	13	4	0.089856410645756	1
GO:0072092	BP	ureteric bud invasion	3	2	0.0899958904349352	1
GO:0015087	MF	cobalt ion transmembrane transporter activity	1	1	0.0900075390352805	1
GO:0015094	MF	lead ion transmembrane transporter activity	1	1	0.0900075390352805	1
GO:0015099	MF	nickel cation transmembrane transporter activity	1	1	0.0900075390352805	1
GO:0015675	BP	nickel cation transport	1	1	0.0900075390352805	1
GO:0015692	BP	lead ion transport	1	1	0.0900075390352805	1
GO:0035444	BP	nickel cation transmembrane transport	1	1	0.0900075390352805	1
GO:0070826	CC	paraferritin complex	1	1	0.0900075390352805	1
GO:0021603	BP	cranial nerve formation	9	3	0.0902045050124095	1
GO:0019843	MF	rRNA binding	58	9	0.0903966000226386	1
GO:0006050	BP	mannosamine metabolic process	1	1	0.0904664426064056	1
GO:0006051	BP	N-acetylmannosamine metabolic process	1	1	0.0904664426064056	1
GO:0045127	MF	N-acetylglucosamine kinase activity	1	1	0.0904664426064056	1
GO:0048495	MF	Roundabout binding	8	3	0.0904981065265921	1
GO:0015844	BP	monoamine transport	86	14	0.0905209696203357	1
GO:0030003	BP	cellular cation homeostasis	614	77.5	0.0905213190671874	1
GO:0051973	BP	positive regulation of telomerase activity	35	7	0.0905700227608327	1
GO:0070572	BP	positive regulation of neuron projection regeneration	10	3	0.0906748081214782	1
GO:0080163	BP	regulation of protein serine/threonine phosphatase activity	1	1	0.0906932977774603	1
GO:0033700	BP	phospholipid efflux	12	3	0.0907582670847979	1
GO:0048266	BP	behavioral response to pain	14	4	0.0907596633787567	1
GO:0004747	MF	ribokinase activity	1	1	0.0908516434191382	1
GO:0042627	CC	chylomicron	13	3	0.0908670886457333	1
GO:0051705	BP	multi-organism behavior	61	12	0.0908747381910839	1
GO:0022836	MF	gated channel activity	320	48.5	0.0908956488701585	1
GO:0099025	CC	anchored component of postsynaptic membrane	5	2	0.091051080206227	1
GO:0070290	MF	N-acylphosphatidylethanolamine-specific phospholipase D activity	5	2	0.0910650180529601	1
GO:1902307	BP	positive regulation of sodium ion transmembrane transport	19	5	0.0911137745772704	1
GO:0031122	BP	cytoplasmic microtubule organization	53	10	0.0913745895179629	1
GO:0006816	BP	calcium ion transport	415	57.5	0.0917000022691911	1
GO:0048701	BP	embryonic cranial skeleton morphogenesis	44	10	0.0917339745988682	1
GO:0009312	BP	oligosaccharide biosynthetic process	18	4	0.0917523515439988	1
GO:0060322	BP	head development	732	105	0.09186305998326	1
GO:0044454	CC	nuclear chromosome part	543	68.5	0.0921863295192487	1
GO:0010675	BP	regulation of cellular carbohydrate metabolic process	134	21	0.0923111232318226	1
GO:0072217	BP	negative regulation of metanephros development	8	3	0.0925051221554638	1
GO:0003676	MF	nucleic acid binding	3944	437.364285714286	0.0925772877789203	1
GO:1903201	BP	regulation of oxidative stress-induced cell death	70	11	0.092604714520322	1
GO:0032594	BP	protein transport within lipid bilayer	32	7	0.0926180363742934	1
GO:0019853	BP	L-ascorbic acid biosynthetic process	1	1	0.0926532042330911	1
GO:0042839	BP	D-glucuronate metabolic process	1	1	0.0926532042330911	1
GO:0042840	BP	D-glucuronate catabolic process	1	1	0.0926532042330911	1
GO:0047939	MF	L-glucuronate reductase activity	1	1	0.0926532042330911	1
GO:0047941	MF	glucuronolactone reductase activity	1	1	0.0926532042330911	1
GO:0052798	MF	beta-galactoside alpha-2	3-sialyltransferase activity	1	1	0.0926694004113368	1
GO:0051657	BP	maintenance of organelle location	11	3	0.0926850843146273	1
GO:0005261	MF	cation channel activity	306	46.5	0.092802252502871	1
GO:2000487	BP	positive regulation of glutamine transport	1	1	0.0928211981839746	1
GO:0000724	BP	double-strand break repair via homologous recombination	125	18.5	0.0929249279172951	1
GO:1903760	BP	regulation of voltage-gated potassium channel activity involved in ventricular cardiac muscle cell action potential repolarization	5	2	0.0934815820591394	1
GO:0008720	MF	D-lactate dehydrogenase activity	1	1	0.0934837509801935	1
GO:1903457	BP	lactate catabolic process	1	1	0.0934837509801935	1
GO:0071276	BP	cellular response to cadmium ion	33	6	0.0935618755065398	1
GO:0044298	CC	cell body membrane	28	6	0.093572831159558	1
GO:0051208	BP	sequestering of calcium ion	128	20	0.0937698525876215	1
GO:1902746	BP	regulation of lens fiber cell differentiation	4	2	0.0937701217479539	1
GO:0000334	MF	3-hydroxyanthranilate 3	4-dioxygenase activity	1	1	0.0937706588718521	1
GO:0032414	BP	positive regulation of ion transmembrane transporter activity	98	16	0.093809279634781	1
GO:0018345	BP	protein palmitoylation	31	6	0.0938188850732519	1
GO:0034614	BP	cellular response to reactive oxygen species	159	23	0.093912412830132	1
GO:0048681	BP	negative regulation of axon regeneration	13	4	0.0942323376939272	1
GO:0006565	BP	L-serine catabolic process	5	2	0.0943078423232327	1
GO:0006457	BP	protein folding	210	27	0.0943704713655789	1
GO:0009645	BP	response to low light intensity stimulus	1	1	0.0943934268470707	1
GO:0046690	BP	response to tellurium ion	1	1	0.0943934268470707	1
GO:2001258	BP	negative regulation of cation channel activity	47	8	0.0944780105136934	1
GO:0005010	MF	insulin-like growth factor-activated receptor activity	3	2	0.0945883595880106	1
GO:0098771	BP	inorganic ion homeostasis	701	88	0.0945904793730956	1
GO:0010385	MF	double-stranded methylated DNA binding	4	2	0.0947412094697156	1
GO:0007522	BP	visceral muscle development	1	1	0.0947707323086801	1
GO:0010768	BP	negative regulation of transcription from RNA polymerase II promoter in response to UV-induced DNA damage	1	1	0.0947999316609942	1
GO:0019089	BP	transmission of virus	1	1	0.0947999316609942	1
GO:0044007	BP	dissemination or transmission of symbiont from host	1	1	0.0947999316609942	1
GO:0051821	BP	dissemination or transmission of organism from other organism involved in symbiotic interaction	1	1	0.0947999316609942	1
GO:1904469	BP	positive regulation of tumor necrosis factor secretion	20	4	0.0948567457123393	1
GO:0099068	BP	postsynapse assembly	27	7	0.0948976966230769	1
GO:0030014	CC	CCR4-NOT complex	17	4.5	0.0949770309632606	1
GO:0019538	BP	protein metabolic process	5485	612.333333333333	0.0949985018454907	1
GO:2000615	BP	regulation of histone H3-K9 acetylation	10	3.5	0.0950086580155593	1
GO:0043621	MF	protein self-association	55	10.5	0.0950771995478605	1
GO:0019219	BP	regulation of nucleobase-containing compound metabolic process	3816	449.166666666667	0.0952098887445768	1
GO:0000077	BP	DNA damage checkpoint	142	21.5	0.0952826148404568	1
GO:0071300	BP	cellular response to retinoic acid	69	13	0.0953287256815565	1
GO:0036494	BP	positive regulation of translation initiation in response to endoplasmic reticulum stress	1	1	0.0954246316792501	1
GO:0051661	BP	maintenance of centrosome location	6	2	0.0954845759186471	1
GO:2001141	BP	regulation of RNA biosynthetic process	3293	392.166666666667	0.0955518280415192	1
GO:0003091	BP	renal water homeostasis	35	7.5	0.0956419649849041	1
GO:0007163	BP	establishment or maintenance of cell polarity	204	32	0.0956795266681055	1
GO:1902807	BP	negative regulation of cell cycle G1/S phase transition	126	18	0.0956840826430526	1
GO:0050996	BP	positive regulation of lipid catabolic process	23	5	0.0957965575093939	1
GO:0015362	MF	high-affinity sodium:dicarboxylate symporter activity	1	1	0.0958670457270447	1
GO:0060380	BP	regulation of single-stranded telomeric DNA binding	1	1	0.0958790746535054	1
GO:0060381	BP	positive regulation of single-stranded telomeric DNA binding	1	1	0.0958790746535054	1
GO:0014064	BP	positive regulation of serotonin secretion	1	1	0.0958971252035593	1
GO:0019811	MF	cocaine binding	1	1	0.0958971252035593	1
GO:0090067	BP	regulation of thalamus size	1	1	0.0958971252035593	1
GO:0100057	BP	regulation of phenotypic switching by transcription from RNA polymerase II promoter	1	1	0.0959453022044546	1
GO:1904828	BP	positive regulation of hydrogen sulfide biosynthetic process	1	1	0.0959453022044546	1
GO:0019321	BP	pentose metabolic process	11	3	0.0961190758800539	1
GO:0007610	BP	behavior	571	80.5	0.0961556993737276	1
GO:0034705	CC	potassium channel complex	92	17.5	0.0962387527241541	1
GO:0006563	BP	L-serine metabolic process	11	3	0.0963172545293842	1
GO:0006357	BP	regulation of transcription by RNA polymerase II	2501	305.333333333333	0.0963845789657778	1
GO:0031800	MF	type 3 metabotropic glutamate receptor binding	1	1	0.0964549896760229	1
GO:0035174	MF	histone serine kinase activity	6	2	0.0965334627351093	1
GO:0070671	BP	response to interleukin-12	47	8.5	0.0966127932723039	1
GO:0004897	MF	ciliary neurotrophic factor receptor activity	5	2	0.0966165881454547	1
GO:1900006	BP	positive regulation of dendrite development	66	13	0.0966572149075201	1
GO:0047760	MF	butyrate-CoA ligase activity	7	2	0.0966993869052197	1
GO:0047273	MF	galactosylgalactosylglucosylceramide beta-D-acetylgalactosaminyltransferase activity	1	1	0.0967002069251799	1
GO:0000725	BP	recombinational repair	126	18.5	0.0968472894885739	1
GO:0006658	BP	phosphatidylserine metabolic process	31	6	0.0970227698685886	1
GO:0060292	BP	long-term synaptic depression	30	7	0.0970263078065782	1
GO:0005858	CC	axonemal dynein complex	17	4	0.0970907923498925	1
GO:0035934	BP	corticosterone secretion	5	2	0.09739002818806	1
GO:0090299	BP	regulation of neural crest formation	1	1	0.0975273957051412	1
GO:0090301	BP	negative regulation of neural crest formation	1	1	0.0975273957051412	1
GO:2000314	BP	negative regulation of fibroblast growth factor receptor signaling pathway involved in neural plate anterior/posterior pattern formation	1	1	0.0975273957051412	1
GO:1903506	BP	regulation of nucleic acid-templated transcription	3285	391.166666666667	0.097588746546252	1
GO:0036498	BP	IRE1-mediated unfolded protein response	63	10	0.0977297249851029	1
GO:0051254	BP	positive regulation of RNA metabolic process	1620	208.5	0.0978595144111739	1
GO:0001772	CC	immunological synapse	36	7	0.0979467074064225	1
GO:0070060	BP	'de novo' actin filament nucleation	1	1	0.0981992737973785	1
GO:0005654	CC	nucleoplasm	3313	387.333333333333	0.0982459444367712	1
GO:0046380	BP	N-acetylneuraminate biosynthetic process	1	1	0.0982696061965873	1
GO:0050124	MF	N-acylneuraminate-9-phosphatase activity	1	1	0.0982696061965873	1
GO:0034399	CC	nuclear periphery	124	20	0.0982713968339495	1
GO:0046398	BP	UDP-glucuronate metabolic process	4	2	0.0983053401489859	1
GO:0040007	BP	growth	935	125	0.098346069424825	1
GO:0032736	BP	positive regulation of interleukin-13 production	15	4	0.0985201951919472	1
GO:0033613	MF	activating transcription factor binding	82	16.5	0.098581413063781	1
GO:0014801	CC	longitudinal sarcoplasmic reticulum	1	1	0.0986100784292266	1
GO:0006890	BP	retrograde vesicle-mediated transport	Golgi to ER	83	13	0.0986110808561029	1
GO:0004334	MF	fumarylacetoacetase activity	1	1	0.0986746183112772	1
GO:1901999	BP	homogentisate metabolic process	1	1	0.0986746183112772	1
GO:1902000	BP	homogentisate catabolic process	1	1	0.0986746183112772	1
GO:0010259	BP	multicellular organism aging	35	7	0.0988379482385786	1
GO:0036477	CC	somatodendritic compartment	799	110	0.0990366320232904	1
GO:0014741	BP	negative regulation of muscle hypertrophy	38	7	0.0990618064555332	1
GO:0061374	BP	mammillothalamic axonal tract development	1	1	0.0991682620619724	1
GO:0061381	BP	cell migration in diencephalon	1	1	0.0991682620619724	1
GO:0032411	BP	positive regulation of transporter activity	106	17	0.0991957202990097	1
GO:0000784	CC	nuclear chromosome	telomeric region	120	17	0.0993225709738087	1
GO:0006878	BP	cellular copper ion homeostasis	12	3	0.0993310701590885	1
GO:0051726	BP	regulation of cell cycle	1151	139	0.0994451900052108	1
GO:0044233	CC	Mitochondria-associated ER Membrane	11	3	0.0995383647743761	1
GO:0048523	BP	negative regulation of cellular process	4574	533.144444444444	0.0997440540719553	1
GO:0098737	BP	protein insertion into plasma membrane	1	1	0.0998128490506129	1
GO:0120003	CC	hinge region between urothelial plaques of apical plasma membrane	1	1	0.0998128490506129	1
GO:0060923	BP	cardiac muscle cell fate commitment	9	3	0.0999210528840433	1
GO:0005112	MF	Notch binding	25	6	0.0999307845710944	1
GO:0031686	MF	A1 adenosine receptor binding	1	1	0.0999521663295585	1
GO:0045032	MF	ADP-activated adenosine receptor activity	1	1	0.0999521663295585	1
GO:0006950	BP	response to stress	3749	418.611111111111	0.0999799833875455	1
GO:0050808	BP	synapse organization	377	58.4119047619048	0.100067383235215	1
GO:0000147	BP	actin cortical patch assembly	5	2	0.100232164908536	1
GO:0044396	BP	actin cortical patch organization	5	2	0.100232164908536	1
GO:1902953	BP	positive regulation of ER to Golgi vesicle-mediated transport	4	2	0.100311458424898	1
GO:0030593	BP	neutrophil chemotaxis	100	13	0.10037221462402	1
GO:0052381	MF	tRNA dimethylallyltransferase activity	1	1	0.100386244043481	1
GO:0031580	BP	membrane raft distribution	5	2	0.100426905843515	1
GO:0042162	MF	telomeric DNA binding	37	7.5	0.100915922515052	1
GO:0019855	MF	calcium channel inhibitor activity	11	3	0.100964487714702	1
GO:0030431	BP	sleep	31	6	0.101024912591851	1
GO:0042473	BP	outer ear morphogenesis	9	3	0.101034062387121	1
GO:2000767	BP	positive regulation of cytoplasmic translation	10	3	0.101040495356043	1
GO:0021932	BP	hindbrain radial glia guided cell migration	8	3	0.101046493566741	1
GO:0003413	BP	chondrocyte differentiation involved in endochondral bone morphogenesis	30	7.5	0.101079370443628	1
GO:0003356	BP	regulation of cilium beat frequency	11	3	0.101169893647948	1
GO:0004801	MF	sedoheptulose-7-phosphate:D-glyceraldehyde-3-phosphate glyceronetransferase activity	1	1	0.101303053792091	1
GO:0032011	BP	ARF protein signal transduction	18	5	0.101412805577188	1
GO:0032012	BP	regulation of ARF protein signal transduction	18	5	0.101412805577188	1
GO:0016151	MF	nickel cation binding	1	1	0.101433895034125	1
GO:0043044	BP	ATP-dependent chromatin remodeling	81	12	0.101575216988456	1
GO:1901844	BP	regulation of cell communication by electrical coupling involved in cardiac conduction	9	3	0.101655641873385	1
GO:0005545	MF	1-phosphatidylinositol binding	15	4	0.101688616423426	1
GO:0005881	CC	cytoplasmic microtubule	65	11	0.101711103780475	1
GO:0045918	BP	negative regulation of cytolysis	5	2	0.101821674634337	1
GO:0047800	MF	cysteamine dioxygenase activity	1	1	0.101836190281412	1
GO:0000127	CC	transcription factor TFIIIC complex	6	2	0.101863488433814	1
GO:0042791	BP	5S class rRNA transcription by RNA polymerase III	6	2	0.101863488433814	1
GO:0036004	MF	GAF domain binding	1	1	0.101968915021884	1
GO:0008347	BP	glial cell migration	46	9	0.102117721318408	1
GO:0019722	BP	calcium-mediated signaling	210	30	0.102138438095065	1
GO:0036053	CC	glomerular endothelium fenestra	1	1	0.102151287671117	1
GO:1900035	BP	negative regulation of cellular response to heat	1	1	0.102151287671117	1
GO:1900044	BP	regulation of protein K63-linked ubiquitination	12	3	0.102323881784847	1
GO:0007097	BP	nuclear migration	24	6	0.102349706015087	1
GO:0010971	BP	positive regulation of G2/M transition of mitotic cell cycle	26	6.5	0.102463915327699	1
GO:0005641	CC	nuclear envelope lumen	9	3	0.102711079873365	1
GO:0030228	MF	lipoprotein particle receptor activity	15	4	0.102776552257875	1
GO:0014075	BP	response to amine	45	8	0.102846830392897	1
GO:0051127	BP	positive regulation of actin nucleation	14	4	0.102902948377607	1
GO:0046912	MF	transferase activity	transferring acyl groups	acyl groups converted into alkyl on transfer	5	2	0.102950126573729	1
GO:1900452	BP	regulation of long-term synaptic depression	13	4	0.103177482600249	1
GO:0046870	MF	cadmium ion binding	5	2	0.103213463914684	1
GO:0072393	BP	microtubule anchoring at microtubule organizing center	11	3	0.103516638797034	1
GO:0071535	MF	RING-like zinc finger domain binding	4	2	0.103543981835278	1
GO:0070535	BP	histone H2A K63-linked ubiquitination	5	2	0.103572657751148	1
GO:0044773	BP	mitotic DNA damage checkpoint	96	15	0.10358332541752	1
GO:0051308	BP	male meiosis chromosome separation	1	1	0.103598331837042	1
GO:0030018	CC	Z disc	127	21	0.103685619026334	1
GO:0071936	MF	coreceptor activity involved in Wnt signaling pathway	8	3	0.103849128272479	1
GO:0051236	BP	establishment of RNA localization	183	25	0.104043271738101	1
GO:0099094	MF	ligand-gated cation channel activity	101	17.5	0.104047010193596	1
GO:0060468	BP	prevention of polyspermy	2	1	0.104198076141993	1
GO:0050000	BP	chromosome localization	76	12	0.104326995689046	1
GO:0097114	BP	NMDA glutamate receptor clustering	4	2	0.104374605419573	1
GO:0003844	MF	1	4-alpha-glucan branching enzyme activity	1	1	0.104433660921804	1
GO:0102752	MF	1	4-alpha-glucan branching enzyme activity (using a glucosylated glycogenin as primer for glycogen synthesis)	1	1	0.104433660921804	1
GO:0031507	BP	heterochromatin assembly	12	3.5	0.104630790566491	1
GO:0040020	BP	regulation of meiotic nuclear division	31	6.5	0.104717660425877	1
GO:0007634	BP	optokinetic behavior	1	1	0.104719600269457	1
GO:1990138	BP	neuron projection extension	158	27	0.104891000320073	1
GO:1990226	MF	histone methyltransferase binding	6	2	0.10524671882506	1
GO:0005975	BP	carbohydrate metabolic process	590	73	0.105250411924575	1
GO:1903568	BP	negative regulation of protein localization to ciliary membrane	1	1	0.105447452947618	1
GO:2001034	BP	positive regulation of double-strand break repair via nonhomologous end joining	12	3	0.105479399024549	1
GO:0060920	BP	cardiac pacemaker cell differentiation	5	2	0.105521143477351	1
GO:0072755	BP	cellular response to benomyl	1	1	0.105665886702629	1
GO:1901561	BP	response to benomyl	1	1	0.105665886702629	1
GO:0007052	BP	mitotic spindle organization	101	15.5	0.105703896451789	1
GO:0031420	MF	alkali metal ion binding	16	4	0.105759447992586	1
GO:1903358	BP	regulation of Golgi organization	15	4	0.106042765005422	1
GO:0060623	BP	regulation of chromosome condensation	5	2	0.106094581406321	1
GO:0034379	BP	very-low-density lipoprotein particle assembly	11	3	0.106382676409784	1
GO:0003166	BP	bundle of His development	4	2	0.106488556318083	1
GO:0003979	MF	UDP-glucose 6-dehydrogenase activity	1	1	0.106584387754437	1
GO:0032279	CC	asymmetric synapse	312	49	0.106748175147551	1
GO:0060229	MF	lipase activator activity	13	3	0.106837205473794	1
GO:0010628	BP	positive regulation of gene expression	1897	237	0.10712629157937	1
GO:0030574	BP	collagen catabolic process	46	8	0.10762982530784	1
GO:1901020	BP	negative regulation of calcium ion transmembrane transporter activity	33	6	0.108009267056661	1
GO:0009403	BP	toxin biosynthetic process	6	2	0.108073764441388	1
GO:0051653	BP	spindle localization	48	9.5	0.108087973495637	1
GO:0042776	BP	mitochondrial ATP synthesis coupled proton transport	21	4	0.108111492428397	1
GO:0022838	MF	substrate-specific channel activity	406	57	0.108241639867727	1
GO:0015186	MF	L-glutamine transmembrane transporter activity	5	2	0.108320579241635	1
GO:0045786	BP	negative regulation of cell cycle	615	76.5	0.108329143186137	1
GO:0005521	MF	lamin binding	16	4	0.108489400356967	1
GO:0005219	MF	ryanodine-sensitive calcium-release channel activity	4	2	0.10860535927647	1
GO:1904995	BP	negative regulation of leukocyte adhesion to vascular endothelial cell	8	2	0.108684845733146	1
GO:0034511	MF	U3 snoRNA binding	6	2	0.108812796585654	1
GO:0003159	BP	morphogenesis of an endothelium	19	5	0.109013941126423	1
GO:0061154	BP	endothelial tube morphogenesis	19	5	0.109013941126423	1
GO:0010760	BP	negative regulation of macrophage chemotaxis	7	2	0.109071484595226	1
GO:0071486	BP	cellular response to high light intensity	1	1	0.109139046684403	1
GO:0097473	BP	retinal rod cell apoptotic process	1	1	0.109139046684403	1
GO:0048534	BP	hematopoietic or lymphoid organ development	885	112	0.109141411062421	1
GO:0006778	BP	porphyrin-containing compound metabolic process	37	6.22222222222222	0.109165359416932	1
GO:0051246	BP	regulation of protein metabolic process	2706	312.333333333333	0.109169579673007	1
GO:0035173	MF	histone kinase activity	17	4	0.10919583487672	1
GO:0140192	BP	regulation of adenylate cyclase-activating adrenergic receptor signaling pathway involved in heart process	5	2	0.109273118020823	1
GO:0042623	MF	ATPase activity	coupled	274	38	0.109311036016192	1
GO:0033089	BP	positive regulation of T cell differentiation in thymus	10	3	0.109595857165572	1
GO:0030618	MF	transforming growth factor beta receptor	pathway-specific cytoplasmic mediator activity	5	2	0.109760075691279	1
GO:0030325	BP	adrenal gland development	24	6	0.109879361002649	1
GO:0030246	MF	carbohydrate binding	256	31	0.110027142296061	1
GO:0008391	MF	arachidonic acid monooxygenase activity	15	3	0.110046823667273	1
GO:0055117	BP	regulation of cardiac muscle contraction	77	13	0.110256673573227	1
GO:0051660	BP	establishment of centrosome localization	9	3	0.110325078785635	1
GO:0006611	BP	protein export from nucleus	171	23.5	0.110438570307524	1
GO:0055080	BP	cation homeostasis	690	86	0.110586084869965	1
GO:0032204	BP	regulation of telomere maintenance	75	12	0.110754185330986	1
GO:0042555	CC	MCM complex	12	3	0.110802125174746	1
GO:0030235	MF	nitric-oxide synthase regulator activity	8	3	0.111082283551819	1
GO:0046686	BP	response to cadmium ion	58	9	0.111089327071685	1
GO:0007596	BP	blood coagulation	313	43	0.111226156899781	1
GO:0099577	BP	regulation of translation at presynapse	modulating synaptic transmission	1	1	0.111389876240953	1
GO:0140244	BP	regulation of translation at presynapse	1	1	0.111389876240953	1
GO:0097529	BP	myeloid leukocyte migration	201	25	0.111470703433081	1
GO:0021924	BP	cell proliferation in external granule layer	10	3	0.111528527536927	1
GO:0021930	BP	cerebellar granule cell precursor proliferation	10	3	0.111528527536927	1
GO:0097060	CC	synaptic membrane	406	61	0.111539594549435	1
GO:0035270	BP	endocrine system development	125	22	0.111753079649018	1
GO:0032409	BP	regulation of transporter activity	264	38.5	0.111913855881344	1
GO:0001965	MF	G-protein alpha-subunit binding	24	5	0.111948421111764	1
GO:0051294	BP	establishment of spindle orientation	35	7.5	0.11208710130246	1
GO:0070142	BP	synaptic vesicle budding	9	3	0.112336452421657	1
GO:0043525	BP	positive regulation of neuron apoptotic process	54	10.5	0.112378930579427	1
GO:0072044	BP	collecting duct development	13	4	0.112408004877429	1
GO:0071440	BP	regulation of histone H3-K14 acetylation	5	2	0.112590967747854	1
GO:1900825	BP	regulation of membrane depolarization during cardiac muscle cell action potential	6	2	0.112726841026205	1
GO:0043522	MF	leucine zipper domain binding	11	3	0.112832465979124	1
GO:0072714	BP	response to selenite ion	1	1	0.112878898642469	1
GO:0072715	BP	cellular response to selenite ion	1	1	0.112878898642469	1
GO:1904569	BP	regulation of selenocysteine incorporation	1	1	0.112878898642469	1
GO:1904570	BP	negative regulation of selenocysteine incorporation	1	1	0.112878898642469	1
GO:1904572	BP	negative regulation of mRNA binding	1	1	0.112878898642469	1
GO:1904573	BP	regulation of selenocysteine insertion sequence binding	1	1	0.112878898642469	1
GO:1904574	BP	negative regulation of selenocysteine insertion sequence binding	1	1	0.112878898642469	1
GO:1905215	BP	negative regulation of RNA binding	1	1	0.112878898642469	1
GO:0060216	BP	definitive hemopoiesis	19	5	0.112879704521596	1
GO:0050861	BP	positive regulation of B cell receptor signaling pathway	10	3	0.113064675405086	1
GO:0010765	BP	positive regulation of sodium ion transport	32	7	0.113268512196988	1
GO:1904398	BP	positive regulation of neuromuscular junction development	5	2	0.113272512184181	1
GO:2000587	BP	negative regulation of platelet-derived growth factor receptor-beta signaling pathway	4	2	0.113408043438475	1
GO:0010523	BP	negative regulation of calcium ion transport into cytosol	18	4	0.113456199314575	1
GO:0009986	CC	cell surface	771	97	0.113532068814154	1
GO:0048070	BP	regulation of developmental pigmentation	15	4	0.11353832049567	1
GO:0000280	BP	nuclear division	396	49	0.113565231092572	1
GO:0008373	MF	sialyltransferase activity	20	5	0.113639088614719	1
GO:0097503	BP	sialylation	20	5	0.113639088614719	1
GO:0005326	MF	neurotransmitter transporter activity	47	9	0.113721805663347	1
GO:0006366	BP	transcription by RNA polymerase II	2631	317.333333333333	0.113867250469824	1
GO:2000463	BP	positive regulation of excitatory postsynaptic potential	27	7	0.114292483182645	1
GO:1903205	BP	regulation of hydrogen peroxide-induced cell death	27	5	0.114454785686607	1
GO:0070120	BP	ciliary neurotrophic factor-mediated signaling pathway	6	2	0.11453199863357	1
GO:0006842	BP	tricarboxylic acid transport	6	2	0.114673592190111	1
GO:0015137	MF	citrate transmembrane transporter activity	6	2	0.114673592190111	1
GO:0015142	MF	tricarboxylic acid transmembrane transporter activity	6	2	0.114673592190111	1
GO:0015746	BP	citrate transport	6	2	0.114673592190111	1
GO:0060535	BP	trachea cartilage morphogenesis	4	2	0.114900687253905	1
GO:0008946	MF	oligonucleotidase activity	1	1	0.11492780573967	1
GO:0034611	MF	oligoribonucleotidase activity	1	1	0.11492780573967	1
GO:0030548	MF	acetylcholine receptor regulator activity	12	3	0.114957356687575	1
GO:0099602	MF	neurotransmitter receptor regulator activity	12	3	0.114957356687575	1
GO:0061577	BP	calcium ion transmembrane transport via high voltage-gated calcium channel	16	4	0.115157294772864	1
GO:0004671	MF	protein C-terminal S-isoprenylcysteine carboxyl O-methyltransferase activity	1	1	0.115210276215087	1
GO:0051701	BP	interaction with host	198	28.5	0.115280564493097	1
GO:0044403	BP	symbiont process	843	101.5	0.115321447213054	1
GO:0043297	BP	apical junction assembly	63	11	0.115401764383513	1
GO:0003299	BP	muscle hypertrophy in response to stress	31	6	0.115464806503971	1
GO:0014887	BP	cardiac muscle adaptation	31	6	0.115464806503971	1
GO:0014898	BP	cardiac muscle hypertrophy in response to stress	31	6	0.115464806503971	1
GO:0035878	BP	nail development	10	3	0.11555680849539	1
GO:0003010	BP	voluntary skeletal muscle contraction	5	2	0.115786612320617	1
GO:0014721	BP	twitch skeletal muscle contraction	5	2	0.115786612320617	1
GO:1904585	BP	response to putrescine	1	1	0.115820395786862	1
GO:1904586	BP	cellular response to putrescine	1	1	0.115820395786862	1
GO:1990828	BP	hepatocyte dedifferentiation	1	1	0.115820395786862	1
GO:0043255	BP	regulation of carbohydrate biosynthetic process	94	15.5	0.115885434240309	1
GO:0008092	MF	cytoskeletal protein binding	930	125.5	0.115955042931778	1
GO:0001738	BP	morphogenesis of a polarized epithelium	134	21	0.116147789486685	1
GO:0004129	MF	cytochrome-c oxidase activity	22	4	0.116366357783597	1
GO:0015002	MF	heme-copper terminal oxidase activity	22	4	0.116366357783597	1
GO:0016676	MF	oxidoreductase activity	acting on a heme group of donors	oxygen as acceptor	22	4	0.116366357783597	1
GO:0043435	BP	response to corticotropin-releasing hormone	5	2	0.116392718371764	1
GO:0071376	BP	cellular response to corticotropin-releasing hormone stimulus	5	2	0.116392718371764	1
GO:0004630	MF	phospholipase D activity	6	2	0.116473089054693	1
GO:0045944	BP	positive regulation of transcription by RNA polymerase II	1144	151.5	0.116746850556519	1
GO:0097028	BP	dendritic cell differentiation	39	7	0.116794702763862	1
GO:0045668	BP	negative regulation of osteoblast differentiation	49	9	0.116988121005967	1
GO:0000289	BP	nuclear-transcribed mRNA poly(A) tail shortening	37	7.5	0.117487620007629	1
GO:0007276	BP	gamete generation	622	73.5309523809524	0.117661987512367	1
GO:0075519	BP	microtubule-dependent intracellular transport of viral material	1	1	0.117814475413096	1
GO:0075521	BP	microtubule-dependent intracellular transport of viral material towards nucleus	1	1	0.117814475413096	1
GO:0075606	BP	transport of viral material towards nucleus	1	1	0.117814475413096	1
GO:0032580	CC	Golgi cisterna membrane	74	12	0.117816982235886	1
GO:0043923	BP	positive regulation by host of viral transcription	17	4	0.117994833747158	1
GO:0000302	BP	response to reactive oxygen species	220	30	0.11816624302938	1
GO:0002520	BP	immune system development	937	117.5	0.118270449275995	1
GO:1902396	BP	protein localization to bicellular tight junction	1	1	0.118339731392059	1
GO:0043843	MF	ADP-specific glucokinase activity	1	1	0.118512621360589	1
GO:0051194	BP	positive regulation of cofactor metabolic process	30	6	0.118604304192898	1
GO:0000075	BP	cell cycle checkpoint	213	29	0.119142483882058	1
GO:0052696	BP	flavonoid glucuronidation	9	2	0.119356357352159	1
GO:0043412	BP	macromolecule modification	4085	467.833333333333	0.119672900171769	1
GO:0005637	CC	nuclear inner membrane	55	9	0.120108137264976	1
GO:0010746	BP	regulation of plasma membrane long-chain fatty acid transport	4	2	0.120352905448699	1
GO:0010748	BP	negative regulation of plasma membrane long-chain fatty acid transport	4	2	0.120352905448699	1
GO:0008792	MF	arginine decarboxylase activity	1	1	0.120418109525448	1
GO:0098629	BP	trans-Golgi network membrane organization	1	1	0.120418109525448	1
GO:0030534	BP	adult behavior	138	22	0.12047205752488	1
GO:0071494	BP	cellular response to UV-C	7	2	0.120668815863338	1
GO:0032783	CC	ELL-EAF complex	5	2	0.120826007375966	1
GO:0043584	BP	nose development	15	4	0.120962843365712	1
GO:0030174	BP	regulation of DNA-dependent DNA replication initiation	6	2	0.121000543083718	1
GO:2001171	BP	positive regulation of ATP biosynthetic process	31	6	0.121238304346894	1
GO:0002072	BP	optic cup morphogenesis involved in camera-type eye development	8	3	0.121263749827594	1
GO:0043011	BP	myeloid dendritic cell differentiation	18	4	0.121598511343042	1
GO:0019226	BP	transmission of nerve impulse	71	12	0.121619080429348	1
GO:1902001	BP	fatty acid transmembrane transport	15	4	0.12167916574074	1
GO:0050854	BP	regulation of antigen receptor-mediated signaling pathway	64	10.3333333333333	0.121741626433408	1
GO:0055082	BP	cellular chemical homeostasis	770	95.5	0.121879553189147	1
GO:0032474	BP	otolith morphogenesis	4	2	0.121911759845832	1
GO:0046959	BP	habituation	4	2	0.122077603328294	1
GO:0061986	BP	negative regulation of transcription by glucose	1	1	0.122138240041684	1
GO:0061987	BP	negative regulation of transcription from RNA polymerase II promoter by glucose	1	1	0.122138240041684	1
GO:2000970	BP	regulation of detection of glucose	1	1	0.122138240041684	1
GO:2000971	BP	negative regulation of detection of glucose	1	1	0.122138240041684	1
GO:0046326	BP	positive regulation of glucose import	36	7	0.122192956139896	1
GO:0031626	MF	beta-endorphin binding	1	1	0.122244212208959	1
GO:0036316	BP	SREBP-SCAP complex retention in endoplasmic reticulum	1	1	0.122365741298233	1
GO:1901303	BP	negative regulation of cargo loading into COPII-coated vesicle	1	1	0.122365741298233	1
GO:0009812	BP	flavonoid metabolic process	15	3	0.122611951176	1
GO:0098915	BP	membrane repolarization during ventricular cardiac muscle cell action potential	17	4.5	0.122617150242658	1
GO:0006554	BP	lysine catabolic process	12	3	0.122698342307077	1
GO:0031859	MF	platelet activating factor receptor binding	1	1	0.122702233959998	1
GO:0007131	BP	reciprocal meiotic recombination	51	8.5	0.122770014824018	1
GO:0050817	BP	coagulation	318	43	0.122805047111925	1
GO:0004486	MF	methylenetetrahydrofolate dehydrogenase [NAD(P)+] activity	1	1	0.122856287247026	1
GO:0033077	BP	T cell differentiation in thymus	68	12.5	0.122943809722416	1
GO:0106071	BP	positive regulation of adenylate cyclase-activating G protein-coupled receptor signaling pathway	5	2	0.122976379082522	1
GO:2000502	BP	negative regulation of natural killer cell chemotaxis	2	1	0.123009742702526	1
GO:0070562	BP	regulation of vitamin D receptor signaling pathway	6	2	0.123019760390389	1
GO:0004064	MF	arylesterase activity	6	2	0.123113476224738	1
GO:0044092	BP	negative regulation of molecular function	1076	127.733333333333	0.123334768397612	1
GO:0002380	BP	immunoglobulin secretion involved in immune response	1	1	0.123353830085814	1
GO:0060133	BP	somatotropin secreting cell development	2	1	0.123386252101381	1
GO:0036473	BP	cell death in response to oxidative stress	88	13	0.12345964165691	1
GO:0014069	CC	postsynaptic density	309	48	0.123594204346667	1
GO:0002274	BP	myeloid leukocyte activation	623	73	0.123782689845985	1
GO:0098655	BP	cation transmembrane transport	803	103	0.123851815956249	1
GO:1901681	MF	sulfur compound binding	247	34	0.124382980656343	1
GO:1902850	BP	microtubule cytoskeleton organization involved in mitosis	126	18.5	0.124740985787639	1
GO:0044789	BP	modulation by host of viral release from host cell	5	2	0.125238661533288	1
GO:0044791	BP	positive regulation by host of viral release from host cell	5	2	0.125238661533288	1
GO:0021999	BP	neural plate anterior/posterior regionalization	5	2	0.125285820792633	1
GO:0044501	BP	modulation of signal transduction in other organism	5	2	0.125590865932263	1
GO:0052250	BP	modulation of signal transduction in other organism involved in symbiotic interaction	5	2	0.125590865932263	1
GO:0003828	MF	alpha-N-acetylneuraminate alpha-2	8-sialyltransferase activity	5	2	0.125640810143024	1
GO:0048702	BP	embryonic neurocranium morphogenesis	5	2	0.12568884495231	1
GO:0007093	BP	mitotic cell cycle checkpoint	164	23.5	0.125793077096261	1
GO:0140262	MF	mRNA cap binding complex binding	1	1	0.125857204127205	1
GO:0050853	BP	B cell receptor signaling pathway	58	10.3333333333333	0.125930926817425	1
GO:0001946	BP	lymphangiogenesis	16	4	0.126019370518599	1
GO:0045087	BP	innate immune response	852	94	0.126171407996362	1
GO:0035308	BP	negative regulation of protein dephosphorylation	61	10	0.126474730106386	1
GO:0021534	BP	cell proliferation in hindbrain	11	3	0.126602684989855	1
GO:0034350	BP	regulation of glial cell apoptotic process	9	3	0.126611795893732	1
GO:0022898	BP	regulation of transmembrane transporter activity	249	36.5	0.126613609323941	1
GO:0051712	BP	positive regulation of killing of cells of other organism	14	3	0.126661008162718	1
GO:0000306	CC	extrinsic component of vacuolar membrane	4	2	0.126808619531532	1
GO:0036301	BP	macrophage colony-stimulating factor production	5	2	0.126828776692562	1
GO:1901256	BP	regulation of macrophage colony-stimulating factor production	5	2	0.126828776692562	1
GO:0071280	BP	cellular response to copper ion	27	5	0.126877131479279	1
GO:0015937	BP	coenzyme A biosynthetic process	10	3	0.126898649536924	1
GO:0007565	BP	female pregnancy	176	24.5	0.126937693564666	1
GO:0004822	MF	isoleucine-tRNA ligase activity	2	1	0.127009629361723	1
GO:0006428	BP	isoleucyl-tRNA aminoacylation	2	1	0.127009629361723	1
GO:0005694	CC	chromosome	1008	118	0.12703845661299	1
GO:0009310	BP	amine catabolic process	22	4	0.127140074261612	1
GO:1904328	BP	regulation of myofibroblast contraction	1	1	0.127237935593954	1
GO:1990764	BP	myofibroblast contraction	1	1	0.127237935593954	1
GO:0000793	CC	condensed chromosome	203	26	0.127408004801797	1
GO:0009303	BP	rRNA transcription	33	6.5	0.127498613095547	1
GO:0035375	MF	zymogen binding	1	1	0.12806191606314	1
GO:0030372	MF	high molecular weight B cell growth factor receptor binding	1	1	0.128217611087664	1
GO:0065009	BP	regulation of molecular function	2808	331.066666666667	0.128390278697241	1
GO:0004767	MF	sphingomyelin phosphodiesterase activity	6	2	0.128626061342456	1
GO:1900052	BP	regulation of retinoic acid biosynthetic process	2	1	0.128710719350252	1
GO:2000302	BP	positive regulation of synaptic vesicle exocytosis	9	3	0.128881073743071	1
GO:0097242	BP	amyloid-beta clearance	36	7	0.129021275397217	1
GO:0010856	MF	adenylate cyclase activator activity	5	2	0.129059199870024	1
GO:0043247	BP	telomere maintenance in response to DNA damage	13	3	0.129077537324373	1
GO:0044003	BP	modification by symbiont of host morphology or physiology	44	8	0.129469983347486	1
GO:0051414	BP	response to cortisol	5	2	0.12951737803226	1
GO:0072345	MF	NAADP-sensitive calcium-release channel activity	5	2	0.12952724991783	1
GO:0001767	BP	establishment of lymphocyte polarity	11	3	0.129538986259371	1
GO:0060539	BP	diaphragm development	9	3	0.129679602560156	1
GO:0098662	BP	inorganic cation transmembrane transport	707	91.5	0.129860065162992	1
GO:0090571	CC	RNA polymerase II transcription repressor complex	6	2	0.130021994098928	1
GO:0030902	BP	hindbrain development	144	23.5	0.130166395645533	1
GO:0097659	BP	nucleic acid-templated transcription	3431	403.166666666667	0.130197301212289	1
GO:0006875	BP	cellular metal ion homeostasis	545	68	0.130246970757458	1
GO:1903071	BP	positive regulation of ER-associated ubiquitin-dependent protein catabolic process	5	2	0.130349148615777	1
GO:0050807	BP	regulation of synapse organization	203	32	0.130556266200303	1
GO:0050657	BP	nucleic acid transport	180	24	0.130567305659501	1
GO:0050658	BP	RNA transport	180	24	0.130567305659501	1
GO:1904783	BP	positive regulation of NMDA glutamate receptor activity	6	2	0.130586482666516	1
GO:0006024	BP	glycosaminoglycan biosynthetic process	104	17	0.130732160913112	1
GO:0048588	BP	developmental cell growth	218	34.5	0.130877830359476	1
GO:0042797	BP	tRNA transcription by RNA polymerase III	7	2	0.130899716015003	1
GO:0072093	BP	metanephric renal vesicle formation	4	2	0.131028061157686	1
GO:0031584	BP	activation of phospholipase D activity	6	2	0.131136004870445	1
GO:0070076	BP	histone lysine demethylation	23	5	0.131147312011405	1
GO:0060268	BP	negative regulation of respiratory burst	6	2	0.131407946156973	1
GO:0048285	BP	organelle fission	436	53	0.131471254550516	1
GO:1990823	BP	response to leukemia inhibitory factor	92	15.5	0.131572896960636	1
GO:1990830	BP	cellular response to leukemia inhibitory factor	92	15.5	0.131572896960636	1
GO:0007599	BP	hemostasis	317	43	0.131584808487047	1
GO:0071206	BP	establishment of protein localization to juxtaparanode region of axon	1	1	0.131651463449559	1
GO:0010948	BP	negative regulation of cell cycle process	342	43	0.131787850273855	1
GO:0072205	BP	metanephric collecting duct development	9	3	0.131973056881963	1
GO:0097458	CC	neuron part	1639	214.530952380952	0.132022067345737	1
GO:0001770	BP	establishment of natural killer cell polarity	1	1	0.132157284946187	1
GO:0043046	BP	DNA methylation involved in gamete generation	20	4	0.132337378962513	1
GO:0000414	BP	regulation of histone H3-K36 methylation	5	2	0.132750189397891	1
GO:0006566	BP	threonine metabolic process	7	2	0.132762491378218	1
GO:0018205	BP	peptidyl-lysine modification	368	48.5	0.132778880337763	1
GO:0017111	MF	nucleoside-triphosphatase activity	820	98.5	0.132921227971231	1
GO:0086065	BP	cell communication involved in cardiac conduction	54	10.5	0.133040703969046	1
GO:0014044	BP	Schwann cell development	28	6	0.133077499316661	1
GO:0006302	BP	double-strand break repair	233	30	0.133092261352687	1
GO:0035825	BP	homologous recombination	52	8.5	0.133180108769027	1
GO:0031965	CC	nuclear membrane	287	38	0.133223144752401	1
GO:0047127	MF	thiomorpholine-carboxylate dehydrogenase activity	1	1	0.133247807944435	1
GO:2001040	BP	positive regulation of cellular response to drug	7	2	0.133310447486201	1
GO:0052697	BP	xenobiotic glucuronidation	10	2	0.133462493073678	1
GO:0015015	BP	heparan sulfate proteoglycan biosynthetic process	enzymatic modification	5	2	0.133641996630692	1
GO:0019838	MF	growth factor binding	135	22	0.133711390880318	1
GO:0034368	BP	protein-lipid complex remodeling	28	5.5	0.133912591836646	1
GO:0034369	BP	plasma lipoprotein particle remodeling	28	5.5	0.133912591836646	1
GO:0036315	BP	cellular response to sterol	24	5	0.133968933447862	1
GO:0051592	BP	response to calcium ion	143	22	0.134000192253731	1
GO:0043170	BP	macromolecule metabolic process	9390	991	0.134184561043847	1
GO:0034036	BP	purine ribonucleoside bisphosphate biosynthetic process	6	2	0.134344676160533	1
GO:0050428	BP	3'-phosphoadenosine 5'-phosphosulfate biosynthetic process	6	2	0.134344676160533	1
GO:0016607	CC	nuclear speck	372	49.8333333333333	0.134420433490928	1
GO:0010578	BP	regulation of adenylate cyclase activity involved in G protein-coupled receptor signaling pathway	1	1	0.13443770299416	1
GO:0044297	CC	cell body	536	73.5	0.134458217778089	1
GO:2001245	BP	regulation of phosphatidylcholine biosynthetic process	5	2	0.134546853187932	1
GO:0003168	BP	Purkinje myocyte differentiation	1	1	0.13456628245756	1
GO:0060927	BP	cardiac pacemaker cell fate commitment	1	1	0.13456628245756	1
GO:0060929	BP	atrioventricular node cell fate commitment	1	1	0.13456628245756	1
GO:0004519	MF	endonuclease activity	114	15.5	0.134620988813482	1
GO:0009256	BP	10-formyltetrahydrofolate metabolic process	5	2	0.134642860272905	1
GO:0031175	BP	neuron projection development	925	131	0.134873680531013	1
GO:0044788	BP	modulation by host of viral process	26	5	0.134957518646447	1
GO:0003164	BP	His-Purkinje system development	5	2	0.135473227654447	1
GO:1900376	BP	regulation of secondary metabolite biosynthetic process	12	3	0.135534371062957	1
GO:0061037	BP	negative regulation of cartilage development	29	6	0.135668987822442	1
GO:0045061	BP	thymic T cell selection	21	5	0.136056104474093	1
GO:0009048	BP	dosage compensation by inactivation of X chromosome	16	4	0.136090548759483	1
GO:0002244	BP	hematopoietic progenitor cell differentiation	164	24	0.136093603007392	1
GO:0034677	CC	integrin alpha7-beta1 complex	1	1	0.136114272702026	1
GO:0043970	BP	histone H3-K9 acetylation	12	3.5	0.136538070441839	1
GO:0045494	BP	photoreceptor cell maintenance	38	7.5	0.136589093499909	1
GO:0072039	BP	regulation of mesenchymal cell apoptotic process involved in nephron morphogenesis	4	2	0.136704599677824	1
GO:0072040	BP	negative regulation of mesenchymal cell apoptotic process involved in nephron morphogenesis	4	2	0.136704599677824	1
GO:1901145	BP	mesenchymal cell apoptotic process involved in nephron morphogenesis	4	2	0.136704599677824	1
GO:0070410	MF	co-SMAD binding	9	3	0.136795363593608	1
GO:0015631	MF	tubulin binding	312	43	0.136846727740878	1
GO:0032774	BP	RNA biosynthetic process	3447	404.166666666667	0.137006380444621	1
GO:0008333	BP	endosome to lysosome transport	54	9.03095238095238	0.13703729865839	1
GO:0071629	BP	cytoplasm protein quality control by the ubiquitin-proteasome system	1	1	0.137094400748735	1
GO:0005217	MF	intracellular ligand-gated ion channel activity	32	7	0.137608455152759	1
GO:2000811	BP	negative regulation of anoikis	17	4	0.138266771526445	1
GO:0072223	BP	metanephric glomerular mesangium development	5	2	0.138540924318646	1
GO:0006812	BP	cation transport	1092	135.5	0.13861645875134	1
GO:0016032	BP	viral process	794	95	0.138867904792126	1
GO:0008541	CC	proteasome regulatory particle	lid subcomplex	7	2	0.139013313383982	1
GO:0021700	BP	developmental maturation	276	39.5	0.139117991052377	1
GO:0061980	MF	regulatory RNA binding	33	6.5	0.139136212670389	1
GO:1903047	BP	mitotic cell cycle process	842	101	0.139265662379242	1
GO:0000226	BP	microtubule cytoskeleton organization	517	66.5	0.13931677686222	1
GO:0051280	BP	negative regulation of release of sequestered calcium ion into cytosol	14	3	0.139471487737242	1
GO:0032268	BP	regulation of cellular protein metabolic process	2519	289.833333333333	0.139547365425214	1
GO:0010938	BP	cytoplasmic microtubule depolymerization	1	1	0.139908899234369	1
GO:0060404	BP	axonemal microtubule depolymerization	1	1	0.139908899234369	1
GO:0061523	BP	cilium disassembly	1	1	0.139908899234369	1
GO:0070462	BP	plus-end specific microtubule depolymerization	1	1	0.139908899234369	1
GO:0044550	BP	secondary metabolite biosynthetic process	27	5	0.140026954215959	1
GO:0005868	CC	cytoplasmic dynein complex	19	4	0.140084699997457	1
GO:0001661	BP	conditioned taste aversion	5	2	0.140148145324535	1
GO:0002175	BP	protein localization to paranode region of axon	5	2	0.140149742446685	1
GO:0055070	BP	copper ion homeostasis	14	3	0.140195938348376	1
GO:0009650	BP	UV protection	13	3	0.140282892883771	1
GO:0007179	BP	transforming growth factor beta receptor signaling pathway	192	28.5	0.140293317943074	1
GO:0008480	MF	sarcosine dehydrogenase activity	1	1	0.140297245570006	1
GO:1901053	BP	sarcosine catabolic process	1	1	0.140297245570006	1
GO:0004133	MF	glycogen debranching enzyme activity	1	1	0.140334215925824	1
GO:0004134	MF	4-alpha-glucanotransferase activity	1	1	0.140334215925824	1
GO:0004135	MF	amylo-alpha-1	6-glucosidase activity	1	1	0.140334215925824	1
GO:0043033	CC	isoamylase complex	1	1	0.140334215925824	1
GO:0102500	MF	beta-maltose 4-alpha-glucanotransferase activity	1	1	0.140334215925824	1
GO:0021942	BP	radial glia guided migration of Purkinje cell	4	2	0.140568034416016	1
GO:0006405	BP	RNA export from nucleus	129	17	0.140794345667972	1
GO:0071500	BP	cellular response to nitrosative stress	6	2	0.140925279709371	1
GO:0006325	BP	chromatin organization	721	89	0.141123121177408	1
GO:0035759	BP	mesangial cell-matrix adhesion	2	1	0.141210851343155	1
GO:0019369	BP	arachidonic acid metabolic process	47	7	0.141460757298276	1
GO:0072148	BP	epithelial cell fate commitment	14	4	0.14147997017934	1
GO:0042383	CC	sarcolemma	134	22.5	0.141481791156791	1
GO:0015854	BP	guanine transport	1	1	0.141515494808527	1
GO:0035344	BP	hypoxanthine transport	1	1	0.141515494808527	1
GO:0035364	BP	thymine transport	1	1	0.141515494808527	1
GO:0051013	BP	microtubule severing	11	3	0.141521820373225	1
GO:0002691	BP	regulation of cellular extravasation	25	5	0.141707837534695	1
GO:1903353	BP	regulation of nucleus organization	1	1	0.141883787896001	1
GO:0035234	BP	ectopic germ cell programmed cell death	7	2	0.141900643839747	1
GO:0060735	BP	regulation of eIF2 alpha phosphorylation by dsRNA	1	1	0.141902190035049	1
GO:1902629	BP	regulation of mRNA stability involved in cellular response to UV	1	1	0.141902190035049	1
GO:0030955	MF	potassium ion binding	11	3	0.141962000600842	1
GO:2000664	BP	positive regulation of interleukin-5 secretion	5	2	0.142046688520386	1
GO:0006868	BP	glutamine transport	6	2	0.142191205691646	1
GO:0060696	BP	regulation of phospholipid catabolic process	6	2	0.142416111847939	1
GO:0046875	MF	ephrin receptor binding	26	6	0.142445612669361	1
GO:0051883	BP	killing of cells in other organism involved in symbiotic interaction	15	3	0.142508179298324	1
GO:2000310	BP	regulation of NMDA receptor activity	33	7	0.14253157545841	1
GO:0017116	MF	single-stranded DNA-dependent ATP-dependent DNA helicase activity	20	4	0.142534028211343	1
GO:0043142	MF	single-stranded DNA-dependent ATPase activity	20	4	0.142534028211343	1
GO:0005680	CC	anaphase-promoting complex	21	4	0.142578933240252	1
GO:0004656	MF	procollagen-proline 4-dioxygenase activity	5	2	0.14283989062052	1
GO:0098902	BP	regulation of membrane depolarization during action potential	7	2	0.142872031079259	1
GO:0050803	BP	regulation of synapse structure or activity	212	33	0.143474699015878	1
GO:0001134	MF	transcription regulator recruiting activity	6	2	0.143533352588827	1
GO:0005844	CC	polysome	65	10	0.143632324609056	1
GO:0045130	MF	keratan sulfotransferase activity	1	1	0.143716921310333	1
GO:0030550	MF	acetylcholine receptor inhibitor activity	6	2	0.143834414878435	1
GO:0001895	BP	retina homeostasis	67	10.5	0.143859290286365	1
GO:0001517	MF	N-acetylglucosamine 6-O-sulfotransferase activity	6	2	0.143905419972351	1
GO:0051028	BP	mRNA transport	139	19	0.144294002887917	1
GO:0033293	MF	monocarboxylic acid binding	64	10.1555555555556	0.144301991956756	1
GO:0002046	MF	opsin binding	2	1	0.144309334431222	1
GO:0005154	MF	epidermal growth factor receptor binding	33	6	0.144312066693492	1
GO:0043568	BP	positive regulation of insulin-like growth factor receptor signaling pathway	12	3	0.144477470775751	1
GO:0019082	BP	viral protein processing	1	1	0.14455445451736	1
GO:0090472	BP	dibasic protein processing	1	1	0.14455445451736	1
GO:1901390	BP	positive regulation of transforming growth factor beta activation	1	1	0.14455445451736	1
GO:1901392	BP	regulation of transforming growth factor beta1 activation	1	1	0.14455445451736	1
GO:1901394	BP	positive regulation of transforming growth factor beta1 activation	1	1	0.14455445451736	1
GO:1905078	BP	positive regulation of interleukin-17 secretion	2	1	0.144647433545614	1
GO:0000731	BP	DNA synthesis involved in DNA repair	50	8.5	0.144761805133815	1
GO:0051219	MF	phosphoprotein binding	79	13	0.144794975301585	1
GO:0032771	BP	regulation of monophenol monooxygenase activity	1	1	0.144826665024537	1
GO:0032773	BP	positive regulation of monophenol monooxygenase activity	1	1	0.144826665024537	1
GO:0051796	BP	negative regulation of timing of catagen	1	1	0.144826665024537	1
GO:0060901	BP	regulation of hair cycle by canonical Wnt signaling pathway	1	1	0.144826665024537	1
GO:1902908	BP	regulation of melanosome transport	1	1	0.144826665024537	1
GO:1902910	BP	positive regulation of melanosome transport	1	1	0.144826665024537	1
GO:0043949	BP	regulation of cAMP-mediated signaling	51	9	0.144896064370538	1
GO:0044827	BP	modulation by host of viral genome replication	13	3	0.144904128440684	1
GO:0048468	BP	cell development	2083	268.5	0.144932751301655	1
GO:0016577	BP	histone demethylation	24	5	0.145051252000793	1
GO:0044110	BP	growth involved in symbiotic interaction	2	1	0.145207727747753	1
GO:0044116	BP	growth of symbiont involved in interaction with host	2	1	0.145207727747753	1
GO:0044117	BP	growth of symbiont in host	2	1	0.145207727747753	1
GO:0055062	BP	phosphate ion homeostasis	12	3	0.145211195583774	1
GO:0072505	BP	divalent inorganic anion homeostasis	12	3	0.145211195583774	1
GO:0072506	BP	trivalent inorganic anion homeostasis	12	3	0.145211195583774	1
GO:0008495	MF	protoheme IX farnesyltransferase activity	1	1	0.145225062374253	1
GO:0048033	BP	heme o metabolic process	1	1	0.145225062374253	1
GO:0048034	BP	heme O biosynthetic process	1	1	0.145225062374253	1
GO:0098797	CC	plasma membrane protein complex	546	75.5	0.145488972026059	1
GO:0046831	BP	regulation of RNA export from nucleus	13	3	0.145821378797592	1
GO:1905832	BP	positive regulation of spindle assembly	5	2.5	0.146368398977145	1
GO:0070577	MF	lysine-acetylated histone binding	18	4	0.146501430754261	1
GO:0140033	MF	acetylation-dependent protein binding	18	4	0.146501430754261	1
GO:0015276	MF	ligand-gated ion channel activity	129	20.5	0.146664227209736	1
GO:0022834	MF	ligand-gated channel activity	129	20.5	0.146664227209736	1
GO:0070531	CC	BRCA1-A complex	6	2	0.146699008144117	1
GO:0005308	MF	creatine transmembrane transporter activity	1	1	0.146718459761529	1
GO:0015881	BP	creatine transmembrane transport	1	1	0.146718459761529	1
GO:1903952	BP	regulation of voltage-gated potassium channel activity involved in atrial cardiac muscle cell action potential repolarization	1	1	0.146754248571147	1
GO:1903954	BP	positive regulation of voltage-gated potassium channel activity involved in atrial cardiac muscle cell action potential repolarization	1	1	0.146754248571147	1
GO:0034367	BP	protein-containing complex remodeling	29	5.5	0.146843442967788	1
GO:0005159	MF	insulin-like growth factor receptor binding	16	4	0.146930029065161	1
GO:0008203	BP	cholesterol metabolic process	145	20	0.146941875493559	1
GO:0015373	MF	anion:sodium symporter activity	13	3	0.146961199981026	1
GO:0048023	BP	positive regulation of melanin biosynthetic process	6	2	0.147072951931236	1
GO:0010172	BP	embryonic body morphogenesis	11	3	0.147228005507168	1
GO:0060742	BP	epithelial cell differentiation involved in prostate gland development	11	3	0.147347138470712	1
GO:1904375	BP	regulation of protein localization to cell periphery	109	17.5	0.147421513873623	1
GO:0099240	CC	intrinsic component of synaptic membrane	159	25	0.147498415137021	1
GO:0072683	BP	T cell extravasation	8	2	0.147593391543656	1
GO:0070990	MF	snRNP binding	8	2	0.147738821585586	1
GO:0043190	CC	ATP-binding cassette (ABC) transporter complex	6	2	0.147771916711833	1
GO:0099572	CC	postsynaptic specialization	331	50	0.147871792924222	1
GO:0010585	BP	glutamine secretion	1	1	0.147876618495193	1
GO:1903803	BP	L-glutamine import across plasma membrane	1	1	0.147876618495193	1
GO:0015985	BP	energy coupled proton transport	down electrochemical gradient	24	4	0.147941233882229	1
GO:0015986	BP	ATP synthesis coupled proton transport	24	4	0.147941233882229	1
GO:0098944	CC	postsynaptic recycling endosome membrane	2	1	0.147985954285445	1
GO:0098949	CC	intrinsic component of postsynaptic endosome membrane	2	1	0.147985954285445	1
GO:0098951	CC	intrinsic component of postsynaptic recycling endosome membrane	2	1	0.147985954285445	1
GO:0099033	CC	anchored component of postsynaptic recycling endosome membrane	2	1	0.147985954285445	1
GO:0099034	CC	anchored component of postsynaptic endosome membrane	2	1	0.147985954285445	1
GO:0006553	BP	lysine metabolic process	13	3	0.148059706787067	1
GO:0016675	MF	oxidoreductase activity	acting on a heme group of donors	23	4	0.148087906080429	1
GO:0097386	CC	glial cell projection	23	5	0.148119719323779	1
GO:0018198	BP	peptidyl-cysteine modification	43	7	0.148160299321998	1
GO:0008266	MF	poly(U) RNA binding	25	5	0.148240538563975	1
GO:1902203	BP	negative regulation of hepatocyte growth factor receptor signaling pathway	1	1	0.148248538702376	1
GO:2001112	BP	regulation of cellular response to hepatocyte growth factor stimulus	1	1	0.148248538702376	1
GO:2001113	BP	negative regulation of cellular response to hepatocyte growth factor stimulus	1	1	0.148248538702376	1
GO:0098900	BP	regulation of action potential	52	9	0.14828026083366	1
GO:0005815	CC	microtubule organizing center	708	87.5	0.148315991111358	1
GO:1990416	BP	cellular response to brain-derived neurotrophic factor stimulus	10	3	0.14831952100238	1
GO:0034770	BP	histone H4-K20 methylation	10	3	0.148335982306264	1
GO:0098845	CC	postsynaptic endosome	12	3	0.14839385237386	1
GO:1903053	BP	regulation of extracellular matrix organization	40	8.5	0.148690970511642	1
GO:0043539	MF	protein serine/threonine kinase activator activity	27	5	0.148696205449148	1
GO:0010769	BP	regulation of cell morphogenesis involved in differentiation	281	44	0.148752325235079	1
GO:0032240	BP	negative regulation of nucleobase-containing compound transport	2	1	0.148798143100219	1
GO:0046832	BP	negative regulation of RNA export from nucleus	2	1	0.148798143100219	1
GO:0045794	BP	negative regulation of cell volume	5	2	0.149138228759021	1
GO:0042430	BP	indole-containing compound metabolic process	22	4	0.149185793720596	1
GO:0006112	BP	energy reserve metabolic process	82	13	0.149213224347797	1
GO:0008352	CC	katanin complex	1	1	0.149304899020464	1
GO:0032415	BP	regulation of sodium:proton antiporter activity	6	2	0.149339702236105	1
GO:0032330	BP	regulation of chondrocyte differentiation	51	10	0.14935508197905	1
GO:0072385	BP	minus-end-directed organelle transport along microtubule	5	2	0.149366264792288	1
GO:0010902	BP	positive regulation of very-low-density lipoprotein particle remodeling	2	1	0.14941335167673	1
GO:0030425	CC	dendrite	587	82.5	0.149575083491445	1
GO:0042277	MF	peptide binding	271	37.5	0.149584719291562	1
GO:0006996	BP	organelle organization	3637	417.197619047619	0.149604793373446	1
GO:0030366	MF	molybdopterin synthase activity	2	1	0.149753560478199	1
GO:0008291	BP	acetylcholine metabolic process	5	2	0.149784974528343	1
GO:1900619	BP	acetate ester metabolic process	5	2	0.149784974528343	1
GO:0010719	BP	negative regulation of epithelial to mesenchymal transition	31	6	0.149840122074481	1
GO:0032454	MF	histone demethylase activity (H3-K9 specific)	12	3	0.149956412369434	1
GO:0000812	CC	Swr1 complex	12	3	0.14999595779297	1
GO:0045787	BP	positive regulation of cell cycle	370	48.5	0.150133495416272	1
GO:0030426	CC	growth cone	160	26.5309523809524	0.150384305469927	1
GO:1903169	BP	regulation of calcium ion transmembrane transport	144	21	0.150392149021317	1
GO:0061783	MF	peptidoglycan muralytic activity	10	2	0.15064222573928	1
GO:0055108	BP	Golgi to transport vesicle transport	1	1	0.150646642524932	1
GO:1990386	BP	mitotic cleavage furrow ingression	1	1	0.150646642524932	1
GO:1990583	MF	phospholipase D activator activity	1	1	0.150646642524932	1
GO:0097621	MF	monoamine oxidase activity	1	1	0.150975260897802	1
GO:0008331	MF	high voltage-gated calcium channel activity	9	3	0.150982739368623	1
GO:1900449	BP	regulation of glutamate receptor signaling pathway	60	11	0.151023097747776	1
GO:0050927	BP	positive regulation of positive chemotaxis	24	5	0.151094054453143	1
GO:0030198	BP	extracellular matrix organization	354	50	0.151169053821874	1
GO:0035565	BP	regulation of pronephros size	1	1	0.151457739077091	1
GO:0061017	BP	hepatoblast differentiation	1	1	0.151457739077091	1
GO:0061206	BP	mesonephros morphogenesis	1	1	0.151457739077091	1
GO:0061215	BP	mesonephric nephron development	1	1	0.151457739077091	1
GO:0061228	BP	mesonephric nephron morphogenesis	1	1	0.151457739077091	1
GO:0061235	BP	mesenchymal stem cell maintenance involved in mesonephric nephron morphogenesis	1	1	0.151457739077091	1
GO:0061295	BP	regulation of mesenchymal cell apoptotic process involved in mesonephric nephron morphogenesis	1	1	0.151457739077091	1
GO:0061296	BP	negative regulation of mesenchymal cell apoptotic process involved in mesonephric nephron morphogenesis	1	1	0.151457739077091	1
GO:1901146	BP	mesenchymal cell apoptotic process involved in mesonephric nephron morphogenesis	1	1	0.151457739077091	1
GO:0021615	BP	glossopharyngeal nerve morphogenesis	4	2	0.151536979371555	1
GO:0008374	MF	O-acyltransferase activity	42	7.5	0.151685325150892	1
GO:1901142	BP	insulin metabolic process	6	2	0.151687994970973	1
GO:0045003	BP	double-strand break repair via synthesis-dependent strand annealing	7	2	0.151710565209754	1
GO:0006349	BP	regulation of gene expression by genetic imprinting	17	4	0.152098369390298	1
GO:0021822	BP	negative regulation of cell motility involved in cerebral cortex radial glia guided migration	1	1	0.15216032918741	1
GO:1904826	BP	regulation of hydrogen sulfide biosynthetic process	2	1	0.152165100979421	1
GO:2000667	BP	positive regulation of interleukin-13 secretion	6	2	0.1521972749688	1
GO:0006569	BP	tryptophan catabolic process	10	2	0.152268772585641	1
GO:0042436	BP	indole-containing compound catabolic process	10	2	0.152268772585641	1
GO:0046218	BP	indolalkylamine catabolic process	10	2	0.152268772585641	1
GO:0015696	BP	ammonium transport	102	15	0.152383168991211	1
GO:0033043	BP	regulation of organelle organization	1202	148.666666666667	0.152565229017066	1
GO:0036359	BP	renal potassium excretion	1	1	0.152620472572266	1
GO:2001161	BP	negative regulation of histone H3-K79 methylation	1	1	0.152620472572266	1
GO:0032674	BP	regulation of interleukin-5 production	18	4	0.152738481567605	1
GO:0034263	BP	positive regulation of autophagy in response to ER overload	1	1	0.152807359124839	1
GO:0016462	MF	pyrophosphatase activity	865	102	0.152852687467348	1
GO:0004421	MF	hydroxymethylglutaryl-CoA synthase activity	2	1	0.152976780567946	1
GO:0010142	BP	farnesyl diphosphate biosynthetic process	mevalonate pathway	2	1	0.152976780567946	1
GO:1902767	BP	isoprenoid biosynthetic process via mevalonate	2	1	0.152976780567946	1
GO:0007605	BP	sensory perception of sound	140	22.5	0.153126125135747	1
GO:0048589	BP	developmental growth	639	88	0.153302911324752	1
GO:0021801	BP	cerebral cortex radial glia guided migration	21	5	0.153379092365573	1
GO:0022030	BP	telencephalon glial cell migration	21	5	0.153379092365573	1
GO:0045505	MF	dynein intermediate chain binding	29	6.5	0.153387205365447	1
GO:0016709	MF	oxidoreductase activity	acting on paired donors	with incorporation or reduction of molecular oxygen	NAD(P)H as one donor	and incorporation of one atom of oxygen	39	6	0.153392965725739	1
GO:0043484	BP	regulation of RNA splicing	121	18	0.153633328036191	1
GO:0004820	MF	glycine-tRNA ligase activity	1	1	0.153669428880279	1
GO:0006426	BP	glycyl-tRNA aminoacylation	1	1	0.153669428880279	1
GO:0070150	BP	mitochondrial glycyl-tRNA aminoacylation	1	1	0.153669428880279	1
GO:0004679	MF	AMP-activated protein kinase activity	7	2	0.1541063875254	1
GO:0015911	BP	plasma membrane long-chain fatty acid transport	5	2	0.154128564644001	1
GO:0034773	BP	histone H4-K20 trimethylation	6	2	0.154143362205502	1
GO:0030810	BP	positive regulation of nucleotide biosynthetic process	41	7	0.154209129564396	1
GO:1900373	BP	positive regulation of purine nucleotide biosynthetic process	41	7	0.154209129564396	1
GO:0019048	BP	modulation by virus of host morphology or physiology	37	7	0.154220922903382	1
GO:0030173	CC	integral component of Golgi membrane	56	9	0.154291004942626	1
GO:0051686	BP	establishment of ER localization	1	1	0.154407290515664	1
GO:0099089	BP	establishment of endoplasmic reticulum localization to postsynapse	1	1	0.154407290515664	1
GO:0101020	MF	estrogen 16-alpha-hydroxylase activity	8	2	0.154446186346178	1
GO:0140196	BP	positive regulation of adenylate cyclase-activating adrenergic receptor signaling pathway involved in heart process	1	1	0.15445739816774	1
GO:0006023	BP	aminoglycan biosynthetic process	108	17	0.154511129249525	1
GO:1903236	BP	regulation of leukocyte tethering or rolling	8	2	0.15457049788138	1
GO:1901032	BP	negative regulation of response to reactive oxygen species	22	4	0.154587796392246	1
GO:1903206	BP	negative regulation of hydrogen peroxide-induced cell death	22	4	0.154587796392246	1
GO:2001039	BP	negative regulation of cellular response to drug	22	4	0.154587796392246	1
GO:0097447	CC	dendritic tree	589	82.5	0.154662149390943	1
GO:0032989	BP	cellular component morphogenesis	1093	151.5	0.155052305001834	1
GO:0051972	BP	regulation of telomerase activity	46	8	0.155092134297183	1
GO:1903421	BP	regulation of synaptic vesicle recycling	23	5	0.155247928944522	1
GO:0001004	MF	RNA polymerase III transcription regulator recruiting activity	2	1	0.155514869136218	1
GO:0045031	MF	ATP-activated adenosine receptor activity	2	1	0.155642611666457	1
GO:0034380	BP	high-density lipoprotein particle assembly	15	3.5	0.155667243263668	1
GO:0033235	BP	positive regulation of protein sumoylation	11	3	0.155721804810906	1
GO:1905323	BP	telomerase holoenzyme complex assembly	6	2	0.155878883219337	1
GO:0046930	CC	pore complex	22	4	0.155956106094347	1
GO:0010033	BP	response to organic substance	3124	358.611111111111	0.156004751315006	1
GO:0002100	BP	tRNA wobble adenosine to inosine editing	2	1	0.156006645341473	1
GO:0052717	MF	tRNA-specific adenosine-34 deaminase activity	2	1	0.156006645341473	1
GO:0052718	CC	tRNA-specific adenosine-34 deaminase complex	2	1	0.156006645341473	1
GO:0070537	BP	histone H2A K63-linked deubiquitination	2	1	0.156015303299479	1
GO:0022038	BP	corpus callosum development	16	4	0.156035414709045	1
GO:0030579	BP	ubiquitin-dependent SMAD protein catabolic process	6	2	0.156048720922599	1
GO:0045727	BP	positive regulation of translation	114	16.5	0.156186409776715	1
GO:0051861	MF	glycolipid binding	21	4	0.156300358208147	1
GO:2001251	BP	negative regulation of chromosome organization	137	19	0.156423855245049	1
GO:2000779	BP	regulation of double-strand break repair	70	11.5	0.156468506793983	1
GO:0070127	BP	tRNA aminoacylation for mitochondrial protein translation	7	2	0.156519391538462	1
GO:0071361	BP	cellular response to ethanol	12	3.11111111111111	0.156524181144121	1
GO:0006837	BP	serotonin transport	14	3	0.156525356102147	1
GO:1901160	BP	primary amino compound metabolic process	12	3	0.156567973424612	1
GO:0001773	BP	myeloid dendritic cell activation	28	5	0.156598555271994	1
GO:0006267	BP	pre-replicative complex assembly involved in nuclear cell cycle DNA replication	7	2	0.156632531995203	1
GO:0036388	BP	pre-replicative complex assembly	7	2	0.156632531995203	1
GO:1902299	BP	pre-replicative complex assembly involved in cell cycle DNA replication	7	2	0.156632531995203	1
GO:0002589	BP	regulation of antigen processing and presentation of peptide antigen via MHC class I	2	1	0.156831751944008	1
GO:0002590	BP	negative regulation of antigen processing and presentation of peptide antigen via MHC class I	2	1	0.156831751944008	1
GO:0000496	MF	base pairing	2	1	0.156906677678397	1
GO:0050930	BP	induction of positive chemotaxis	13	3	0.157019366970526	1
GO:0016780	MF	phosphotransferase activity	for other substituted phosphate groups	19	4	0.157063324269935	1
GO:1900034	BP	regulation of cellular response to heat	79	12	0.157133570937208	1
GO:0005715	CC	late recombination nodule	1	1	0.157139929264089	1
GO:0043060	BP	meiotic metaphase I plate congression	1	1	0.157139929264089	1
GO:0051257	BP	meiotic spindle midzone assembly	1	1	0.157139929264089	1
GO:0051311	BP	meiotic metaphase plate congression	1	1	0.157139929264089	1
GO:0060629	BP	regulation of homologous chromosome segregation	2	1	0.157210241819466	1
GO:0018733	MF	3	4-dihydrocoumarin hydrolase activity	1	1	0.157382747192635	1
GO:0046226	BP	coumarin catabolic process	1	1	0.157382747192635	1
GO:0046271	BP	phenylpropanoid catabolic process	1	1	0.157382747192635	1
GO:0035613	MF	RNA stem-loop binding	11	3	0.157432101242682	1
GO:1902259	BP	regulation of delayed rectifier potassium channel activity	21	4	0.157464673480819	1
GO:0050806	BP	positive regulation of synaptic transmission	165	26	0.157744846080731	1
GO:0009595	BP	detection of biotic stimulus	23	4	0.157964074382026	1
GO:0019862	MF	IgA binding	3	1	0.157990612732177	1
GO:1904030	BP	negative regulation of cyclin-dependent protein kinase activity	34	6	0.158113563878445	1
GO:0009059	BP	macromolecule biosynthetic process	4726	534.166666666667	0.158217223087203	1
GO:0042749	BP	regulation of circadian sleep/wake cycle	21	4	0.158526534168019	1
GO:0015267	MF	channel activity	430	58	0.158593078102187	1
GO:0000056	BP	ribosomal small subunit export from nucleus	7	2	0.158721420337152	1
GO:0045216	BP	cell-cell junction organization	151	23	0.158903492702655	1
GO:0098993	CC	anchored component of synaptic vesicle membrane	12	3	0.158910690368278	1
GO:0072298	BP	regulation of metanephric glomerulus development	5	2	0.159002023120704	1
GO:0060236	BP	regulation of mitotic spindle organization	35	6.5	0.159175900625277	1
GO:0042752	BP	regulation of circadian rhythm	109	17.5	0.159213297138456	1
GO:1903828	BP	negative regulation of cellular protein localization	110	16.5	0.159228153562458	1
GO:0090068	BP	positive regulation of cell cycle process	286	37.5	0.159353575339597	1
GO:0008305	CC	integrin complex	31	6	0.159353651968582	1
GO:0070838	BP	divalent metal ion transport	462	60.5	0.159386498695205	1
GO:0033961	MF	cis-stilbene-oxide hydrolase activity	1	1	0.159457817072818	1
GO:1905024	BP	regulation of membrane repolarization during ventricular cardiac muscle cell action potential	8	2	0.159468837662555	1
GO:0004540	MF	ribonuclease activity	107	14.5	0.159485233218468	1
GO:0031161	BP	phosphatidylinositol catabolic process	1	1	0.15959950475505	1
GO:0051666	BP	actin cortical patch localization	6	2	0.159682309196665	1
GO:0043696	BP	dedifferentiation	11	3	0.159709829802581	1
GO:0043697	BP	cell dedifferentiation	11	3	0.159709829802581	1
GO:0018153	BP	isopeptide cross-linking via N6-(L-isoglutamyl)-L-lysine	2	1	0.159718484928961	1
GO:0018262	BP	isopeptide cross-linking	2	1	0.159718484928961	1
GO:0009698	BP	phenylpropanoid metabolic process	7	2.62222222222222	0.159750482193667	1
GO:0009804	BP	coumarin metabolic process	7	2.62222222222222	0.159750482193667	1
GO:0046920	MF	alpha-(1->3)-fucosyltransferase activity	8	2	0.159892476216001	1
GO:0031543	MF	peptidyl-proline dioxygenase activity	12	3	0.159895665430091	1
GO:0003845	MF	11-beta-hydroxysteroid dehydrogenase [NAD(P)] activity	2	1	0.160017054931326	1
GO:0048561	BP	establishment of animal organ orientation	1	1	0.160163687101368	1
GO:0004666	MF	prostaglandin-endoperoxide synthase activity	2	1	0.160263341425286	1
GO:0009159	BP	deoxyribonucleoside monophosphate catabolic process	2	1	0.160335071495388	1
GO:0031623	BP	receptor internalization	104	16	0.160474658725249	1
GO:0006500	BP	N-terminal protein palmitoylation	2	1	0.160508228040128	1
GO:0008037	BP	cell recognition	145	20.5	0.160632862914678	1
GO:2000156	BP	regulation of retrograde vesicle-mediated transport	Golgi to ER	2	1	0.160688001697888	1
GO:0030097	BP	hemopoiesis	843	104	0.160742459232606	1
GO:0010873	BP	positive regulation of cholesterol esterification	9	2	0.161091150889155	1
GO:0097711	BP	ciliary basal body-plasma membrane docking	91	13.5	0.161114188687735	1
GO:0016748	MF	succinyltransferase activity	2	1	0.161160054810946	1
GO:1901860	BP	positive regulation of mitochondrial DNA metabolic process	2	1	0.161279574373089	1
GO:0000794	CC	condensed nuclear chromosome	88	12.5	0.16147547665375	1
GO:0040001	BP	establishment of mitotic spindle localization	33	6.5	0.161515285970783	1
GO:0004864	MF	protein phosphatase inhibitor activity	41	7	0.161519285824151	1
GO:0007440	BP	foregut morphogenesis	10	3	0.161592867402579	1
GO:0016580	CC	Sin3 complex	13	3	0.161629135973653	1
GO:0035145	CC	exon-exon junction complex	19	4.5	0.161690841726827	1
GO:0016817	MF	hydrolase activity	acting on acid anhydrides	868	102	0.161743913282012	1
GO:0016818	MF	hydrolase activity	acting on acid anhydrides	in phosphorus-containing anhydrides	868	102	0.161743913282012	1
GO:0060482	BP	lobar bronchus development	6	2	0.161756452956226	1
GO:0048469	BP	cell maturation	173	24.5	0.161765114516379	1
GO:0048666	BP	neuron development	1053	146.5	0.161883669282761	1
GO:0099547	BP	regulation of translation at synapse	modulating synaptic transmission	5	2	0.162073542325448	1
GO:0140243	BP	regulation of translation at synapse	5	2	0.162073542325448	1
GO:0071625	BP	vocalization behavior	14	4	0.162081929592216	1
GO:0035685	BP	helper T cell diapedesis	2	1	0.162275205949816	1
GO:0034230	BP	enkephalin processing	1	1	0.162425303726298	1
GO:0034231	BP	islet amyloid polypeptide processing	1	1	0.162425303726298	1
GO:0022803	MF	passive transmembrane transporter activity	431	58	0.16252986048678	1
GO:0030141	CC	secretory granule	797	89	0.162631018640728	1
GO:0031570	BP	DNA integrity checkpoint	154	21.5	0.162658132795281	1
GO:0061614	BP	pri-miRNA transcription by RNA polymerase II	46	9.5	0.162659106266621	1
GO:0004831	MF	tyrosine-tRNA ligase activity	2	1	0.162682730959333	1
GO:0006437	BP	tyrosyl-tRNA aminoacylation	2	1	0.162682730959333	1
GO:1904528	BP	positive regulation of microtubule binding	6	2	0.162709757634655	1
GO:1990617	CC	CHOP-ATF4 complex	2	1	0.162726451918323	1
GO:0000380	BP	alternative mRNA splicing	via spliceosome	67	11.5	0.162738715423388	1
GO:0044420	CC	extracellular matrix component	49	9	0.16276666879566	1
GO:0051959	MF	dynein light intermediate chain binding	29	6.5	0.162790054701532	1
GO:0060350	BP	endochondral bone morphogenesis	72	13.5	0.162796467568667	1
GO:0045123	BP	cellular extravasation	58	9	0.162859237038905	1
GO:0060440	BP	trachea formation	6	2	0.162865738991026	1
GO:0048524	BP	positive regulation of viral process	105	15.5	0.162904976824346	1
GO:1903896	BP	positive regulation of IRE1-mediated unfolded protein response	7	2	0.162962422328879	1
GO:0032223	BP	negative regulation of synaptic transmission	cholinergic	1	1	0.163239681194713	1
GO:0045212	BP	neurotransmitter receptor biosynthetic process	1	1	0.163239681194713	1
GO:0051276	BP	chromosome organization	1130	132	0.163246804959123	1
GO:0061847	BP	response to cholecystokinin	2	1	0.163354872660473	1
GO:1900454	BP	positive regulation of long-term synaptic depression	6	2	0.163455080480564	1
GO:0005585	CC	collagen type II trimer	1	1	0.163554110992612	1
GO:2001015	BP	negative regulation of skeletal muscle cell differentiation	6	2	0.163681490264944	1
GO:0010795	BP	regulation of ubiquinone biosynthetic process	2	1	0.163832917609859	1
GO:0042364	BP	water-soluble vitamin biosynthetic process	8	2	0.16386138099891	1
GO:0010606	BP	positive regulation of cytoplasmic mRNA processing body assembly	6	2	0.163960615084193	1
GO:1904205	BP	negative regulation of skeletal muscle hypertrophy	1	1	0.163986289193447	1
GO:0031597	CC	cytosolic proteasome complex	8	2	0.164080010887599	1
GO:0004906	MF	interferon-gamma receptor activity	2	1	0.164081165886807	1
GO:1904888	BP	cranial skeletal system development	65	12	0.164134600827887	1
GO:0071695	BP	anatomical structure maturation	161	24.5	0.16415823656418	1
GO:1903209	BP	positive regulation of oxidative stress-induced cell death	15	3	0.164174146626738	1
GO:0006614	BP	SRP-dependent cotranslational protein targeting to membrane	90	11	0.164239722539143	1
GO:0140030	MF	modification-dependent protein binding	127	18	0.164337918796727	1
GO:0099617	CC	matrix side of mitochondrial inner membrane	1	1	0.16444571675747	1
GO:0099634	CC	postsynaptic specialization membrane	97	16	0.164497812548376	1
GO:0044828	BP	negative regulation by host of viral genome replication	6	2	0.164508158181785	1
GO:0003167	BP	atrioventricular bundle cell differentiation	1	1	0.164549098936863	1
GO:0035037	BP	sperm entry	1	1	0.164608115556624	1
[truncated: 20,750 more rows]
