# Supplementary material for: Large-scale placenta DNA methylation integrated analysis reveals fetal sex-specific differentially methylated CpG sites and regions
Source: Sci Rep. 2022 Jun 7;12:9396. doi: 10.1038/s41598-022-13544-z (PMC9174475; doi:10.1038/s41598-022-13544-z)
Supplement: Supplementary file 8 — Supplementary Information 8. [file 41598_2022_13544_MOESM8_ESM.csv]

ID	CHR	Pos	logFC	AveExpr	t	P.Value	adj.P.Val	B	MD
cg02325951	chr14	89878619	0.897490205464618	0.877878040316076	15.6893335139776	3.13768414582863e-16	1.39695973540582e-10	15.9469210441896	0.133903780533565
cg17612569	chr21	27107221	2.08161611282687	-1.86617861002888	12.4517553806062	1.49791177845706e-13	3.33450141002326e-08	13.3847930241575	0.199521626717122
cg03218192	chr17	33914403	-0.533720934922683	-1.65339453181331	-9.79987589304223	5.59895861379665e-11	7.24182453957519e-06	10.347800091037	-0.057148599065383
cg07355069	chr5	43289541	0.978617434191202	3.03178820130194	9.73742847509015	6.50628861198975e-11	7.24182453957519e-06	10.2634594065725	0.0695476320440507
cg07628841	chr2	27851430	-0.885673757281497	-1.81719929409546	-8.71349025222347	8.21363884899926e-10	7.3137525767029e-05	8.78622743119877	-0.0904782976486416
cg03199192	chr15	34491893	-0.889186874633578	2.38697233256934	-8.41368983315336	1.77106308838419e-09	0.000131418784701735	8.31907430221458	-0.078703771690815
cg26355737	chr13	114292172	0.499086903871892	1.10904611417651	8.19734721682732	3.10570416453505e-09	0.0001975316583049	7.9719998696508	0.0767337427136463
cg01904727	chr5	145484705	-0.837968157593043	1.05624051235815	-8.13962617253975	3.61141614312014e-09	0.000200984336904994	7.87798116169216	-0.116322863298485
cg12691488	chr1	243053673	0.941377788339593	-2.13062092363673	7.93858313400295	6.12765645969053e-09	0.000303128356553713	7.54584334965248	0.108849470864517
cg06710937	chr13	23489940	-1.57169680982595	-2.85092652095766	-7.63597275058344	1.37085429360639e-08	0.000610331748599437	7.03224341549494	-0.153915473978585
cg17238319	chr3	16428391	-0.586850370331846	0.3231426508316	-7.35566365764431	2.91836113449005e-08	0.00111977321580003	6.54193687612685	-0.0845975067248047
cg03618918	chr1	160865097	0.504063553813996	0.80226932934003	7.3269143340069	3.1551266066269e-08	0.00111977321580003	6.49086520696964	0.0690014958273747
cg02606018	chr12	10658281	0.352702191144488	-1.42292385444478	7.31378744408916	3.26963114985858e-08	0.00111977321580003	6.46749776909816	0.0515970213983205
cg12204423	chr4	129732568	0.547560524562574	-2.88689713145541	7.26279849052149	3.75590877841051e-08	0.00119443264737423	6.37644528791459	0.037058333381313
cg07852945	chr9	84303915	-0.483981896618356	-3.10929605671819	-7.07179855604342	6.32967081028021e-08	0.00187873069210197	6.0313556128633	-0.0295173336220234
cg08906898	chr20	34319899	0.620747068841847	1.59542301258495	6.90958160972995	9.89027727463658e-08	0.00275209328013356	5.73335709260519	0.0738994596046691
cg16207263	chr14	99413386	0.546820467477838	-1.44467728262243	6.844996936641	1.18223056575345e-07	0.00309619230873382	5.6134769719286	0.0995685920106363
cg13323902	chr5	140090859	-0.411350160266391	-1.55149530528856	-6.73761320845043	1.59199882708611e-07	0.0039377206544182	5.41262059650128	-0.057091679978882
cg10806146	chr8	42356871	0.957500376829128	-1.65777637834962	6.704887470424	1.74351088853651e-07	0.00408550483049593	5.35103175420226	0.0955838124062249
cg15936066	chr8	42356637	0.769596594308503	-1.68885949351821	6.64683299554318	2.0491369959733e-07	0.00456158386673616	5.241346681574	0.0657495642735724
cg14436106	chr9	116817641	0.789723451638698	1.59196204853473	6.5322225902209	2.82125003109737e-07	0.00587556690799603	5.02321985241839	0.109970027892587
cg17561788	chr22	20114683	0.431445894299346	1.17767784994578	6.52196261727644	2.90333929239281e-07	0.00587556690799603	5.00359147814594	0.0587703704823522
cg22846149	chr20	56064151	0.484906158434683	0.240972780815526	6.44632770923835	3.58792234406599e-07	0.00694528167836983	4.85838649267892	0.0829673858017359
cg14030268	chr10	119135296	-0.622620410234312	-3.27648136085243	-6.34578665871383	4.75753131701152e-07	0.00874403769337612	4.66400209639939	-0.0387780839857931
cg12780322	chr4	57334163	-0.522631475761919	-3.08866822560185	-6.33456726247806	4.90995333395631e-07	0.00874403769337612	4.64221561616839	-0.0324900565910773
cg13254934	chr11	13989610	0.79140450661929	0.954625167393635	6.16774136487904	7.85609280512833e-07	0.0134526524565355	4.31606760391406	0.13790815286146
cg13192180	chr17	65717569	0.510178579856758	1.78374890124249	6.15006452273469	8.25822350648967e-07	0.0136175047020716	4.28127258755313	0.0637976669049849
cg21216562	chr9	140045508	0.377034517135056	-2.81587743041553	5.92777341003149	1.54973802589801e-06	0.0246419415675111	3.840021913777	0.0198902811219897
cg08167066	chr2	10220455	-0.538141050436711	-2.32537532286635	-5.91388701001032	1.6120464779809e-06	0.0247488045836778	3.812237354015	-0.0544257410498263
cg02730299	chr5	95047004	-0.587017014055759	2.2005771210929	-5.88681528949199	1.74086327311429e-06	0.0258355715485315	3.75799932546743	-0.0490605802971116
cg26752701	chr19	50529485	-0.350855367343893	-2.51295817973633	-5.85981284747664	1.87967515501539e-06	0.0269957733069661	3.70380668936243	-0.016644849431941
cg22186223	chr17	32690367	0.561110204105863	-1.35345593258161	5.69141094476602	3.03534976632979e-06	0.0422312007176672	3.36380102767181	0.0712449600080975
cg08082389	chr14	60561405	0.338977050420204	-0.41036160811616	5.64684233735433	3.44648210808048e-06	0.0464982655805936	3.27325482522619	0.0331577415466337
cg27068650	chr6	170531710	0.569548645254448	1.57445911401574	5.6234631386147	3.68406501211235e-06	0.0475174308274627	3.22566751513488	0.0586357193763519
cg03691818	chr12	53085038	-0.511039129972965	-2.76158921235315	-5.61860335779731	3.73547926634292e-06	0.0475174308274627	3.21576800729142	-0.0401123214252647
cg06152526	chr16	57290525	0.385652286715849	0.287613206818413	5.57761264706368	4.19882932050113e-06	0.0506044219683527	3.13216568134457	0.0716821959570296
cg09404617	chr7	134232463	-0.367928402718734	-0.439922496560845	-5.57705798493893	4.20547956702091e-06	0.0506044219683527	3.13103317252011	-0.0668832216475432
cg11634496	chr11	70961902	-0.694680219973546	-1.63552591811426	-5.54396836035985	4.62195130221485e-06	0.0532173383840944	3.06341134612462	-0.107488768267408
cg02035330	chr19	36036387	-0.574621225529073	-3.22031542121502	-5.5409691714511	4.66168679973874e-06	0.0532173383840944	3.05727648451733	-0.0262735093107062
cg13798885	chr4	13968277	-0.59097142844486	1.03506270623515	-5.52399284728952	4.89314999722116e-06	0.0533251622354226	3.02253356480858	-0.0588305004044013
cg05175020	chr7	100075402	0.492092606148089	0.430878770422474	5.51956073044375	4.955454966669e-06	0.0533251622354226	3.01345807767823	0.059451013654384
cg25697152	chr12	3067777	-0.351790299835993	-3.42079399376413	-5.51429946540234	5.030449696527e-06	0.0533251622354226	3.00268213957784	-0.0224647461766063
cg03327643	chr1	245836835	0.725758738964016	1.82364182781476	5.50289427342278	5.19695283221309e-06	0.053809007905998	2.97931266035571	0.0788875541072512
cg17858811	chr3	16642995	0.336513406026382	-2.67336084355146	5.4550010058837	5.95866135236685e-06	0.0602935274386538	2.88103478937319	0.0172494034774968
cg03203197	chr16	34587120	-0.609325668867363	-0.616139149496234	-5.39924255303084	6.98760832513712e-06	0.0691338439670566	2.76633399387635	-0.0900338617404574
cg23667127	chr12	1739917	0.461330342976385	-0.979811731554856	5.34497476485465	8.15979211804897e-06	0.077646744431692	2.65441955135519	0.0736914458993054
cg23814743	chr3	49466685	-0.271468609397433	-1.49427883817365	-5.33930498165242	8.29309498145022e-06	0.077646744431692	2.6427115707517	-0.0331285173033328
cg06963709	chr7	155150793	0.385522409783776	0.684173707708674	5.33602348293502	8.371240583804e-06	0.077646744431692	2.63593404165499	0.0470395757037623
cg25304146	chr18	30092971	0.296399333048772	0.0842707599183756	5.31522275809869	8.88402782058902e-06	0.0807213646180131	2.59295068465216	0.0575552936452191
cg19838697	chr10	75007044	-0.42019115909368	-2.55128968425831	-5.29438987247093	9.42912648465964e-06	0.0839607138700033	2.54986327492017	-0.0202481623421847
cg22855020	chr8	42356731	0.746013609820537	-1.17158217700395	5.28474792745312	9.69262065246483e-06	0.0846146777821645	2.52990890037958	0.0761336761641941
cg22744818	chr22	39917833	-0.35304350045321	-1.96621397430397	-5.26348582992239	1.03000006000518e-05	0.0881878128299054	2.48587868398444	-0.0475169604267529
cg19563510	chr17	79881483	0.494634055593828	-0.000613584271592739	5.23336804327182	1.12260857920374e-05	0.0943033569119036	2.42344649387196	0.0808409141522256
cg09211429	chr20	6748710	-0.335505119873518	-1.11201032751365	-5.22549589822395	1.14815807671961e-05	0.0946635072068714	2.40711608153082	-0.0409719064717396
ch.6.775158F	chr6	31928720	-0.394774199659106	-3.08854699879263	-5.20693297277696	1.21073100711498e-05	0.0980075743614058	2.36858890014729	-0.0244772854081013
cg06759085	chr2	191555076	0.458104740337998	0.50440549905064	5.17482233577374	1.3271268764731e-05	0.105511326418456	2.30188129436539	0.0754112027587298
cg22686124	chr1	245836513	0.756438540299559	2.74751444959995	5.15246808144477	1.41469776399131e-05	0.11050030499723	2.25539668658407	0.0465775355928857
cg20810195	chr1	86970291	0.619180976143537	0.688908791683251	5.12365017543497	1.53616111001641e-05	0.114627555058672	2.19541841985928	0.109774503174038
cg21148594	chr14	65704156	0.38029745108789	-0.929846924362704	5.1140149919441	1.57905284413311e-05	0.114627555058672	2.17535195637496	0.0434904915929655
cg02006756	chr3	106580512	-0.472909984297108	3.43283325713265	-5.11375928202383	1.5802073026141e-05	0.114627555058672	2.17481932228829	-0.0140499850452012
cg03986557	chr1	202430474	-0.553460991952174	2.59581877989444	-5.11186665136993	1.58877824710121e-05	0.114627555058672	2.17087690599621	-0.0423038587647656
cg18675735	chr10	13425015	0.458187677229099	-2.18510625939719	5.10554107928568	1.61776245557931e-05	0.114627555058672	2.157698756084	0.0204514875614933
cg21155767	chr14	95374525	0.398588476049764	1.07118860774999	5.10462248979197	1.62201517647373e-05	0.114627555058672	2.15578482180048	0.0437205064353285
cg01882871	chr17	32575548	0.948339459799871	0.82739936345731	5.07594325769571	1.76055463824944e-05	0.122474083756471	2.09600186841487	0.137555753013182
cg18173184	chr12	6718378	-0.316988585943877	0.362299088183639	-5.05912483256831	1.8472300316745e-05	0.126526731492634	2.06091846496867	-0.0397902025111992
cg00739353	chr12	38546326	-0.415947752141024	2.15954589325637	-5.04456884134241	1.92567592022329e-05	0.128345526563655	2.03054020781868	-0.0437580140407665
cg12696488	chr11	14128237	0.702146614505894	1.45777301793663	5.04256464160367	1.93673430019914e-05	0.128345526563655	2.0263564347873	0.114410261580705
cg10334916	chr2	241508098	0.411889200530479	-1.81502832078701	5.03678151196251	1.96899979677174e-05	0.128345526563655	2.01428276525497	0.0399030152290999
cg11408632	chr1	4856487	0.500777714096682	0.743885751277608	5.02903023475637	2.01308877016404e-05	0.128345526563655	1.99809695498381	0.075752609512685
cg00400614	chr7	41745354	1.11365237422708	-1.73854849187129	5.0281910408462	2.01792077163107e-05	0.128345526563655	1.99634437887345	0.0739388208451245
cg14178765	chr6	94784731	-0.512965254205355	-0.2938969732796	-5.00135081075225	2.17871995479042e-05	0.136621084263633	1.9402693825618	-0.0940730215542832
cg24117315	chr1	6988185	0.384909202802669	0.439071570600021	4.9863321764399	2.27420795849407e-05	0.140628176011213	1.90887429990603	0.0536091055459045
cg23120345	chr4	109515707	0.372249849722103	0.669891733604745	4.9320653238372	2.65534532512591e-05	0.158712437770523	1.79533351209335	0.0584736442144155
cg01852585	chr4	106817015	-0.321800216613149	-3.53159844831031	-4.93032038460601	2.66860407425563e-05	0.158712437770523	1.79168013348241	-0.0119451443339862
cg17152524	chr6	170531229	0.41151592383106	0.226490215304985	4.92908740794386	2.6780124780112e-05	0.158712437770523	1.78909856064762	0.0525185062825402
cg11841231	chr2	205543309	0.372698734219704	1.99614448372598	4.91895589890579	2.75658444718058e-05	0.158712437770523	1.76788268727046	0.0429340208388924
cg01936977	chr16	1664571	-0.369866680475996	-1.98653441638241	-4.9162832860878	2.77769119287771e-05	0.158712437770523	1.76228528344749	-0.0233319214750481
cg01397141	chr15	79502137	0.416163902310767	-2.67082003811442	4.91592269624132	2.78055122099205e-05	0.158712437770523	1.76153005376437	0.0343868314729287
cg20513976	chr20	62367893	-0.380429354017513	4.03183634345675	-4.91106752634663	2.81934700270734e-05	0.158889831967767	1.75136064832092	-0.0115745321117757
cg00026909	chr1	58089001	0.534306329875403	-0.617071649217693	4.90544292589955	2.86496558858634e-05	0.159442497418802	1.73957824854913	0.103445146504638
cg22193912	chr17	79881523	0.513239053582708	0.636236727005798	4.89623240772638	2.94126089378945e-05	0.160666035680184	1.72028092261528	0.0931969823891153
cg06898830	chr1	86861147	0.569200675340015	-0.516554235976593	4.88669999670392	3.02235376002296e-05	0.160666035680184	1.70030514246529	0.0830682921829853
cg02561726	chr2	183943938	0.779672236712093	-1.58744026901219	4.88547976289831	3.03289383368948e-05	0.160666035680184	1.69774777199424	0.085908188509739
cg17592734	chr19	52074501	1.569277779576	-1.69049550815216	4.88473159208908	3.03937443776404e-05	0.160666035680184	1.69617972040898	0.133678998917286
cg15957055	chr3	62861055	0.552140551517061	-0.114589678556944	4.87822761444774	3.09629553336599e-05	0.160666035680184	1.68254734562777	0.0792617523733694
cg26022064	chr7	98739782	0.416508761120998	-0.284358859403636	4.87003772923215	3.16948323757877e-05	0.160666035680184	1.66537869960848	0.0587988529602737
cg20696478	chr19	52074483	1.79814000253698	-1.85271864930316	4.86949782065334	3.17436812093482e-05	0.160666035680184	1.66424677630078	0.129154811741205
cg10938486	chr16	20420716	0.309676815078953	0.80639052134436	4.8693567173041	3.17564600419034e-05	0.160666035680184	1.6639509497977	0.0557010401776001
cg20712263	chr12	131438527	0.418190085845683	-2.62628846412048	4.86489440825647	3.21632355923285e-05	0.16089568258895	1.65459518115011	0.0241151858076137
cg16185125	chr7	41745376	0.978636535604514	-1.83733458122064	4.8469065630975	3.38562413467757e-05	0.167483064137905	1.61687316874059	0.0660278398244715
cg10308810	chr10	49514273	-0.436277163486696	-2.32182084362793	-4.83767675683758	3.4759082019668e-05	0.170059763701061	1.59751246571149	-0.0366604562951739
cg01440070	chr16	32895392	0.523149215737095	1.21617341679941	4.82886818035501	3.56430495983872e-05	0.170620539725543	1.57903227470811	0.081120680002076
cg12575434	chr11	14214472	0.526513439920267	1.59930528542119	4.82451296850931	3.60883362371903e-05	0.170620539725543	1.56989405678396	0.0726499992361385
cg19211484	chr3	16650168	-0.556056809194132	1.27730745987758	-4.8223331908026	3.63132754608865e-05	0.170620539725543	1.56532012591245	-0.0568502266986249
cg27406823	chr2	236164597	0.538933161637596	-1.26176445808462	4.81802362585409	3.67621082475193e-05	0.170620539725543	1.55627664709944	0.0836569819406348
cg20284629	chr1	47911019	-0.288797131203164	-2.76521808086932	-4.81713349286491	3.6855499286585e-05	0.170620539725543	1.55440864812866	-0.0185321265820351
cg15509705	chr14	95047720	0.492867320173328	-2.67676536752633	4.81412338700102	3.7173065795287e-05	0.170620539725543	1.54809154293537	0.0279733300073676
cg15817705	chr1	209406063	0.449844075290539	0.783691523018068	4.79723914390993	3.90054700116244e-05	0.176394074973163	1.51265178466625	0.0750171966440893
cg17782025	chr3	23958698	-0.370653842664145	-3.36086844407011	-4.79447817132444	3.93135418519451e-05	0.176394074973163	1.50685561161496	-0.0110641592186697
cg09212372	chr5	135188170	-0.400619292468258	1.80747545148431	-4.78610173183422	4.02630768945568e-05	0.176394074973163	1.48926920249138	-0.0433707038556017
cg06686156	chr16	20420222	0.28260577424257	-0.379096618092005	4.78529549804496	4.03556642344486e-05	0.176394074973163	1.48757638561808	0.0316496219737475
cg18174654	chr2	87019612	-0.454872057207376	-0.402922474898579	-4.78480651861761	4.04119214034917e-05	0.176394074973163	1.48654968474739	-0.0419980832599066
cg14503564	chr4	16723393	-0.594299477561614	-0.910307064523508	-4.77283140992175	4.18142623678404e-05	0.179186180498585	1.46140338574214	-0.0652624071363269
cg09132619	chr6	16576166	0.44810806760284	1.60354973114014	4.77247672958138	4.18565265977559e-05	0.179186180498585	1.46065853046298	0.0685778744381105
cg14178541	chr1	165436588	-0.369165744577979	0.00270382514428073	-4.76656089151059	4.25677608222659e-05	0.180495414031326	1.44823425646278	-0.0468628821369013
cg21189492	chr8	42395162	0.416344539322277	0.462181101492889	4.76207218064021	4.31154225896754e-05	0.181092909862031	1.43880648536518	0.0499039806746694
cg17091301	chr2	133171381	-0.703512381325541	0.298139676951547	-4.74944972876596	4.46932948271826e-05	0.185965875915498	1.41229200069731	-0.0822036681352574
cg20320946	chr11	66838046	-0.224868669050104	1.14629547956214	-4.74156409136244	4.57080294431605e-05	0.188427119154481	1.39572528029588	-0.0369385702493708
cg22099441	chr6	170531660	0.588229630095471	1.61476816065118	4.73394744807163	4.67098766470782e-05	0.190790562209286	1.3797220706639	0.0537501758321561
cg12198769	chr2	98262341	0.352154248435836	-1.56634875301891	4.72789051214641	4.75221182646579e-05	0.192343613579918	1.36699484342562	0.0305352193156713
cg22960133	chr10	3457118	0.383737124777766	1.03962351982263	4.71182175457998	4.97455833877489e-05	0.199529086809852	1.33322564386138	0.0478400232968214
cg08602500	chr7	157996648	-0.478535191587426	-0.513602201050378	-4.70567005012049	5.06238961119977e-05	0.200499744569577	1.3202959225325	-0.0428934495275364
cg01769468	chr1	86888585	-0.290096413837069	2.46875984623902	-4.70383918811813	5.08882600430398e-05	0.200499744569577	1.31644762768263	-0.0172199421959023
cg14753385	chr11	70476422	-0.216396848420584	0.668689532967664	-4.69498872908382	5.21856653541427e-05	0.203807911657644	1.29784376112348	-0.035677878434804
cg23018755	chr17	79881529	0.509638973064221	0.80089315358414	4.68959855180009	5.2991860335292e-05	0.205156835291119	1.2865126523579	0.0848624471517961
cg00460049	chr1	66998806	0.525232864474615	-0.539582290108514	4.67754488522145	5.48397182850474e-05	0.20975557611912	1.26117153929333	0.0902964550372701
cg11559198	chr2	232348794	-0.330697206798788	1.294728105637	-4.67429374896277	5.5348986880359e-05	0.20975557611912	1.25433599792608	-0.0348389652247142
cg11643285	chr3	16411667	-0.230673020511956	-0.684547233401195	-4.67274588986069	5.5593095507965e-05	0.20975557611912	1.25108154036122	-0.0510033539819958
cg11228005	chr3	197477097	-0.297594865929048	-1.49784430263104	-4.66799564023955	5.63489366268707e-05	0.210180453701438	1.24109360432226	-0.0474679943511498
cg04737993	chr17	43246622	0.339720105816902	1.60843304201876	4.66612194875761	5.66498684788927e-05	0.210180453701438	1.23715384285362	0.0112592796908714
cg00886812	chr6	127664739	-0.515836412499134	-1.38875622836308	-4.662425065292	5.72483078671346e-05	0.210645385360377	1.22938031980667	-0.0372326905519956
cg08330217	chr20	57982969	-0.316584211913105	1.76711451351723	-4.65745962866144	5.80619806881785e-05	0.211888156081892	1.21893900554843	-0.0197703783542835
cg06760518	chr2	237087777	0.472440397024552	-2.62576002512924	4.65380136684206	5.86687832966423e-05	0.212361916254724	1.21124615016271	0.022118255338405
cg07539108	chr2	144500981	-0.819584143161431	0.856699462485147	-4.64789250471079	5.96622156519553e-05	0.214216223004545	1.19882011034002	-0.0984426578837444
cg03603381	chr15	38857474	-0.321717264510324	-2.18209193391452	-4.64418994371158	6.02931998113821e-05	0.214749907360188	1.1910335308402	-0.0185974093073062
cg13080379	chr1	119527156	-0.361535749845832	0.755069049447872	-4.63895837520983	6.11960573834139e-05	0.216235783081298	1.18003105689365	-0.0268009732089627
cg05588508	chr3	120007636	0.445722979018434	1.34132022538719	4.62775747771944	6.31744432256475e-05	0.216756468237379	1.15647321931704	0.0714994114965188
cg08154887	chr6	168081999	0.445841708009333	1.58374731776409	4.62737148828942	6.32437387659377e-05	0.216756468237379	1.15566137231239	0.0276358580988
cg08129093	chr11	17803389	0.49178089715154	1.47433874617072	4.62558544184709	6.35653652769932e-05	0.216756468237379	1.15190477682356	0.0654705296317084
cg16718678	chr11	64490633	-0.382360322845717	-3.06501724005259	-4.62427037060852	6.38032164188933e-05	0.216756468237379	1.14913875843223	-0.0175124083245539
cg02335912	chr16	20709100	0.518540748753152	2.03724092899252	4.62017437018397	6.45497132640928e-05	0.216756468237379	1.14052341179772	0.0414850857414033
cg08486903	chr7	98739496	0.433260004084605	0.154210168683692	4.61956805452718	6.46609480219492e-05	0.216756468237379	1.13924809674748	0.0672759739986188
cg02020483	chr8	53012600	0.385938754853276	-0.0684200412863458	4.61738484747155	6.5063056570307e-05	0.216756468237379	1.1346559361726	0.0881841362969724
cg06501803	chr2	48668145	0.247703943848843	-4.23403000397211	4.61643791890989	6.52382344544466e-05	0.216756468237379	1.13266414794588	0.00759725967751556
cg12278467	chr5	87971573	0.745961474097197	-0.864969661845392	4.6137441665557	6.57391297242462e-05	0.216802780265399	1.12699799956391	0.121924117491823
cg17112382	chr10	21676930	-0.321928775105385	2.28336858394627	-4.6104033503474	6.63656458167205e-05	0.217259653165591	1.11997067759523	-0.0281932889613148
cg03421236	chr16	49486155	0.446737643202965	-1.3680688738301	4.60399137031888	6.75847433343102e-05	0.219419102948464	1.10648290653529	0.076422251800312
cg17588812	chr2	241689985	0.51236794499227	1.13684154226482	4.6017767029643	6.80109523536411e-05	0.219419102948464	1.10182419756498	0.0711821856109663
cg05012239	chr3	195447691	0.525285870049554	0.140680582054609	4.59502652351899	6.93265222101288e-05	0.222054346894918	1.08762443170316	0.0552521597204254
cg26104551	chr2	27851776	-0.391173166705104	-2.75364746665265	-4.58960442592398	7.04015035956839e-05	0.222215969396378	1.07621814352138	-0.0473379144222828
cg03287987	chr3	44724736	-0.553093322270806	0.872841365584263	-4.58888580981335	7.05452105502724e-05	0.222215969396378	1.07470639614335	-0.0785034015444558
cg17471527	chr1	217671559	-0.446675596558078	1.51960174659115	-4.58724549618059	7.08743265223614e-05	0.222215969396378	1.0712556651176	-0.0473449699930045
cg00149473	chr10	94459330	0.593316633029666	-0.790188495620823	4.5782979760038	7.26965525466998e-05	0.225800486685807	1.05243239542552	0.06421032895913
cg09779044	chr11	46864195	0.391377613823614	1.95613490415504	4.57667551560881	7.3031916991052e-05	0.225800486685807	1.0490190986735	0.0444827507374211
cg22126820	chr1	38672629	0.450762156123688	1.2186183500989	4.56871299605272	7.47001379427865e-05	0.227757177196759	1.03226749044193	0.0652371389997636
cg09254350	chr11	2574026	-0.523094972429728	2.01003170939511	-4.56757076286992	7.49425233166501e-05	0.227757177196759	1.02986442237497	-0.0416142233724304
cg27054162	chr16	54628834	0.469821884340537	-1.65632105926962	4.56532221885099	7.54219508133735e-05	0.227757177196759	1.02513384126333	0.0369554642653303
ch.16.71869236F	chr16	73311737	0.350545401878896	-3.86063907674049	4.56397328157226	7.57110242691711e-05	0.227757177196759	1.02229587853417	0.00866442857294773
cg11591485	chr3	124839640	-0.389984980602159	1.45218896743144	-4.56126256956202	7.62952461556732e-05	0.227974291902207	1.01659291939163	-0.0305174805361662
cg06705685	chr2	8116961	-0.798383880747851	0.465109816547374	-4.55608701548883	7.74231332738021e-05	0.229802182641081	1.00570419052587	-0.0869116886614534
cg14740417	chr8	139600915	0.353502887553873	-0.561569954241467	4.54788590912613	7.92442865850745e-05	0.233649942207993	0.988449878525225	0.0285690343453914
cg02205445	chr2	144648543	-0.431633278151144	-0.907399268369836	-4.54266769464064	8.04250791818671e-05	0.23392161864233	0.97747117988887	-0.0491117627946817
cg17078152	chr3	19191785	-0.542930352845673	0.487018182621836	-4.54143829954127	8.07057973661183e-05	0.23392161864233	0.9748846245516	-0.0650184373515351
cg01543184	chr17	79881543	0.54113980348008	0.957509925868029	4.53860515054819	8.13564152117713e-05	0.23392161864233	0.968923881617497	0.0924547191036122
cg04777352	chr8	20208197	0.421194115803829	0.65699436707571	4.53407009614018	8.2408696869997e-05	0.23392161864233	0.959382430650509	0.0546697013044101
cg01432902	chr1	3478216	0.413298472575922	1.25712356111866	4.52897225859111	8.36076625389056e-05	0.23392161864233	0.94865690494828	0.035117681432964
cg03495498	chr14	97878346	0.539230652005277	-0.0236842755570005	4.5247542343755	8.46127521467344e-05	0.23392161864233	0.939782449422812	0.0966416417638828
cg02007217	chr2	133176249	-0.902581601467556	0.680362670056001	-4.52315370100207	8.49972579844963e-05	0.23392161864233	0.936415030720985	-0.111625408690238
cg06651563	chr21	15309846	-0.499345254443714	2.5251460522764	-4.52176434966122	8.53324328458752e-05	0.23392161864233	0.933491926945157	-0.0359823821998947
cg03248158	chr4	122632918	0.439234678709077	-4.1559620836667	4.51731507894196	8.64146311227001e-05	0.23392161864233	0.924130968503879	0.0103073128117383
cg21782315	chr6	170531847	0.476422182224034	-0.275926547172434	4.51509950075598	8.69585846747942e-05	0.23392161864233	0.919469555780824	0.0632022390023016
cg26101277	chr17	32690412	0.562739259975778	-2.73719921275775	4.51340067745665	8.73779632154236e-05	0.23392161864233	0.915895363279346	0.0405619275775506
cg00171421	chr10	79396127	-0.517287391381727	-0.656596629760344	-4.51255436444321	8.7587634218278e-05	0.23392161864233	0.914114788540811	-0.0758509157028863
cg05981034	chr17	1366164	0.395026309070468	-1.65475329436167	4.51181068805493	8.77722884982154e-05	0.23392161864233	0.912550154342235	0.0463131639828457
cg18905668	chr11	18388147	0.384724247199131	0.8922097167717	4.5080104053617	8.87219298138384e-05	0.23392161864233	0.90455469210007	0.071128098343165
cg10201483	chr6	56717102	0.304443303711798	-3.83349604675436	4.50665042406362	8.90642370672162e-05	0.23392161864233	0.901693420023534	0.0136577586606517
cg20001810	chr12	52829316	0.346633763293038	0.00224822627332275	4.50410755204398	8.97077894035954e-05	0.23392161864233	0.896343472977417	0.0697189873485937
cg18329931	chr19	17858255	0.428954278152962	-2.10513985720903	4.50377683719027	8.97918245801902e-05	0.23392161864233	0.895647683732938	0.0413658750900587
cg17181958	chr19	42364661	-0.315692276652266	-3.95213260904296	-4.5031546191524	8.99501424745466e-05	0.23392161864233	0.894338603487046	-0.0115368247930746
cg01225095	chr12	32909323	-0.340495176998743	-3.06749979897827	-4.50271976147091	9.00609521916801e-05	0.23392161864233	0.893423710208257	-0.0256359585318666
cg13631318	chr11	13987766	0.432573144928785	-0.718528846282698	4.49958218747681	9.08644783841302e-05	0.23392161864233	0.886822616343008	0.101118104797183
cg09655253	chr6	39895417	0.694019402036838	1.96002401029125	4.49874928501137	9.1078972292954e-05	0.23392161864233	0.885070292034012	0.0569638079975494
cg23445114	chr17	3884849	0.373001573812556	0.532976142048483	4.49855317220317	9.11295492623541e-05	0.23392161864233	0.884657695226411	0.0395709456603748
cg02474563	chr10	134442032	-0.332730123517759	0.575286860304642	-4.49742599642757	9.14207844296424e-05	0.23392161864233	0.882286261561285	-0.0173318668562845
cg01211137	chr11	13993807	0.372407763881975	1.45087909192211	4.49345592088872	9.24539124709572e-05	0.234699501936808	0.873933775135588	0.0669523375989158
cg06642617	chr2	73461528	0.939850156215106	-3.67180868959839	4.49221536876047	9.27791032318363e-05	0.234699501936808	0.871323841331824	0.0570206105118085
ch.2.66207210F	chr2	66353706	-0.215635149805614	-1.53051888424061	-4.485553525957	9.45448567727657e-05	0.235382572536153	0.857308471361588	-0.00576731643225648
cg20178924	chr10	92680146	0.294236848593638	1.53844194212844	4.48500913812379	9.46906107127015e-05	0.235382572536153	0.856163184189479	0.0185781528753333
cg19025034	chr19	49198900	-0.266124086070207	2.45464062718764	-4.48307224561424	9.52109979906892e-05	0.235382572536153	0.852088349904752	-0.00746125246626883
cg12523526	chr5	2756005	0.330773153164536	0.95278360933706	4.48176454364017	9.55639392519275e-05	0.235382572536153	0.849337219855486	0.0514271418471426
cg03387930	chr20	56725833	0.394299695874424	-0.947958872755328	4.48106186973748	9.57541213296888e-05	0.235382572536153	0.847858946218127	0.0431718317849777
cg15371801	chr2	232348684	-0.424354639925107	1.5952424257657	-4.47688686916862	9.68918533469215e-05	0.235382572536153	0.839075717986848	-0.0423082320282882
cg19711782	chr3	50395925	0.254312349821712	-1.51114911344868	4.47595621721769	9.71472833864563e-05	0.235382572536153	0.837117859749624	0.0178904878534808
cg10655396	chr19	1077244	0.380705182424057	0.169604804061858	4.47547858796016	9.72786338139618e-05	0.235382572536153	0.836113050046468	0.0427889911165937
cg16527095	chr12	54383678	0.369618061402186	-3.35415221045247	4.47300928772604	9.79605113602238e-05	0.235751237123237	0.830918301390873	0.0158042497861795
cg09183316	chr12	58238232	0.449969992968434	-1.79664757952049	4.46463817196729	0.000100307507293884	0.239697665931774	0.813308068457257	0.036499418121428
cg05937818	chr6	168391643	0.372393132827301	2.32875025170528	4.46194845531485	0.000101073362287007	0.239697665931774	0.80764986582354	0.0107250888189488
cg00989002	chr16	52225569	0.420312059958702	-1.37014742486733	4.4612809165523	0.000101264327754189	0.239697665931774	0.8062456130391	0.0243577260802103
cg15269516	chr11	125037284	0.304278153293673	-1.83261253221328	4.45957533768814	0.000101753871930967	0.239697665931774	0.802657729661582	0.0352724424798505
cg21441674	chr8	56805218	-0.558095959322091	-0.0295886872475585	-4.45585112365611	0.000102830966637938	0.240960015613384	0.794823510060252	-0.0725110271726291
cg04720330	chr11	2949813	0.380192046420158	-0.149806251441332	4.45271481355672	0.000103746772982054	0.241833184644346	0.788226107352155	0.0532158982534154
cg26136722	chr14	96508538	0.659490469872605	1.59844115777686	4.44618413485705	0.000105679704592849	0.245055823327231	0.774488798295418	0.0706194229598913
cg03885098	chr1	207991780	0.706788526470076	2.89930661187963	4.43954674777977	0.000107680707834786	0.248350234214539	0.760527527430634	0.0188336307467193
cg00018828	chr16	1245911	-0.279248618290099	-0.629469763533485	-4.43690401288027	0.000108487812887138	0.248350234214539	0.754968872182321	-0.0545165782882988
cg00499838	chr20	61148684	0.519336593835785	-2.25649284587602	4.43483171651351	0.000109124884769052	0.248350234214539	0.750610123629534	0.0488982666994607
cg00855262	chr19	21649132	0.242302665083986	1.64852536802125	4.43416164845037	0.00010933166952529	0.248350234214539	0.749200753061428	0.0283560194825621
cg04190002	chr22	51113604	-0.251388448892116	-0.888038705270791	-4.4316286486027	0.00011011686625503	0.248864117736368	0.74387308606812	-0.0444088269946893
cg25084878	chr5	127873711	-0.340672846385988	-3.80326447841733	-4.4263344998957	0.00011177603104592	0.250257252833798	0.732738167718028	-0.0110128003600676
cg17835678	chr6	30228254	0.40110361780006	0.311266836624394	4.42516951096561	0.000112144438306376	0.250257252833798	0.73028795758401	0.0391666276659971
cg11983196	chr1	98518557	-0.460686581280787	0.0654473904823087	-4.42409897771282	0.000112484033818776	0.250257252833798	0.728036424306227	-0.0445034100725563
cg03460682	chr2	219646316	0.479919883637979	-0.483163057409524	4.4225359367097	0.000112981689545828	0.250257252833798	0.724749084387011	0.0632563157094869
cg15385254	chr17	79318066	0.612147885973514	-2.63203154111409	4.42005165964012	0.000113777139334884	0.250771574132066	0.719524303563347	0.0518212057748872
cg00085448	chr12	113416442	0.272435542343726	-0.896896586949688	4.41328726470323	0.000115971222153129	0.25359071640174	0.705298318452135	0.0471237482541337
cg03166508	chr10	89453226	-0.422635091090064	1.55627440609328	-4.41260332405858	0.000116195377893974	0.25359071640174	0.703859984795788	-0.02676175492823
cg16397794	chr10	28032282	1.39075874355247	-2.89597182024838	4.41021367656246	0.000116981931544982	0.25406192957296	0.698834593281203	0.0790456195880135
cg18449135	chr19	48833062	0.266998977230749	3.00032822817056	4.40690645495649	0.000118079192582759	0.254557715450026	0.691879713993058	0.0142064269764893
cg26379383	chr20	61148408	0.789209199748596	-1.92119497088841	4.40608373417193	0.000118353728714243	0.254557715450026	0.690149612582956	0.0950727536807888
cg22117014	chr7	120662793	0.345320421590177	3.3504547221247	4.3979650266198	0.000121096935171838	0.259205660948104	0.673077398896913	0.0119420148739825
cg07561442	chr2	24163383	0.375386128014863	-3.77882927185754	4.39039468525754	0.000123711414472076	0.263534908857692	0.657159388765519	0.00912697456693159
cg05358758	chr12	52947004	0.660000137402009	0.329070610734957	4.38656905736099	0.000125053759427891	0.26512587986898	0.649115734206126	0.101885497373276
cg09574363	chr5	147693779	-0.468695815018751	0.93424311697979	-4.38351846491466	0.000126134461013268	0.265168998824771	0.642701855743866	-0.0597218313058173
cg23691894	chr10	111765904	0.404088062887074	0.411492325355177	4.38286126611301	0.000126368485055282	0.265168998824771	0.64132011829398	0.0833806691951601
cg03943115	chr1	153014367	0.55661051557409	-1.76967555305577	4.38148244002454	0.000126860870467805	0.265168998824771	0.638421213587771	0.0799383209154509
cg25406138	chr4	147560770	0.524479318995355	0.430991115612086	4.37877697556253	0.000127832518582114	0.265951373472565	0.632733240658303	0.0767089573611346
cg14893128	chr20	32077794	-0.343311200200998	-3.0559031622764	-4.3759445514781	0.000128857639772812	0.266134587028042	0.626778513109813	-0.0185661688205993
cg00318573	chr20	61993118	0.285357444590262	-0.243890440929746	4.37523393072978	0.000129116101698165	0.266134587028042	0.625284571350294	0.0316899741424941
cg10379951	chr1	214776326	0.405266372477029	-4.03037111776698	4.36892691305135	0.000131432598673229	0.26966092894606	0.612025779034652	0.0120912874822834
cg10336309	chr3	16481756	-0.279801256144615	1.16686139823585	-4.36570595873773	0.000132631403641399	0.27087226389552	0.605254940557121	-0.0242236980304275
cg26187876	chr2	191514902	0.616593551661282	-2.12610294462927	4.35998696814606	0.000134786615177511	0.272716058410653	0.593233516674914	0.0725996061909974
cg07431106	chr17	32561989	0.579689236442191	2.31373325512716	4.35870495961413	0.000135274466853587	0.272716058410653	0.590538817096519	0.0595695831554186
cg12698626	chr17	32581466	0.615733815807105	-0.132140711582407	4.35844963266591	0.000135371836190545	0.272716058410653	0.590002140960799	0.112074073749805
cg27312727	chr5	77590915	0.507754078143838	-3.21027180687048	4.35618876624741	0.000136237045942495	0.273222781957286	0.585250055421129	0.0337783958783786
cg10902717	chr5	178368620	0.432154389697732	-0.347747886555747	4.34941032972262	0.000138863937903429	0.273271540331397	0.571003302893456	0.0679042376183779
cg22626169	chr6	6890951	0.389171531902205	0.297478308027674	4.34851204416687	0.000139215787685199	0.273271540331397	0.569115394826476	0.0664567037708822
cg06175243	chr3	32443207	0.712884557481165	-0.759229648688554	4.34818790979921	0.000139342963945503	0.273271540331397	0.568434173422385	0.0980974211743644
cg24435741	chr11	10471371	-0.265000438688596	1.17180849792487	-4.34673343822526	0.000139915048870117	0.273271540331397	0.565377396616467	-0.0170231388559499
cg27645294	chr17	21795257	-0.596300042059642	-0.424747230539062	-4.34340875679893	0.000141231461942217	0.273271540331397	0.558390316193794	-0.0888236083532743
cg10725861	chr19	7983606	0.350534958536362	-0.802810180390545	4.34260365803717	0.000141552076428187	0.273271540331397	0.556698381108154	0.052960798296382
cg10909080	chr17	79881468	0.325491141934716	-0.0819149760975578	4.34204348653358	0.000141775577256118	0.273271540331397	0.555521176847177	0.0567206555336105
cg18049638	chr6	28733695	0.712818842348112	-0.161259292529145	4.34186240337733	0.000141847901451318	0.273271540331397	0.555140631128042	0.120400528802705
cg17628660	chr20	5097219	-0.376325852367271	2.34999762576446	-4.34081971091443	0.000142265059532918	0.273271540331397	0.55294943293995	-0.0242965051989846
cg08292519	chr4	117374476	0.190281757030312	1.1995595711244	4.34048492307696	0.000142399257348916	0.273271540331397	0.552245888871846	0.0300880224198651
cg06395652	chr10	55568997	-0.671137585202739	-1.10852239766239	-4.33708539557752	0.000143769034351972	0.274716092163884	0.545102080111515	-0.0571507879378275
cg09322259	chr6	106434131	0.356628607579471	0.297884928711871	4.33180577667542	0.000145922181940564	0.276776068661728	0.534008050307908	0.0667667203616221
cg16764236	chr17	32611290	0.653053145223916	-0.292843211476708	4.3307759471715	0.000146345863639429	0.276776068661728	0.531844166427832	0.0761445540719344
cg27358469	chr18	55107176	0.574528907884607	-0.83347876814202	4.32988816504005	0.000146712079879987	0.276776068661728	0.52997877730628	0.0720566079160437
cg19788308	chr3	32443454	0.815427916160128	-1.09941885541444	4.32779337838455	0.000147579782085444	0.277238272489795	0.525577344302286	0.103574436628513
cg15242449	chr6	17016484	0.523097296866714	0.17018026644077	4.32463238456189	0.0001488987233476	0.278540712642095	0.518935902505889	0.0830032346790068
cg21254083	chr11	119598909	0.38668059503704	-4.17967512202087	4.32192089153887	0.000150039370976049	0.279500120275969	0.513239120866075	0.00931442237985492
cg00234261	chr7	151106082	0.466128108003421	-1.50255313590414	4.32018935343387	0.00015077228590801	0.279695154716518	0.509601314214158	0.0385227982906549
cg01369479	chr2	134532341	-0.526696150271405	1.45193773092479	-4.31627504496432	0.000152442153928467	0.28095973225012	0.501378032288526	-0.0388960012268019
cg24016844	chr1	111506641	0.33295162077789	-3.24647793811926	4.31225736326104	0.000154175095975732	0.28095973225012	0.492938064712356	0.0198536603625062
cg04024800	chr12	4256014	0.429210522034552	0.699178272577351	4.3119077228984	0.000154326821969412	0.28095973225012	0.49220359663314	0.0607895338233585
cg15908367	chr7	100075396	0.42097079941769	-0.0127237528208076	4.3110944984863	0.000154680289634247	0.28095973225012	0.4904953206237	0.0587939565677406
cg14894216	chr11	65794352	-0.389122744456601	-0.196709614102146	-4.31059929227329	0.000154895921920798	0.28095973225012	0.48945509029362	-0.0656070267222491
cg04102734	chr1	209406725	0.30292930341343	2.96899825695323	4.30980978598997	0.000155240317446497	0.28095973225012	0.487796668969104	0.0203595667654825
cg10984252	chr10	115439257	-0.291299478936593	-4.3726461691758	-4.30731768515137	0.000156332375227988	0.281790688659939	0.482561939500628	-0.00598243658865082
cg22902550	chr5	136340060	-0.26403459877415	-0.250947545783849	-4.30161712368871	0.000158858977616073	0.284675604014381	0.470588489989233	-0.052181492399164
cg03023891	chr10	73768169	-0.393134627122616	2.91276686353048	-4.29366780227753	0.000162449637748423	0.284675604014381	0.453893521039002	-0.0230663127350167
cg16688437	chr2	208632990	0.694075634370622	-1.49943074824998	4.29323159682808	0.000162648969007316	0.284675604014381	0.452977474139998	0.0646935042740696
cg13944505	chr1	187460781	0.417175783000747	-0.317232921181329	4.29266402134184	0.000162908693097031	0.284675604014381	0.451785555144885	0.02713352163602
cg11584936	chr1	151009588	0.366541214250052	1.55362677369081	4.29215246942609	0.000163143131044352	0.284675604014381	0.450711296039331	0.0218503723301049
cg12037593	chr17	57700024	0.375002323890968	0.0814522796692147	4.29178461482794	0.000163311919883328	0.284675604014381	0.449938806819435	0.0643200073801155
cg12346881	chr5	150283885	-0.50722655070117	2.05255189233154	-4.29144084447216	0.000163469813404939	0.284675604014381	0.44921689831603	-0.0512179830322126
cg08962216	chr16	29189042	0.476960430360405	0.673457759557055	4.29002706603518	0.000164120745059729	0.284675604014381	0.446248044036003	0.0723133660538096
cg13083810	chr6	31139156	0.438740909394785	1.33590928377294	4.28821744681046	0.000164957660311936	0.284675604014381	0.442448046737684	0.0435737092087006
cg26561631	chr15	99966833	0.187432008052989	-0.234725649977272	4.28747352940736	0.000165302927572443	0.284675604014381	0.440885936467104	0.0119813230012928
cg16430510	chr11	35639686	-0.388883128202339	-2.97274595038419	-4.28739092020217	0.000165341312121699	0.284675604014381	0.440712471231508	-0.0150971830464285
cg17859448	chr1	101703749	0.517315390203764	0.224753825789065	4.2868223753154	0.000165605726247079	0.284675604014381	0.439518630406986	0.0632447236011915
cg12900170	chr5	85913627	-0.40207759921572	-3.1539838401184	-4.28441898368373	0.000166728089729777	0.285502615805736	0.434472069832037	-0.0307428539890952
cg18192987	chr2	145254474	-0.527565721382318	1.05880379267299	-4.28163015836955	0.000168039850327109	0.285805503678081	0.428616443328006	-0.0375599466035186
cg17632096	chr4	188139877	0.398515174569573	-0.224800008939484	4.28131473072096	0.000168188854866487	0.285805503678081	0.427954165172551	0.0513739118792378
cg02083676	chr3	127311156	0.290739109605045	1.59882636601509	4.27144806239295	0.00017291609658927	0.289133244698532	0.407239726717909	0.0296141663231057
cg02710090	chr1	207225128	0.378254299426334	1.03584876208745	4.27089584129659	0.000173184508591895	0.289133244698532	0.406080479361503	0.0360475007335862
cg08321600	chr12	111284527	0.300375865595161	-1.61124068142275	4.27065643592598	0.000173301001293151	0.289133244698532	0.405577912368555	0.0267175441062956
cg25210884	chr7	32091043	-0.540159573639558	0.274522714671911	-4.27007453575574	0.000173584471292543	0.289133244698532	0.404356378844646	-0.0795830378744501
cg00329157	chr3	111844870	-0.303124909249965	2.07717010603027	-4.26962626299494	0.000173803156925924	0.289133244698532	0.40341536659642	-0.0263955475989638
cg07503684	chr12	54121449	0.328623629492436	-3.37661965582203	4.26913394931965	0.000174043640400716	0.289133244698532	0.402381912514896	0.0143775682869016
cg24606594	chr12	51795291	0.363198325966096	1.01137171643646	4.26583577620538	0.000175663199143531	0.28979082235645	0.395458695051878	0.0262788354458272
cg19313034	chr8	103551067	0.814318874173734	1.47538356512336	4.26562095982417	0.00017576919786444	0.28979082235645	0.395007786814851	0.100909014539243
cg13444374	chr3	39421801	-0.262496605125512	1.78575187620666	-4.26436106383729	0.00017639214963074	0.28979082235645	0.392363249774213	-0.023384843046496
cg19520219	chr11	810109	0.569858267624314	-4.45556125782788	4.26271252124879	0.000177210553904491	0.29006501032852	0.388903030474575	0.00920454279426654
cg08599496	chr21	43919316	-0.249609144431626	1.75977711043737	-4.25713761706163	0.000180005987992005	0.29201326736511	0.377202327613151	-0.0213410504833778
cg12828331	chr3	42543469	0.569401326389765	-2.34775291681469	4.25613508380423	0.000180513279816888	0.29201326736511	0.375098322855394	0.0363609253212707
cg09534159	chr4	10458918	-0.471126239588636	-1.31917996400713	-4.25584204582692	0.000180661825850942	0.29201326736511	0.374483334989075	-0.0313470740758555
cg14030346	chr11	115372975	0.426415428782856	-0.972385409783686	4.25357310334532	0.000181816076490485	0.29201326736511	0.369721705308288	0.0450863157954941
cg09430223	chr11	2871423	-0.293853751293337	1.07605148858078	-4.2516900119049	0.00018277955360793	0.29201326736511	0.365769983087982	-0.0423015863456514
cg22083815	chr1	32666378	-0.462258300246902	-4.16738614310739	-4.25074660246949	0.000183264135491851	0.29201326736511	0.36379026442856	-0.0119323956715536
cg26723355	chr6	166076315	-0.350429371048847	-3.70183279120885	-4.25024191836306	0.000183523885774364	0.29201326736511	0.362731213490739	-0.0151778272165059
cg01338957	chr15	34875117	-0.361777015366419	-3.09574410146219	-4.25000122584257	0.000183647892866966	0.29201326736511	0.362226137528215	-0.0070328927665983
cg27541317	chr1	149871625	-0.291574747471835	-0.00959435725149286	-4.24736050770448	0.000185013849600851	0.292979299914674	0.356684934572876	-0.0373551521887559
cg05916744	chr11	119292737	-0.870487235186871	-1.29466863128322	-4.24628787153316	0.000185571543452536	0.292979299914674	0.354434228521595	-0.0794193993106522
cg19410791	chr2	87037000	0.368799094832666	0.802067532381194	4.24277062033545	0.000187411906512562	0.293281654194286	0.347054333539965	0.056079182833265
cg17146738	chr7	98739698	0.40448092271718	0.0669681366470071	4.24217163718495	0.00018772710464589	0.293281654194286	0.34579759840146	0.0558664353934419
cg10672508	chr5	172199157	-0.456416843830819	-3.15426322269726	-4.24214856581078	0.000187739255750801	0.293281654194286	0.345749192319157	-0.0258914699736877
cg16501237	chr10	99081016	0.336124836614862	0.233370537805035	4.23508732114317	0.000191494873986481	0.296657193359835	0.330935036232554	0.048135821864551
cg22058452	chr2	95662214	-0.319949471247067	2.74515344290235	-4.23386502232946	0.000192152441909203	0.296657193359835	0.3283709262935	-0.00909114168467451
cg11837417	chr19	51873544	-0.421958267421613	1.11063382349658	-4.23347531956219	0.000192362560018424	0.296657193359835	0.327553430396489	-0.0412931937234076
ch.1.4190055F	chr1	214818353	-0.399990481449217	-2.06690340933604	-4.23254277615891	0.000192866283559977	0.296657193359835	0.325597221385711	-0.0399681142478081
cg03303633	chr2	145196972	-0.572306478269676	2.87883988801812	-4.23054301873094	0.000193950858723329	0.296657193359835	0.321402429665791	-0.0248125364159165
cg02936263	chr17	32596886	0.851506141244188	0.214370906012414	4.22987878044657	0.000194312437904947	0.296657193359835	0.32000912844502	0.0938155083108619
cg05937316	chr14	45759143	-0.275634661600379	0.276375562144532	-4.22826123978864	0.000195195727961662	0.296657193359835	0.316616267852623	-0.0533197221933227
cg08877521	chr6	170453256	0.361982784502283	0.544866378069716	4.2281975691152	0.000195230577364969	0.296657193359835	0.316482718237975	0.0517715686002631
cg20025389	chr15	25335704	-0.463714818399004	0.623359935628757	-4.2258043669098	0.000196544921858619	0.297638537788756	0.311463091670207	-0.0614884835181282
cg09602020	chr16	29188796	0.579582995291332	1.96222611436361	4.22387871751974	0.000197608810243585	0.298235235581861	0.307424318395845	0.0537356196956841
cg11942207	chr13	98527743	0.373381598709004	-1.09206453428428	4.22073020646854	0.000199360537962677	0.298856577394554	0.30082112434043	0.000458372758090075
cg26236972	chr2	237921310	0.401727114436548	0.315477485720125	4.22072576579217	0.000199363019375101	0.298856577394554	0.300811811475092	0.0919475387128036
cg09528660	chr4	89568662	-0.332704914546904	2.82492790511315	-4.21916318198063	0.000200238068904764	0.2990448990397	0.297534858536908	-0.0143067459508017
cg00293981	chr2	133430101	-0.539497101138789	-0.464423287383636	-4.21694610061347	0.000201486131412705	0.2990448990397	0.292885524048113	-0.0945903187380718
cg13523449	chr11	65734958	0.57448456365948	2.26382533514591	4.21524757411232	0.000202447462522454	0.2990448990397	0.289323777526495	0.0296354928703138
cg18018603	chr10	124030740	1.43057530682195	-0.239944737827969	4.21485682172365	0.000202669258529278	0.2990448990397	0.288504403082495	0.20191869473111
cg12037450	chr1	85513124	0.491774350309895	-0.357622265742065	4.21454391504861	0.000202847040811261	0.2990448990397	0.287848269518798	0.032195189904273
cg25406408	chr1	3623500	0.436911413647565	1.36501016754685	4.21161434470944	0.000204518982873399	0.300514658597012	0.281705476649282	0.0612283858479107
cg00034769	chr14	98444533	0.618539792060792	0.0087705060534496	4.20956953842277	0.000205694011733599	0.300701013004505	0.277418114064646	0.0821590326903774
cg27481559	chr2	87037038	0.449721244634056	0.366040449425018	4.20904482033814	0.000205996606096703	0.300701013004505	0.276317964701473	0.0737103103778937
cg21009226	chr2	201753787	0.273575022601714	-3.68123000928302	4.20675646173189	0.000207321387555096	0.300873637430006	0.271520232231291	0.00918241852611412
cg21592521	chr18	24434617	0.509088840030621	-0.253042950750481	4.2052591460258	0.000208192752437625	0.300873637430006	0.268381120084246	0.0916118204514829
cg16766640	chr11	14277324	0.456386765039503	3.0195162277009	4.20430936870952	0.000208747344302787	0.300873637430006	0.266389973528339	0.0225530275164231
cg01382982	chr19	52074348	1.83836481851209	-1.35493786545798	4.20357899422888	0.000209174811875765	0.300873637430006	0.264858819983981	0.164780598000688
cg12173150	chr6	170338591	0.399961340011182	0.75399233226958	4.20296612541583	0.000209534171488778	0.300873637430006	0.263574024389746	0.0538407034640137
cg04509266	chr1	207991597	0.496936303202479	1.27818330906053	4.20014573232487	0.000211195776116599	0.300873637430006	0.257661688260452	0.0419405980511253
cg25936177	chr15	89313056	0.362390848869015	-0.0517909718236098	4.19999151415471	0.000211287005149156	0.300873637430006	0.257338414692813	0.0487399466705011
cg04367351	chr2	160918675	0.722506836675934	-2.15645299696994	4.1995959956297	0.000211521154745051	0.300873637430006	0.256509330318854	0.0744442431735689
cg04394529	chr11	2067849	-0.386966631317533	-1.01214943542178	-4.19756265167542	0.000212728945434972	0.301388860159954	0.252247162307452	-0.0495473285163025
cg18055230	chr19	16296654	-0.320056916369728	-1.00192746192794	-4.19661061947863	0.000213296775872973	0.301388860159954	0.250251641221356	-0.0255549691150002
cg10347418	chr1	23693926	0.355259624873376	1.93140157339636	4.19557826567801	0.000213914199295956	0.301388860159954	0.2480878108568	0.0320528962618788
cg13220424	chr3	167098017	-0.931534682511724	-2.730261683241	-4.19254792570079	0.000215736742877291	0.3027337470091	0.241736471073276	-0.0466839433714897
cg14093886	chr7	41745179	0.75293718884075	-1.77209996711612	4.19041027726204	0.000217031576785119	0.3027337470091	0.237256411193476	0.0508607744344246
cg09863630	chr15	37189299	0.361851113539203	0.089399504175416	4.19027389378223	0.000217114447149968	0.3027337470091	0.236970587914984	0.0487784055695637
cg04000281	chr11	63949212	0.456983283955633	-1.25576297605955	4.18712710344371	0.00021903519525373	0.3027337470091	0.230376015585764	0.0552391275238452
cg07087130	chr7	48129797	0.34750276502696	-0.88643590478649	4.18626372038459	0.000219565106648945	0.3027337470091	0.228566753458067	0.0379878710174623
cg12177922	chr1	154245232	-0.315220214603161	-0.986661684268443	-4.18445642726858	0.000220678441336238	0.3027337470091	0.224779602760997	-0.0435006665683261
cg04946709	chr16	59789030	0.303298097149703	0.0859189986165077	4.18370326532422	0.000221144044776731	0.3027337470091	0.223201414126764	0.0391514559461579
cg12273319	chr19	50861262	0.388781882812173	-1.29981303994001	4.1830347880877	0.000221558105880696	0.3027337470091	0.221800699468091	0.0401185451732917
cg19321126	chr2	242211919	-0.505342670826554	-2.74760848357655	-4.18187866815247	0.000222276018708273	0.3027337470091	0.219378241234537	-0.0272575368093085
cg22111318	chr11	61196990	0.401134423454725	-4.53922362542274	4.18115800020027	0.000222724687591432	0.3027337470091	0.217868235235521	0.0109295728689741
cg10433625	chr1	208774442	0.425699064841017	-0.894223014530767	4.18095662320003	0.000222850218813898	0.3027337470091	0.217446297435845	0.0805411616986186
cg23911433	chr5	134611106	-0.34190367471913	0.868199444304913	-4.18067110356793	0.000223028320872793	0.3027337470091	0.216848062249926	-0.0504688761402771
cg21339799	chr2	144486573	-0.496428672514859	2.55118644475592	-4.17881427901207	0.000224189996640785	0.303050534357269	0.212957651744011	-0.0289559723138549
cg12431891	chr3	114958699	-0.597080778404378	-0.678189282017263	-4.17812449978758	0.000224623054530117	0.303050534357269	0.211512474701263	-0.0694255003170601
cg01763636	chr12	132568565	-0.279463711721111	-1.33609270343718	-4.1767319564795	0.00022549983188565	0.303314305595556	0.20859499074007	-0.027514219217372
cg22874893	chr6	17281624	-0.395914204450039	-3.40957322555888	-4.17457294494247	0.000226865856280119	0.304059677654304	0.204071897074941	-0.0140631721242475
cg12652780	chr11	70178166	0.208351977922046	1.89983274481138	4.17313011057236	0.000227783284173567	0.304059677654304	0.201049318653229	0.0115928058054773
cg02139050	chr2	69374138	-0.287972936312894	0.38573653682883	-4.17262893838034	0.000228102808356627	0.304059677654304	0.19999944391907	-0.0321883812707955
cg01015663	chr1	23729692	0.387337674884038	-2.88713506150415	4.17058376889773	0.000229411290895602	0.304373483619725	0.195715281693479	0.0187539867763937
cg00163018	chr1	237413813	0.571479889929185	1.33587587952375	4.16971114625017	0.000229971832373006	0.304373483619725	0.193887404206356	0.0758875922998251
cg16830527	chr22	39957232	0.220048846627828	-0.62108623255177	4.16906282178045	0.000230389164861972	0.304373483619725	0.192529388957694	0.0239907231979665
cg06443678	chr17	55785087	-0.280480712946383	0.745827647652535	-4.16691697097598	0.000231775789378236	0.305299458423013	0.188034734380115	-0.00902539113347756
cg05922563	chr17	40611593	0.429346838024963	-3.17942133142861	4.16504458244543	0.000232992409706573	0.305331851596785	0.184113069601394	0.023735130149795
cg06147361	chr12	24689930	0.561344808807684	0.376207033099969	4.16448170571603	0.000233359376079654	0.305331851596785	0.182934177084354	0.103825675094834
cg02853781	chr1	19229053	-0.394999588544616	-4.01959734668736	-4.16371861217104	0.000233857781309249	0.305331851596785	0.181335976521201	-0.00776437186973704
cg08721112	chr1	146553807	0.349002961437813	0.473683404554498	4.16130294648659	0.000235442456968018	0.305611411728524	0.176276885636475	0.0654670678890109
cg17871757	chr3	9781122	-0.336913315142878	2.84518554059767	-4.16129945364046	0.000235444755902439	0.305611411728524	0.17626957085292	-0.0208922430514235
cg14497223	chr6	168534096	0.196103544845929	0.276202456865261	4.15786647656749	0.000237714992568084	0.30759878254811	0.169080488498868	0.0281881604422485
cg04381712	chr13	53024905	-0.273423643445619	-1.94978442995657	-4.1569005694729	0.000238357620904492	0.30759878254811	0.167057875097148	-0.0225117463514155
cg12571570	chr2	145267984	0.494129370207206	-2.61781369966076	4.15430855415064	0.000240090572059008	0.308939666162172	0.16163043919097	0.0259511180650207
cg02747901	chr5	157005623	-0.372240913504008	2.39717579009366	-4.15295643823284	0.000240999471220937	0.309126359033205	0.158799383863064	-0.0258125662616225
cg06623668	chr19	13138816	-0.518762029214298	1.80010082796162	-4.15202981550078	0.000241624304711278	0.309126359033205	0.15685928348807	-0.0513698365432805
cg19388050	chr11	2562647	-0.588921991413356	1.15524912201348	-4.15079523393318	0.000242459274377833	0.309305782631802	0.154274474273805	-0.0608760268478689
cg07551200	chr10	75684476	-0.197627693311881	1.03328215471448	-4.14809979751555	0.000244292117734432	0.310753533307782	0.148631411564034	-0.0241210470966616
cg24366105	chr7	2296929	-0.225135357025611	1.35971088615708	-4.1413340682622	0.000248952902889016	0.314506886224804	0.134468757413572	-0.0193847738026836
cg27594073	chr17	3100725	-0.407871621111984	-1.90452568957498	-4.14087242327484	0.00024927408847666	0.314506886224804	0.133502494823532	-0.0467303481369535
cg17331738	chr1	156647236	-0.355029397316258	-2.60356974163614	-4.13852650602022	0.000250912545730321	0.314506886224804	0.128592479163358	-0.0121236558845735
cg05461386	chr5	178371587	-0.443389007603394	2.7390570129859	-4.1371386230841	0.000251886863297306	0.314506886224804	0.125687784272109	-0.0254000411368294
cg01250141	chr7	35223574	-0.381664394401978	2.2427463979095	-4.13705358527905	0.00025194668205978	0.314506886224804	0.125509812625924	-0.0220464789325627
cg18877525	chr1	244303292	0.43248778839601	-0.623094635997598	4.13703780667249	0.000251957782855706	0.314506886224804	0.125476790364432	0.0683160113446235
cg08580836	chr5	150284448	1.24351501279227	-0.335730543941497	4.13576773036791	0.000252852904172629	0.314506886224804	0.122818758516732	0.185760809811585
cg07525817	chr19	47164451	-0.429513278467713	-1.66500773870437	-4.13566382178252	0.000252926274793763	0.314506886224804	0.122601301485241	-0.0450564491568168
cg02306730	chr19	39109456	-0.374906877119902	-2.52119288145829	-4.13392887639303	0.000254154428888697	0.314506886224804	0.118970549089125	-0.0211796916813789
cg04874129	chr16	55690873	-0.441207727480631	-2.10498137802761	-4.13371418746909	0.000254306812454358	0.314506886224804	0.118521277903288	-0.0535824760596307
cg02996801	chr4	113441944	0.618880826299127	-1.97840027082902	4.13231471303105	0.00025530234526185	0.314863463040113	0.115592718643884	0.0509723138901536
cg22863798	chr9	130889913	0.303625029127827	-3.03078519653574	4.13102967924824	0.000256219842270491	0.315122094407922	0.11290374147636	0.0143895023641776
cg19156483	chr2	164592571	-0.415317254400516	-3.23624112510436	-4.12974837522816	0.000257137902756318	0.315379991915063	0.110222666564773	-0.0235291542921266
cg00564465	chr8	61083352	-0.340052597867685	2.27748452644092	-4.12791830645369	0.000258454764810611	0.316124259310386	0.106393494112512	-0.0200954295821626
cg15444753	chr15	65476708	-0.226422056912836	-3.34889761739983	-4.12489934845489	0.000260641614942818	0.317083454020264	0.100077169768757	-0.00803204547964786
cg01412518	chr1	3456118	0.261193140161496	0.970695671461965	4.12394378506326	0.000261337579971197	0.317083454020264	0.0980780353333826	0.0237372501732079
cg21125143	chr11	43902112	0.54862936738469	-0.890856801863453	4.12266912637097	0.000262268795049667	0.317083454020264	0.0954114075803218	0.0740488022710111
cg03879902	chr19	46171872	0.255071651138975	-2.23578235081802	4.12244660798952	0.000262431692118589	0.317083454020264	0.0949459019412302	0.0239373745615807
cg03207732	chr7	54826613	-0.301978173280587	-2.3051137159596	-4.12067295972129	0.000263733670695781	0.317083454020264	0.0912355599231116	-0.0232281690908147
cg21897845	chr15	71055838	-0.34393192857231	-2.39308610139214	-4.12003217412316	0.000264205610059078	0.317083454020264	0.0898951306598361	-0.0131780031266056
cg23707540	chr10	126836038	0.48053773576857	-0.858091225353414	4.11886165346734	0.000265069843342947	0.317083454020264	0.0874466384053934	0.094917674261744
cg19632005	chr4	55092556	0.403979263372847	-0.201913265672406	4.11734420276338	0.000266194362131101	0.317083454020264	0.0842725638888897	0.0596995544870947
cg05440824	chr17	32581035	0.804506105077469	1.01204232790447	4.11673170941505	0.000266649581833848	0.317083454020264	0.0829914424684368	0.101211571705598
cg20201402	chr2	8116953	-0.64627998964519	0.835008373197601	-4.11656629435158	0.000266772653390652	0.317083454020264	0.0826454560980903	-0.0536455686778333
cg06962442	chr16	68271698	0.466896852205747	-1.89643441605618	4.11596544018753	0.000267220168628979	0.317083454020264	0.0813887084032663	0.0538182709541898
cg09678035	chr2	121833117	0.29634300446149	-2.74746714027425	4.11350604335499	0.000269059624616827	0.317083454020264	0.0762448624434811	0.0262600378683386
cg12457210	chr8	146228404	1.25731362125039	-3.19131561091859	4.11274832304018	0.000269628848913828	0.317083454020264	0.0746601607581683	0.0771633022125911
cg02775846	chr6	83775730	0.489184280825973	-3.31807439125527	4.11265048326963	0.000269702435547595	0.317083454020264	0.0744555405707885	0.0163245658789705
cg26262573	chr7	56516129	0.812302411545874	-2.47220733992813	4.11235883978887	0.000269921901697319	0.317083454020264	0.0738456066279731	0.0629455395461337
cg09143318	chr17	32255976	0.347998803446987	0.233439650958615	4.11007398560704	0.000271647371764325	0.317207056241578	0.0690673189880187	0.0420054722191737
cg04656009	chr17	32645806	0.32187455426073	-0.5331692681464	4.10814389197785	0.000273113374123264	0.317207056241578	0.0650311931233301	0.0415490447991588
cg21043213	chr4	74847710	-0.401719372440824	-2.43752620917222	-4.10797924597861	0.000273238790151824	0.317207056241578	0.0646869036077575	-0.040724396903235
cg14219681	chr14	49973765	-0.493727488599812	1.94986943070788	-4.10738044717667	0.000273695391239835	0.317207056241578	0.0634347761760958	-0.0324504483830413
cg26605406	chr19	52074318	1.52793739189213	-2.27369909405301	4.10679902235605	0.000274139461390864	0.317207056241578	0.0622190005737524	0.102441031240291
cg24138867	chr14	95374254	0.384056685999025	0.652291466935473	4.10658649855624	0.00027430195555682	0.317207056241578	0.0617746126914556	0.0416932297662185
cg10705379	chr10	99080932	0.565512123505613	-1.13582776048634	4.10226940449083	0.000277623331544867	0.318786278137328	0.0527481783137445	0.0870561965573471
cg07681579	chr12	54954396	0.553717676437801	-1.74537417637272	4.10070484383917	0.000278836759803704	0.318786278137328	0.049477196987576	0.044718352752055
cg01987353	chr17	32569640	0.811527714271702	1.13517539814945	4.10044468450117	0.000279039036410323	0.318786278137328	0.0489333047028655	0.10121589418155
cg21346980	chr2	144911452	-0.555423308253299	1.01613662091289	-4.10028205650507	0.00027916555457875	0.318786278137328	0.0485933148443394	-0.0610806591967233
cg03485608	chr2	139535785	-0.289299484774317	-2.43983454276807	-4.10017654066455	0.000279247671878078	0.318786278137328	0.0483727244886829	-0.0309651365679351
cg00693884	chr8	144923083	-0.25506379740226	-3.23884884138637	-4.09790617459498	0.000281020333972121	0.319088844145053	0.0436264941061975	-0.0119471102087821
cg01825213	chr9	98979965	0.246375926425246	0.303746758788676	4.09482443921859	0.000283444192247262	0.319088844145053	0.0371846202697821	0.0322145286114035
cg01498641	chr16	85365443	0.535708684276784	1.5753040252082	4.09308256760577	0.000284823285860304	0.319088844145053	0.0335437909675003	0.043852318552594
cg20066347	chr14	69620129	-0.29165475559593	-2.92518370774188	-4.09307793129617	0.000284826965348628	0.319088844145053	0.0335341005002361	-0.00874682282817546
cg09900085	chr19	6361967	-0.314031357429684	-3.56560496298428	-4.09264361341419	0.000285171857694774	0.319088844145053	0.0326263280321717	-0.0120497597364308
cg05738924	chr2	144995448	-0.666472877697248	0.729853214361642	-4.09151166769849	0.000286072665646312	0.319088844145053	0.0302604943976057	-0.0755765850888535
cg26919953	chr11	68472942	0.489639584525348	1.23740904089237	4.09112616923499	0.000286380084626187	0.319088844145053	0.0294547990148697	0.0540634486779356
cg00818822	chr19	6002752	-0.326496879906689	0.781595603686178	-4.08979567401154	0.000287443593281374	0.319088844145053	0.02667412692072	-0.0400188140186035
cg19611809	chr15	53080209	-0.588588363590667	-2.10319806089191	-4.0888078783716	0.000288235678487449	0.319088844145053	0.0246097564743808	-0.0293108737657898
cg21714266	chr6	146350748	-0.674862991039648	-0.297174670361685	-4.08847294565692	0.000288504737766873	0.319088844145053	0.0239098032993832	-0.0655139500842595
cg00313099	chr16	64479729	-0.828074222503484	-1.08068027673539	-4.08605980167804	0.000290450575739379	0.319088844145053	0.0188669577515359	-0.0743069805063114
cg14343548	chr11	67038414	0.425031245193022	0.70783555650255	4.0850160390852	0.000291296200362073	0.319088844145053	0.0166858847579094	0.0522697994114733
cg03178798	chr18	10032699	-0.273947806509016	1.55456301392417	-4.0844851192441	0.000291727262490146	0.319088844145053	0.0155764890613082	-0.0253654451357852
cg02397579	chr3	9886090	0.338354751410301	-3.72722764866779	4.08420610002485	0.000291954053569402	0.319088844145053	0.014993465643669	0.01564417443807
cg20432448	chr21	35014337	-0.548933790000545	-3.97088752625056	-4.08375794148836	0.000292318686042292	0.319088844145053	0.0140570288209574	-0.0181391053692563
cg20414505	chr1	6061279	0.348643734399996	0.223386200706385	4.08202777222653	0.000293730592978709	0.319088844145053	0.0104419299303133	0.0396949731887561
cg06669374	chr4	184961220	0.677748685821152	-1.92990657098422	4.0816477840227	0.000294041578439963	0.319088844145053	0.00964799130773564	0.00469292862261969
cg21639436	chr19	51771923	-0.489973758518442	-0.598626307939417	-4.08160436969314	0.000294077129653246	0.319088844145053	0.0095572830253543	-0.0794788445342599
cg12848345	chr11	115373119	0.551937994597476	-1.47515468582974	4.08061098103482	0.000294891751762284	0.319088844145053	0.00748176857783633	0.0510393249964857
cg03582451	chr16	20816408	-0.396196728956118	2.60625737564888	-4.08054282411287	0.000294947724562966	0.319088844145053	0.00733936887907483	-0.0123835323176622
cg07889826	chr3	50127152	0.35806927919935	-2.29253914736171	4.07758334663473	0.000297388234207126	0.319088844145053	0.00115646082904153	0.0233439290867209
cg14037114	chr1	33549557	-0.292859811789713	2.33795167065802	-4.07637158443838	0.000298393214948292	0.319088844145053	-0.00137496743891319	-0.0271899263266085
cg02947361	chr12	53718057	0.27590340786972	0.828683450150027	4.07594800757758	0.000298745296231598	0.319088844145053	-0.00225981576747003	0.0382347139788898
cg16661123	chr6	32062160	-0.281732157429375	1.58465704304604	-4.07580295452175	0.000298865959484655	0.319088844145053	-0.00256282749968673	-0.0176550332188807
cg20263392	chr1	3462550	0.452470768221162	-0.787487686949156	4.07536836584314	0.000299227761150572	0.319088844145053	-0.00347066233298321	0.0677609699921852
cg22000727	chr6	3459199	-0.203877932272262	-0.0933048778608089	-4.07474374221952	0.000299748522986656	0.319088844145053	-0.0047754483367326	-0.0090272492514214
cg19594024	chr19	58919948	-0.506606772438597	-3.4840363516585	-4.0737916951642	0.00030054397652443	0.319088844145053	-0.00676414269161896	-0.0169132380127075
cg12210036	chr1	204183581	0.329038379722987	-2.87446380027843	4.07371205153717	0.000300610614146023	0.319088844145053	-0.0069305043651724	0.0152584361102413
cg11521470	chr6	170531259	0.407802507264591	0.457240627449422	4.07362615156732	0.000300682502691369	0.319088844145053	-0.00710993396041104	0.0613223958552801
cg15401642	chr6	107832670	0.291251062622652	2.68181787838213	4.07323067584842	0.000301013688830066	0.319088844145053	-0.00793600508931558	0.0127954755645364
cg24186774	chr14	63757917	0.35993817540295	1.00921976954878	4.068896594837	0.000304666757253586	0.32002112344668	-0.0169883407667974	0.0566976823531804
cg15579587	chr2	238600061	0.659446866477073	-2.20789100454926	4.06875462647336	0.000304787151309415	0.32002112344668	-0.0172848395398022	0.0530692527759948
cg01597400	chr7	157536990	-0.301833383802614	-0.655427087369403	-4.06837524269653	0.000305109110979355	0.32002112344668	-0.0180771699091853	-0.043165368672577
cg01520122	chr17	32595801	0.775397951740236	0.488918200924965	4.06780073942481	0.000305597292142969	0.32002112344668	-0.0192769817286624	0.0946127213262474
cg05629964	chr6	41085111	-0.359523380329466	3.11908578934922	-4.06723835277086	0.00030607591981331	0.32002112344668	-0.0204514664762518	-0.0150110461538003
cg07313340	chr8	1812709	0.564094265691031	1.36025563931383	4.06708575477948	0.00030620591749761	0.32002112344668	-0.0207701473475925	0.0607074038533051
cg22921692	chr19	9930722	-0.299631709430802	0.909950524869484	-4.0638510608051	0.000308974325792311	0.322158195150475	-0.027524996902625	-0.0340348518329372
ch.15.922567R	chr15	63963749	0.318248469189853	-4.19399134254366	4.0629323257907	0.000309765093125407	0.322228071872181	-0.0294434110121058	0.00980223266737649
cg01966891	chr15	95870990	0.387371146704552	-0.691655842105198	4.06023191435357	0.000312100889053589	0.323901067189834	-0.035081804795297	0.0494709274419007
cg19159695	chr2	68923942	-0.634476271459736	0.737334698371353	-4.05578802672934	0.000315982432097968	0.325885207643344	-0.044359404495899	-0.0809952705538856
cg08190928	chr6	106433985	0.339639487137819	-0.0518755509664626	4.05517872922366	0.000316518306198122	0.325885207643344	-0.0456313377187918	0.0663883013536017
cg10503083	chr2	177003280	-0.461397542861337	-0.636751322112828	-4.05498757246581	0.000316686611301378	0.325885207643344	-0.046030379690797	-0.0342321680846426
cg11013726	chr15	65116557	0.994243355543811	-1.87472731923876	4.05397332814623	0.000317581078812458	0.325885207643344	-0.0481475825623754	0.0910907400392077
cg07568418	chr1	24194974	-0.244567202219613	-2.2869433675564	-4.053539867577	0.000317964105671818	0.325885207643344	-0.0490523951335202	-0.00699452881652513
cg20479009	chr6	170574923	0.645164695933632	-0.085826750939608	4.05269001400249	0.000318716393654975	0.325885207643344	-0.05082635376864	0.113687369797106
cg18665871	chr3	71113124	0.590047666324723	-0.139353028076572	4.05218546183711	0.000319163847689609	0.325885207643344	-0.0518795159697252	0.0979147075236115
cg15322963	chr10	94334193	-0.221552111836269	-1.29980176655858	-4.05139234157122	0.0003198684599527	0.325885207643344	-0.0535349750583434	-0.0135271690227693
cg26283274	chr8	20050922	0.307919230510671	0.833122251577049	4.04758666734987	0.00032327072871542	0.328026012784763	-0.0614778221485839	0.0411227912851879
cg18851831	chr19	40324984	-0.674052274545333	0.789313807907295	-4.04737658444764	0.000323459573124544	0.328026012784763	-0.0619162567161098	-0.114501218350988
cg17353893	chr7	73753326	0.377726119356937	1.30852807804675	4.04657617309513	0.000324180058454911	0.328026012784763	-0.0635866533728331	0.0338984843709009
cg02796568	chr6	152784396	-0.334690115883907	-2.11767256860302	-4.04408266484733	0.000326434681280132	0.329009300308564	-0.0687901106060655	-0.0344163176290732
cg15104644	chr1	231297103	0.395795613784673	-0.321049593229421	4.04266704008378	0.000327721522977482	0.329009300308564	-0.0717440346538041	0.0626474741206892
cg22606303	chr1	47915774	-0.443787827955036	-3.17513820544834	-4.0421541229549	0.000328189005772283	0.329009300308564	-0.0728142804265071	-0.0195878265504284
cg01415344	chr11	65733956	0.377629499142965	0.450745696261822	4.04176916812705	0.000328540290840655	0.329009300308564	-0.0736175090212701	0.0506924589563008
cg26102435	chr14	99507062	0.430071335264956	1.30834967135744	4.04143369328484	0.000328846724399872	0.329009300308564	-0.0743174860422418	0.0684036585139619
cg02473540	chr19	58570454	0.339650943653437	-0.419435965468022	4.04057768825377	0.000329629897981463	0.32905341520024	-0.0761035250061282	0.0445796465534609
cg23059700	chr6	36238213	0.359126395903801	0.768204002187004	4.03852046034236	0.000331519580513346	0.330199435427633	-0.0803956704979605	0.0483939579904288
cg08108155	chr22	29999444	-0.398757002680648	-2.43221667595866	-4.03639925345928	0.000333479157285715	0.331409800015058	-0.0848209686371515	-0.0122661879177353
cg08903939	chr16	49884482	0.397559368700016	1.1042131865632	4.03233607745446	0.000337264503678503	0.334425172222145	-0.0932966906877981	0.081065102033879
cg08659707	chr2	20527677	-0.304822796799666	1.40018941570719	-4.02722811823378	0.000342083021155586	0.336141250428049	-0.103950036928495	-0.0541179766908019
cg25480418	chr2	88583785	0.372134622399213	-1.61958601300427	4.02654147220298	0.000342735884291442	0.336141250428049	-0.10538197888431	0.0305700941834057
cg02876466	chr10	80735988	0.395473051472821	1.68541334284722	4.02641640544965	0.000342854929243154	0.336141250428049	-0.10564279107478	0.0568297257613039
cg12720965	chr1	245397981	0.334317603572647	-0.231653205903355	4.02605159225305	0.000343202408834445	0.336141250428049	-0.10640355976497	0.0319647645706935
cg25505476	chr11	108369215	-0.343117782759527	-3.71305498766344	-4.02516268427758	0.000344050528011362	0.336141250428049	-0.108257214526483	-0.00853976213887002
cg09405758	chr16	49670437	0.35465530924388	0.617034575726129	4.02418752832459	0.000344983301501462	0.336141250428049	-0.110290653617265	0.0637414038636023
cg02276807	chr12	133022677	0.935552425631376	-2.1817698998531	4.02391253506424	0.000345246790863838	0.336141250428049	-0.110864068677517	0.0692422224819368
cg04787271	chr10	132886921	0.533695249947483	0.580697622805665	4.02317525763748	0.000345954199597948	0.336141250428049	-0.112401408351533	0.0561571075644181
cg01377305	chr5	523794	0.522135978848884	-3.11406030793165	4.02272655473821	0.0003463854200489	0.336141250428049	-0.113337004052926	0.0221119340562329
cg13608733	chr11	8228022	0.383495954425729	-1.58570095891524	4.02256048276459	0.000346545155083947	0.336141250428049	-0.113683278728098	0.061240024840017
cg22821358	chr1	198828005	-0.329318086873892	2.82078260233723	-4.02018230911947	0.000348840520848123	0.337632123243481	-0.118641745181027	-0.0211625983530632
cg16586594	chr16	8806569	0.437717818501657	-1.85567853953234	4.01856451098167	0.000350410499633766	0.337682827604738	-0.122014585233907	0.00969459640783946
cg27555617	chr10	134411295	-0.766108806055697	2.83178754247593	-4.01771625436624	0.000351236449429599	0.337682827604738	-0.123782977480292	-0.0449175761429487
cg10059324	chr1	7884824	0.287606247612745	1.44306312541459	4.01748782038067	0.000351459202242344	0.337682827604738	-0.124259192714262	0.0404808696608789
cg17566735	chr3	171527257	0.327576602018935	-1.23780218577395	4.01693655312397	0.000351997329990098	0.337682827604738	-0.125408400075701	0.049477228956784
cg27000831	chr17	32645748	0.403985797298443	-0.762707884441724	4.01623306600937	0.000352685222667902	0.337682827604738	-0.126874900164095	0.0590026216809822
cg08277921	chr14	96509376	0.381518126023812	2.63595697370771	4.01424204435753	0.000354639259764078	0.338825088481036	-0.131025203639299	0.0295425869492041
cg11265725	chr19	5909157	0.325417723820892	-0.155604207373074	4.01086569536874	0.000357977176456501	0.339477401711795	-0.138062519279077	0.0236885373362472
cg25099021	chr2	216249662	0.252731058689403	2.43492198467313	4.01049475844791	0.000358345763274064	0.339477401711795	-0.138835607032898	0.00961101587989921
cg19795996	chr2	145230271	-0.485680896782425	0.938832592822357	-4.01043970638621	0.000358400498241332	0.339477401711795	-0.13895034279082	-0.049899880739779
cg00317355	chr16	49308483	-0.688827939540904	-1.22979621133181	-4.00979117179337	0.000359045914572063	0.339477401711795	-0.140301956262364	-0.0781598026427842
cg07652774	chr6	29003922	-0.288736446085878	1.40370863722219	-4.00858582949872	0.000360248489128601	0.339477401711795	-0.142813925773771	-0.0153086228583698
cg08922729	chr1	21913557	0.337565135184443	-1.33499900625136	4.00849025394199	0.000360344013982593	0.339477401711795	-0.143013103139478	0.0586564915774938
cg04947764	chr15	79502127	0.419368946254321	-1.91844792532755	4.00778834088724	0.000361046315782493	0.339477401711795	-0.144475852189799	0.0553881362145681
cg24150532	chr6	170555276	0.432213426425187	0.170093416292414	4.0074134461665	0.000361421967592181	0.339477401711795	-0.145257096473502	0.043613353809734
cg24359926	chr3	47138673	0.382061921484171	0.0425851040356497	4.00529138309939	0.000363555548462707	0.339972022666847	-0.149679057900571	0.050424949893193
cg03145386	chr6	167637331	0.363807869503641	0.166527977082792	4.00418360041655	0.000364674242990946	0.339972022666847	-0.151987314972183	0.0365532710018966
cg18143792	chr1	26250290	0.361372576368061	-0.407788701376034	4.00258723079182	0.000366292273167054	0.339972022666847	-0.155313453426429	0.0437410783588524
cg01944585	chr17	72732912	-0.295237342981545	-4.1103065421645	-4.00242731599235	0.000366454744968907	0.339972022666847	-0.155646634811107	-0.0085870977561554
cg01536956	chr6	33165577	0.26691168631031	-0.582526100618477	4.00240862799663	0.000366473736390021	0.339972022666847	-0.155685570986578	0.0289542654847328
cg11158819	chr3	183817853	-0.347312958492981	-0.327972830660242	-4.0017870608984	0.000367105945346106	0.339972022666847	-0.156980581152705	-0.0378178852173377
cg22912997	chr12	130502283	0.347154551482559	-0.340329045908098	4.00112071707025	0.000367784884771907	0.339972022666847	-0.158368847060026	0.0613240786437362
cg05670488	chr22	21922038	-0.373070334907442	-2.49855442583785	-4.00030884221156	0.000368613769315509	0.339972022666847	-0.160060264732311	-0.0162150347644939
cg20128671	chr4	143767608	0.375453880419082	-1.16410288763997	3.99977436358496	0.000369160444875556	0.339972022666847	-0.16117374033361	0.0175492421266649
cg00012386	chr1	227922512	-0.245043796510313	-3.52069107628982	-3.99936019856119	0.000369584607544032	0.339972022666847	-0.162036551453201	-0.00736245513188705
cg09057517	chr6	27570490	0.308214008169351	0.543941956188746	3.99699900264372	0.000372011939390303	0.341419421459978	-0.166955255967503	0.0412188684616051
cg04682850	chr2	189155606	0.25902102616226	0.268661628498344	3.99620450707427	0.000372832195633183	0.341419421459978	-0.168610199889453	0.00873007399767012
cg11100157	chr5	16738049	0.469030430443052	1.1263259549451	3.99559888376996	0.000373458645727975	0.341419421459978	-0.169871685818067	0.0561081133795225
cg04320255	chr3	71113313	0.29773397127844	0.404359112810723	3.99313227858286	0.000376020747035484	0.341438024309872	-0.175009201182028	0.0443534847310942
cg21996039	chr1	150525424	0.259207147309946	-0.358384949926575	3.99299426492275	0.000376164611651039	0.341438024309872	-0.1752966451406	0.016841364309483
cg27452185	chr11	92648753	0.523914343099011	2.68965379948794	3.9928413165798	0.000376324107092284	0.341438024309872	-0.17561519204041	0.0262196405350419
cg02706575	chr17	32683054	0.685521236587602	0.903567636013866	3.99109103444476	0.000378154036122974	0.341438024309872	-0.179260382763705	0.121308404615194
cg04675542	chr5	150284416	0.87555913858952	0.758436160928805	3.9892899815782	0.000380046147039671	0.341438024309872	-0.183011044999334	0.13254506853121
cg03729889	chr22	26137997	0.385751471845783	-0.625407310045501	3.98774002425609	0.000381681890887692	0.341438024309872	-0.186238588914486	0.0588763539817145
cg11109027	chr1	207991720	0.818415637861518	2.30098782182651	3.98710824924114	0.000382350610108296	0.341438024309872	-0.187554104154659	0.0305029659207481
cg19014435	chr12	130589252	0.618765737062645	-1.02766246666886	3.98655949567286	0.000382932384421269	0.341438024309872	-0.188696720685293	0.107363363025796
cg03728806	chr6	147361831	-0.336637649271566	1.40774017618234	-3.98638346194298	0.000383119194470706	0.341438024309872	-0.1890632533736	-0.0395487899627128
cg09592244	chr17	37024020	0.617010846100981	-2.58840672112027	3.98636811309767	0.000383135487162777	0.341438024309872	-0.189095212202695	0.0278369778123496
cg07957035	chr16	49623763	0.267462270655907	-0.216032732658858	3.9861764741007	0.000383338967772854	0.341438024309872	-0.189494234561594	0.0358584362105283
cg16347811	chr7	29322804	-0.303242526853644	3.07156472233993	-3.98610684752542	0.000383412922877879	0.341438024309872	-0.189639207217295	-0.0112365432189012
cg04870498	chr22	40573877	0.31597429457014	-2.73890379229144	3.98607320731079	0.000383448659437887	0.341438024309872	-0.189709250891028	0.0109823142176449
cg15963326	chr19	50037085	-0.249868828952693	-0.0700481991498279	-3.98487807996177	0.000384720382508601	0.341490608347696	-0.192197613107564	-0.0598329396051538
cg25207248	chr1	110672912	0.294772839816662	-0.102482779464584	3.98442741455343	0.000385201003072929	0.341490608347696	-0.19313590773428	0.0544783642584754
cg16050608	chr12	30016391	-0.373214302272708	0.717215669944854	-3.9810356852359	0.000388837095948477	0.341490608347696	-0.200197008876298	-0.068873692221346
cg13603914	chr8	41518004	-0.579344473371971	1.41824765291245	-3.98070489746862	0.000389193510127784	0.341490608347696	-0.200885610252472	-0.0624212619036411
cg23418510	chr10	25240660	-0.26695004833594	2.07059390645988	-3.98064196605451	0.000389261353114821	0.341490608347696	-0.201016613619485	-0.00759861727523647
cg11886002	chr5	180487371	-0.275642577331928	0.0404237072719672	-3.98039905848162	0.000389523327426556	0.341490608347696	-0.201522267469737	-0.0421197650744133
cg03108347	chr11	70961784	-0.418917007039094	0.0439531877928146	-3.97989288172005	0.000390069790944321	0.341490608347696	-0.202575945299185	-0.0795225574615907
cg22960971	chr20	5099001	-0.272918515943882	0.751943358864324	-3.97941567482255	0.000390585666533848	0.341490608347696	-0.203569298389441	-0.0236100209221699
cg10156042	chr22	32149463	0.30707467503012	-3.61748297756638	3.97854477165506	0.000391528863341267	0.341490608347696	-0.20538211911172	0.0124706764474229
cg02068361	chr12	52845930	0.241578095228505	0.463990366785113	3.97834583018618	0.000391744631746242	0.341490608347696	-0.205796214901565	0.0277477113314573
cg04823311	chr7	28997485	0.990214458704748	-3.20152268435452	3.97765203193656	0.000392498024811858	0.341490608347696	-0.207240326527076	0.0551921957270069
cg09982918	chr22	26137852	0.439825586619038	-1.27021939112899	3.97745531370863	0.000392711898553569	0.341490608347696	-0.207649779709754	0.0411094147548801
cg08663634	chr13	112064940	-0.344206379514788	-0.719708454889492	-3.97646692119524	0.000393788216092939	0.341720491873665	-0.20970698932484	-0.040342111042378
cg07986469	chr10	129795003	0.22178948242196	-0.0813126698203371	3.97492064140597	0.000395477847392493	0.341720491873665	-0.212925200750329	0.0451647703000707
cg10192164	chr16	30419175	0.324271392108736	-3.64685327687734	3.974401376587	0.000396046842870672	0.341720491873665	-0.214005880296456	0.0124442526110437
cg13355574	chr10	134729942	-0.274602755233152	0.174254416432061	-3.97345356901129	0.00039708749125784	0.341720491873665	-0.215978371471239	-0.0447738898982389
cg23244910	chr6	106434169	0.301918176691293	-0.178819024973165	3.972112675268	0.000398564305436317	0.341720491873665	-0.218768785971249	0.0599141268546828
cg01922645	chr7	74488324	0.330033059790811	3.3882162399637	3.97148463129739	0.000399257859821772	0.341720491873665	-0.220075699045285	0.0165802412263042
cg00758292	chr10	103819698	-0.316866543970148	2.48009113979111	-3.97107997323944	0.00039970535316132	0.341720491873665	-0.220917744515886	-0.0140384296927684
cg01922095	chr7	56516309	0.483293411181509	-2.94247023855167	3.97105006675231	0.000399738444899594	0.341720491873665	-0.220979975810747	0.0210835336493888
cg06640776	chr3	9404684	-0.407661663162358	-2.06303342842084	-3.97034247358304	0.000400522184893608	0.341720491873665	-0.222452357521544	-0.0241104878025233
cg09610735	chr10	22609918	0.259070690588714	-3.61439920331251	3.9702257800819	0.000400651580697303	0.341720491873665	-0.222695172801777	0.00870487205247908
cg07563943	chr5	13843916	-0.44910220274426	0.401725242971042	-3.96940327347823	0.000401564780547667	0.341844496358379	-0.224406607175707	-0.0629006187820805
cg04456238	chr11	32450104	0.374775177004772	-0.512004691420357	3.9645058348504	0.000407044582388383	0.343943551365471	-0.234595757528452	0.0450539553202571
cg09010992	chr17	8732032	0.375149559714137	-0.216897198142523	3.96443860798698	0.000407120310455368	0.343943551365471	-0.23473560885833	0.0535367345346212
cg08230140	chr6	38690580	0.392552820703979	0.882740182372748	3.96443081288783	0.000407129092179787	0.343943551365471	-0.234751824894681	0.0457979125398907
cg00789143	chr14	98013058	0.416170780890326	2.02928663031562	3.96390704719248	0.000407719575978884	0.343943551365471	-0.235841395194887	0.0466140902145444
cg07451928	chr4	164249904	-0.569265590035622	1.34104375106836	-3.96364154072526	0.000408019223275592	0.343943551365471	-0.236393709244306	-0.0176863619072111
cg04446326	chr11	14613845	-0.342893466059102	1.85155460028967	-3.96306937961744	0.000408665690383033	0.343943551365471	-0.237583913916604	-0.0246438352146175
cg23737713	chr3	120318272	0.791252320544003	1.52437150373309	3.96139511643311	0.00041056315484206	0.344453228684252	-0.241066536741721	0.118880451645273
cg00080252	chr8	117948764	-0.406225157578933	-0.143189818077282	-3.96020961019884	0.000411911918097789	0.344453228684252	-0.243532350477785	-0.0579676392765361
cg05620095	chr3	176712124	0.281438760817137	2.88827474428268	3.96000807378674	0.000412141639273552	0.344453228684252	-0.243951527212991	0.0154283555762217
cg19022179	chr11	3408823	-0.516063297439975	0.844269373175911	-3.95901831009312	0.000413271642758465	0.344453228684252	-0.246010090274121	-0.0569736835786809
cg05092960	chr16	52109157	-0.483335537089031	1.76129641359368	-3.95848791857201	0.00041387843321338	0.344453228684252	-0.247113191042214	-0.050824786909761
cg05132077	chr22	49448320	0.503573695568835	-1.04960589653531	3.9581957995718	0.000414213002167059	0.344453228684252	-0.24772072535675	0.061291754423826
cg22389715	chr2	109062363	-0.411196146477964	2.98306231386273	-3.95778236805375	0.000414686965039215	0.344453228684252	-0.24858054637717	-0.0211206765254387
cg12394168	chr1	3047677	-0.455747181386215	0.597065892357351	-3.95546332827669	0.000417355398121853	0.34581796380728	-0.25340321398102	-0.0599000119665244
cg15864834	chr2	237088197	0.97106031780908	-2.6486319682329	3.95500614798016	0.000417883438588376	0.34581796380728	-0.254353908151921	0.0713803910262607
cg23129374	chr20	6748712	-0.669708724354119	-1.98812203439377	-3.95328783228085	0.000419873937479665	0.346805380576589	-0.257926932710997	-0.0705084659352214
cg04684114	chr1	17476074	0.351410829851574	0.481837088959719	3.95263334880186	0.000420634530145452	0.346805380576589	-0.259287780546891	0.0759862632185055
cg25332357	chr5	180238296	-0.244638483711001	-0.156253598915034	-3.9511990809518	0.000422306050319164	0.347416372374401	-0.262269876281083	-0.0428113315991616
cg02246916	chr5	960204	-0.581037291566477	1.10447039274429	-3.95065977913873	0.000422936242367651	0.347416372374401	-0.263391132031774	-0.0918842289879134
cg02506324	chr11	66460785	-0.280616665928925	0.931224804439969	-3.94841787155444	0.000425565867038237	0.34879253247532	-0.268051973641708	-0.0387092887832211
cg13885788	chr6	52454298	-1.89266952747836	-0.584282591539404	-3.9473590788089	0.000426813325140035	0.34879253247532	-0.270253006182975	-0.184399567155587
cg18196900	chr3	183540694	0.306309570067475	0.436135963106964	3.94723326557911	0.000426961794616255	0.34879253247532	-0.270514541666304	0.0507989558695208
cg19014419	chr5	150284504	0.965259684804389	-0.862712470784273	3.94540419706931	0.000429125956528021	0.349918421914662	-0.274316573629068	0.134327444433697
cg12960970	chr6	55142260	0.256109849115974	-2.22279060071033	3.94383267621118	0.000430993958895015	0.350799141461131	-0.277583005870246	0.0235316254945672
cg01602957	chr2	173952624	0.328197839638218	3.68751003955099	3.94265824846599	0.000432395146483765	0.351297385250916	-0.280023926491353	0.010784993532176
cg15465548	chr15	69706619	-0.385209875882032	-2.82255664663815	-3.94120485668217	0.000434135334060761	0.352068731203155	-0.283044469053634	-0.0179520733415734
cg20810478	chr1	248020632	0.35670521649725	-4.1713997236309	3.93867059238111	0.000437186089580969	0.353499076407554	-0.288310894671827	0.0116183792438926
cg04608330	chr12	45269318	-0.256869397802234	-1.76721726650944	-3.93820970942869	0.000437743152006961	0.353499076407554	-0.28926858678049	-0.0192396218948369
cg02084403	chr4	1979230	-0.291088339997955	1.79161143913924	-3.93776522436373	0.000438281052461636	0.353499076407554	-0.290192186339866	-0.0147483258441019
cg21746339	chr4	183684723	-0.390297246819052	2.23532048964033	-3.93428473040591	0.000442515445542899	0.354689492501225	-0.297423705063951	-0.0335738966871681
cg19202058	chr18	70210494	-0.58457641501179	-1.97539251108056	-3.93282162810619	0.000444307392409904	0.354689492501225	-0.300463297828472	-0.044482084883526
cg11743528	chr1	218339560	0.545675351958924	-0.103847925116392	3.93145630343023	0.000445985988041884	0.354689492501225	-0.303299577929074	0.110651225339941
cg23036308	chr10	132887033	0.579387944781701	0.555026869096014	3.93100319831961	0.000446544427202997	0.354689492501225	-0.304240804982746	0.0554509840939762
cg01521106	chr17	78978395	0.394611876111398	-2.40746292283841	3.93078922341222	0.000446808382950199	0.354689492501225	-0.30468528452062	0.0158360552477101
cg07908679	chr7	156371426	-0.234315046854959	-0.897424969163621	-3.93031928580732	0.00044738862573924	0.354689492501225	-0.305661447739555	-0.0465067320456244
cg15944856	chr2	197676146	-0.36773804248098	-0.0689943432632504	-3.93018787733386	0.000447551010660987	0.354689492501225	-0.305934408192394	-0.0426503861910478
cg15260250	chr5	115177504	-0.201720281266943	-3.53365494941441	-3.92942556986734	0.00044849415224314	0.354689492501225	-0.307517834242125	-0.00828778043245684
cg04090147	chr5	56247905	-0.371778133147434	-3.11321661019819	-3.92936290859115	0.000448571764417158	0.354689492501225	-0.307647988616123	-0.0206409556795439
cg07309576	chr11	5463768	-0.577268707570651	0.847018397829255	-3.92901257003294	0.000449005935451693	0.354689492501225	-0.308375673615158	-0.0879598408665182
cg08102508	chr3	13115168	0.288462982500735	-0.848123760991823	3.92893266185289	0.000449105022416524	0.354689492501225	-0.308541648549237	0.0244412462258494
cg26994885	chr12	77260534	0.508845970113137	1.83867566955623	3.92815032046278	0.000450076264458325	0.354689492501225	-0.310166595218281	0.0555962436394341
cg27205928	chr7	1062652	0.295299175661092	3.54494094251285	3.92812030424196	0.000450113569163991	0.354689492501225	-0.310228938669488	0.00373968625680654
cg26879546	chr17	41278906	0.601232354318129	0.438733417914873	3.9262546883218	0.000452438136761333	0.355798879028239	-0.314103641714932	0.0712252576042368
cg18237551	chr5	150284600	1.28113512773174	0.746815120946644	3.92570944642213	0.000453119725998409	0.355798879028239	-0.315235994254857	0.19789327576787
cg16964569	chr3	197687829	0.345232337260702	-3.33392172504595	3.92488470583573	0.000454152616653427	0.35598209152542	-0.316948753341215	0.0195090638880441
cg08736638	chr20	21682505	0.539319337779817	0.13543980122444	3.92380170367044	0.000455512448139349	0.356420478313886	-0.319197752932388	0.0917252002578349
cg17291001	chr14	95107626	0.395485377998177	0.333627336391901	3.92256454152966	0.000457070718771283	0.357012325283071	-0.321766750467831	0.0575764199328952
cg20337445	chr22	35947818	0.388824520507303	0.152430746968242	3.92091122745623	0.000459161297137535	0.357408456167447	-0.32519967076562	0.0493893394048394
cg13101705	chr1	183248593	0.230914884210709	-2.36265424613258	3.92037916894639	0.000459836060206023	0.357408456167447	-0.326304374949353	0.0167215892219655
cg19961480	chr6	88877216	0.591958378280459	-0.952956360572698	3.92026090456126	0.000459986176236348	0.357408456167447	-0.326549921648551	0.082044081474491
cg22252424	chr6	55104866	0.553123858484577	1.71025698478814	3.91918037997905	0.000461359935360959	0.357851342197571	-0.328793301477185	0.0366415133142344
cg17795158	chr10	124908427	0.575077352784504	-0.304857988066106	3.91697800134889	0.00046417243554064	0.358882063965596	-0.333365523493214	0.0604614417984982
cg03615476	chr8	747229	-0.521489440754167	0.530828305706998	-3.91630568736515	0.00046503433546541	0.358882063965596	-0.334761180330342	-0.0646480036214173
cg03999130	chr15	45571217	0.413780129139055	-0.952146346783254	3.91543899231392	0.00046614773975316	0.358882063965596	-0.336560288817563	0.0578568320145491
ch.4.27623090R	chr4	28013992	0.284925669719545	-2.96675628204857	3.91483454074108	0.000466925794308471	0.358882063965596	-0.337814982588572	0.00921526282585644
cg01255417	chr6	10422636	-0.207840674822682	1.00582742333532	-3.91383603587735	0.000468213859930168	0.358882063965596	-0.339887557597838	-0.00920655198845632
cg06352750	chr2	192711926	0.513858285974251	-0.684176124111963	3.91266457505155	0.000469729468043803	0.358882063965596	-0.342319010891385	0.0720411247561626
cg02089795	chr22	17691371	0.377625727800391	1.55004534258373	3.91256269052128	0.000469861510372236	0.358882063965596	-0.342530473474354	0.0446864147121503
cg02701084	chr17	73975226	-0.329293886222289	-3.17070759868982	-3.91251856948138	0.000469918702492256	0.358882063965596	-0.342622046918242	-0.0114351664573735
cg09928813	chr16	30794679	0.322166823260577	2.26011509376762	3.91187706557988	0.000470751024622357	0.358882063965596	-0.343953470262491	0.019439606117901
cg25079100	chr5	26669370	0.315430505808398	-0.782874573852136	3.91140311404499	0.000471366881006019	0.358882063965596	-0.344937117771647	0.0309008426472283
cg01997884	chr2	224967286	0.240976924242728	-2.68764353943882	3.91125796060738	0.000471555652081833	0.358882063965596	-0.34523836746234	0.00401019821835738
cg09677638	chr11	61582810	-0.269258795038607	-3.34377762889128	-3.90671530350499	0.000477500849197496	0.360061822534082	-0.35466510785243	-0.0138952651610556
cg04786287	chr16	54970523	0.529686080214807	-0.81190163949717	3.90668702707921	0.000477538084488393	0.360061822534082	-0.354723779658871	0.0722847722829156
cg04386759	chr6	170554795	0.466453299138154	2.10725457070478	3.9063898823239	0.00047792954580564	0.360061822534082	-0.355340331623215	0.0242006294517324
cg25840926	chr2	20647987	0.606724954601379	-1.40376418567527	3.90629438762593	0.000478055418033862	0.360061822534082	-0.355538473766371	0.0559567998188245
cg18856632	chr7	18126902	0.361532206052209	-2.86271370092184	3.90609048168666	0.000478324296383998	0.360061822534082	-0.355961555627402	0.0198027098397953
cg10529778	chr12	29898829	-0.536288662909872	1.85437695546998	-3.90559553629505	0.000478977565949746	0.360061822534082	-0.356988494642946	-0.0539625848591011
cg17700835	chr6	27390890	0.431330330929097	0.0135107873882336	3.90533477244559	0.00047932209427505	0.360061822534082	-0.357529531690011	0.0762884395567416
cg19718309	chr14	100632904	0.529369202114881	-1.39170984672897	3.90395775821078	0.000481145465102229	0.360061822534082	-0.360386472451375	0.0542544832737949
cg04745161	chr12	130526916	0.475778629813123	-2.45302357528114	3.90392407938875	0.000481190145704584	0.360061822534082	-0.360456344777227	0.0496586190199219
cg19810038	chr20	58179536	0.391680719351502	-1.81673002286957	3.90375173960882	0.000481418846807759	0.360061822534082	-0.360813890610632	0.0389289579735994
cg01960885	chr18	24765781	0.325021168271367	1.14864410476459	3.90274351855831	0.000482758923478899	0.360061822534082	-0.362905544360856	0.0568802433716589
cg04313639	chr1	36614752	0.229917206649973	-3.79508919145622	3.90224125214434	0.000483427870973298	0.360061822534082	-0.363947508094567	0.00678486961929831
cg04998420	chr1	153508511	1.09710296044016	-1.62764023467387	3.90095375651304	0.000485146773807955	0.360061822534082	-0.36661833505047	0.0823131598936345
cg03915989	chr8	47140781	-0.287306101032304	1.69309682814443	-3.90070304120261	0.000485482191849303	0.360061822534082	-0.367138408809053	-0.0245823153840313
cg11286977	chr6	30181713	1.2524345929955	-2.19846637606558	3.89944224035276	0.000487172386686443	0.360061822534082	-0.369753669135251	0.113270319692791
cg13776476	chr13	112899619	0.452256939601256	0.283510247287301	3.89934066454698	0.000487308806530845	0.360061822534082	-0.369964359457027	0.065606876636674
cg27390061	chr8	142200020	0.352949927439578	1.10333988363214	3.89869095386804	0.000488182274386663	0.360061822534082	-0.371311976571404	0.0424521653076209
cg02136452	chr16	49872492	0.382166849091244	1.17629930514169	3.89786205432924	0.000489298865027093	0.360061822534082	-0.373031202883423	0.0351644662580984
cg02979795	chr10	102626509	0.549254127767294	-0.253170264887738	3.89734272710747	0.000489999709921362	0.360061822534082	-0.374108308311984	0.0807594343948175
cg26673264	chr2	239973913	-0.219075329181697	2.34487121558557	-3.89646568023364	0.000491185534939482	0.360061822534082	-0.375927277685315	-0.00887100877944391
cg15344726	chr13	20717346	0.423752950743542	0.941214274666837	3.89587743837976	0.000491982447825545	0.360061822534082	-0.377147231029311	0.051915425969094
cg25527494	chr13	100641243	0.396050734885983	-1.5710958168767	3.89572021724354	0.000492195655034079	0.360061822534082	-0.377473285716915	0.0672383991153517
cg14167415	chr5	77146999	-0.438682854593386	2.06770252694686	-3.89545545657405	0.000492554900475914	0.360061822534082	-0.378022356810308	-0.0336651439207847
cg14931071	chr6	12717776	0.278313264433177	-0.802946052113719	3.89495125363427	0.000493239746570089	0.360061822534082	-0.379067973353792	0.0125319716712179
cg16866941	chr22	38601325	-0.209495510714327	1.53277748711007	-3.89352268541276	0.000495185193071088	0.360061822534082	-0.382030401521937	-0.000639574331664283
cg13944871	chr1	3461718	0.317121930161409	1.12884317104533	3.89309092300904	0.000495774648409423	0.360061822534082	-0.382925708907588	0.0318901372283873
cg21385047	chr1	101702689	0.584465067044993	-1.92618426660965	3.89271269995678	0.000496291573678598	0.360061822534082	-0.383709981137894	0.0350916568058405
cg16218738	chr11	57789944	-0.253304987393022	3.07030351837377	-3.89266518555414	0.00049635654983142	0.360061822534082	-0.383808504595627	-0.00590183183893733
cg15875340	chr14	104893636	0.186645363181322	-0.472151207295342	3.89177667150978	0.000497573129315033	0.360061822534082	-0.385650840563506	0.019846047596029
cg11980090	chr6	30181771	1.00443445915909	-1.65889684455748	3.89171155976602	0.000497662396750219	0.360061822534082	-0.385785846800211	0.109312570528867
cg09489090	chr16	8768506	-0.327963147803137	-2.12286149087066	-3.89025220425944	0.000499667268033908	0.360061822534082	-0.388811642145589	-0.0306385332953251
cg04470499	chr3	135222830	0.313471446491005	-3.99605460682976	3.89019327990081	0.00049974838425406	0.360061822534082	-0.388933810101376	0.00997433125912608
cg06753050	chr14	101526006	0.460815071823806	0.207560253793037	3.89005123451057	0.000499943979136312	0.360061822534082	-0.389228311570954	0.0377580678834772
cg26390541	chr13	44763243	-0.388794355324509	2.59639852347082	-3.88957336321144	0.00050060255188131	0.360061822534082	-0.390219063039851	-0.0202180908757889
cg03962794	chr6	167054318	-0.472075406695181	-0.119755818779664	-3.88615742685175	0.000505334939733004	0.361450679252881	-0.397300515402378	-0.0556493163862944
cg18108623	chr17	33701321	0.319836645650301	0.744773351809985	3.88552390922702	0.000506217399090156	0.361450679252881	-0.39861370759253	0.0416736993467075
cg06789445	chr3	69942668	-0.465207415238897	0.529319662168775	-3.88478382485529	0.000507250208125988	0.361450679252881	-0.400147745890891	-0.0479917890351585
cg03084996	chr8	69539427	0.295952499517701	0.722293883111775	3.88446809056344	0.000507691450796755	0.361450679252881	-0.400802179315088	0.0145524146977567
cg16230581	chr14	95358041	0.480256753433683	-1.02739027544364	3.88360723335011	0.000508896416022032	0.361450679252881	-0.402586456370099	0.0484962607517206
cg00008839	chr19	2269146	0.411937443114959	-4.60588823816826	3.88259823375078	0.000510312297900929	0.361450679252881	-0.404677688237952	0.00647397302605929
cg21418707	chr1	3623605	0.420505135616971	0.648028572109659	3.88065429510786	0.000513050996404555	0.361450679252881	-0.40870636229897	0.0538699200938263
cg06846884	chr11	108756966	-0.349180746767066	3.17369210831542	-3.88046276895433	0.000513321602027533	0.361450679252881	-0.40910326564382	-0.0178740478598959
cg11086738	chr22	39152316	-0.224801202039076	-3.06672089099181	-3.88025274013571	0.000513618510229251	0.361450679252881	-0.409538508095679	-0.0128347303506337
cg18936471	chr4	99186446	0.294534710255052	2.3093374203522	3.87928911325032	0.000514982898287505	0.361450679252881	-0.411535372838599	0.0208014128504469
cg13923277	chr9	138967347	0.716141629870921	1.96124694903142	3.87884175632181	0.000515617508779163	0.361450679252881	-0.412462370682745	0.0856705689079434
cg17498101	chr6	121758292	-0.285421853020237	-3.2077225107765	-3.87883375333197	0.000515628868594966	0.361450679252881	-0.412478954019379	-0.0212129050958497
cg13698224	chr9	87309394	0.363065929208231	0.636301732291333	3.87869743897679	0.000515822397087058	0.361450679252881	-0.412761415798433	0.0475363570194567
cg10865856	chr6	30043061	0.379635888974241	-3.05517655140879	3.87774004091347	0.000517183637313008	0.361450679252881	-0.414745220197829	0.0184690128456994
cg03461784	chr14	98604556	0.420536229958981	-1.54343864565676	3.87766605583327	0.000517288976176322	0.361450679252881	-0.414898519199008	0.0525631101754064
cg09684147	chr3	126751404	0.191223860055488	1.87052101262572	3.87754025860373	0.000517468132537724	0.361450679252881	-0.415159173020099	0.0162544614681845
cg23803468	chr15	43513504	-0.201780222280304	1.71501039092814	-3.87715475345422	0.000518017534192546	0.361450679252881	-0.415957935543746	-0.00415997859285577
cg15646011	chr13	36787885	0.510032925187143	1.45667288501178	3.87714894190039	0.000518025820872276	0.361450679252881	-0.415969976903561	0.0715937635733624
cg12606911	chr2	87036626	0.840937780099116	-0.306358581327521	3.87621906944908	0.000519353393233045	0.361450679252881	-0.417896598982535	0.136584289833618
cg00562088	chr1	3473186	0.334928644867657	0.309184260216547	3.87594582754001	0.000519744130284478	0.361450679252881	-0.418462717608658	0.0442792873478762
cg01387036	chr17	32690255	0.356571065679658	-1.30634373747576	3.87583267569482	0.000519906021970019	0.361450679252881	-0.418697149984655	0.0432156313841169
cg01759114	chr8	56494607	0.390570338618374	-0.91766348825069	3.87502167094215	0.000521067807639506	0.361450679252881	-0.420377382299156	0.0216625537464458
cg12157646	chr2	133189699	-0.816825165702824	-0.476769521317247	-3.87445860345678	0.000521875908044593	0.361450679252881	-0.421543900391174	-0.0861369351163512
cg22975723	chr15	93258103	-0.326619013591664	-1.00728671358825	-3.87376289929285	0.000522876056423904	0.361450679252881	-0.42298515915613	-0.032920489583225
cg15368222	chr12	38449116	-0.484290276371118	1.65427234484369	-3.87330727754614	0.000523532075413305	0.361450679252881	-0.423929022862409	-0.0504372233670715
cg20501069	chr17	7475816	-0.442243163413922	-4.55749542208216	-3.87323130331389	0.000523641543771862	0.361450679252881	-0.424086408601802	-0.00700028304660037
cg22433759	chr17	71824272	0.291566394651641	-1.40516603308381	3.87224232199127	0.000525068570793599	0.361874658032084	-0.426135095319434	0.0593128681101884
cg10772532	chr14	81405846	-1.67450772887687	1.44324232720796	-3.8699674489041	0.000528365480056973	0.362779453865834	-0.430847135903315	-0.142061948671126
cg00394180	chr8	97167170	0.375174902077288	-1.79217240013943	3.86811459061992	0.000531065710671823	0.362779453865834	-0.434684640213001	0.0262392001590138
cg25113237	chr5	2756113	0.299104600887932	1.23201268091021	3.86797015663625	0.000531276764446846	0.362779453865834	-0.43498376620142	0.0364825057857224
cg12549908	chr10	4230567	0.48194883028602	0.327995009241329	3.86757522399418	0.000531854277108148	0.362779453865834	-0.435801669313771	0.0654170432072646
cg27234823	chr19	843940	0.474194108149184	-1.90479243190678	3.86667941053593	0.00053316650504816	0.362779453865834	-0.4376568329277	0.0427553756957445
cg13320146	chr1	150954826	0.618738237768611	1.02201238483896	3.86627365732238	0.000533761910753175	0.362779453865834	-0.438497090189117	0.0667259650628024
cg24828465	chr11	64072910	0.401294622152701	-4.15031816421412	3.86608211778671	0.000534043203100148	0.362779453865834	-0.438893735345352	0.00673640961042388
cg25809637	chr3	93698966	-0.391736460879004	-4.21691980791259	-3.86600270277829	0.000534159873355644	0.362779453865834	-0.439058188922423	-0.0054755034644931
cg17186373	chr8	74884456	0.44652135286905	-4.51232233061578	3.86463430464042	0.000536174130546005	0.362779453865834	-0.441891780401152	0.00800515941958628
cg12099657	chr1	91355336	-0.344353256812545	2.66764900710174	-3.86463066470026	0.000536179498352451	0.362779453865834	-0.441899317493821	-0.0182493526334824
cg22960833	chr19	4988763	0.249612563671493	0.141719131344998	3.86395218358686	0.000537180969239901	0.362779453865834	-0.443304199442252	0.0306773001358053
cg03294619	chr5	172661803	0.690826965257855	-2.40402107596677	3.86355344900326	0.000537770372839923	0.362779453865834	-0.444129807753499	0.081725320801357
cg10847673	chr10	111929033	-0.392841789670401	0.0339482530403386	-3.86334394359967	0.000538080313727612	0.362779453865834	-0.444563596863706	-0.0431714987168932
cg20564558	chr11	7052637	0.393643192524354	-0.189937723129019	3.86303364029492	0.000538539694952943	0.362779453865834	-0.445206083440796	0.0496141499279649
cg08849330	chr6	166797222	-0.353673336746599	-1.92906565270125	-3.86299030577811	0.000538603878993119	0.362779453865834	-0.445295807248796	-0.0165723108001206
cg04097610	chr16	57023835	-0.269769486724713	-1.05657837643618	-3.86032398036204	0.000542567457591413	0.364897104937838	-0.450816032627642	-0.0179669716317718
cg12568362	chr19	47220607	0.275459420862763	-3.45194946759284	3.85950013650945	0.000543797878424746	0.365106590423546	-0.452521524811964	0.0133192447009316
cg23549179	chr12	113228545	-0.402681165501295	0.61401161730066	-3.85852299384221	0.000545260785990653	0.365106590423546	-0.45454427717117	-0.0612402754770373
cg01518723	chr17	46131583	0.453374246228374	0.628450311437519	3.85839118956292	0.000545458407792117	0.365106590423546	-0.454817113291868	0.0652307039327616
cg17035091	chr7	44364925	0.730973010050174	-3.29209391179668	3.85695667676838	0.000547613784502876	0.365106590423546	-0.457786448745956	0.0357629032204667
cg23618440	chr6	48036605	0.926189450010488	-2.56591713256041	3.85629202120835	0.000548615256724637	0.365106590423546	-0.459162162159984	0.0668975327114748
cg19052128	chr13	76444293	0.271409912834018	-2.98211050163604	3.85424614927277	0.000551709119957663	0.365106590423546	-0.463396439951707	0.0143960373957222
cg05281206	chr17	32682770	0.667655238481401	-0.32598231737543	3.85355127537477	0.000552763811697455	0.365106590423546	-0.464834496853952	0.0915492859347809
cg06204948	chr11	63656090	0.400190721992204	-0.130178994673929	3.85346007613327	0.000552902381567998	0.365106590423546	-0.465023231852536	0.0434692502981688
cg05418106	chr11	23421790	0.288859587761206	1.00622163207502	3.85199475683408	0.000555133471953998	0.365106590423546	-0.468055558098892	0.0433326933031184
cg15136870	chr19	18717036	-0.205017425761399	-2.38381530573248	-3.85092842102724	0.000556762595097415	0.365106590423546	-0.470262084063799	-0.014652146185295
cg05366983	chr19	2328991	-0.223125270142508	-3.33229893012791	-3.85080127568449	0.000556957156011893	0.365106590423546	-0.470525172645655	-0.0104635066883038
cg06752594	chr1	109825964	-0.29071641583851	-2.4008337077778	-3.85073870548252	0.000557052926836876	0.365106590423546	-0.470654641990804	-0.0363532338076347
cg21763226	chr7	15240141	-0.346771478373001	1.45763687660521	-3.85039252110727	0.0005575830921284	0.365106590423546	-0.47137095399014	-0.0327056321398081
cg23983453	chr5	92925524	-0.334345078932109	0.0539106407343357	-3.85022352667802	0.000557842078164033	0.365106590423546	-0.471720626357897	-0.0258444323595363
cg22289815	chr7	948246	0.27724543860081	0.267253368792313	3.85005083096301	0.000558106857802198	0.365106590423546	-0.472077954000079	0.0134133026655581
cg22637865	chr22	43486524	-0.193551128000339	0.784700509592502	-3.84996543762473	0.000558237829473041	0.365106590423546	-0.472254641618505	-0.0102016633339581
cg00271964	chr2	144693693	-0.596461342836362	2.61106056559546	-3.84800597509785	0.000561251404738199	0.365106590423546	-0.476308754803097	-0.0298679899420917
cg06366981	chr4	175443243	-0.253884230544782	-3.96900842632449	-3.84785410817437	0.000561485632098919	0.365106590423546	-0.476622948955594	-0.00675012236166185
cg16336239	chr2	115052995	-0.426428870542089	-0.755369153143993	-3.84774592595097	0.000561652541884509	0.365106590423546	-0.476846763263063	-0.0543311385779843
cg12451679	chr19	47617189	0.392905851744851	-3.13757442215969	3.84769448134448	0.000561731930589925	0.365106590423546	-0.476953194712052	0.0271638979153997
cg02381192	chr7	1452425	0.326578460048817	-2.47011539961888	3.84711002958276	0.000562634619191335	0.365106590423546	-0.478162320695239	0.0113698139245602
cg07826431	chr7	156182208	-0.519664258626988	0.460728414445857	-3.84657523042504	0.000563461859842755	0.365106590423546	-0.479268691835594	-0.0567180495921058
cg24126784	chr15	92988053	-0.347500088868543	0.0470358407518759	-3.84628325447095	0.000563913996504215	0.365106590423546	-0.479872706911651	-0.0490105473579456
cg08281371	chr17	76662056	0.344031717429656	-2.09938081638904	3.84582909456469	0.000564617985666222	0.365106590423546	-0.48081221595722	0.0373216897347406
cg24092773	chr14	95327836	0.299020608005214	-0.62083651509384	3.84553808802651	0.000565069523206696	0.365106590423546	-0.48141420198133	0.0519853474576513
cg23083894	chr14	67894164	0.423600250468582	-2.96035414699236	3.84480040673212	0.000566215719450245	0.365106590423546	-0.482940153276443	0.0343306638289262
cg06335343	chr10	95653942	-0.442889547049484	-2.94041992333078	-3.84380371015259	0.000567767974746014	0.365106590423546	-0.485001803647362	-0.0119120694175757
cg23196123	chr14	73392937	-0.909825656786732	-2.88453775803044	-3.84311246708353	0.000568846955519471	0.365106590423546	-0.48643156479157	-0.100436168678809
cg13198793	chr6	131705123	-0.284334937420376	2.22518736060261	-3.84308805110273	0.000568885103688558	0.365106590423546	-0.486482065638782	-0.0187127013509473
cg00160027	chr16	49583602	0.334490432666382	1.9409769312158	3.8429805127513	0.000569053154155787	0.365106590423546	-0.486704492046993	0.0480965093860841
cg07444779	chr14	94492676	-0.353817598035177	-3.72249233378172	-3.84289445330133	0.00056918767439409	0.365106590423546	-0.486882491766428	-0.00476687713637172
cg15825264	chr17	655740	0.413465400080788	-3.51503741350204	3.84204912431742	0.000570510666190056	0.365106590423546	-0.488630871695245	0.0062143545483602
cg00682007	chr5	140344745	-0.36719715978771	-3.16975785151365	-3.84126507721886	0.000571740431033588	0.365106590423546	-0.490252433357181	-0.0239343581611488
cg09967647	chr2	208632434	0.310090768658894	-0.0763866555492002	3.84109180763747	0.000572012550395388	0.365106590423546	-0.490610779407712	0.0472927232753632
cg13553453	chr12	109915468	0.554112074817058	-3.3670403472892	3.84082792741308	0.000572427216399031	0.365106590423546	-0.491156514781784	0.0192031428222336
cg05540789	chr2	190540650	-0.308920610635408	3.18603342979251	-3.84066772277774	0.000572679107899104	0.365106590423546	-0.491487833102523	-0.0135678489340648
cg23840219	chr6	109381072	0.226143102673909	0.728903046548493	3.84032323314695	0.000573221119235566	0.365106590423546	-0.492200260659182	0.0450049677052784
cg22740141	chr12	129454194	-0.500248249552391	-2.10622273610422	-3.83917599847405	0.000575029762372535	0.365576806139766	-0.494572724524367	-0.0293226892011411
cg21171299	chr12	7146119	0.693675753720522	1.86308392285717	3.8386310577775	0.000575890824701226	0.365576806139766	-0.495699602875034	0.0663853565139225
cg22490420	chr15	42434040	-0.218148144149438	1.18323083382292	-3.83700823241949	0.000578462516760777	0.365576806139766	-0.499055236107552	-0.0364078050347293
cg07584582	chr22	19723500	-0.208447114275277	2.18812973032513	-3.83680656858483	0.000578782875476841	0.365576806139766	-0.499472210683348	-0.017125991421539
cg03040401	chr16	2226080	-0.288537233504704	3.27547448395623	-3.83655343991675	0.000579185235190199	0.365576806139766	-0.499995591271365	-0.00975706255972009
cg04768425	chr10	124222884	0.420909428646085	-0.384103206188987	3.83643997560113	0.000579365680564267	0.365576806139766	-0.500230193060212	0.0450546034276872
cg06443918	chr10	104210692	-0.462833459650482	-2.64674418505973	-3.83532057003209	0.000581148845038171	0.365576806139766	-0.502544628980522	-0.030830376980839
cg25349939	chr2	144855085	-0.596378425653421	0.956190964262849	-3.83524807988154	0.000581264503186613	0.365576806139766	-0.502694501787564	-0.0565458290842152
cg00676801	chr2	191876673	-0.201172981800348	2.80946115305799	-3.83475658700414	0.000582049273573286	0.365576806139766	-0.503710644027035	-0.010470334870027
cg25567337	chr20	61148178	0.768827587417123	-1.2841424597851	3.8346296586168	0.000582252109036413	0.365576806139766	-0.503973059137053	0.0795588400500404
cg13721134	chr8	86350390	0.468714459272032	-2.2300235113291	3.83416725525818	0.000582991627418431	0.365576806139766	-0.504929028975949	0.0459435003647196
cg12160578	chr15	63334699	-0.478705628253899	-0.625918343825885	-3.83277798182321	0.00058521900113687	0.366457389150713	-0.50780106144807	-0.0802046725297706
cg14720274	chr15	61014131	0.371789454002655	0.402434685780351	3.83110284202646	0.000587915740303515	0.367123190873047	-0.511263777326786	0.0688594865997614
cg18146737	chr1	92946700	0.245497886209023	0.635844031830981	3.83109311264946	0.000587931438597733	0.367123190873047	-0.511283888208397	0.0415621542957155
cg18802021	chr10	28032548	0.875382312591592	-1.68650731733245	3.83048611103221	0.000588911641512771	0.367220225538258	-0.512538555844696	0.0665973286170747
cg21210232	chr1	6268709	0.371030202328135	1.65979620037795	3.82968240944088	0.00059021193494387	0.367516304441552	-0.51419973749648	0.0390997384846762
cg03199014	chr1	226922948	0.272983424394706	2.54224920353592	3.82859612983625	0.000591973859168118	0.367745488922945	-0.51644486866107	0.0169346266937194
cg13934015	chr9	116812263	0.466405333212706	2.71094905302148	3.82843726464077	0.000592231965225623	0.367745488922945	-0.516773201414328	0.0563468833551589
cg15758240	chr7	127876829	-0.362980162024873	1.97079573320244	-3.82755504575765	0.000593667293291527	0.368123331920966	-0.518596465326131	-0.0329410313619731
cg17120570	chr6	736783	0.943724703069449	1.04275609912381	3.8270330002405	0.00059451823447653	0.368138259184479	-0.519675325112785	0.114888222427099
cg07816873	chr12	1100472	-0.455916535811611	-0.225686370845088	-3.82616913304589	0.000595928964474548	0.368374490855848	-0.521460526682418	-0.0657028955886891
cg20689228	chr2	75427489	0.696509926943904	-1.62555439718649	3.82578670337614	0.000596554530135812	0.368374490855848	-0.522250799661371	0.074261413710241
cg19624849	chr1	145415412	0.456266380592162	-2.53455152527913	3.82463320478845	0.00059844526800728	0.368752419547023	-0.524634350675668	0.0371282772558904
cg02694994	chr7	157612661	0.396513693267753	-0.170972258200626	3.82436631924668	0.000598883561186142	0.368752419547023	-0.525185812700213	0.0388601960049287
cg09859794	chr8	144911744	-0.399793787346591	-3.7762096390683	-3.82389928662237	0.000599651299923733	0.368752419547023	-0.526150816631231	-0.0142599141036735
cg07554053	chr10	44885910	0.235469388735317	0.328527717058684	3.82238092745824	0.000602153919542784	0.368963284051794	-0.529287948772071	0.0554743468544611
cg10812889	chr1	153014310	1.06294281905462	-0.566132014375307	3.82160199142417	0.000603441744624313	0.368963284051794	-0.530897233096584	0.159308785790185
cg02211983	chr1	152086879	-0.489970099662353	-1.63053756574201	-3.82147376343277	0.000603654003063649	0.368963284051794	-0.531162145947145	-0.0486268322031359
cg13643060	chr7	95765717	0.364083001512021	2.79583618111028	3.82126806148924	0.000603994657895501	0.368963284051794	-0.531587112356688	0.0203168326585823
cg12858514	chr1	17575607	0.322715662836889	0.956442386785862	3.82071873516734	0.000604905294898143	0.368963284051794	-0.532721960155412	0.0425342980114012
cg03222179	chr6	736801	0.81452206821929	1.11638109831575	3.82068182661529	0.000604966527464646	0.368963284051794	-0.532798207939726	0.109421508713638
cg20194454	chr6	32821578	0.381953498061317	-3.16382784071088	3.81896615767349	0.000607819565245303	0.369155498203249	-0.536342363583873	0.0239057380644017
cg06873916	chr16	89410196	0.382954598674026	0.390410025722606	3.81823623607578	0.000609037350309734	0.369155498203249	-0.537850102943419	0.0567035719401907
cg08733522	chr6	26205212	-0.290921864995021	-1.89955212565602	-3.81797808108677	0.0006094686199064	0.369155498203249	-0.538383338068651	-0.018702258471845
cg02747151	chr15	25981177	0.776140994051158	3.28336506984484	3.81679522194343	0.000611448498316926	0.369155498203249	-0.540826509734008	0.0246493034772701
cg06139239	chr3	131070845	-0.260587788947206	0.0580218459460433	-3.81676682495483	0.00061149610644507	0.369155498203249	-0.540885161177588	-0.0236078940831032
cg22695245	chr10	17244393	-0.281502235531874	1.90259717014302	-3.81618031216337	0.000612480216067908	0.369155498203249	-0.542096530362409	-0.0165407184163576
cg02173289	chr14	101925020	0.380755455808197	-0.416926325416405	3.81531973668407	0.000613926972455899	0.369155498203249	-0.543873870737108	0.0407190902725898
cg25924807	chr3	2696551	-0.523715014237365	-1.3519257683619	-3.81507325558835	0.000614341957896998	0.369155498203249	-0.544382910766561	-0.0211311784142474
cg06840743	chr7	155150876	0.255961802918698	-0.752180874266451	3.81498685920556	0.000614487483061782	0.369155498203249	-0.544561337478225	0.0296243163663942
cg16590792	chr2	144888877	-0.565854954596931	2.05350751966794	-3.81485194807947	0.000614714793207167	0.369155498203249	-0.544839955634372	-0.0519713301496045
cg06717221	chr19	1790921	0.458619642119975	-2.00319031658126	3.81458292212273	0.000615168316715068	0.369155498203249	-0.545395541214242	0.0538871985563893
cg00440217	chr6	71012765	0.343531092433754	-0.228043876804574	3.81434250531593	0.000615573887123184	0.369155498203249	-0.545892036885209	0.0460730036250616
cg17644208	chr2	25142391	-0.264585496059765	-0.836945292147732	-3.81405414588039	0.000616060678237756	0.369155498203249	-0.546487532315933	-0.0187848749604677
cg09668599	chr2	44231045	-0.331256481167384	0.117042440176275	-3.81331475852892	0.000617310584075502	0.369407282583461	-0.548014408722908	-0.0541983875141589
cg16745829	chr16	20817602	-0.38501871796479	-3.33529739866627	-3.81186341970322	0.0006197712134506	0.37017745285892	-0.551011322268883	-0.0153573811989719
cg10118784	chr14	65209977	-0.378404036266494	3.54171959647514	-3.81151794382294	0.000620358348480536	0.37017745285892	-0.551724670181749	-0.0175674059527935
cg19194448	chr2	178976361	-0.375229516322436	1.80967032000468	-3.81080194663447	0.000621576910980684	0.37017745285892	-0.553203036705671	-0.0280293318985461
cg12877039	chr5	140857192	0.316280613378552	0.794769545716705	3.8102991452014	0.00062243402863137	0.37017745285892	-0.554241168592474	0.0553509480556759
cg02039400	chr3	195934057	0.280204602538626	-0.689645009345097	3.81011112178634	0.000622754845225576	0.37017745285892	-0.554629372209154	0.0380330434098625
cg03687700	chr2	24271844	-0.277306774085477	-2.12623730543317	-3.80860447749835	0.0006253314006823	0.370883245615279	-0.557739926457188	-0.028572428705521
cg19309079	chr2	133175311	-0.323702629589861	-0.277952041508348	-3.80844293362953	0.000625608277833598	0.370883245615279	-0.558073427533864	-0.0444932697237838
cg00382572	chr11	2574042	-0.64135331777949	2.04463737647775	-3.8075077315613	0.000627213513020768	0.371340425887109	-0.560004056690739	-0.0598355249708874
cg04626868	chr12	23999034	-0.444459112060344	-0.0685907886065047	-3.80692995960217	0.00062820724111213	0.371434831192487	-0.561196757234024	-0.0639013811456936
cg13608166	chr18	77157986	0.352269481804818	0.391864891270757	3.80539673780774	0.000630851726808732	0.371657471517083	-0.564361614737837	0.0485820034532425
cg20248421	chr1	6507979	1.15134139954744	-2.32734343992994	3.80506170886109	0.000631431025064624	0.371657471517083	-0.565053140974963	0.0788265564404236
cg08075452	chr3	184056843	0.302943760438555	1.63753846398005	3.80434980934504	0.000632663692734305	0.371657471517083	-0.566522514488831	0.0351957890137071
cg23728819	chr10	134298663	0.379243614371724	0.380954589638434	3.80343235533754	0.000634255743279344	0.371657471517083	-0.568416069106784	0.0574389503723011
cg24004478	chr7	855632	0.262982501755301	-4.07701840625601	3.80301551057048	0.000634980380775721	0.371657471517083	-0.569276372254535	0.00910603164795379
cg01222298	chr17	61214305	-0.30744505574279	2.57945520058632	-3.80299611582273	0.00063501411599988	0.371657471517083	-0.569316399521275	-0.0134619598804502
cg10500084	chr5	174172044	-0.272130502644179	1.52156825098056	-3.8026678301115	0.000635585401398558	0.371657471517083	-0.569993915446668	-0.0239414818222738
cg26484017	chr7	139378403	0.252945050468193	2.35447882177098	3.80211891828418	0.000636541741889957	0.371657471517083	-0.571126731336522	0.00828683262124263
cg08478799	chr1	7480005	0.461800924818117	0.82950611028986	3.80208869475129	0.000636594439514903	0.371657471517083	-0.571189104080254	0.0397477576247662
cg25011337	chr5	134915042	0.640721923499348	-1.56112282442839	3.8018954282739	0.000636931518726773	0.371657471517083	-0.571587948390657	0.0583641355762604
cg01808739	chr1	93912802	0.402759821141667	-2.7833242568325	3.80084440928615	0.000638767667107755	0.37224102192371	-0.573756861283348	0.0269136678895573
cg16875425	chr7	45959667	0.351269618889035	-1.39142955518653	3.79948782390048	0.000641145277221553	0.372630124448755	-0.57655615837572	0.0588455519761426
cg06033579	chr1	12662841	-0.278025524251771	3.46927820888163	-3.79924512418632	0.000641571552264565	0.372630124448755	-0.57705694344636	-0.0134934804377386
cg14404842	chr14	97092096	0.4460944537765	-0.214900250897679	3.79903192490247	0.00064194624107676	0.372630124448755	-0.577496851805168	0.0812765827769023
cg05671758	chr16	634009	0.389898547986613	0.369715650780946	3.79724436955635	0.000645096200088085	0.373638758669927	-0.581185024146657	0.0390258366777934
cg12510203	chr2	144915087	-0.63718182369642	1.66571821679689	-3.79709374902177	0.000645362304966474	0.373638758669927	-0.581495774675604	-0.0655043273974616
cg14671222	chr7	149411256	0.384841943530989	-0.419876334953845	3.79492245782336	0.000649210289156205	0.375378447971591	-0.585975144569557	0.0661059837129708
cg27090087	chr6	54172378	0.446523613154256	-0.908920971558152	3.79362548032893	0.000651519467562829	0.37607859310048	-0.588650540947109	0.0561233221357272
cg03890538	chr17	78938344	-0.233964481601743	1.8735397618898	-3.79293426442858	0.000652753398433673	0.37607859310048	-0.590076295005268	-0.0267498553024509
cg13777759	chr17	77134081	-0.315337205608381	-0.376675302969797	-3.79282129350821	0.000652955286075808	0.37607859310048	-0.590309311959675	-0.0594062230333663
cg26029786	chr10	65280952	-0.257471949977028	-1.33215679680692	-3.79202049694368	0.000654388116663951	0.376416895737887	-0.591961013736204	-0.024471051639712
cg11909311	chr5	31908512	0.340516669445718	3.22169066053153	3.79067407968538	0.000656804114836565	0.377291289171297	-0.594737926493822	0.0151706483089457
cg11738701	chr8	97167470	0.360258609362332	-0.918699258067224	3.78989309617741	0.000658209486466316	0.377291289171297	-0.596348563842352	0.0575619246722731
cg08950886	chr10	33247484	-0.362751739882837	-1.24004872820544	-3.78975932499792	0.000658450500170921	0.377291289171297	-0.596624435433615	-0.0262654381732993
cg05244720	chr10	102881456	0.277955586695365	-1.35016989050404	3.78895581464789	0.000659899985077746	0.377551269653014	-0.598281441606293	0.0224928606425472
cg09160552	chr12	117457899	-0.211479694703444	3.07378329680164	-3.78856824982712	0.000660600240464709	0.377551269653014	-0.599080653666872	-0.0112444479589943
cg05392364	chr15	78556860	1.37257556868344	-1.08432174444157	3.78709315679369	0.000663272081812271	0.377885414894907	-0.602122334528694	0.0759649157677201
cg23519969	chr3	39371797	-0.415784413555094	0.915341060512188	-3.78615278127653	0.000664980882296764	0.377885414894907	-0.604061277766602	-0.0562528078692979
cg12614213	chr8	38324613	0.331489217208567	-3.12933650605398	3.78594318867856	0.000665362327223984	0.377885414894907	-0.604493418499808	0.0280096913599503
cg10042178	chr1	87794589	-0.214621309532373	-3.10323492445396	-3.78577762155352	0.000665663799417208	0.377885414894907	-0.604834783217195	-0.00772388011877792
cg06846010	chr16	56651367	0.79306709563733	-2.016270178833	3.78521428723203	0.000666690541802198	0.377885414894907	-0.605996235901576	0.0701997918455538
cg24091162	chr17	62010456	-0.311420621830457	2.55809021506486	-3.78495332865959	0.000667166692173145	0.377885414894907	-0.606534253465156	-0.0110461414656329
cg20050595	chr13	103445535	-0.212341652275401	0.14310267847365	-3.78402526406806	0.000668862744853602	0.377885414894907	-0.608447575341176	-0.028954720126415
cg15262317	chr2	208632832	0.537348129016687	0.994485795532839	3.78381116738797	0.000669254606060177	0.377885414894907	-0.608888947867911	0.0708301372344561
cg19316579	chr10	100843963	0.402008375644672	-0.350761576824575	3.78328366835656	0.000670221042716916	0.377885414894907	-0.609976393685111	0.0474330678032003
cg13927088	chr1	152691125	0.337488357650123	1.38232192794868	3.78303788213072	0.000670671814718205	0.377885414894907	-0.610483073602278	0.0524350412696811
cg10794439	chr8	41518051	-0.361751600229231	0.31097848621029	-3.78257698810198	0.000671517891171294	0.377885414894907	-0.611433171287687	-0.0457550925535232
cg22768676	chr2	192145307	0.33683865309606	1.60209447919216	3.78202135605712	0.000672539263983348	0.377885414894907	-0.612578530067964	0.0264543001175042
cg26618058	chr12	118022239	-0.467823201878846	-1.62392686638325	-3.781453723137	0.000673584260425918	0.377885414894907	-0.613748588517574	-0.0575597338317771
cg10546176	chr5	34929404	-0.243743182132128	-0.54856398294664	-3.78051726737191	0.000675311709266025	0.377885414894907	-0.615678814266984	-0.0355307286511082
cg14260355	chr14	77423234	-0.301757921211536	-3.33247477815696	-3.78047967075511	0.000675381152568586	0.377885414894907	-0.615756306324853	-0.0170617383341909
cg12044293	chr17	78896669	-0.307581643415363	4.08354853456132	-3.78021046668321	0.000675878592683832	0.377885414894907	-0.616311169805347	-0.009901631241922
cg19508458	chr14	97091902	0.427605448370241	1.41640456790284	3.77837835594922	0.000679273496243577	0.377885414894907	-0.620087147481351	0.0555402513204764
cg12485161	chr19	30156461	-0.345622412867962	-3.57247710119685	-3.77808737258483	0.000679814215818748	0.377885414894907	-0.620686826326177	-0.0025855631034449
cg14987431	chr10	94455650	0.299754566664274	1.26598298258601	3.77566397936105	0.000684333806831947	0.377885414894907	-0.625680724522016	0.0396826374714252
cg13892647	chr9	37485877	-0.248575589066774	-2.02309331325082	-3.77559931144371	0.000684454811705381	0.377885414894907	-0.625813976219159	-0.018041336009556
cg08063111	chr2	21255279	-0.383477897301475	0.941985587908102	-3.77540581610264	0.000684816999536183	0.377885414894907	-0.626212680657654	-0.0351325071684024
cg25349066	chr2	160650497	-0.350889410468462	2.9694175908187	-3.77466587766966	0.000686203752096098	0.377885414894907	-0.62773730954499	-0.0218414549042214
cg18530950	chr2	128284093	-0.291654060057803	-2.56087105968656	-3.77433267880811	0.000686829108525138	0.377885414894907	-0.628423837558527	-0.0356860945293634
cg02343823	chr5	150284419	0.920002526410344	0.980939443602198	3.77367457164602	0.000688065893427713	0.377885414894907	-0.629779771737135	0.144016909476326
cg11908131	chr2	106685045	0.390642833679838	0.507658898111356	3.77349061481974	0.000688411992532602	0.377885414894907	-0.630158778579316	0.0542709853389698
cg00107682	chr15	96888959	-0.238427279042949	0.686249748959016	-3.77317310669533	0.000689009756127469	0.377885414894907	-0.630812931854122	-0.0166816101578302
cg17469361	chr4	6536474	-0.51421795660462	1.14888960798435	-3.77277922126717	0.000689752016017416	0.377885414894907	-0.631624426047086	-0.0576374341298026
cg08675176	chr22	50312165	-0.379878307771814	-1.97568968635436	-3.77273625364387	0.000689833033743432	0.377885414894907	-0.63171294804296	-0.0327530267447327
ch.7.2068158F	chr7	98536084	0.317319516511251	-3.31879384770056	3.77258887905511	0.000690110986772125	0.377885414894907	-0.63201656779056	0.0162839655754055
cg04004830	chr2	192711243	0.381305112202475	-0.860915788481841	3.77219898372023	0.000690846867762225	0.377885414894907	-0.632819813678348	0.0396111291530604
cg08198377	chr14	51707975	-0.240832897689336	-2.9637542664202	-3.77208808179711	0.000691056321554913	0.377885414894907	-0.633048285729767	-0.0108172710273416
cg06593603	chr5	1218042	-0.347906317488956	0.248218653664304	-3.77179720528292	0.00069160597653994	0.377885414894907	-0.633647521141136	-0.0640932016693599
cg26463200	chr20	21685401	0.340632241590001	0.126071524355936	3.77154335956961	0.000692086004304939	0.377885414894907	-0.634170460832035	0.0729043581609883
cg26208507	chr12	4303167	0.309915938611543	-2.14198913020427	3.77142689532364	0.000692306349346564	0.377885414894907	-0.634410382572419	0.0334997594083497
cg04418771	chr4	83955829	0.302134813337288	-3.9156429450019	3.77140438868504	0.000692348938760369	0.377885414894907	-0.63445674709839	0.0153769823852004
cg15181905	chr7	116960743	0.237427243091194	0.481072026629674	3.77114394717896	0.000692841959118704	0.377885414894907	-0.634993261920672	0.0444549928146699
cg05613002	chr4	27086569	-0.428467389312951	-3.51981811439392	-3.77085983080065	0.000693380186543939	0.377885414894907	-0.635578537967459	-0.0139076267853204
cg21763058	chr12	49740976	-0.218974272525014	-3.51315728641133	-3.77082942299074	0.000693437814943487	0.377885414894907	-0.635641177073504	-0.0157908429253364
cg11432960	chr2	145143754	-0.775831646059457	1.72258652910219	-3.77025139469061	0.000694534172918111	0.37800642553417	-0.636831875096236	-0.0546441717551539
cg21143224	chr17	78725470	0.270643751266731	-0.014489582666128	3.76981766743518	0.000695357941045966	0.37800642553417	-0.637725296053629	0.0342785948651238
cg26292918	chr1	151826205	0.311416195769406	-1.04446740626147	3.76916566058572	0.000696598073897089	0.378218773732271	-0.639068300652514	0.0415133990052756
cg18922062	chr5	180485130	-0.256881506587091	-0.0127096975556348	-3.76714312776639	0.000700458705115656	0.378783188061938	-0.643233983273852	-0.022204227272719
cg18391323	chr13	20716432	0.209021994230837	-0.0590076933439627	3.76703502756874	0.000700665633641899	0.378783188061938	-0.643456616188356	0.0211869454178501
cg17657707	chr20	47541362	0.286243175092421	0.479464436384836	3.76649121103848	0.000701707526688333	0.378783188061938	-0.644576587235361	0.0580603596553497
cg11627582	chr19	30938273	-0.516844570109975	-1.07680190696337	-3.76642459486401	0.000701835259720486	0.378783188061938	-0.644713778394277	-0.0495374483276098
cg20280835	chr1	86861201	0.406144086401604	-1.63433023090709	3.7662914381874	0.000702090648580218	0.378783188061938	-0.644988003225898	0.0396387123418772
cg10553088	chr11	115372912	0.635226085202867	-0.349797746964981	3.76595190442565	0.000702742269752394	0.378783188061938	-0.645687234157735	0.0803801044866807
cg05119754	chr15	69853722	0.27762917282593	0.572236847713377	3.76476095114576	0.000705032566002597	0.379192684795789	-0.648139753351148	0.0558859965416476
cg03537802	chr11	101868388	-0.2852994075266	1.97628823599722	-3.76459021116304	0.000705361507709988	0.379192684795789	-0.648491342233257	-0.0138699285760484
cg00044796	chr1	146552390	0.335559834123672	0.951621164359158	3.76324098037778	0.000707966152620154	0.379192684795789	-0.651269559820822	0.0529497397603051
cg09997532	chr4	11403999	-0.469303465703936	0.730793761954787	-3.76320852277143	0.000708028926205252	0.379192684795789	-0.651336390890353	-0.0943368865270684
cg24884084	chr1	153003198	0.414398028925007	-1.56979109867074	3.76286290652106	0.000708697690482615	0.379192684795789	-0.652048015767473	0.0598071029536252
cg11860203	chr17	32582516	0.517949803832695	-1.98435987558888	3.7625838484714	0.00070923811419354	0.379192684795789	-0.652622586278246	0.0597135951028834
cg16288993	chr5	80597828	0.578392215425847	-2.32040103923458	3.76246733391309	0.000709463875016604	0.379192684795789	-0.652862482707045	0.066880115711256
cg07219227	chr7	151000491	0.258046757456585	-0.692904264934105	3.76170096141234	0.000710950558335064	0.379531663767311	-0.654440355239266	0.0253036267482387
cg25150953	chr4	41540229	0.561113261200007	-1.74616503506531	3.76105343544934	0.000712209056455541	0.379748163012139	-0.655773479460651	0.075849515736282
cg17516106	chr12	52388017	0.407062788559734	1.78894341070652	3.76043928296016	0.000713404696511501	0.3798191888248	-0.657037846192829	0.0257615772983929
cg13780207	chr9	138899186	0.598300893513705	1.14125378800976	3.75887573786081	0.000716457457737496	0.3798191888248	-0.660256531970595	0.0911391777648046
cg17397823	chr7	150095084	0.851109486692172	2.65336890005615	3.75847169761025	0.000717248397153001	0.3798191888248	-0.661088232266129	0.0439083640555324
cg24398379	chr7	56516076	0.61635653273043	-1.40183954199401	3.75833728486577	0.000717511708757702	0.3798191888248	-0.661364910863285	0.0746760182075711
cg12743970	chr17	64536520	0.29498660628158	1.51198715246624	3.75811189725344	0.000717953449437383	0.3798191888248	-0.661828849356553	0.0434754486596699
cg26803993	chr2	169460068	0.655373737448781	1.54832564828651	3.75795066205215	0.000718269619319426	0.3798191888248	-0.662160732444275	0.0575995554596985
cg05724777	chr6	32634362	-0.650812614443393	-0.307984055483967	-3.75739137976286	0.000719367380426435	0.3798191888248	-0.663311921898302	-0.0988067703188836
cg22957339	chr15	31246272	0.285511591815899	-0.673855747459407	3.75708652048046	0.00071996644715258	0.3798191888248	-0.663939407452508	0.029715493843859
cg02881186	chr8	140892009	0.253830146204151	-0.360157031081431	3.75620691021641	0.000721697658647441	0.3798191888248	-0.665749825711079	0.0346466500083751
cg06874144	chr2	231576873	0.432778571430663	1.02135425032942	3.75617428754416	0.000721761943110928	0.3798191888248	-0.665816967990967	0.0551571915956772
cg08621445	chr6	40298217	0.310349487390094	0.0736430201714627	3.7558827391494	0.00072233670019787	0.3798191888248	-0.666417011731838	0.0809437422305155
cg16190266	chr14	38680855	-0.382872129423498	-0.796947371677171	-3.75545434523383	0.000723182042645101	0.3798191888248	-0.667298681612732	-0.0149927610590005
cg09279544	chr19	8674388	0.222203198164858	0.104834621502356	3.75532745274215	0.000723432622351714	0.3798191888248	-0.667559832359173	0.0411216058205465
cg11313862	chr6	152892780	-0.579080237287863	0.0526723196782474	-3.75436102847649	0.000725343835563165	0.380374066512877	-0.669548712722505	-0.0596670865252914
cg11857805	chr14	100441223	2.13862816279519	1.73786939072303	3.75275777595851	0.000728525298871536	0.380501271362753	-0.672847912448115	0.128083754611983
cg10271058	chr11	134147837	-0.437246072852235	1.65699252566111	-3.75263813646979	0.000728763253272471	0.380501271362753	-0.673094095579431	-0.030431703281717
cg23410483	chr10	71338186	-0.680176014057091	-2.42141418577652	-3.75186028681392	0.000730312187444971	0.380501271362753	-0.674694638941944	-0.0478890964758081
cg03203223	chr7	103630549	0.481657402500984	-4.60653889750901	3.75176726091748	0.000730497644660869	0.380501271362753	-0.674886048680894	0.00399278930962332
cg24176288	chr12	2221304	0.274050253495693	1.47339288682388	3.75125401920541	0.000731521672488354	0.380501271362753	-0.675942073247827	0.0471945296017942
cg25422226	chr7	13057352	0.388131628287945	-0.155994856414764	3.75105132919761	0.000731926467652146	0.380501271362753	-0.676359110507016	0.0588880107071811
cg01929285	chr16	368761	-0.246185068005418	3.44214581732295	-3.75103641398427	0.000731956263656241	0.380501271362753	-0.676389798542079	-0.0109608100455406
cg05278256	chr22	26137980	0.300731698649199	-1.30848627243135	3.75080260446454	0.000732423497502087	0.380501271362753	-0.676870857691561	0.0353933138752867
cg02824817	chr4	170265309	-0.233371379921862	3.12632313237886	-3.75036019681845	0.00073330837875294	0.380516965487627	-0.677781085032956	-0.0177749951352544
cg10609868	chr8	81963379	0.392445058538063	-0.987019506145047	3.74946079671312	0.000735110523623243	0.381006011114514	-0.679631470633693	0.028341327050168
cg09214953	chr12	111800702	-0.217331852977833	2.82519617069743	-3.74829863761203	0.000737445551072832	0.381006011114514	-0.682022292861035	-0.0140858299431326
cg15912800	chr7	27209197	0.837119306493422	-2.14557879792309	3.74663429782189	0.000740802149094246	0.381006011114514	-0.685445914531985	0.0557411757942789
cg14292220	chr9	138991848	0.443859743616942	0.375747753599119	3.74642655732021	0.000741222157669535	0.381006011114514	-0.685873221314854	0.0651279144525401
cg24393552	chr2	239014989	0.451577548388763	2.29586640540988	3.7464006985963	0.000741274454915465	0.381006011114514	-0.685926410404512	0.0409759577775766
cg09883255	chr4	1402852	-0.443461517335249	-2.59143095807751	-3.74626595481862	0.000741547021802604	0.381006011114514	-0.68620356496307	-0.0413128481585517
cg13775870	chr2	75147888	-0.281449232909497	2.94560749532427	-3.74609725613519	0.00074188841204882	0.381006011114514	-0.686550558125264	-0.0129245505182474
cg09251891	chr19	11374363	0.341842626304621	1.10844313514736	3.74608257558017	0.000741918127865271	0.381006011114514	-0.6865807541123	0.0359599079331488
cg03034668	chr16	1723424	0.571376144841144	2.60668289754491	3.7460654626819	0.000741952768600431	0.381006011114514	-0.686615953077484	0.0429976459829818
cg00364615	chr15	67424723	0.256490978775044	-1.55186728922649	3.74533377251213	0.00074343536432886	0.381020652636246	-0.688120907902834	0.0202856849034994
cg08097817	chr21	32255313	-0.450154090237732	0.0933521460040465	-3.74493615514004	0.000744242250381334	0.381020652636246	-0.688938706529929	-0.0822959590430886
cg10294836	chr19	40324746	-0.624757809513879	-0.233278821116035	-3.74457571261588	0.000744974434158329	0.381020652636246	-0.689680028423481	-0.107631023036929
cg21501234	chr15	64683155	0.348031122204798	1.95235316896877	3.74436416210432	0.000745404493163313	0.381020652636246	-0.690115116484892	0.021761178991994
cg05714496	chr10	134358685	0.226304684544841	2.74804543003599	3.74299928544286	0.000748184953805057	0.382003331574642	-0.692922069895789	0.0198322470045192
cg00595356	chr21	32931379	-0.352183082256987	-4.40864087576649	-3.74256319694754	0.000749075458740546	0.382019903482779	-0.693818862623949	-0.0065057194113586
cg27480444	chr2	144582331	-0.66690254205787	0.410975076648293	-3.7405454800082	0.000753209143020588	0.382937369142197	-0.697967872314419	-0.0892558466511432
cg12432038	chr1	247275735	-0.288833809485193	-1.18484862726183	-3.74043675638176	0.000753432513860937	0.382937369142197	-0.69819142469307	-0.0401569204460048
cg04643527	chr16	3312946	-0.178289784918012	1.51153072400774	-3.7404259222198	0.000753454775995159	0.382937369142197	-0.698213701301224	-0.00783587326898305
cg25961099	chr11	2322050	0.288490583980346	0.0526825040961762	3.73986219970353	0.000754614002029023	0.383089220049443	-0.699372775715218	0.0309580440557766
cg16434156	chr14	94497084	-0.638205174147027	3.05040432490439	-3.73814819461047	0.000758149317631486	0.384445602728804	-0.702896704056625	-0.0509491951588982
cg03629577	chr8	146228461	1.18880950729986	-2.19635987933006	3.73681714139388	0.000760905871439882	0.385274920689596	-0.705633036689563	0.115428026906977
cg04291082	chr1	193028561	-0.311213779212509	-2.99288780848735	-3.73615841337141	0.000762273675091076	0.385274920689596	-0.706987142015128	-0.0185681936540778
cg13824877	chr6	170453283	0.339885029793191	-0.434757154999249	3.73579729369126	0.000763024530723059	0.385274920689596	-0.707729448962564	0.0559269478252251
cg21145248	chr5	176816679	0.290373704415537	-0.29748930238423	3.73569074183158	0.000763246215462522	0.385274920689596	-0.707948470592378	0.0398754284462483
cg12473009	chr17	7983072	0.555318129937023	-4.18728848961484	3.73287174664003	0.000769134052156526	0.387289671096435	-0.713742493812887	0.0113353594293495
cg04629194	chr10	97050357	-0.280230344031127	-1.70719243647119	-3.73194710778643	0.000771074890616146	0.387289671096435	-0.715642725909741	-0.019310208159772
cg11553515	chr11	63580553	-0.266714125107954	-2.85580175803706	-3.73157330805405	0.000771860857199827	0.387289671096435	-0.71641089289336	-0.0183041017782861
cg01474424	chr5	155754231	0.329590512199974	-2.29589362118674	3.73136842642378	0.000772291980429342	0.387289671096435	-0.716831921598252	0.034176128165633
cg07635854	chr19	11374482	0.194305969103245	-0.0714119457949113	3.73037065711275	0.000774394893661978	0.387289671096435	-0.718882244480045	0.00421098242511508
cg06034336	chr4	177365023	-0.700255797300805	0.109603802026624	-3.73025394738698	0.000774641236539795	0.387289671096435	-0.719122063597779	-0.0675276433258356
cg26671281	chr11	2828214	-0.270933525231628	0.801618655891311	-3.72976947681135	0.000775664639388814	0.387289671096435	-0.720117551216677	-0.0301693824692983
cg20207443	chr3	118144311	-0.66328814393209	-1.02116989462825	-3.72910795984897	0.000777064162857008	0.387289671096435	-0.721476783311552	-0.0685622686861488
cg14640621	chr10	124906748	0.314178308718083	-0.23646267418079	3.72812884153302	0.000779140123871835	0.387289671096435	-0.723488492203337	0.0460174208196109
cg02249577	chr10	52434778	0.952242324168566	1.54385934711627	3.72785477071425	0.000779722184601713	0.387289671096435	-0.72405157909905	0.10509347985817
cg20039512	chr6	168454303	0.577793985993393	2.83613496201353	3.72782355671856	0.000779788502482054	0.387289671096435	-0.724115708585644	0.0508655172491622
cg12865381	chr10	94459447	0.298446144353924	-2.80380116996022	3.72774167793525	0.000779962489869934	0.387289671096435	-0.724283928811448	0.0186446050670223
cg00610508	chr16	4013337	0.356313605079178	1.74299777517668	3.72736655126387	0.000780760094150383	0.387289671096435	-0.725054616541969	0.0469540934111071
cg02734782	chr11	118272031	-0.416209870047984	-3.51612311710968	-3.72721079151946	0.000781091507809333	0.387289671096435	-0.725374615358708	-0.0162092937480009
cg26116551	chr19	30863260	0.393235767369289	0.573233470802226	3.72650724997391	0.00078259015606125	0.387289671096435	-0.726819958555745	0.0553158547916168
cg20458740	chr7	63652783	-0.437190202242646	1.65291154135679	-3.72644498715428	0.000782722919828552	0.387289671096435	-0.726947867053147	-0.0480709794197121
cg04057219	chr16	16055132	-0.428404330301568	1.81760420930438	-3.72642440357157	0.000782766815272516	0.387289671096435	-0.726990152452069	-0.0270647038229307
cg00339740	chr2	144664540	-0.790253583914246	1.57661219814524	-3.7263640989595	0.000782895431442414	0.387289671096435	-0.727114037493097	-0.077059151422223
cg27236539	chr20	62289627	0.354777585998518	-3.20967113593179	3.72568887196695	0.000784336943658596	0.387300711905565	-0.728501137985616	0.0201530927141856
cg03851965	chr12	4337382	0.600292127129189	1.60492417319438	3.7253733258059	0.000785011474380652	0.387300711905565	-0.729149335365285	0.0833649632608421
cg12148515	chr8	41517301	-1.01214467057532	0.517200862605458	-3.72512716672283	0.000785538070957163	0.387300711905565	-0.729654988180348	-0.100770414173348
cg25397597	chr20	23030442	1.16281781116034	-2.13392684554308	3.72453797351932	0.00078679990072795	0.387300711905565	-0.730865259317556	0.0771907348389799
cg18769357	chr2	68691913	0.661170299856052	0.767045206489998	3.72371759790438	0.000788560121512179	0.387300711905565	-0.732550329807891	0.0671871139173319
cg26191586	chr1	53794760	-0.230516379228013	1.60223879043267	-3.72360233819966	0.000788807732735425	0.387300711905565	-0.732787068803768	-0.0253823789089338
cg18267381	chr3	21792434	0.516285275059731	-0.262104273486931	3.72221667616462	0.000791790464306785	0.387300711905565	-0.735633028118219	0.0623381516263066
cg08549810	chr1	86861232	0.595486051638803	-0.459733643861294	3.72191808441714	0.000792434638997513	0.387300711905565	-0.736246261321701	0.083424048008119
cg23127434	chr2	183880090	-0.279499633168904	2.5919974399631	-3.72169894624712	0.000792907726854781	0.387300711905565	-0.736696309137971	-0.0131298031412795
cg05266474	chr14	99708736	0.512612052182803	-0.709917457892535	3.72167954753991	0.000792949619116864	0.387300711905565	-0.736736148289704	0.0734471884825191
cg19828869	chr2	171552304	-0.350970077162041	0.909784617166991	-3.72158029576121	0.000793163990888382	0.387300711905565	-0.736939981026103	-0.0349519089011671
cg10742917	chr7	56242801	1.34742725170506	-2.61897312373442	3.72142036120655	0.000793509548723177	0.387300711905565	-0.737268434847109	0.0585254633387494
cg09111663	chr16	85008849	-0.222645045791593	3.173305046039	-3.72090737578606	0.000794618904082565	0.387300711905565	-0.738321918073105	-0.00878526167529659
cg17246382	chr15	78556940	1.57053449288786	-1.10602850627995	3.72068675510655	0.000795096470692436	0.387300711905565	-0.738774981031882	0.0904085507411417
cg08309747	chr11	13983705	0.434229178689723	0.723317910344173	3.71931982836119	0.000798061620106837	0.387794802700307	-0.741581935354972	0.0673050453411249
cg00569500	chr1	12181636	0.193331100076461	-0.349762761393712	3.7191701868948	0.000798386876279564	0.387794802700307	-0.741889205807833	0.0195723693548528
cg11290998	chr12	104449753	-0.185556857235987	-0.0985358241712014	-3.71858428841189	0.000799661609000419	0.387794802700307	-0.743092248105382	-0.00662679325901894
cg16831623	chr20	6750617	-0.436854436472329	-0.308969287424851	-3.71848093068215	0.000799886688618963	0.387794802700307	-0.74330447079215	-0.0290940651385485
cg23859313	chr4	2303860	-0.334640965198271	1.8705183173777	-3.7182150882955	0.000800465890304978	0.387794802700307	-0.743850313972459	-0.0110476472427246
cg16742090	chr16	55067650	0.388681520914673	2.45986178272501	3.71773609916795	0.000801510513584541	0.387878816150119	-0.744833778841648	0.0295127101674355
cg11866851	chr5	31532348	-0.202735528134432	-3.30424711136087	-3.71728377846402	0.000802498193413601	0.387935120164608	-0.745762459857985	-0.00989025887280733
cg09798938	chr2	2726260	-0.533562868229491	-1.00198451485113	-3.71653349224365	0.000804139117221321	0.388246651861709	-0.747302847934095	-0.0845958246653888
cg02577267	chr1	240656513	-0.964741442036871	-1.07171086758956	-3.71619216250844	0.000804886706950176	0.388246651861709	-0.748003596033225	-0.115453351231986
cg05929882	chr12	114847508	-0.478001303147727	-1.86130463010022	-3.71545221502929	0.000806509682510103	0.388608485765312	-0.749522650890708	-0.02161259884049
cg22056595	chr7	158293463	0.324671957021423	-2.053246753762	3.71314900138311	0.000811581875770395	0.390551693683865	-0.754250502296562	0.0232846733213566
cg24339043	chr12	53473636	0.560980128501739	-2.40739261493572	3.71282540208154	0.000812296995533128	0.390551693683865	-0.754914704045514	0.0428162988339504
cg20672930	chr12	259396	0.456825596041953	2.23386920856245	3.71216377788086	0.000813761022322335	0.390833530052157	-0.75627267306923	0.0367599280900162
cg20944278	chr2	197674875	-0.326634955640791	0.64144869608186	-3.71162264063555	0.000814960346166331	0.390987764353636	-0.757383301673411	-0.0410622086534489
cg01735080	chr14	99599734	0.411978471125116	0.252705783555585	3.71070610986541	0.000816995578782733	0.391542272966252	-0.759264297312214	0.0987177433238224
cg22879626	chr1	240656586	-0.573188873284662	-1.89719819365578	-3.71005204727044	0.000818451001013525	0.391818015775529	-0.760606560674569	-0.0646032007953831
cg26413827	chr13	72441184	1.02024853104805	-2.44918373133611	3.70893992081261	0.000820931499898696	0.39258337527916	-0.762888727917095	0.0640208250328468
cg06090684	chr12	101672472	0.389690449426953	-1.35553153466269	3.70786682289378	0.000823331879799053	0.392880953300112	-0.765090647796476	0.0406776332987144
cg10015500	chr7	56241697	-0.449942140390972	1.57103421706298	-3.70776554376034	0.000823558780210758	0.392880953300112	-0.765298457290534	-0.0291221599278487
cg00118966	chr1	156556391	-0.306075373172212	2.78506974739174	-3.70726834262243	0.000824673565761978	0.392880953300112	-0.766318618904665	-0.0165645145544617
cg14467134	chr9	132636614	-0.220836643587537	2.6158653265937	-3.70683102345197	0.000825655301660066	0.392880953300112	-0.767215886599491	-0.0172539521949513
cg18458353	chr19	42211171	0.420353342732504	-0.931798474739269	3.70648853668033	0.000826424942279828	0.392880953300112	-0.767918564301632	0.0612492047334775
cg19876232	chr10	52174504	0.443010516015107	2.07422740825853	3.70609167352649	0.000827317650912681	0.392880953300112	-0.768732785821477	0.0408908871128556
cg11500790	chr11	132321481	-0.428346848469701	-0.621541246834547	-3.70590811729201	0.000827730861586417	0.392880953300112	-0.769109370487921	-0.0798719797229375
cg23931672	chr20	62601568	-0.309150264432301	-2.62528128076898	-3.70476748306012	0.000830303090748881	0.393663616000755	-0.771449397829386	-0.010990393621168
cg03730941	chr11	122753049	0.349115925791036	1.20084417197059	3.7043934786462	0.000831148194242643	0.393663616000755	-0.772216634850457	0.0522150730363053
cg00867626	chr12	121905749	-0.555866706337483	-3.84236736804312	-3.70375937998336	0.000832582920629799	0.393897647622129	-0.773517388929601	-0.00858497754362562
cg24883600	chr1	62119829	0.623976239984932	1.48277958865172	3.70305083063348	0.000834188950154391	0.393897647622129	-0.774970802407089	0.0593006280841115
cg23812660	chr2	145247292	-0.511713455500971	1.06155142313931	-3.70261713917166	0.000835173460462705	0.393897647622129	-0.775860379384445	-0.0314878009838359
cg06174599	chr5	76925446	0.510664121961061	-2.79962664228694	3.7022730057458	0.000835955471610181	0.393897647622129	-0.77656623899622	0.0341746780324659
cg01656789	chr2	74803718	-0.33157658942727	2.89916361027547	-3.70222441883089	0.000836065938194402	0.393897647622129	-0.776665895385543	-0.0117582122103329
cg17651625	chr19	39140474	0.378444374564115	-1.06192262289168	3.70116365465172	0.000838481219006901	0.394617979203227	-0.77884154370721	0.058668333191021
cg16700920	chr10	133810060	-0.28292609456334	2.14435285954394	-3.70067185805825	0.000839603303846996	0.394728809861414	-0.779850176288613	-0.0172558384575707
cg27414860	chr16	4852427	-0.301719475441551	-3.21745058927041	-3.69858863442924	0.000844372608018016	0.396360466724807	-0.784122323356311	-0.0163151327429373
cg24965322	chr7	131810054	-0.340891592552464	0.384991186346986	-3.6982448997587	0.00084516207726135	0.396360466724807	-0.784827176355895	-0.0415212314676083
cg27175447	chr14	89016862	0.619241318455894	0.9133430254952	3.69799143782092	0.000845744673169595	0.396360466724807	-0.785346908189679	0.0582094496687061
cg06336613	chr15	77223807	-0.220296277275944	-3.40946527500031	-3.69701510183465	0.000847992485213544	0.396379154505139	-0.787348834314066	-0.00272118549135465
cg25691239	chr21	10991412	-0.506278924551187	-1.58542598321352	-3.69700840139008	0.000848007931654711	0.396379154505139	-0.787362572776082	-0.0492508701484361
cg25958766	chr20	5485268	0.721330590232387	-1.5789624269386	3.69681432703153	0.00084845544729212	0.396379154505139	-0.787760496420693	0.057611163626626
cg08230118	chr6	30181847	1.07796921254279	-1.88168323976236	3.69514457197285	0.000852315229965216	0.397201379565096	-0.791183893638419	0.116462441809551
cg23205660	chr15	90212699	-0.276456355868318	0.504958327775184	-3.69458698179961	0.000853607945843261	0.397201379565096	-0.792327001624741	-0.0212199811310946
cg20742366	chr22	29468997	-0.244141009486223	-1.35662228800267	-3.69445351436399	0.000853917659099211	0.397201379565096	-0.792600615052354	-0.0187376496195588
cg13408605	chr20	1639816	-0.376923132808351	0.113879201889893	-3.69425339801033	0.000854382236920112	0.397201379565096	-0.793010856762987	-0.0509918254303634
cg15147084	chr7	56119841	0.34222347405044	-3.62920380100193	3.69368905410518	0.000855693707043428	0.397201379565096	-0.794167741089392	0.00831169969480705
cg19372049	chr12	108954532	0.458153193888891	-3.81103838305933	3.69340985991673	0.000856343245542518	0.397201379565096	-0.794740062744374	0.0171570167570634
cg10957254	chr1	54411942	-0.319711366852479	-1.10698314550159	-3.69335950056662	0.000856460456364252	0.397201379565096	-0.794843293502418	-0.0256897475258328
cg23060191	chr20	39666765	0.263315765072167	2.40611838092368	3.6919054946845	0.000859851372849548	0.398359030405906	-0.797823684274429	0.012385036606494
cg24631052	chr17	41994181	-0.322995220207671	2.79200803118095	-3.69100779879881	0.000861951420176195	0.398692541816741	-0.799663616907512	-0.0219913232435657
cg13573358	chr5	3853734	-0.342671303617413	-0.350197754509884	-3.69017375402275	0.000863907031411922	0.398692541816741	-0.801372989407887	-0.0563778027015061
cg00614617	chr17	8921074	0.366122207460889	-2.46844906416593	3.68926184523637	0.000866050148792989	0.398692541816741	-0.803241833897705	0.0200230984196381
cg24025995	chr19	13875323	-0.293922671899897	-0.7825966293491	-3.68925901278882	0.000866056813498175	0.398692541816741	-0.803247638470012	-0.0281783886228869
cg07070348	chr12	130555007	0.392054523083747	0.24748660139144	3.68802242841183	0.000868971244517045	0.398692541816741	-0.805781681059734	0.0664447000995755
cg01798157	chr1	203276595	0.295536730175086	1.21132663277938	3.68798682743804	0.000869055291326986	0.398692541816741	-0.805854632411529	0.040455866397892
cg25399239	chr6	139013092	0.269490403285045	-3.63590273026399	3.68759540218042	0.000869979889609711	0.398692541816741	-0.806656705665558	0.0108675034175895
cg05806875	chr10	134612652	0.464392140329878	1.35762941531772	3.68698317620867	0.000871427966073459	0.398692541816741	-0.807911181139522	0.0381789278874374
cg12501287	chr10	134411480	-2.84656358622511	0.486315609660534	-3.68678232720835	0.000871903537294234	0.398692541816741	-0.808322717425145	-0.264358598910444
cg07509167	chr8	1822568	0.684695949770559	1.81948681482872	3.68676257035121	0.000871950331300526	0.398692541816741	-0.808363198596481	0.0395551029907034
cg03001457	chr8	57906166	0.32737514479928	-3.13324814348312	3.6857713524725	0.000874301161357183	0.398692541816741	-0.810394102823547	0.00860657707372901
cg13936383	chr9	139528170	0.296515489425931	2.38898585292852	3.68525272248431	0.000875533628148569	0.398692541816741	-0.811456668250236	0.0156869985446213
cg05154615	chr18	42260794	0.431058700980948	-1.96277934550583	3.68499217982207	0.000876153416040702	0.398692541816741	-0.811990452069382	0.0230923410481833
cg03353926	chr2	45165527	0.482307306185745	-1.68684731957173	3.68482196830396	0.000876558551359749	0.398692541816741	-0.812339165877077	0.0593179384774336
cg17465569	chr1	22963605	0.177661002047372	-0.345329448044076	3.6847270517082	0.000876784549721123	0.398692541816741	-0.812533620573815	0.0226633960303552
cg25572695	chr12	131687695	0.280611653034822	-0.017717994600434	3.68464962535514	0.000876968945396033	0.398692541816741	-0.812692242252568	0.0202142303423664
cg09457645	chr17	33443370	0.223426994736986	3.01723061901293	3.68461707921873	0.0008770464672953	0.398692541816741	-0.812758918562118	0.00750481232132072
cg27656141	chr12	9277178	0.355900406447666	1.17022250850231	3.68423123134553	0.000877966029089817	0.398692541816741	-0.81354938246627	0.0507647930450236
cg24950828	chr17	31995527	0.305654279223514	1.74615680918588	3.68377878615695	0.000879045500859392	0.398692541816741	-0.814476253939197	0.0544865460959212
cg10941185	chr8	12988516	0.407249522758428	0.449182396973554	3.68366572886485	0.000879315441328569	0.398692541816741	-0.814707856713957	0.0699416343213847
cg01562897	chr1	39339986	-0.373892214193791	1.31645472800323	-3.68342525390891	0.000879889877668845	0.398692541816741	-0.815200474176507	-0.0278999787404832
cg23021268	chr1	7534995	0.324075234634717	-0.1665281916544	3.68326530680641	0.000880272154453655	0.398692541816741	-0.815528124348996	0.0488696635076842
cg02018277	chr15	65116255	0.804234414737625	-1.15230933097903	3.68271515864624	0.000881588252424378	0.398882847301201	-0.816655070530614	0.0786812993124855
cg12369091	chr12	108495363	-0.481676020708273	0.100823325054755	-3.68180603232406	0.000883767312226939	0.399462825126576	-0.818517269677064	-0.0780460066320735
cg26541920	chr5	524127	1.01031800671156	-2.86965209127465	3.68076386357603	0.000886271697642389	0.400188524568301	-0.820651842575948	0.0550909507003121
cg12721881	chr1	232711080	0.664156900325462	-1.46291899006272	3.68036632854158	0.000887228810944287	0.400214803656145	-0.821466034842736	0.0986991563853176
cg01755336	chr14	102653321	0.34833598952876	1.94808430280449	3.67933179846196	0.000889724277032573	0.400684600648476	-0.823584754001573	0.025932226823524
cg27380599	chr10	52834067	-0.207946829831603	-3.70745518202101	-3.67918859938245	0.00089007023503289	0.400684600648476	-0.823878014097565	-0.0082749607957443
cg02758552	chr3	49395714	-0.198619533539161	-0.577721294706591	-3.67866655565555	0.000891332559986068	0.400847557936361	-0.824947092904535	-0.0378569477407957
cg05704496	chr16	72993237	-0.312463917713235	2.61536667305537	-3.67828841014153	0.000892248018990626	0.400854352184669	-0.82572146265306	-0.0168009095076163
cg01678091	chr15	23890686	0.241653207322094	-0.173532111301072	3.67777198360401	0.000893499721001818	0.401012042121401	-0.826778973032077	0.023352892276293
cg19795796	chr7	158039739	-0.478900376693448	0.507873816904534	-3.67634150058169	0.000896975806756068	0.401855153987732	-0.829708042912169	-0.0650026257376994
cg02101892	chr16	49525225	0.604302308382902	0.770454764066187	3.67542872984241	0.00089920071120568	0.401855153987732	-0.831576889738065	0.105359053309783
cg08889843	chr19	56048518	0.313776668795858	-1.17686723977017	3.6753073509976	0.00089949697922977	0.401855153987732	-0.831825397249633	0.0318043444948909
cg19267554	chr10	134672688	0.261588495364291	-0.0846250249511668	3.67526922077579	0.000899590069106248	0.401855153987732	-0.831903463525827	0.0304868103438184
cg07129523	chr5	140501403	-0.595038027271793	-1.80207725881297	-3.67479950592415	0.000900737583795254	0.401855153987732	-0.832865121899536	-0.0307181255423173
cg10668569	chr10	3058023	-0.331720168855215	1.19775327549998	-3.67445862554349	0.000901571246010664	0.401855153987732	-0.833562994881856	-0.0347681917978883
cg27067654	chr6	40299963	0.465850685062977	1.52126892162012	3.67440745177828	0.000901696462049649	0.401855153987732	-0.833667759799056	0.0625710342197513
cg05791482	chr6	28068591	-0.524503535956379	0.742123126580305	-3.67388690121552	0.000902971147134132	0.401912931194035	-0.834733430063593	-0.0661053544285484
cg23915111	chr1	200589553	0.378635324984505	-3.61592869750975	3.67360761859591	0.000903655754909679	0.401912931194035	-0.835305161189431	0.013752727791461
cg13305444	chr1	225838196	0.595756565902462	-0.0947611848374974	3.67258690157064	0.000906162139361087	0.401912931194035	-0.837394619757533	0.0792790912791452
cg04170282	chr7	2025606	-0.256117028159895	2.12400330947584	-3.6721607372071	0.000907210589266128	0.401912931194035	-0.83826695574622	-0.0284383841927284
cg18417901	chr11	70961765	-0.386317881653291	-1.46166400875275	-3.67185389170768	0.000907966220532505	0.401912931194035	-0.838895036363229	-0.0627858835537489
cg15099667	chr2	219134699	-0.319915562355476	-3.9567163305052	-3.67161517521703	0.000908554501611589	0.401912931194035	-0.839383654793576	-0.00737037049652383
cg26210451	chr7	70592898	-0.54214098816669	1.28592320442313	-3.6714217498436	0.000909031441086868	0.401912931194035	-0.839779562869848	-0.0553697042736395
cg22655154	chr13	85779237	0.479534219284254	1.66069494773415	3.67113916101287	0.000909728673067426	0.401912931194035	-0.840357963478022	0.051683606787756
cg10777596	chr19	2430637	-0.314589068870867	1.50318886728815	-3.67104923200834	0.000909950664039323	0.401912931194035	-0.840542027082679	-0.0345399266875303
cg10726226	chr11	133907750	0.481524843841208	-1.65941361279456	3.67005295555855	0.000912413509876938	0.402239495585674	-0.842581094702119	0.0518585756057217
cg20823455	chr1	120166605	-0.227519455358293	1.59561930721654	-3.67001924932594	0.00091249694654672	0.402239495585674	-0.842650078395504	-0.0200222305484858
cg01918487	chr4	4250037	0.304681255304666	-4.22389998000526	3.66886457581986	0.000915359715058018	0.402453456667487	-0.845013153300812	0.0073481617898812
cg02681370	chr6	32156482	0.283901093498988	-0.618848662239409	3.66848484945692	0.000916303071295767	0.402453456667487	-0.84579023351769	0.0411397535896144
cg24474701	chr18	55289098	-0.323953360793822	-3.07275468321164	-3.66810569400474	0.000917245951545811	0.402453456667487	-0.846566124906174	-0.0133290549840405
cg21533971	chr17	3884911	0.337574418512552	0.581948991007319	3.66809047602582	0.000917283815142113	0.402453456667487	-0.846597266055563	0.040703047404275
cg17872838	chr13	52607339	-0.327464570758219	2.54752497008954	-3.66800277964955	0.00091750204060352	0.402453456667487	-0.846776721959396	-0.0201458658222315
cg00669964	chr6	108189772	-0.269797182495233	1.90163636156476	-3.66670744856798	0.000920731249264787	0.40292802644315	-0.849427271624576	-0.0221714878933267
cg15031384	chr6	97247867	-0.863747725981964	1.40610220383069	-3.66600142380986	0.000922495986926515	0.40292802644315	-0.850871862122213	-0.0938866026810923
cg07184856	chr6	25736615	-0.291177455882605	1.08729133513176	-3.66591949057076	0.000922700995050996	0.40292802644315	-0.851039500323213	-0.0384812854700486
cg25450449	chr3	123752393	-0.425712618457062	-2.29212826603818	-3.6658269742003	0.000922932536812727	0.40292802644315	-0.851228790817648	-0.034731796087582
cg21750589	chr6	28321301	0.373027634664939	2.04592259322583	3.66494588917492	0.000925140468422232	0.40292802644315	-0.853031448455408	0.0312382904670373
cg21302120	chr4	24585281	0.439332219597179	-2.60779610328957	3.66492293828977	0.000925198050095254	0.40292802644315	-0.853078403378761	0.0480269721701415
cg08300930	chr12	9265989	0.327799880215885	1.6794117816677	3.66475971257075	0.000925607668939983	0.40292802644315	-0.853412342620206	0.0454121177733984
cg25377985	chr4	147867360	-0.469211472637579	-2.77088811361098	-3.66467352811645	0.000925824021947223	0.40292802644315	-0.853588663607879	-0.0241510443583842
cg06014227	chr12	13028038	-0.19220104263213	2.78304268451998	-3.66378019820178	0.000928069486704334	0.403510836787601	-0.855416225316558	-0.00637207392858807
cg16348820	chr1	149909080	0.283356228998063	-2.59848934519991	3.66331175785188	0.000929249066867292	0.403629531268932	-0.856374508217108	0.00937149826601508
cg26471781	chr16	74330534	0.225698693198102	-3.88335186215026	3.66168500775793	0.000933356708379696	0.4042521138759	-0.85970208695916	0.00612635810675001
cg20053381	chr2	220363572	-0.34249507643454	-3.24340436933705	-3.66045690037846	0.000936469430642397	0.4042521138759	-0.862213974832731	-0.0164952577993617
cg09258965	chr6	13329625	-0.258740317019897	2.38836188862067	-3.66036486310301	0.00093670311110799	0.4042521138759	-0.862402212908961	-0.00654966330006956
cg18304704	chr19	18229454	-0.336477508572952	-2.06220320526594	-3.6602293749246	0.000937047215443708	0.4042521138759	-0.862679316174728	-0.0316763756404972
cg05654163	chr14	21467502	0.304357315563284	-0.519871444757505	3.66022191540512	0.000937066164226547	0.4042521138759	-0.862694572463663	0.0588279334419298
cg14759482	chr13	114280854	-0.469859215557524	-0.98850081762518	-3.6596266209402	0.000938579540632148	0.4042521138759	-0.863912049195208	-0.0439996823124373
cg09134819	chr5	5497464	0.338228736515656	-2.64388279027368	3.65952887927088	0.00093882824936369	0.4042521138759	-0.864111942369255	0.0149055724926155
cg02627875	chr10	126686891	0.289143527754006	2.45969698820871	3.65919864979702	0.00093966900887319	0.4042521138759	-0.864787290166252	0.0261531192350428
cg21301224	chr8	56813677	-0.571685946087972	0.701407056268888	-3.6587644730881	0.000940775529387934	0.4042521138759	-0.865675195082416	-0.0644795458221686
cg04174091	chr11	122935222	-0.252747820351297	1.21910299949572	-3.65839469099854	0.000941718934853082	0.4042521138759	-0.866431389524227	-0.0096955041828849
cg09129100	chr5	72715464	0.69655247274603	-2.37753941922863	3.65792969819487	0.000942906550540096	0.4042521138759	-0.867382259271994	0.0608116311074027
cg06970200	chr10	66311542	-0.981785676808171	1.8214736917055	-3.6578313514486	0.000943157919510078	0.4042521138759	-0.867583365789877	-0.0886309941147859
cg13366738	chr1	152815843	0.398286835582343	-0.379104351108177	3.65769934229632	0.000943495430080728	0.4042521138759	-0.867853305423839	0.0902965806647252
cg00088007	chr8	41504566	0.388014116109912	-1.82616080062392	3.65760075182026	0.000943747574931933	0.4042521138759	-0.868054907051535	0.0257159548292783
cg20971054	chr14	104797641	0.564451531929816	1.02908185450073	3.65738400310575	0.000944302139236638	0.4042521138759	-0.868498118282004	0.0269530151725499
cg02659581	chr1	3467842	0.368616891804491	1.39591780622835	3.65611761531289	0.000947548598452487	0.40525224495967	-0.871087512291548	0.0371392553128488
cg21667367	chr2	172974217	-0.223893186698276	0.903461846988731	-3.65527751703439	0.000949708216957576	0.405311447515606	-0.872805140230196	-0.0137623186446739
cg00257542	chr18	43753531	-0.236235419274128	-3.49358050618143	-3.65520281902996	0.000949900472384352	0.405311447515606	-0.872957859523469	-0.00841611734772538
cg10469774	chr11	44642932	0.230127087678463	-2.64293488610611	3.65452897021873	0.000951636512892489	0.405311447515606	-0.874335499797034	0.00571050248678193
cg24220907	chr2	32265058	-0.33795148559632	-4.29831153333299	-3.65358259958192	0.00095407985594277	0.405311447515606	-0.876270181916043	-0.0100900659358238
cg07433773	chr22	17898286	0.341051965231572	0.560252516280482	3.65334647700867	0.000954690426966539	0.405311447515606	-0.876752871140908	0.0380367696939846
cg14754243	chr18	14747036	-0.277470665798688	1.88829917076703	-3.65311656150934	0.000955285312189114	0.405311447515606	-0.877222863873967	-0.0154964747661741
cg00752016	chr17	36859611	-0.296759281283878	-2.60927505710093	-3.65283941019019	0.000956002894238272	0.405311447515606	-0.877789405733523	-0.0256222583932721
cg08130630	chr1	2312475	0.340905415964828	0.80592637138236	3.6514358905428	0.00095964483964752	0.405311447515606	-0.880658253751458	0.0232452275946655
cg03182782	chr2	237416620	0.354347751082563	1.83686077927804	3.65110571198819	0.000960503564172011	0.405311447515606	-0.881333109655013	0.0376777809470853
cg10210397	chr8	42410091	0.332788085728607	-1.88677736838706	3.65098922963193	0.000960806688126878	0.405311447515606	-0.881571185542298	0.0295392590347977
cg08288330	chr19	50315909	-0.251270830179497	2.46943485741908	-3.65050993587364	0.000962054939894418	0.405311447515606	-0.882550783332865	-0.00631358130266391
cg20685674	chr1	26233538	-0.211776729537253	-2.47923863681792	-3.6504343418269	0.00096225195743798	0.405311447515606	-0.882705282096715	-0.012903069494044
cg24071719	chr6	17016303	0.457326766688152	0.264264667015806	3.65027608319398	0.000962664547037209	0.405311447515606	-0.88302872765715	0.0644504254851589
cg14910684	chr2	242887053	-0.329495878047791	0.548861407853957	-3.64938848068323	0.000964981764398375	0.405311447515606	-0.884842722572816	-0.0474247552689885
cg01062443	chr19	1609369	0.215748348095814	-0.776725990520806	3.64880882295378	0.000966497968712187	0.405311447515606	-0.886027307962781	0.0232301660119132
cg07186199	chr14	95243243	0.330371125592906	-0.726078861307397	3.64878930863705	0.000966549052318824	0.405311447515606	-0.886067186458876	0.0632596087160807
cg26807767	chr18	24765643	0.3010728128157	-1.67738052054674	3.64843159197042	0.000967485929795383	0.405311447515606	-0.886798188733097	0.0342535148355343
cg01308268	chr10	135132212	0.434681749487138	-3.90165237608906	3.6483870708189	0.000967602594551164	0.405311447515606	-0.886889167423676	0.00872631588579599
cg07256206	chr5	93732031	-0.477446782813842	1.82607906494581	-3.64838160051833	0.000967616930056993	0.405311447515606	-0.88690034592814	-0.0555655101046924
cg08870893	chr8	117949839	-0.374010780343618	-0.661367115575205	-3.64810449832871	0.000968343375737609	0.405311447515606	-0.887466595743875	-0.0359352281221662
cg00753399	chr2	74404556	0.352637705178525	1.88996040985493	3.64766833531269	0.000969487884961655	0.405311447515606	-0.888357858678834	0.0305033879980585
cg20380069	chr12	120806617	-0.282125584571088	-1.88759128653883	-3.6466619178362	0.00097213377846707	0.405311447515606	-0.890414282826604	-0.0221886651841639
cg02530824	chr4	74847766	-0.399610764256598	-2.56383376514682	-3.64656720097672	0.000972383151795554	0.405311447515606	-0.890607811197441	-0.02612628967404
cg01342981	chr2	127415063	-0.273821633487846	-0.581908973022786	-3.64651560453346	0.000972519022555541	0.405311447515606	-0.890713234066846	-0.0194769427944533
cg08995883	chr3	53213757	0.291476284879867	3.50838399417491	3.64606125803986	0.000973716265467839	0.405311447515606	-0.891641546892399	0.0084546447589573
cg12904891	chr1	155901756	0.286768652114093	1.09243967220543	3.64577962186635	0.000974459119788031	0.405311447515606	-0.892216965778778	0.0234320898497448
cg24005309	chr10	1095235	0.384799846302758	-3.56166940047568	3.64568694884552	0.000974703677971353	0.405311447515606	-0.892406306117422	0.0134132792148792
cg00609424	chr8	146227953	0.940958252531925	-3.15635207562811	3.64370130299876	0.000979958009206121	0.405311447515606	-0.896462877463111	0.0569622702760291
cg16631199	chr10	101841253	0.313771414503242	0.9678339040666	3.64354245354056	0.000980379535685457	0.405311447515606	-0.896787373570038	0.0346925900480703
cg01498609	chr6	28733661	0.759554829895365	-0.140556295908109	3.64319223102332	0.000981309515932298	0.405311447515606	-0.897502791530538	0.126969720859777
cg19443920	chr17	40075879	-0.247328892894644	-1.69158086198824	-3.6429632967695	0.000981917890344078	0.405311447515606	-0.897970437796161	-0.0335100615152042
cg04926766	chr1	223567002	0.385195915711433	0.994132753661035	3.64290469123141	0.000982073688711158	0.405311447515606	-0.898090150665578	0.0409557259659601
cg07115280	chr16	57276347	-0.282296977624549	-0.0280247630193193	-3.64287454758976	0.000982153832635987	0.405311447515606	-0.898151724543865	-0.056061204134148
cg17082938	chr15	44828179	0.326743230690206	-2.1713227350808	3.64224855669593	0.000983819611592049	0.405311447515606	-0.899430394645092	0.0263595463046443
cg01095395	chr3	101039372	-0.321652579134148	3.01432338266569	-3.64220514626839	0.000983935229564469	0.405311447515606	-0.899519064102328	-0.0140436938701272
cg22920873	chr7	139025153	-0.327001188579817	-4.39951437870466	-3.64206564558088	0.000984306860626995	0.405311447515606	-0.899804004130342	-0.00524278947736799
cg04405547	chr3	31508501	-0.259055417799262	1.55947522000154	-3.64195073816574	0.000984613077332646	0.405311447515606	-0.900038708499514	-0.0321602841807666
cg10426951	chr1	54821910	-0.279654085484322	0.816756774107101	-3.64188603103202	0.000984785556034143	0.405311447515606	-0.90017087532549	0.00203266803634228
cg23973873	chr3	107601860	-0.253980009167193	1.27495388779712	-3.64146557381845	0.000985907011336012	0.405311447515606	-0.901029660389733	-0.0124040192512644
cg27043548	chr14	99567309	0.280209050988844	2.03313739589402	3.64115988947836	0.000986723119373355	0.405311447515606	-0.901654005122497	0.0209351286843839
cg22740783	chr2	27341458	-0.275619358641243	-2.47069648061463	-3.64101258558365	0.000987116621548958	0.405311447515606	-0.901954860908464	-0.0204392837589002
cg26186200	chr8	41942579	0.288599896022785	-0.576377696458212	3.64055718451034	0.000988334126801915	0.405311447515606	-0.902884958900957	0.0078149471068697
cg21190982	chr14	75180524	-0.388941519487815	-2.14734026756763	-3.64025204209903	0.000989150734093527	0.405311447515606	-0.903508155768362	-0.0347605267019499
cg21687775	chr1	146989469	0.448067267760052	1.55897996827935	3.63965151581408	0.000990759746543797	0.405311447515606	-0.904734579220229	0.0473254558989731
cg10533159	chr1	207991937	0.424536035761441	3.14955917774661	3.63953517778708	0.000991071748975902	0.405311447515606	-0.904972164114761	0.014721345239091
cg08064228	chr16	49530608	0.457260440024154	1.98142105334363	3.63935931369218	0.000991543573112507	0.405311447515606	-0.905331309016965	0.0606062171407947
cg12960305	chr4	2794616	0.320993549531506	-3.56448225470402	3.63902232279066	0.000992448292104692	0.405311447515606	-0.906019489916236	0.0231956599729321
cg21817179	chr7	16505094	0.284508803220225	0.663111000635998	3.63866113518218	0.000993418861576416	0.405311447515606	-0.906757065053402	0.0153612157755051
cg05712296	chr1	151445973	-0.29652529203926	-0.764851505017855	-3.63804103027028	0.000995087332734832	0.405311447515606	-0.908023325700766	-0.0177116301293353
cg25208582	chr6	31833941	-0.228150680097074	3.01806368317333	-3.63743591672892	0.00099671808957659	0.405311447515606	-0.909258918755312	-0.010138212946705
cg19453794	chr4	700219	0.340116364509958	-1.74450874938701	3.63709932108069	0.00099762632383439	0.405311447515606	-0.909946196369411	0.024999238146426
cg10331779	chr5	11904811	0.436373119673163	-2.54850290215725	3.63686653883584	0.00099825490873006	0.405311447515606	-0.910421492795659	0.0283930450605941
cg05002615	chr7	68326108	-0.670839432133295	2.52692349280156	-3.63666298630656	0.000998804879266612	0.405311447515606	-0.910837101176672	-0.0388527774943107
cg03233876	chr19	575412	0.526056435724597	-0.870344562112928	3.63581770409467	0.00100109186173879	0.405311447515606	-0.912562910934129	0.0393367023858245
cg20168806	chr6	10382828	-0.435902717187549	-3.08892229197593	-3.63581704146238	0.00100109365653853	0.405311447515606	-0.912564263786436	-0.0199102679572492
cg22335847	chr1	3482838	0.244408510378189	-0.302530462024218	3.6357020787693	0.00100140509071017	0.405311447515606	-0.912798974486523	0.0311249022735054
cg03731896	chr19	49474391	-0.338761968240009	-2.73066323823519	-3.63553702610748	0.00100185238312657	0.405311447515606	-0.913135946672381	-0.0246188693125924
cg02548777	chr6	170338826	0.364392749233177	0.669525342772764	3.63538873794569	0.00100225440913435	0.405311447515606	-0.913438688924562	0.0519412336415387
cg01250603	chr10	122709029	0.437431536882933	-0.59258320022579	3.63538856566433	0.00100225487629968	0.405311447515606	-0.913439040648957	0.0536365083082472
cg07460095	chr3	132373398	0.311413960914101	1.83781994651158	3.63536869693959	0.00100230875458129	0.405311447515606	-0.913479604004829	0.0287119464896988
cg10236962	chr15	70126655	0.238655775016247	1.58052031666133	3.63405781715745	0.00100586970199849	0.406166841453707	-0.91615572434609	0.0343955150380616
cg18520696	chr17	4631822	-0.328562849612078	1.69249367911161	-3.63391857973608	0.00100624865487498	0.406166841453707	-0.916439958148421	-0.021718082165145
cg09032010	chr20	5591950	-0.332228527494044	-3.36409016968768	-3.63328064118652	0.00100798666053884	0.406468283936673	-0.917742183812774	-0.0133588408645307
cg25658276	chr5	180038655	0.265700519134699	-1.38811782173745	3.63294141344637	0.00100891204181595	0.406468283936673	-0.918434625533716	0.0194108082013413
cg15910208	chr19	51522588	-0.34092159816453	-3.12028301250794	-3.63262221373627	0.00100978354135542	0.406468283936673	-0.919086169731518	-0.0111702665813776
cg22918634	chr14	73392931	-0.491005249109677	-2.88547606978666	-3.63230611341342	0.00101064729867907	0.406468283936673	-0.919731372499065	-0.0373565740618866
cg26945894	chr10	974338	0.286608657881695	2.82615429380033	3.63190038686731	0.00101175701422716	0.40654734465182	-0.920559492382298	0.0269142614574548
cg02506248	chr12	130502267	0.430282444792959	0.827542468523977	3.63093674936296	0.0010143974311948	0.406862927142689	-0.922526253711749	0.092979983181534
cg22320235	chr9	133411310	0.324976725239683	-0.598537551021423	3.63092389727475	0.00101443269173256	0.406862927142689	-0.922552483579014	0.0511386437508882
cg17072503	chr6	28482403	-0.284156696305664	2.38437051942188	-3.63061376092496	0.00101528393166418	0.406862927142689	-0.923185434319952	-0.0257445801824941
cg19764006	chr4	184961374	0.420738687085078	-2.84436966262592	3.62973172845069	0.00101770866154967	0.40746785098484	-0.924985476923188	0.00453320871043839
cg12700074	chr6	131571435	0.555037346688299	-0.282931403029802	3.6289285079184	0.00101992162320921	0.407784596266024	-0.92662457930342	0.0723650551744435
cg00672414	chr3	43776590	-0.415847882672509	1.49246332933835	-3.6286466789542	0.00102069919929493	0.407784596266024	-0.927199674247194	-0.0521016007553391
cg24082440	chr21	33672186	-0.285596790142276	-0.0372567233462881	-3.62844806455832	0.00102124752894438	0.407784596266024	-0.927604955914912	-0.0438675913817785
cg26299079	chr10	124033866	-0.245632146116461	2.12854480768613	-3.62703231980571	0.00102516437005111	0.408709749328474	-0.930493675181808	-0.0153761866446194
cg14111334	chr11	69867046	0.554118778814209	0.385925511973148	3.62694715500679	0.00102540045370807	0.408709749328474	-0.930667437836179	0.0736920251226098
cg12075262	chr4	7131136	0.946390382599173	1.29009098887126	3.62608598469914	0.00102779065242159	0.409296023498335	-0.932424431426857	0.117896193378828
cg08297393	chr2	100937505	0.491833109582125	0.404590513008594	3.62560215029993	0.00102913591719208	0.409465498706217	-0.933411520337263	0.0708180594235154
cg02723372	chr1	25228582	0.303498727706446	1.73517159220516	3.62440699625656	0.00103246627841321	0.410423782567079	-0.935849647884177	0.0273954702894911
cg02995055	chr13	42535448	-0.218485075424278	-3.553045503522	-3.62406935290939	0.00103340903253588	0.410432086945251	-0.936538404947898	-0.0081895978260145
cg07395055	chr2	118569210	-0.365712715302933	-0.538672525021748	-3.62339406133006	0.00103529706064009	0.410815469998379	-0.937915877283546	-0.060337539421251
cg09196386	chr16	8961413	0.338186164299109	-1.39370686108173	3.62289984050037	0.00103668095870788	0.410847635026056	-0.938923954370099	0.0281335066389558
cg23923820	chr1	155267480	-0.282132763443657	-0.140130797844187	-3.62223238561196	0.00103855278893722	0.410847635026056	-0.940285323421047	-0.0362294534742226
cg22542731	chr2	128440274	-0.199218705436058	1.7508129330808	-3.6221948912904	0.0010386580363338	0.410847635026056	-0.940361796411668	-0.000210433773017993
cg25389863	chr8	130492175	0.215457817725169	0.786717661299164	3.62204841155637	0.00103906930739711	0.410847635026056	-0.940660552762711	0.035253695416136
cg15902621	chr4	159579631	-0.22650997986202	2.84850822130852	-3.6211514036176	0.00104159128419306	0.411164870368493	-0.942489996383059	-0.0143766828465842
cg16537985	chr5	3533997	-0.392376392571534	0.871871448554368	-3.62110616135449	0.00104171864196501	0.411164870368493	-0.942582264537092	-0.0541624705922324
cg01919620	chr11	61975272	0.204108819108476	2.59180627231734	3.62064438088218	0.00104301942648267	0.411313648413298	-0.943524012897272	0.0158496992472361
cg25325192	chr4	91760225	0.145065040406709	-0.322633013483844	3.61944233763539	0.00104641284294575	0.412286660120625	-0.945975290324647	0.017463075158631
cg03110368	chr11	110584063	0.503897292012785	-1.10248650278325	3.61906792792872	0.00104747200234501	0.412339067094647	-0.946738763753327	0.0359195418080894
cg16280399	chr6	16705528	0.349163795043166	1.81563319464893	3.61726855990524	0.00105257672050529	0.413241510531586	-0.950407627185905	0.0386146955442737
cg11479419	chr10	129979292	-0.35941466316464	-1.03737676370367	-3.61684121868487	0.00105379260785403	0.413241510531586	-0.951278891950854	-0.0631847451683957
cg20554488	chr11	123986057	0.279977147559527	-2.98878545209528	3.61677237021888	0.00105398862548881	0.413241510531586	-0.951419257833832	0.0137622064682384
cg00385441	chr20	43991402	0.317616092531645	-0.636294735256286	3.61673921969346	0.00105408302056273	0.413241510531586	-0.951486843725881	0.0235363646533686
cg22068687	chr2	238446065	0.275052019655647	0.157869449363289	3.61641521157196	0.00105500605530791	0.413241510531586	-0.952147408968186	0.0439146359692917
cg12662931	chr2	183944048	0.771311159555915	-1.92801443686149	3.61630032334023	0.00105533353729485	0.413241510531586	-0.952381631258356	0.0717766117149423
cg02059896	chr2	208263076	0.498183736595549	3.01054271469702	3.61565117299934	0.0010571857545626	0.413603024293813	-0.953705014177205	0.0273553659479786
cg25114752	chr15	25315383	-0.731259978400698	1.34788739162197	-3.61439955198346	0.00106076590300189	0.41463932865189	-0.956256435018204	-0.0939675276236327
cg25498838	chr2	73144462	-0.223663561411062	-3.25365900534498	-3.61373325296467	0.00106267658441442	0.414947623165747	-0.957614583103039	-0.00504247428812825
cg26291020	chr8	86840954	0.621401050504871	3.78385113017649	3.61347480108414	0.00106341862008022	0.414947623165747	-0.958141379191334	0.0279007751066134
cg24787823	chr8	35613299	-0.354772409103635	-1.04055474894582	-3.61235628063147	0.00106663577787687	0.415540006589469	-0.960421113627079	-0.0608124650045032
cg23433118	chr12	133017800	-0.274963396874657	0.321988166397709	-3.61229807871703	0.00106680343994376	0.415540006589469	-0.960539733743465	-0.0688583832414693
cg05038210	chr19	9250716	0.462529202477848	-4.018528709613	3.61131025505838	0.00106965296168184	0.415964459715762	-0.962552917264456	0.0108460610614941
cg13053653	chr2	177037631	-0.383647907023632	-0.571614633108452	-3.61114749293969	0.00107012318058837	0.415964459715762	-0.962884611880604	-0.0221495646595133
cg23789977	chr8	21155107	0.498313135895064	0.86077974243718	3.61066366188749	0.00107152214994299	0.415964459715762	-0.963870592144217	0.0719953106675375
cg22902799	chr14	38726189	-0.360455418709739	-0.726905152011593	-3.61025300886305	0.00107271092068679	0.415964459715762	-0.964707417504231	-0.0553045005473292
cg19675103	chr4	47513375	-0.368608845467045	3.55659463499724	-3.61012025412392	0.00107309549660163	0.415964459715762	-0.964977938464607	-0.0108507830724383
cg19869608	chr12	56649358	0.298118122475955	2.91308207093757	3.60986683231111	0.00107383000306632	0.415964459715762	-0.965494341205305	0.0133492894706276
cg14705079	chr16	88292996	-0.3232265996543	-1.63510765696936	-3.60965885699412	0.0010744331536614	0.415964459715762	-0.965918129308944	-0.0463885340944884
cg21274136	chr15	69366047	0.19256935291524	1.90110263655842	3.60871838836745	0.00107716471731343	0.416559544801269	-0.967834424467026	0.00289375705448025
cg02881929	chr4	41882868	0.459446679075361	-1.83545112425789	3.60809164602158	0.00107898881025178	0.416559544801269	-0.969111396388747	0.0387452286655213
cg13716409	chr2	217924469	0.296219093416594	1.38262717109109	3.60792236784783	0.00107948199695318	0.416559544801269	-0.969456286044851	0.0376374467613939
cg07212543	chr13	113613737	0.399114591766808	0.623390501766931	3.60781204420016	0.00107980353912669	0.416559544801269	-0.969681058563402	0.0421873423082564
cg24969942	chr10	61468728	0.346411667699228	-0.0552700528565613	3.60751220697705	0.00108067789461148	0.416559544801269	-0.970291935022247	0.0541657880694681
cg20718855	chr11	64478186	-0.330629906882987	1.30765880304534	-3.60720172598456	0.00108158401192729	0.416559544801269	-0.970924482025029	-0.0228838394879737
cg02193806	chr16	20780262	-1.09541250023156	2.06088121407467	-3.60610321386041	0.00108479586195127	0.416877406075788	-0.973162375453208	-0.0694188315522921
cg26724018	chr11	5716255	-0.262592670751998	2.8295126988562	-3.60595637486364	0.00108522589265576	0.416877406075788	-0.973461502305722	-0.0136562231799757
cg26974681	chr14	98012978	0.338378353603036	0.179410179670422	3.60583511413164	0.00108558113981148	0.416877406075788	-0.973708520959504	0.0491895913376692
cg01036351	chr2	207506480	-0.334352662729431	-1.480260943853	-3.60563941864419	0.00108615468992389	0.416877406075788	-0.974107164875921	-0.0133267004760563
cg08083009	chr12	123826474	0.28853805775307	2.55392306121756	3.60462259365586	0.0010891395635657	0.417507356551929	-0.976178405231453	0.0130414840207101
cg19593660	chr8	142483022	0.388606971305048	0.584938131065594	3.60419892379566	0.00109038558573072	0.417507356551929	-0.977041359997298	0.0514149863427523
cg23064157	chr10	85324925	-0.443887953607675	2.59478090694682	-3.60371209281812	0.00109181907275747	0.417507356551929	-0.978032930488195	-0.034669706994608
cg09155145	chr5	1875188	0.490715396732217	-2.43618938311213	3.60277055303441	0.00109459664828242	0.417507356551929	-0.979950540980393	0.0439071815050221
cg27433451	chr1	51443332	0.311780142933643	-3.04718562308323	3.60267296218759	0.00109488493627181	0.417507356551929	-0.980149293928314	0.015343058752535
cg08341316	chr4	107956955	-0.715862362021403	-2.21903103272069	-3.60261386002297	0.00109505956265893	0.417507356551929	-0.980269660330713	-0.0291682933190577
cg13772072	chr2	99070078	-0.280949146108033	3.66660538378318	-3.60249136907657	0.00109542156688283	0.417507356551929	-0.980519121452132	-0.00876297368193035
cg18974111	chr1	5732348	0.379125400032549	-1.02750870700566	3.6021859289403	0.00109632475636057	0.417507356551929	-0.981141160837518	0.047355621502373
cg04188351	chr11	33744823	0.347987497803183	-3.21458235917643	3.60215807185137	0.00109640716596438	0.417507356551929	-0.981197892038469	0.0146846802777552
cg00786618	chr1	62119764	0.779550145245976	0.929020837485606	3.60163359238551	0.00109795985463901	0.417507356551929	-0.982265976421062	0.0923746224561089
cg09872491	chr1	11959141	0.274105245137412	-2.89814967883072	3.60124486177958	0.00109911204268468	0.417507356551929	-0.983057585270471	0.0145625580620604
cg10153349	chr11	13983893	0.296049624432875	-1.21118682724867	3.6009794089259	0.00109989951194718	0.417507356551929	-0.983598138455637	0.0477582074287265
cg25216669	chr4	189254654	0.514020113127619	0.792663641361663	3.60094999115809	0.00109998681378962	0.417507356551929	-0.983658042458798	0.0874574588689622
cg21378206	chr2	113817043	0.284860394805368	-0.358437174493938	3.59977060154843	0.00110349237649626	0.418135911279342	-0.986059546469719	0.019352202262092
cg23247504	chr10	101824920	0.430819106603639	0.683410817046972	3.59976092915359	0.00110352117100136	0.418135911279342	-0.986079240755802	0.0400736368362562
cg01235659	chr5	16738047	0.304481366483409	0.735614649216888	3.5989534049104	0.0011059277235331	0.41845375636653	-0.987723416281654	0.0425930898459431
cg12166570	chr14	74225642	-0.258511379314334	-2.46353365762171	-3.5986528060996	0.00110682485533739	0.41845375636653	-0.988335430336415	-0.0220780871431419
cg23191702	chr8	142593617	0.437372246543522	0.736489886291815	3.59853399054582	0.00110717965275543	0.41845375636653	-0.988577332882044	0.0569564192110238
cg02625623	chr13	23493069	0.220109035036654	1.1889280336641	3.59804156677809	0.00110865126460298	0.418654551337181	-0.989579859586373	0.0360688331106961
cg05201477	chr15	80696283	0.745571666771276	-2.14905549021375	3.59744077855613	0.00111044929253833	0.418743052053846	-0.990802954335285	0.0523658184548764
cg02962406	chr20	13280130	-0.278207502423882	0.299131431810647	-3.5973348230924	0.00111076668720092	0.418743052053846	-0.991018654383647	-0.0569481188852287
cg06755341	chr4	166248625	-0.322542470850767	-3.38027191641212	-3.59657781641151	0.0011130368970186	0.418987451618993	-0.99255968821625	-0.00897630023911912
cg22967122	chr5	156569777	0.453704818711487	-4.24954701199283	3.59626527691426	0.00111397549226663	0.418987451618993	-0.99319589673935	0.0136874963011528
cg02646643	chr3	184026751	-0.185269962504812	-0.733511637902338	-3.59617783606666	0.00111423822540966	0.418987451618993	-0.993373889459262	-0.0210651943281459
cg13734401	chr9	138881660	0.309362615958517	0.982394388935817	3.59492862896249	0.00111799827798113	0.419508643607363	-0.995916617681396	0.0271919743371607
cg22404498	chr22	32600722	0.31339703630978	-2.21079114765097	3.59488642846302	0.00111812551395766	0.419508643607363	-0.996002511408885	0.0256736396834069
cg03467067	chr7	25219792	-0.424922459380964	-3.81775570569183	-3.59477849104627	0.00111845101289686	0.419508643607363	-0.996222202963243	-0.000254251597630609
cg22019247	chr1	181378760	0.298926637306497	-0.868943288956678	3.5943453144641	0.00111975823591247	0.419592439778429	-0.997103855044108	0.0598592693077277
cg17850642	chr12	52967687	0.503374870592863	-0.0312513685069512	3.59340921947776	0.00112258820618792	0.419592439778429	-0.999009005180793	0.0727181720809517
cg11983245	chr17	39675154	-0.244688657749788	1.6811382867022	-3.59334923147923	0.00112276979602248	0.419592439778429	-0.999131088669607	-0.0173969255308396
cg16649695	chr12	31743882	-0.288248055353285	-3.45353674341248	-3.59276429319393	0.00112454195732045	0.419592439778429	-1.00032148552003	-0.00971607705987224
cg08929791	chr1	16535904	-0.220054143574664	1.57397826728074	-3.5926737962665	0.00112481637386652	0.419592439778429	-1.00050564929183	-0.0189296882398116
cg09244244	chr5	94891907	0.237271718707633	-0.952160276503243	3.59259218569603	0.00112506389970428	0.419592439778429	-1.00067172797253	0.0369246748970808
cg26038022	chr2	144698389	-1.02813071588403	1.87537239754179	-3.59226098474364	0.00112606897817225	0.419592439778429	-1.00134571588202	-0.0834304645796979
cg11676902	chr6	100061972	-0.491213780659117	-2.51371949565589	-3.59221324305974	0.00112621392914789	0.419592439778429	-1.00144286791358	-0.0247809750271499
cg20872809	chr6	1481524	0.301355568462413	0.270529475495682	3.59168855353049	0.00112780815796833	0.419664264471381	-1.00251056219516	0.0518506157513258
cg23307056	chr11	64901949	0.510370786638361	-4.43769107519623	3.59152948384957	0.00112829191090302	0.419664264471381	-1.00283424558759	0.0062629831614001
cg09072216	chr13	36919344	0.325855909018241	0.0750946397391964	3.59092445565663	0.00113013372331916	0.419998444320664	-1.00406535243671	0.0670616165206269
cg25649000	chr20	41817903	-0.455244427819887	-0.00161453557904677	-3.59036755891441	0.00113183159037824	0.420043080226042	-1.00519847066737	-0.0393897558344508
cg18552380	chr14	97685945	0.558383731795532	-1.19848398253933	3.59026624858321	0.00113214073103466	0.420043080226042	-1.00540460160727	0.0763791875391242
cg18448695	chr20	56781117	-0.399286734893242	0.200495755825946	-3.58956931612835	0.00113426958554696	0.42018480872846	-1.00682257037955	-0.0630065934224427
cg26588061	chr10	12086036	-0.262805140414195	2.01131339021652	-3.58952330454172	0.00113441026928622	0.42018480872846	-1.00691618218985	-0.0183762044825456
cg22023046	chr1	45241572	0.409187824577804	-3.86412819302163	3.58907616708785	0.00113577830523654	0.420341826315388	-1.00782587791503	0.0109179319257183
cg02884773	chr4	146446271	0.306566218412809	2.02367300371381	3.58788487199238	0.00113943093219194	0.420658873288925	-1.01024939877203	0.0322266548946805
cg24799187	chr6	27759410	0.229364280024247	-3.25438094894012	3.587594406159	0.00114032325353637	0.420658873288925	-1.01084027619014	0.0134593810247511
cg01471372	chr8	38592365	0.222927276772022	-2.90879051230423	3.58713371701332	0.00114173989591946	0.420658873288925	-1.01177740134931	0.0164153562767297
cg03097541	chr16	3185250	-0.292108702314873	-2.97769056811211	-3.58711810816997	0.00114178792376063	0.420658873288925	-1.01180915197378	-0.00855320987095395
cg00748911	chr10	44450977	0.304040308722341	-0.21007876453567	3.58693727467904	0.00114234448456474	0.420658873288925	-1.01217699039245	0.0503102508983954
cg13520651	chr11	60789647	0.230993016309147	0.103764001695699	3.58668207670338	0.00114313036821374	0.420658873288925	-1.01269608683876	0.0291483591555693
cg04225760	chr14	96152464	0.177096503734841	-0.762093328625906	3.58664362906325	0.0011432488133498	0.420658873288925	-1.0127742920226	0.0150643467609895
cg03785728	chr20	17674195	0.302704255643932	-0.154242184530235	3.58608014172885	0.00114498610638718	0.420882328308876	-1.01392043765518	0.0224974613491338
cg08379897	chr2	85805621	0.308381613113279	-3.38271117440409	3.58583367923117	0.00114574678116517	0.420882328308876	-1.01442173193589	0.012851012007991
cg14842478	chr15	85198043	-0.376610712152939	-3.30171220044701	-3.58537913129721	0.0011471509695175	0.421050745794378	-1.01534623784902	-0.0199786792618197
cg18024801	chr6	24403143	-0.358015675546886	-2.56338757339847	-3.58477839607409	0.00114900931790082	0.421193840532469	-1.01656802394533	-0.0166097809858993
cg27360784	chr16	49525304	0.299242567054085	0.170249515332317	3.58464159906024	0.00114943290114314	0.421193840532469	-1.01684623614228	0.0400335745756591
cg10727812	chr2	211179707	-0.253186903203091	2.79775059057936	-3.58408296461626	0.00115116424833784	0.421289935039743	-1.0179823331959	-0.0056664986250784
cg25342675	chr5	63465753	-0.502200164928906	1.47442769730682	-3.58360187083313	0.00115265730273499	0.421289935039743	-1.01896069565603	-0.0732981730666442
cg24796627	chr15	81071708	-0.215201919639862	-3.3484678322026	-3.58358739452228	0.00115270225842755	0.421289935039743	-1.0189901344152	-0.0100460108831164
cg10005224	chr12	54424964	0.352095264440285	0.325481642686575	3.58326376121701	0.00115370773436108	0.421289935039743	-1.01964826042151	0.0605570913875361
cg17328716	chr7	56516243	0.611706299756184	-2.11850146163403	3.58303261196514	0.00115442639762025	0.421289935039743	-1.02011830482642	0.0524610030758831
cg12895674	chr3	63496618	-0.281402733788318	1.2240057192809	-3.58233426775586	0.0011566002468019	0.421609596642642	-1.02153834323961	-0.0223966151144455
cg22032528	chr1	29472616	0.212880060569186	0.778925012951674	3.58214301606696	0.00115719627846303	0.421609596642642	-1.02192722777076	0.0234255304918011
cg01580044	chr1	114300656	0.483072923617953	-1.20881509294009	3.58143232291421	0.00115941374686992	0.422070077983473	-1.02337227530128	0.0555704312997647
cg16360182	chr14	104314518	0.41026848618801	-2.03886389012218	3.58076596622887	0.00116149661844823	0.422070077983473	-1.02472710044892	-0.00316542287557947
cg23118549	chr7	44581105	-0.17787580041221	1.53356379295882	-3.5804913774253	0.00116235597175787	0.422070077983473	-1.02528536909549	-0.0152565078328925
cg01231165	chr2	9695142	0.2120218000438	-2.45485944693927	3.58016357050268	0.00116338268323959	0.422070077983473	-1.02595182011291	0.0257767875944614
cg09195550	chr21	45746856	-0.192294818231168	1.71833555520665	-3.57999737260549	0.00116390356091794	0.422070077983473	-1.02628970377366	-0.0219618444209577
cg24035545	chr22	26137989	0.255619104341609	-1.33623430419606	3.57963996519655	0.00116502447024532	0.422070077983473	-1.02701630522231	0.0344282004250515
cg09593291	chr4	179734220	0.36951446196963	-0.25787668473093	3.57961710825194	0.00116509619029174	0.422070077983473	-1.02706277219476	0.0500921281766024
cg21484940	chr7	48129992	0.246885469195236	-1.72374336187379	3.57722887157897	0.00117261357037208	0.422766612156854	-1.03191747059257	0.026038337621556
cg04413547	chr11	43905825	-0.623294847912064	1.91552505333823	-3.57707227044463	0.00117310813726487	0.422766612156854	-1.03223577022863	-0.0526692391421218
cg09248714	chr1	3585424	0.332180277650676	-2.56916454003521	3.57674960291608	0.00117412780080997	0.422766612156854	-1.03289159568422	0.0173160621726194
cg25338531	chr2	53997445	0.314205835555357	2.66120761544454	3.57652810181053	0.00117482826471236	0.422766612156854	-1.03334178953232	0.0163266009946176
cg24835014	chr4	76911891	0.506450728247687	-3.88926111198641	3.57554287096671	0.00117794881706295	0.422766612156854	-1.03534414376885	0.0135036782664918
cg02524941	chr6	33394326	0.253591312249553	-1.63892197500282	3.57532526104429	0.00117863914160112	0.422766612156854	-1.03578638671321	0.0365797819253638
cg22039242	chr6	143999236	-0.347948156828921	-3.05947869383395	-3.57525423049131	0.00117886455684268	0.422766612156854	-1.03593073859375	-0.0191088344086768
cg11426080	chr10	134662206	0.484403246374075	-1.83637420882129	3.57523851271793	0.0011789144427911	0.422766612156854	-1.03596268093755	0.0402982205503683
cg05076730	chr8	129060815	0.200009593951766	1.60416218426465	3.57469202715376	0.00118065018143047	0.422766612156854	-1.03707324795153	0.0335635922312855
cg21001184	chr7	27205262	-0.549558483476713	0.294063987045046	-3.57458110601076	0.00118100278948994	0.422766612156854	-1.03729865582811	-0.0579297494294092
cg19983870	chr19	56671579	-0.256550865924741	3.5205636159453	-3.57457764168529	0.00118101380390302	0.422766612156854	-1.03730569580879	-0.00715173405975122
cg10050661	chr17	38821420	0.49464405208698	-1.13305608150929	3.57438911327751	0.0011816133577592	0.422766612156854	-1.03768880826443	0.0801591905292031
cg20648272	chr20	35068341	-0.401871459909503	-2.18025493068982	-3.57430823240009	0.00118187066369991	0.422766612156854	-1.03785316620199	-0.0304576012395902
cg11497870	chr5	176037262	-0.232293745342291	-1.49525818041492	-3.57414691732164	0.00118238401666507	0.422766612156854	-1.03818097123524	-0.0231696721034143
cg03981286	chr3	122863126	0.508640164436199	1.91124005523941	3.57372474599547	0.00118372851499655	0.422766612156854	-1.03903883697809	0.0520671233080966
cg27021492	chr19	51487594	0.33395468989958	-0.840824240343399	3.57356217768676	0.00118424664472203	0.422766612156854	-1.03936917334964	0.0561361420796292
cg01884912	chr11	122753099	0.335943999297193	-0.529327404141263	3.5735425383331	0.00118430925317612	0.422766612156854	-1.03940907993363	0.0549448491394031
cg20689224	chr12	9323646	0.324008762329238	0.831183216677835	3.57328459244648	0.00118513185861937	0.422766612156854	-1.03993321254146	0.0600426049668739
cg07046818	chr8	97166291	0.263922180091192	-0.0442358576506964	3.57304152096101	0.00118590753517819	0.422766612156854	-1.04042711130575	0.0371050692777937
cg12940886	chr13	59989928	-0.328664753187593	-0.00384424992678366	-3.57274602906385	0.00118685115523253	0.422766612156854	-1.04102751063921	-0.0506917494697546
cg18187198	chr6	27570442	0.317830189346058	-0.173246225875617	3.57271200568121	0.00118695985174985	0.422766612156854	-1.04109664061793	0.0466154712901181
cg05006903	chr8	146228251	0.813836247142785	-3.72035609548508	3.57225463087124	0.0011884219906067	0.42294903170097	-1.04202593366065	0.0372926772169286
cg21630790	chr10	115423876	-0.342973974503949	2.47975529521234	-3.57063383432508	0.00119361742258269	0.424333319038228	-1.0453187916933	-0.0119406669245808
cg17741689	chr1	4714574	0.339201173519369	-2.1153048190239	3.5702758928816	0.0011947677591574	0.424333319038228	-1.04604593871962	0.0374617117230039
cg17486066	chr1	34330045	-0.472328380114402	-0.243819906800369	-3.56904881480881	0.00119871944505924	0.424333319038228	-1.04853855233653	-0.0419034594696784
cg10572794	chr3	58223527	-0.296670642538771	-1.7954632569998	-3.56880932175759	0.00119949218430733	0.424333319038228	-1.04902501581142	-0.0139128071014109
cg16866136	chr3	128568597	-0.258662902779098	0.0580213276356912	-3.56858988817704	0.00120020062395153	0.424333319038228	-1.04947072587637	-0.0456400081925148
cg07457626	chr6	155347581	-0.388992021564852	0.231344520631602	-3.56822057359618	0.00120139386834633	0.424333319038228	-1.05022085422609	-0.0446074724474607
cg20481720	chr1	3450227	0.268718426028216	-0.130992944341326	3.56762272694359	0.00120332792889802	0.424333319038228	-1.05143511542549	0.0334453962527401
cg26956135	chr17	56621578	-0.29094019419101	0.998697735668489	-3.56719440103267	0.00120471543608492	0.424333319038228	-1.05230503442733	-0.0485852537219364
cg11812233	chr2	133423194	-0.722396464293968	1.54701892151872	-3.56688347062459	0.00120572362602634	0.424333319038228	-1.05293650745243	-0.0771938072315214
cg05170353	chr10	134300922	0.539760536852791	1.26935554224366	3.56650330846546	0.00120695740983371	0.424333319038228	-1.05370856284462	0.0752403362502734
cg23767840	chr17	19174122	0.401446293868569	-0.588294338401907	3.56642647632539	0.00120720691046425	0.424333319038228	-1.05386459515759	0.0335349896163675
cg13699657	chr7	156931944	-0.317773993044565	-2.41738348721135	-3.56566723071126	0.00120967513170235	0.424333319038228	-1.05540643526881	-0.0170093190522232
cg21839106	chr3	158315980	-0.418151914605641	0.870773382094398	-3.565466591751	0.00121032820213612	0.424333319038228	-1.05581386768834	-0.0326140247007838
cg26198107	chr18	77336216	-0.523957101607669	0.69984159204245	-3.5653558470359	0.00121068881723757	0.424333319038228	-1.0560387513447	-0.0645545720554914
cg00321234	chr4	141217605	0.30263853971303	-0.589850101529731	3.56489427991246	0.00121219292702381	0.424333319038228	-1.05697601066052	0.0425037379426106
cg05792827	chr1	213224765	-0.24597870392847	-3.58244481265495	-3.56445074399687	0.00121363998336042	0.424333319038228	-1.05787662299986	-0.00342995216212906
cg06846320	chr15	67401751	0.242716539156761	-2.0833436941372	3.56415990538462	0.00121458976568257	0.424333319038228	-1.05846716166587	0.0206017758550836
cg08724636	chr7	39663756	0.37777141788196	-4.84518135025161	3.56403438966893	0.00121499988064294	0.424333319038228	-1.0587220131152	0.00710518077358198
cg19359218	chr6	30181936	1.2056173742328	-1.35462821548706	3.56399286994883	0.0012151355733155	0.424333319038228	-1.05880631562401	0.13632636752206
cg07320883	chr15	81408453	0.455709707476906	0.52572718685416	3.56394352231424	0.00121529686787318	0.424333319038228	-1.0589065117279	0.0463462769873021
cg22758067	chr19	2783381	0.406846893475556	-4.65170623055531	3.56382069458665	0.00121569842484783	0.424333319038228	-1.05915590107721	0.00392825620041678
cg08688169	chr12	121570081	0.297834984542093	-1.22026628648532	3.56357947897487	0.0012164873977211	0.424333319038228	-1.05964565794381	0.0260222941337035
cg17401938	chr12	2228442	0.349753177643456	1.36074531419908	3.56351686572617	0.00121669227543904	0.424333319038228	-1.0597727844311	0.0468662896792172
cg06044899	chr4	91760229	0.178491415994647	0.0470596783924278	3.56296050534	0.00121851421846443	0.424333319038228	-1.06090235971942	0.0284310375178811
cg11264935	chr5	55529124	0.267570190352477	0.252858218109611	3.5629375024671	0.00121858960404572	0.424333319038228	-1.06094906122978	0.0514000164325323
cg05372549	chr1	11119861	-0.540087839103586	-4.25920170493347	-3.56267114850379	0.00121946283479109	0.424333319038228	-1.06148981922037	-0.0123605212070973
cg25708364	chr17	18905779	-0.213481106878502	2.21349513650484	-3.56265542197069	0.00121951441253728	0.424333319038228	-1.06152174722943	-0.0139142214888534
cg05795313	chr12	48745136	0.371423022035429	-4.40249537635332	3.56211925153962	0.00122127413573489	0.424333319038228	-1.06261025626897	0.00596811876221976
cg02010763	chr15	61044829	0.492241555972077	0.0964611792686439	3.56132307953496	0.00122389172706041	0.424333319038228	-1.06422652190276	0.11169533248082
cg09073493	chr2	44279420	-0.206032016056771	1.59466410296618	-3.56109732980001	0.00122463491721458	0.424333319038228	-1.06468478529693	-0.0183988745729861
cg26442509	chr18	22039496	-0.32502622788949	1.90733981030641	-3.56086235930852	0.00122540892711993	0.424333319038228	-1.06516175760019	-0.0270235516514812
cg04915975	chr3	139063070	-0.325619701494025	-2.16256213387656	-3.56056563546798	0.00122638703386425	0.424333319038228	-1.06576407158479	-0.0184790621966478
cg02936035	chr6	47631791	0.716514874440387	0.28856118947322	3.55998756387625	0.00122829473372845	0.424333319038228	-1.06693744642959	0.0939543755061257
cg02732583	chr8	19171224	-0.215171242216596	-2.62540865336816	-3.55952279515599	0.0012298306051305	0.424333319038228	-1.06788079830526	-0.000389686255588384
cg00730794	chr14	24617010	0.309486357995512	-4.12124248781259	3.55940884572645	0.00123020744535016	0.424333319038228	-1.06811207869421	0.00405164095008117
cg09757087	chr16	1585644	0.365747903434457	0.60789136310081	3.55939195714604	0.00123026330679952	0.424333319038228	-1.06814635685401	0.039715542124014
cg08240335	chr3	50273314	0.388269509256223	-2.55167529378037	3.55938726045496	0.00123027884222856	0.424333319038228	-1.06815588955498	0.0223735138324444
cg26034481	chr14	97092205	0.406106563847803	1.12477074708794	3.55898064666849	0.0012316245348875	0.424333319038228	-1.06898116484181	0.0547351378298987
cg18702935	chr13	48507440	-0.187624573979751	2.46003444279756	-3.55842235068253	0.00123347454343696	0.424333319038228	-1.07011425448541	-0.0109129136647672
cg16219302	chr15	90895937	0.366020775162252	-3.31769388624106	3.55824699938698	0.00123405615476969	0.424333319038228	-1.07047012813315	0.00695839479163382
cg16795821	chr3	142720237	0.552266331880238	-2.83849346306679	3.55788360207358	0.00123526232919084	0.424333319038228	-1.07120762312517	0.0252806568198112
cg21092303	chr7	65958667	-0.578088972279896	-3.09671757883478	-3.55776282192812	0.00123566347068975	0.424333319038228	-1.07145273501732	-0.0348562154479067
cg11060604	chr7	130572465	-0.304402550192327	1.16454621043485	-3.55713946472214	0.00123773580416665	0.424333319038228	-1.07271774136164	-0.0276674495799727
cg06804210	chr2	87036948	0.383796815239301	-0.898825790832942	3.55712059849795	0.00123779857683062	0.424333319038228	-1.07275602642655	0.0598036311699766
cg02600494	chr17	73257794	-0.349468840881164	-2.82108941436096	-3.55688138519493	0.00123859476689614	0.424333319038228	-1.07324145481723	-0.0139965857011399
cg02783662	chr1	212605266	0.317856467198284	0.632518887598745	3.55685698097858	0.00123867602099255	0.424333319038228	-1.07329097703226	0.0365666327202155
cg27588119	chr17	58042227	-0.338069919711846	-3.71235754951289	-3.55676679595836	0.00123897633774822	0.424333319038228	-1.07347398398111	-0.0018295803567949
cg02662658	chr17	34257571	0.296769008513678	-2.73139392157391	3.5560894610189	0.0012412341219079	0.424333319038228	-1.07484841550305	0.00698621309362327
cg19468534	chr15	41623761	-0.363643140400033	2.60357514867814	-3.55602153179129	0.00124146077241981	0.424333319038228	-1.07498625165726	-0.0174175180775207
cg24160662	chr14	21994644	-0.640571573494716	-2.21421068448783	-3.55577531768293	0.00124228261848776	0.424333319038228	-1.07548584179589	-0.027593863514235
cg13512268	chr7	27183973	-0.608163432680535	-2.4729925290059	-3.55555188101854	0.00124302889085892	0.424333319038228	-1.07593920583056	-0.0494589324747921
cg00709393	chr8	146050046	0.427207721597594	1.96876022719494	3.55547812564463	0.00124327532706484	0.424333319038228	-1.07608885731972	0.0322170971475111
cg16897885	chr17	21280501	-0.581533789704117	-2.76229917651653	-3.55527709908538	0.00124394725012946	0.424333319038228	-1.07649674064992	-0.0498842969701664
cg15065139	chr14	69726620	-0.20506255442935	-2.93831541294136	-3.55511623162111	0.00124448519627772	0.424333319038228	-1.07682313628009	-0.0108126637767544
cg03720887	chr8	101963845	-0.281326392074148	-2.95603740226769	-3.55504262878531	0.00124473140169787	0.424333319038228	-1.07697247297009	-0.0138669364758705
cg16331674	chr22	28074071	-0.220514693506053	1.03975469754227	-3.55452857783829	0.00124645224481743	0.424594849607969	-1.07801543318873	-0.0277175365436271
cg02329599	chr3	40547855	-0.337045219171326	-3.63381158371165	-3.5537062432763	0.00124920989212773	0.424907262245709	-1.07968378052507	-0.0111374495261994
cg01063965	chr11	695461	-0.307287879618885	-3.82958018268232	-3.55353497489946	0.00124978497256968	0.424907262245709	-1.0800312346836	-0.00854704949937335
cg18264519	chr2	97214296	-0.173457611087531	1.28016412155636	-3.55318272519832	0.00125096855305836	0.424907262245709	-1.08074583250626	-0.00146739293997111
cg23497767	chr2	20551058	-0.305363444719261	-2.48401977823477	-3.55311778464503	0.00125118687571117	0.424907262245709	-1.08087757310871	-0.0217283718523511
cg22360563	chr17	76521168	0.332994663171405	0.769334257762519	3.55238572952052	0.00125365051351199	0.425219261436768	-1.08236259656053	0.0452298381659576
cg12033288	chr10	102381293	0.511865003337257	-2.81841403285754	3.5521961139802	0.0012542894056419	0.425219261436768	-1.08274723005736	0.0251920664255784
cg05200373	chr6	33170101	0.31789644341776	0.675499227368271	3.55178344534979	0.00125568094425138	0.425219261436768	-1.08358430422635	0.0476979193038526
cg00416882	chr18	44495671	0.397992611147077	1.90301427391486	3.55171084843772	0.00125592589908214	0.425219261436768	-1.08373155989266	0.0677335473674221
cg18494188	chr20	58154487	0.318846666830187	0.0750316658728904	3.55120917327083	0.00125761990463184	0.42546925071443	-1.08474913451869	0.00957161258584316
cg08652337	chr7	127228477	-0.336208141220293	-3.88673219062839	-3.55037474156178	0.00126044242858703	0.425721513393505	-1.08644156451621	-0.0133728842097259
cg03373887	chr22	44389424	0.249006680460396	0.664256089769054	3.55015118380147	0.00126119966931518	0.425721513393505	-1.08689497425682	0.0265754482920774
cg00278028	chr22	28196834	0.434579203335568	-0.404534127400939	3.55014100203329	0.00126123416775085	0.425721513393505	-1.08691562426086	0.0437958297588542
cg18985499	chr8	141034345	0.31072939095665	3.56340446692847	3.54863576539303	0.00126634435638966	0.426962674372489	-1.08996825820288	0.00782328084321604
cg24478387	chr7	56131848	-0.293225774109677	-3.45906098575717	-3.54819235995392	0.00126785350887505	0.426962674372489	-1.09086741665122	-0.00952666775475729
cg07865967	chr3	5028809	-0.326969550590821	-1.6061175519569	-3.54808271403124	0.00126822696260405	0.426962674372489	-1.09108975676964	-0.0222949684385177
cg08000459	chr4	187987206	-0.323993666756536	0.0498627529249778	-3.54766940297478	0.00126963565634331	0.426962674372489	-1.09192785135611	-0.0549853313812194
cg04138746	chr16	17034451	0.395948609366265	0.122121500993075	3.54764872601001	0.00126970616968954	0.426962674372489	-1.0919697784781	0.017819333562472
cg12799349	chr18	9475500	-0.265922011695852	-1.33728503927828	-3.54651345838634	0.00127358352379038	0.427749549461337	-1.09427167536854	-0.0225023930431625
cg13456241	chr8	30254923	-0.217856275005038	1.76232340473295	-3.5464011538473	0.00127396770716889	0.427749549461337	-1.09449937515492	-0.00563223096772703
cg11510557	chr12	132312857	-0.373398287611016	-3.63050093447734	-3.54560076836395	0.00127670900156185	0.428346934193946	-1.09612211234004	-0.0122332738384344
cg18868933	chr6	29708164	-0.473216975257476	0.912275110151494	-3.54479461822993	0.001279475810039	0.428684958316854	-1.09775642878939	-0.0880795750646181
cg17074353	chr15	69590852	0.2510432755037	0.797220802875441	3.54461672714387	0.00128008713567593	0.428684958316854	-1.09811705457432	0.0464091186879869
cg10763059	chr7	77165728	0.38086071771307	-0.447981173410465	3.54446607308245	0.00128060508189528	0.428684958316854	-1.09842246055928	0.0904172537777423
cg01999908	chr7	127256920	-0.379764117697118	1.56224230882748	-3.5438002559467	0.00128289658035125	0.429129388057087	-1.09977215986502	-0.0102888963829688
cg01302245	chr11	128813583	0.233075278866377	1.61137835424576	3.54277795336286	0.00128642269681005	0.429464601279201	-1.10184435769612	0.0100755292389541
cg23792093	chr13	47012437	0.430989359148237	0.209503719153408	3.54257410131835	0.00128712694209259	0.429464601279201	-1.10225754293832	0.0628301974239527
cg07136949	chr6	7986672	0.257674241256982	0.0275014365005579	3.54234622509677	0.0012879146250624	0.429464601279201	-1.10271941424109	0.0330423597425868
cg11872231	chr2	144992352	-0.647981520276138	2.14822471949083	-3.54221906779682	0.00128835436310148	0.429464601279201	-1.10297713944012	-0.0496478996787452
cg00893493	chr1	85513191	0.56972389244728	-1.41264012988991	3.5416307441117	0.00129039080837095	0.429464601279201	-1.10416953142952	0.0309849627258547
cg24369185	chr6	41341601	0.37980345369223	-0.504723029712183	3.54158477381179	0.00129055006280205	0.429464601279201	-1.10426269983036	0.0659739643189071
cg00721315	chr12	113900719	0.464960156477709	-0.48243490850771	3.54155564128329	0.00129065099616273	0.429464601279201	-1.10432174279179	0.0677464620839887
cg12209876	chr6	152381560	-0.476195280024039	2.40281005964196	-3.54091492936513	0.00129287275676156	0.429882605500659	-1.10562023902877	-0.0199715458836002
cg19479609	chr2	208390216	-0.188354033465523	0.171466361237301	-3.53925135094957	0.00129865874751544	0.4314842146036	-1.10899140118001	-0.00982000319975174
cg25965776	chr4	53823843	-0.233510210181127	1.43124411708113	-3.53841997482867	0.00130155968808197	0.43187664037499	-1.11067597049898	-0.0155611532498227
cg12547658	chr10	15139360	-0.305727617804561	-1.83021892173289	-3.53835693510276	0.00130177990966991	0.43187664037499	-1.11080369949469	-0.0216440706517396
cg08304547	chr16	29205447	0.50581355838492	1.23220768994128	3.53793194874524	0.00130326548874627	0.432047550930464	-1.11166477522434	0.0717988839075896
cg06008158	chr8	17781352	0.404004333621054	-4.00417536077274	3.53672870045934	0.00130748045657279	0.432168486142445	-1.1141025420147	0.0178704065113921
cg06683316	chr16	49883799	0.436170065666347	1.31313263110696	3.536665709512	0.00130770147622504	0.432168486142445	-1.11423015419281	0.081525943390884
cg13114836	chr1	10720993	-0.210128970259381	1.68437736044301	-3.5365480327738	0.00130811447164056	0.432168486142445	-1.1144685514919	-0.0120079273031917
cg24357161	chr17	9810114	0.254622735888627	-0.35364258467052	3.53644657692489	0.00130847063991964	0.432168486142445	-1.11467408556463	0.0395212264605661
cg01823663	chr2	176121918	0.451292405376081	0.0674023898804077	3.53559787693482	0.00131145374175481	0.432168486142445	-1.11639335409866	0.0587525109858207
cg12437199	chr6	28551719	-0.299466393816922	2.24094613288404	-3.53550554889344	0.00131177866284149	0.432168486142445	-1.11658038186051	-0.0143163064416789
cg05638689	chr11	65314454	-0.253799952985437	0.750138053569562	-3.5354811222	0.00131186463835338	0.432168486142445	-1.11662986246745	-0.0356090556805121
cg05557209	chr4	149366913	-0.298171884143728	-3.20010390074096	-3.53536955697863	0.00131225738779773	0.432168486142445	-1.11685585635887	-0.00605011582507306
cg05644921	chr4	141489114	-0.561725378350685	-2.45959201016228	-3.5353385807463	0.00131236645538068	0.432168486142445	-1.11691860349021	-0.0523115401809529
cg19397765	chr6	30181764	1.01741214748321	-2.0067299491436	3.53454382246772	0.00131516780733646	0.432223230151255	-1.11852845328049	0.102722405251158
cg13713066	chr7	129410657	-0.225760720042481	2.78895783201528	-3.53454328322582	0.00131516971001072	0.432223230151255	-1.11852954552404	-0.0101885860304484
cg13918235	chr1	1840201	-0.287326993796112	-2.96700052040408	-3.53385106630657	0.00131761434222053	0.432223230151255	-1.11993160190343	-0.0226923663744812
cg07716222	chr15	25841831	0.368333104726037	-0.428174212033046	3.5336180165452	0.00131843836915829	0.432223230151255	-1.12040361615572	0.0329536755216148
cg02934884	chr2	236840562	-0.192232741293843	3.06611955780713	-3.5334191468103	0.00131914193518098	0.432223230151255	-1.12080639559215	-0.00856173337405663
cg26145223	chr11	63993388	-0.419721444604216	-3.00105170827876	-3.53327981868525	0.0013196350698641	0.432223230151255	-1.12108857884547	-0.0174017502648465
cg16987754	chr7	155242911	-0.4023788619686	-0.625447042175438	-3.53307868587327	0.00132034726917597	0.432223230151255	-1.12149593020909	-0.0451658226827297
cg27384355	chr3	99844353	-0.216788648152798	2.32847704246945	-3.53298777235347	0.00132066931055079	0.432223230151255	-1.12168005378753	-0.0161030506233466
cg22666115	chr6	30182186	0.917138806244371	-1.49808389940299	3.53249639655393	0.00132241121819083	0.432223230151255	-1.12267519359339	0.103587765453309
cg16733756	chr16	15951892	0.290550113046783	-2.28384401739017	3.53239386349235	0.0013227749739924	0.432223230151255	-1.12288283953432	0.0248991371341847
cg08877617	chr16	68002838	0.633457740627609	-2.76277040080029	3.53227082998353	0.00132321158684731	0.432223230151255	-1.12313199982102	0.0327253834216169
cg09208942	chr14	52794647	0.301115598311807	1.35012844062049	3.53094084743246	0.00132794024559587	0.433449821220083	-1.12582523867872	0.0439767245877379
cg26161885	chr1	7510190	0.341849865539158	0.279407177573812	3.53063561711703	0.00132902777446664	0.433464174356436	-1.12644329317009	0.0729704856937839
cg01496696	chr7	157811864	-0.287752338735602	-0.727755347615844	-3.52999629365463	0.00133130846278497	0.433464174356436	-1.12773779449149	-0.045854708915971
cg17391929	chr14	24702094	-0.303668786787571	-3.06476388325257	-3.52971075909936	0.00133232828609685	0.433464174356436	-1.12831592199902	-0.0145657927517181
cg21209911	chr2	198299431	0.296555411356429	-4.3919883830486	3.52956790604456	0.00133283878768975	0.433464174356436	-1.12860515421322	0.00544470024275197
cg03796729	chr14	29247336	0.48123181198217	-3.23413027029112	3.52949656481039	0.00133309380451907	0.433464174356436	-1.12874959632624	0.0243456650680028
cg01826863	chr2	47797953	-0.247806930651908	-0.74847262480061	-3.52890454858128	0.00133521185123946	0.433464174356436	-1.12994819749435	-0.0183644077378556
cg06791328	chr1	3437025	0.21814258181541	1.69850155615008	3.52889348504159	0.00133525146405157	0.433464174356436	-1.12997059626335	0.0165247885521256
cg03735916	chr2	200715285	-0.213662948965164	-2.30446815617252	-3.52874785876502	0.00133577298238406	0.433464174356436	-1.13026542304456	-0.013043548866511
cg21566513	chr13	24913084	0.760670766489215	2.29598106705175	3.52837165309213	0.00133712116618474	0.433585641375651	-1.13102705117299	0.0445745325372359
cg13910681	chr9	130740599	0.228535839350703	-0.484878588948735	3.52781531479168	0.00133911729225253	0.433916885630765	-1.13215331340029	0.0408119062018411
cg14816748	chr17	74349897	-0.219454125783506	-3.08407586904604	-3.52753710974883	0.00134011656485473	0.433924870548816	-1.13271649734886	-0.00943115728431891
cg17348739	chr14	31289912	-0.222687818651975	1.13384129370964	-3.52723040203639	0.00134121905084959	0.433966239694225	-1.13333736530569	-0.00512854457909384
cg07112673	chr12	100377910	0.37672800935026	-2.58172603347016	3.52608303402192	0.00134535114390925	0.434127474796021	-1.13565983799973	0.0173841082096514
cg10184845	chr16	351867	0.365064431589041	1.63314399527108	3.52604695592206	0.00134548127385113	0.434127474796021	-1.1357328627049	0.0377631635041552
cg01719825	chr17	61548898	0.362675221734634	0.7482697423283	3.52588538110253	0.00134606420673119	0.434127474796021	-1.13605989918935	0.0305182696107364
cg17682357	chr2	226439867	-0.423030982010683	1.59069388851129	-3.52560273139066	0.00134708454351984	0.434127474796021	-1.1366319872882	-0.031664186638238
cg25827846	chr8	122455120	0.245352642151272	1.11725900870057	3.52537236628608	0.00134791669144034	0.434127474796021	-1.13709824028176	0.0398061598191795
cg03433942	chr3	128295045	-0.217018853702437	0.437249166144688	-3.52528806880528	0.0013482213234883	0.434127474796021	-1.13726885392337	-0.0202936109645548
cg00028929	chr12	52908478	0.27785478944295	0.00935297355127544	3.52493248039421	0.00134950707269266	0.434127474796021	-1.13798853265476	0.0748763524845031
cg02447239	chr2	235936137	0.23296170184851	1.61639949593658	3.52492944659231	0.00134951804752189	0.434127474796021	-1.13799467270175	0.0205837614738413
cg01048346	chr12	31824671	-0.422394071550127	2.35635766154122	-3.52421584884271	0.00135210189888526	0.434538177160701	-1.13943886413314	-0.032935629849877
cg19568003	chr19	57742217	-0.314535327102103	1.39670940093949	-3.524029444936	0.00135277763271584	0.434538177160701	-1.13981609718684	-0.0383250181954438
cg08466740	chr16	6534829	-0.59374180769762	-1.62921789791325	-3.52355313620183	0.00135450578604894	0.434538177160701	-1.14077999516885	-0.102552846639802
cg04040975	chr11	123065445	-0.189114825445177	-0.985902512153067	-3.52339800724075	0.00135506908899528	0.434538177160701	-1.14109391863298	-0.0252956845565011
cg12427039	chr1	3478767	0.400655293831731	0.796337405252598	3.52306313532307	0.00135628584553439	0.434538177160701	-1.14177156106659	0.046028637696217
cg02685016	chr6	17282333	0.292666440944101	-0.0310858502664313	3.52296275214668	0.00135665079343555	0.434538177160701	-1.14197469139703	0.0367698838670502
cg09929763	chr11	358332	0.423688850986327	-1.70355620703467	3.52203158655042	0.00136004062057009	0.435310772890161	-1.14385886856764	0.0398872785086181
cg07506795	chr16	71523560	-0.382313839374457	0.0823443514220985	-3.52123873692985	0.00136293337578013	0.435777399599022	-1.14546305122205	-0.0570607864802022
cg10295858	chr16	411352	0.282953568840664	0.410240023506594	3.52082785926233	0.00136443482528656	0.435777399599022	-1.14629434262868	0.00749131222419874
cg26227935	chr18	77682412	-0.305593437913262	3.21395674609147	-3.52061818198755	0.00136520165465266	0.435777399599022	-1.14671855237862	-0.0115908480272495
cg01194519	chr13	26760793	0.528762774824981	-3.9066950163514	3.52044744831306	0.00136582636775214	0.435777399599022	-1.14706396757095	0.0174675382863901
cg00643392	chr19	12946856	0.249870919645319	-2.32765450863197	3.52023337028488	0.00136661006811707	0.435777399599022	-1.14749706661574	0.026175969973863
cg03955683	chr17	77216577	0.24850495061425	-0.651668380979279	3.51991164148593	0.00136778867609557	0.435777399599022	-1.14814793796353	0.0288435193466105
cg04306106	chr16	84681729	-0.353060401057763	-2.53399009898778	-3.51975849833625	0.00136835003961959	0.435777399599022	-1.14845774694356	-0.0297655508460223
cg03520879	chr1	1062793	0.258313798216098	0.216816469844735	3.51815046510788	0.00137425793483038	0.436256247808111	-1.15171055787466	0.00987340076256993
cg13623664	chr10	50190845	0.302553128150866	1.5591073406329	3.5179235154416	0.00137509372889922	0.436256247808111	-1.15216960717378	0.0519540472408208
cg16383503	chr16	49802298	0.476125808923761	2.03697509636063	3.51781794453759	0.0013754826853858	0.436256247808111	-1.15238314157448	0.0600714392444903
cg22935921	chr15	78556834	1.47754374016995	-1.15842636972246	3.51778493815423	0.00137560431313406	0.436256247808111	-1.1524499019818	0.0790731814682359
cg25080747	chr11	2289117	0.398360350263521	1.25458498604525	3.51732533875523	0.00137729900712726	0.436256247808111	-1.15337949177338	0.0265759342552367
cg08541933	chr14	74254093	-0.341572433929072	-3.46597681410306	-3.51720207094462	0.00137775387927472	0.436256247808111	-1.15362880811939	-0.00835856375926089
cg18860868	chr12	117588951	0.374210952955887	-0.201222295179561	3.51715432434693	0.00137793010864129	0.436256247808111	-1.15372537769542	0.021438891293033
cg12475590	chr13	21288062	0.386930502635217	0.378257244374239	3.51706659827275	0.00137825395628587	0.436256247808111	-1.15390280647802	0.0354220186882742
ch.20.1390894R	chr20	59668975	0.238693015242006	-3.56782112246791	3.51695326791208	0.00137867243310276	0.436256247808111	-1.15413201877527	0.00728334716147824
cg02530860	chr8	144371537	0.337172900110589	0.653407361175517	3.51607161466669	0.00138193217068431	0.43668590544202	-1.15591509931733	0.0306895611855229
cg16659026	chr19	54617827	0.434015652859139	-0.910894438876351	3.51600797844841	0.0013821677410898	0.43668590544202	-1.15604379380224	0.0618860103152296
cg24176678	chr20	61148218	0.740557293626121	-1.44794047093501	3.51561640289377	0.00138361814163428	0.43668590544202	-1.15683567982171	0.101082274688426
cg04899361	chr7	1597412	-0.429386609513291	3.03455354573547	-3.51532942273319	0.00138468205394981	0.43668590544202	-1.15741602495882	-0.0219511533424213
cg27003571	chr2	145051829	-0.900244579472739	2.18557058558287	-3.51526138310659	0.00138493441104203	0.43668590544202	-1.15755361588296	-0.070574558190397
cg26380106	chr11	29650449	-0.379996696324872	-1.08593964987569	-3.51446641037123	0.00138788623996723	0.437306943919468	-1.15916116416638	-0.051353937872924
cg16248515	chr3	156840234	-0.224936456852058	0.319823066595486	-3.51381915648011	0.00139029406277135	0.437477250854747	-1.16046992286646	-0.0122120270847732
cg17255148	chr11	2563802	-0.371039728100524	1.82898641848905	-3.51289522084311	0.00139373815665753	0.437477250854747	-1.16233801080836	-0.0415235503142124
cg22534627	chr12	65004466	-0.251408176475985	-2.7813663802518	-3.51231150255759	0.00139591829504197	0.437477250854747	-1.16351814323357	-0.0128470469404346
cg00696540	chr6	112194776	0.541810062696576	-4.12101730083245	3.51225676061652	0.00139612292057194	0.437477250854747	-1.16362881471091	0.0153034797516594
cg19704853	chr11	125133609	-0.371537870040535	-1.5132786749504	-3.51208218780559	0.00139677566794808	0.437477250854747	-1.16398174410692	-0.0410627469763424
cg25746903	chr1	117811278	-0.324722182095838	-1.18891842912621	-3.51172938630707	0.00139809573320929	0.437477250854747	-1.16469497769766	-0.0415154492679031
cg06704897	chr15	95870906	0.294352117859736	-0.294197468073782	3.51126463695989	0.0013998365108986	0.437477250854747	-1.16563449517522	0.0235472628254997
cg11775417	chr8	27472239	-0.366871848776772	-3.35296295734345	-3.51094663374016	0.00140102883954475	0.437477250854747	-1.16627733525117	-0.0198716757186553
cg12591289	chr3	99833051	0.368810245492608	2.62119619221048	3.51083580057447	0.00140144463066471	0.437477250854747	-1.16650137915746	0.0118975572272639
cg19910802	chr14	96520233	0.361514416276786	1.79602407593067	3.51051095079652	0.00140266399340311	0.437477250854747	-1.16715803500083	0.0285284376346735
ch.5.36486227R	chr5	36450470	-0.39283554755111	-2.39392172372325	-3.50996816520938	0.00140470369334591	0.437477250854747	-1.16825518824326	-0.0392262286065213
cg16966043	chr21	34851144	-0.222041115827818	-3.07600417604138	-3.50971056411882	0.00140567271936971	0.437477250854747	-1.16877586918134	-0.00918160344713537
cg09366342	chr1	18963194	-0.424854532636512	-1.42390108719576	-3.5096431243557	0.0014059265163374	0.437477250854747	-1.16891218112883	-0.0349780641049751
ch.12.1531371R	chr12	75408877	0.334141357558281	-4.00046719612289	3.50959064739794	0.00140612403422336	0.437477250854747	-1.16901824910623	0.00913630330592687
cg17692429	chr7	151106245	0.539331227727009	-0.213220937716025	3.5095528812964	0.00140626619855458	0.437477250854747	-1.16909458276892	0.059303052570193
cg23585450	chr12	130572734	0.355496916812345	0.995472467701737	3.50953096481718	0.00140634870593823	0.437477250854747	-1.16913888071741	0.0639844420504765
cg02941008	chr1	20810527	0.270933228827668	-1.70614199929908	3.50952097016908	0.0014063863336204	0.437477250854747	-1.16915908203678	0.0141468896837358
cg25166322	chr8	146228165	1.26611315031993	-2.77768683487963	3.50942873385376	0.00140673362927763	0.437477250854747	-1.16934551051513	0.10620163775863
cg20826740	chr17	37024042	0.601704505667151	-2.68997042484759	3.50933243256279	0.00140709631917703	0.437477250854747	-1.1695401535564	0.0292909861141174
cg00068428	chr8	49494724	0.287674360143517	-0.368755226830783	3.50895853732252	0.00140850534033523	0.437567971944664	-1.1702958508844	0.0775751717902627
cg15486822	chr6	34360745	-0.305468771872862	-3.99567621242157	-3.5087335821309	0.00140935373920455	0.437567971944664	-1.17075050667901	-0.0110728391310357
cg16721459	chr2	99552827	-0.292133447417017	-2.648797652302	-3.50712011547864	0.00141545328192512	0.439155477476448	-1.1740112166084	-0.0143922981662557
cg27308754	chr6	123318999	0.297404000106709	-0.93987258157612	3.50667623720075	0.00141713578820044	0.439371306143872	-1.17490818548917	0.0534336524739903
cg00821604	chr13	99084684	0.233506494098038	0.233919392087269	3.506001668797	0.0014196964197708	0.439799701760904	-1.17627125631365	0.0234372262289526
cg10349065	chr7	116964012	1.03239322302676	-0.155493773045953	3.50579201298554	0.00142049317445798	0.439799701760904	-1.17669488238037	0.136196814845286
cg07598082	chr1	110738233	-0.233282099531969	2.74105281208408	-3.50468183338835	0.00142471939739288	0.440055673602593	-1.17893795910464	-0.00906733266562787
cg14279439	chr19	46088289	0.328598957131264	-4.01090474981994	3.50425039919641	0.00142636505465875	0.440055673602593	-1.17980959751861	0.00993724272699908
cg07957690	chr16	1402745	0.261226903410679	-3.57030390537289	3.50424552284214	0.00142638366546048	0.440055673602593	-1.17981944916497	0.0134014560822852
cg26884837	chr11	2563897	-0.514571217092491	2.18422667268615	-3.50377891661191	0.00142816557297009	0.440055673602593	-1.18076210941056	-0.054818712946095
cg07767350	chr5	1769385	0.362039874850746	0.76451406725076	3.5035325818163	0.00142910716053768	0.440055673602593	-1.18125975132401	0.0307760599665409
cg04044297	chr13	26760422	-0.315859252581798	-4.12550735784194	-3.50339146084319	0.00142964685017286	0.440055673602593	-1.18154483702132	-0.0114517027150003
cg00310792	chr4	147863799	-0.410438804938914	2.11207528162127	-3.50327460059893	0.0014300939084744	0.440055673602593	-1.18178090972827	-0.0176398046507336
cg20267521	chr14	70655056	-0.590548010065964	-1.56015318539471	-3.50306559827512	0.0014308938006806	0.440055673602593	-1.18220311528411	-0.0338092423308536
cg15089111	chr14	34270113	-0.423651936332507	1.11923499592785	-3.50287764344289	0.00143161350934782	0.440055673602593	-1.18258279624309	-0.0391374211940744
cg13984563	chr14	95047655	0.323918097637666	-1.39560399431029	3.50274683864607	0.00143211458797875	0.440055673602593	-1.18284702675319	0.0344062387980855
cg03223081	chr16	34807860	-0.271472544952602	2.03540504981923	-3.50195044791705	0.00143516901011558	0.440055673602593	-1.18445570037964	-0.00715976993275302
cg12415569	chr12	322831	-0.317458515770591	-1.01841094844847	-3.50193662314564	0.00143522208824701	0.440055673602593	-1.18448362481279	-0.0280448292287615
cg06301673	chr3	193273057	0.274468748654854	2.77185186095755	3.50123920287093	0.00143790219186276	0.440055673602593	-1.18589228909236	0.020269995326111
cg15667622	chr10	103874309	-0.500194508890444	-3.9918197838198	-3.50116549674691	0.0014381857182117	0.440055673602593	-1.18604115727753	-0.0114619221722189
cg01225317	chr1	205473878	-0.20617419787498	-2.98303888575352	-3.5010976205156	0.00143844686642042	0.440055673602593	-1.18617824967057	-0.0147628100805167
cg13169491	chr7	128368940	-0.330627206287162	1.52770523253838	-3.50109723241725	0.00143844835972862	0.440055673602593	-1.18617903352631	-0.0155985313817639
cg03436956	chr8	128099128	0.251133455545084	1.2933668808963	3.50107002617466	0.00143855304647609	0.440055673602593	-1.18623398285428	0.0351512940506065
cg15849445	chr10	80635973	0.260523178208939	1.37717038303411	3.50031049417405	0.00144147861928493	0.440055673602593	-1.18776798149541	0.0545207065556305
cg00016066	chr15	57210658	0.339761902290726	-4.24522525684813	3.49980032470046	0.00144344692229219	0.440055673602593	-1.18879829471957	0.008942631382005
cg11932680	chr13	32420685	-0.237039538463787	-2.08294049026536	-3.49944792802965	0.00144480803283852	0.440055673602593	-1.1895099508968	-0.00848079351460015
cg00199549	chr22	35795374	-0.416062779052101	2.69209860289175	-3.49937640171743	0.00144508445021932	0.440055673602593	-1.18965439379967	-0.017715377525881
cg26260995	chr4	8268962	0.345890593225159	-1.01473728898845	3.49858907687121	0.00144813048984334	0.440055673602593	-1.19124428720462	0.038446821702509
cg27019158	chr14	24297402	0.344696971041661	1.28959892912109	3.49808043565965	0.00145010164301498	0.440055673602593	-1.19227135934965	0.0531437952652313
cg16297948	chr2	232395336	0.359796604265602	-4.01168426048556	3.49802365287189	0.00145032185593672	0.440055673602593	-1.19238601497247	0.00825281307901885
cg16429182	chr1	11824095	-0.412286876292745	1.82260724554916	-3.4979399039899	0.00145064670675524	0.440055673602593	-1.19255511940478	-0.0396190719844071
cg20936443	chr3	158517462	-0.265598463510067	0.880395321299884	-3.49793957072113	0.0014506479996011	0.440055673602593	-1.19255579233339	-0.0385055971400206
cg02060465	chr1	152941727	0.307829084309539	-0.588876735638318	3.49758535553389	0.00145202273231788	0.440055673602593	-1.19327100434668	0.0465530257505802
cg01530988	chr19	13875289	-0.462888477092448	-3.7665943117953	-3.4974301321773	0.00145262556113265	0.440055673602593	-1.19358441589343	-0.015049841594526
cg14873240	chr3	170303147	-0.344057763746703	-2.36774883852358	-3.49732841257945	0.00145302073274303	0.440055673602593	-1.19378979566335	-0.0258896746358198
cg16320159	chr10	111765673	0.308439060879092	-0.137330480324487	3.49716477067445	0.00145365668501505	0.440055673602593	-1.19412019753589	0.0675607795948347
cg02184246	chr11	18656167	-0.216817941086794	-3.07739170574983	-3.49685186747086	0.00145487345193608	0.440055673602593	-1.19475195284871	-0.0112630472954678
cg01049141	chr13	29105493	0.228044341478505	0.4490712763181	3.49684962994565	0.00145488215640192	0.440055673602593	-1.1947564703764	0.0357291894803209
cg18167715	chr1	228270190	-0.391840750832321	-2.84583032690481	-3.49683545461429	0.0014549373027321	0.440055673602593	-1.19478509012365	-0.01883634089677
cg04545556	chr7	98256076	-0.299217905294346	-0.334011153108207	-3.49665534736238	0.00145563815035448	0.440055673602593	-1.1951487204291	-0.0596576831034899
cg18602325	chr19	44100565	-0.299723672162482	-3.20742218150387	-3.49652138146147	0.00145615966064469	0.440055673602593	-1.19541918921541	-0.0073419061851924
cg13723731	chr8	61149576	0.404101543239542	-0.570572699501067	3.49624346830278	0.0014572421130484	0.440055673602593	-1.19598026837668	0.0556301810527908
cg11661281	chr11	57798863	-0.268094854762399	0.113469861226671	-3.49587422502191	0.00145868149274681	0.440055673602593	-1.19672571282531	-0.0129223922308274
cg12205244	chr17	8027493	-0.348447948036209	-3.45847021373705	-3.49575368304486	0.00145915168539726	0.440055673602593	-1.19696906299183	-0.0183270559392815
cg17323409	chr13	27131581	-0.411891716304972	-3.40721985509396	-3.49537835235505	0.00146061665897814	0.440055673602593	-1.19772676414609	-0.0130660751393315
cg16351352	chr14	55738545	0.320533363544027	-3.78706514587566	3.49531708010178	0.00146085594893453	0.440055673602593	-1.19785045551253	0.00804432552688962
cg01353524	chr17	43237975	-0.213244343743403	-3.21900408368317	-3.49467072040367	0.00146338252209471	0.440484771422503	-1.19915523249804	-0.00952089837358244
cg01400302	chr6	28971256	-0.293419795897379	2.52165944748298	-3.49429104078369	0.0014648686301363	0.440484771422503	-1.19992163990955	-0.0161668926956712
cg01717524	chr1	120204880	-0.167162891938914	1.56978093956472	-3.49367997370358	0.00146726347674551	0.440484771422503	-1.20115506378369	-0.0052980068659999
cg16759204	chr6	43456501	0.282841983137046	1.67176909694095	3.49352543076264	0.00146786974850437	0.440484771422503	-1.20146699438802	0.0363877203813748
cg00828439	chr10	80193635	0.238473475963178	0.20621410015886	3.49341594676221	0.00146829940056294	0.440484771422503	-1.20168797512529	0.0687623725428316
cg24938968	chr11	69947014	0.290081698983701	1.74154953098341	3.49330285774769	0.00146874332748424	0.440484771422503	-1.20191622992535	0.0328050246556685
cg15135762	chr2	66805086	-0.193596774921705	0.919422400623337	-3.49293879606492	0.0014701733195924	0.440484771422503	-1.20265102347531	-0.00382913730893986
cg02793062	chr21	45553067	0.397825005603865	-3.91898068626137	3.4929331919594	0.00147019534237869	0.440484771422503	-1.20266233417802	0.00922545965865802
cg25075776	chr6	30848828	-0.211169249586498	1.91356926530105	-3.49258304895324	0.0014715719524034	0.440571515198863	-1.20336901275239	-0.0141124261210461
cg08858084	chr16	11564512	0.318349472478506	1.31664697751185	3.49235632838812	0.00147246398323505	0.440571515198863	-1.20382658147412	0.024450577535694
cg01152019	chr2	177015044	-0.454835663003531	-1.90607672283579	-3.49138403591057	0.00147629539041667	0.441421244943793	-1.20578876375285	-0.036557995321132
cg11680758	chr6	28832063	0.211152496937774	-3.75059524402007	3.49061567211351	0.00147933000959047	0.44166084630015	-1.20733927854256	0.00823779155797566
cg16412148	chr7	56016941	-0.335380729730577	0.487951101199853	-3.49046429782878	0.00147992856585954	0.44166084630015	-1.20764473088413	-0.0427326344632947
cg01263716	chr11	2951590	0.764736446225805	-1.22658136997619	3.49042784666087	0.00148007273410858	0.44166084630015	-1.20771828368137	0.0603145070759666
cg15757195	chr2	8422332	0.232470656380313	-0.470167978796495	3.48970815585598	0.00148292196789361	0.442214680874476	-1.20917045938495	0.0298976874684154
cg21483906	chr3	33758870	-0.250081944437794	-1.07782981423392	-3.4882567342424	0.00148868422886071	0.443191661465079	-1.21209882318427	-0.0217507980653186
cg16253537	chr5	131132836	0.450124664026791	-3.70440060314728	3.48798286689569	0.00148977392737077	0.443191661465079	-1.21265133105781	0.00928134975065456
cg14530983	chr3	88190749	0.300941402155913	2.04688205739094	3.48784070513795	0.00149033988255671	0.443191661465079	-1.21293812698753	0.0178401764794252
cg02315926	chr14	70140384	-0.202724017980307	-0.163024422473634	-3.4869254288271	0.00149398863321931	0.443191661465079	-1.21478451099301	-0.0342212221467216
cg02371802	chr16	3706696	0.233490824090261	0.805835520282865	3.4868785154392	0.00149417588582282	0.443191661465079	-1.21487914517683	0.00793393818738508
cg16532606	chr17	46036419	-0.241193125741677	1.16876963521333	-3.48650305845366	0.00149567532189027	0.443191661465079	-1.21563650677291	-0.0165858659000852
ch.1.24684R	chr1	1190026	-0.245488928458359	-2.88329623075382	-3.48648791979313	0.00149573581056483	0.443191661465079	-1.21566704353598	-0.0172477453650699
cg05876625	chr2	108723177	-0.380905100477571	-0.964511927827957	-3.48586133598077	0.0014982414894339	0.443191661465079	-1.21693091330161	-0.0662957376573812
cg10617171	chr19	35521856	-0.255027423440792	-2.90291343352895	-3.48581393301628	0.00149843121652034	0.443191661465079	-1.21702652601303	-0.0105905764868636
cg26904169	chr7	89839865	-0.435188286356521	-0.509270639678087	-3.48574990517333	0.00149868752037651	0.443191661465079	-1.21715567079078	-0.0549854298041566
cg12746908	chr11	56392848	-0.341016860294803	-0.43410126182991	-3.48569957128568	0.00149888903697332	0.443191661465079	-1.21725719421168	-0.0445220427815243
cg12777448	chr14	58618986	0.4085908455667	-4.64715726409981	3.48512908640158	0.00150117485868867	0.443191661465079	-1.2184078300764	0.00476764752204586
cg14428391	chr2	217442832	0.284234429089735	2.08668466127088	3.48473454035976	0.00150275769695927	0.443191661465079	-1.2192035730092	0.027332839418205
cg04134096	chr3	151643511	0.346266803863949	0.334680833417375	3.48468257623882	0.00150296628651787	0.443191661465079	-1.21930837512349	0.0295567605901887
cg07267296	chr8	28748995	0.334703259261511	-2.31197362349335	3.48447770891531	0.00150378891844064	0.443191661465079	-1.21972155026253	0.0354236052615788
cg00427986	chr16	86122089	0.279822710540026	0.0861846503246968	3.4838956282362	0.00150612860094293	0.443191661465079	-1.22089544575592	0.00253605800084222
cg15124711	chr5	169930879	0.456565710682705	-0.625300656483567	3.48366784796494	0.00150704512416496	0.443191661465079	-1.22135479887509	0.0580166832919551
cg16396223	chr7	151422150	-0.248769509169992	2.50194820969088	-3.48340985730857	0.00150808385601475	0.443191661465079	-1.22187506449465	-0.0118862699846143
cg26077454	chr14	95240500	-0.418587429110291	-2.90793331325236	-3.48339916758319	0.00150812691031228	0.443191661465079	-1.22189662120522	-0.0358571206023672
cg17335499	chr6	29054325	-0.41255242436942	0.403147628655621	-3.4833731936243	0.00150823152884979	0.443191661465079	-1.22194899974422	-0.0503978814079508
cg09399869	chr10	80740615	0.407463778425515	-0.096975471690497	3.48336603191268	0.00150826037619722	0.443191661465079	-1.22196344187983	0.0700583862202105
cg15314588	chr7	129470730	0.221114821867331	1.39362345769955	3.48284555226539	0.00151035829356391	0.443191661465079	-1.22301300390729	0.0135868418309532
cg06891043	chr17	7186718	-0.17982829251471	1.59676991589046	-3.48282050588495	0.00151045932001922	0.443191661465079	-1.2230635094161	0.000427623624910001
cg08417229	chr6	169682364	0.588680418354803	1.6855435960947	3.48222967562904	0.00151284437199004	0.443191661465079	-1.22425487364065	0.0518844481783098
cg20813589	chr11	504930	0.613253291750734	1.13082229463883	3.48219203702009	0.00151299643396293	0.443191661465079	-1.2243307668981	0.0684124139770369
cg09416313	chr19	3801727	0.551564889261183	-2.00683983418402	3.48218373624366	0.0015130299715259	0.443191661465079	-1.22434750427726	0.0538666150734381
cg07433923	chr6	147827800	-0.250377388714367	-3.45212754829759	-3.48205180753235	0.00151356309848008	0.443191661465079	-1.22461351879267	-0.0160247460934228
cg03819286	chr16	4673974	-0.260136800144848	1.84791044957443	-3.4819262593037	0.00151407061023401	0.443191661465079	-1.22486666510475	-0.00753939431450112
cg00420568	chr9	91794904	0.29607367408716	-2.02802591864994	3.48133943463461	0.00151644494993815	0.443446258325874	-1.22604985796449	0.0432336685123199
cg16674492	chr3	128211686	0.832985767957887	-0.950602154093218	3.48096088295973	0.00151797850805237	0.443446258325874	-1.2268130847243	0.0958878119066207
cg07661177	chr2	127864026	0.318354613961317	-3.36867168337323	3.4807435663881	0.00151885956009336	0.443446258325874	-1.22725122146821	0.0107021259777252
cg14786794	chr10	82669655	-0.664270664863845	1.30775068762695	-3.48072756555581	0.00151892445071416	0.443446258325874	-1.22728348076284	-0.0645462708556551
cg18789177	chr2	217729408	0.327172046601706	1.58903863451974	3.48042186170481	0.00152016473262459	0.4435175244162	-1.22789980173412	0.048227192453715
cg04322363	chr3	159757071	0.186308847674174	-0.330765990278402	3.47996711929533	0.00152201149388957	0.443765525415531	-1.22881656393216	0.00579123552103711
cg18795022	chr1	7587410	0.321473469434319	-0.0605438011444061	3.479454200922	0.00152409711464255	0.444082799333216	-1.2298505642102	0.0705395065976326
cg07337598	chr1	150953943	0.218535148004191	0.158204341262931	3.4791568121206	0.00152530761612987	0.444144837706568	-1.23045005321977	0.0246942381844034
cg26531371	chr1	152815068	0.370929284836374	0.399343704934999	3.47880156567908	0.00152675484034675	0.444219769113495	-1.23116615315167	0.079253551128877
cg26734287	chr2	45165772	0.773191994234185	-2.05798453959568	3.47812706813034	0.00152950629872412	0.444219769113495	-1.23252573135209	0.089856843957258
cg05114606	chr17	21274193	0.285819576651564	-1.04993196805401	3.47798505313809	0.00153008622631662	0.444219769113495	-1.23281197910222	0.0461388475990374
cg05165989	chr2	26101121	-0.346792885956041	-3.47664116531454	-3.47787598263997	0.00153053176705301	0.444219769113495	-1.23303182090853	-0.0134952778435017
cg00924685	chr1	17475656	0.302407701742376	0.390561590546168	3.47787061001516	0.00153055371685931	0.444219769113495	-1.23304264988142	0.0692527689884112
cg12568536	chr11	85873778	-2.19471492012043	-0.433909067991615	-3.47747817696673	0.00153215782053954	0.444395638345678	-1.23383361723949	-0.232659978203213
cg09044708	chr16	56698352	-0.291951552161829	1.93357823191264	-3.47665535997313	0.00153552642759425	0.444980804210973	-1.23549195314152	-0.0195573860136362
cg21769444	chr6	34361405	-0.303382427882479	1.1554337666622	-3.47649732445695	0.00153617424211011	0.444980804210973	-1.23581044972668	-0.032337726445579
cg21036096	chr14	54417114	0.823595388874689	2.533660283226	3.47562318830733	0.00153976224492826	0.445485136690242	-1.23757205651011	0.0346176316319998
cg00457913	chr6	48036603	0.772488864967563	-2.23878196931593	3.47558565096738	0.00153991650277679	0.445485136690242	-1.23764770069503	0.0689029024082717
cg13399755	chr1	27248121	-0.345904002185796	-4.14318031087225	-3.47528716095483	0.0015411436639978	0.445489462197188	-1.23824920020792	-0.0107470743474681
cg02134839	chr17	48260961	-0.273300584621611	-0.27387494427833	-3.47509536847862	0.00154193266530225	0.445489462197188	-1.23863568057913	-0.0275388454540746
cg24040043	chr1	207224982	0.362549025876191	0.269884192794346	3.47483752397555	0.00154299400797684	0.445506998853079	-1.2391552516299	0.0283511681299244
cg00988841	chr10	134556463	-0.378514116973656	3.14034561828869	-3.47411903503782	0.00154595518358236	0.445909236979973	-1.24060298311946	-0.018251688927362
cg11082362	chr14	36003181	0.418212598844403	-4.21362235522101	3.47401358690742	0.00154639023830259	0.445909236979973	-1.24081544971795	0.015428851810556
cg06480843	chr15	78442154	-0.225692926189695	-3.18757803513139	-3.47375521401903	0.00154745672512312	0.445927950264928	-1.24133603463979	-0.0100535254797834
cg04303269	chr11	95523144	-0.192828000344257	-3.87735189857287	-3.47325607055663	0.00154951905317936	0.445982842431738	-1.24234170388381	-0.00938086748356944
cg23053573	chr1	26662567	-0.207760900549374	1.19158425013395	-3.47322424486563	0.00154965063843021	0.445982842431738	-1.24240582442825	-0.0196920798168142
cg06757383	chr1	2008579	-0.38089657243977	3.95982403819705	-3.47235564335845	0.001553246092396	0.446561265292047	-1.24415576078559	-0.011466016285702
cg02567119	chr10	102891045	0.229782307236296	-1.16937129689953	3.47225420627326	0.00155366650181344	0.446561265292047	-1.24436011301403	0.029035957646909
cg23561766	chr14	50998480	0.210630720724775	-2.90887801270744	3.47192066935671	0.00155504963147281	0.446670449628596	-1.24503203364427	0.0161740208880389
cg08790212	chr17	42297031	0.467337316717137	-4.65406721389338	3.4703750298152	0.00156147471069639	0.447713848244166	-1.24814550815685	0.00648506581805054
cg02500990	chr16	89640906	0.220126030464831	-0.909935936248536	3.47033800492871	0.00156162893357948	0.447713848244166	-1.24822008425694	0.0321795111821162
cg07405771	chr3	124930625	-0.175879974035078	2.14085700455475	-3.4703211970854	0.0015616989495602	0.447713848244166	-1.2482539387927	-0.0158814616768791
cg09225658	chr9	95709582	0.279706097835425	-2.79366910278715	3.46947237750791	0.00156523879833361	0.447963117759965	-1.24996357299786	0.0138535838987
cg00403716	chr6	167789441	-0.375949689809072	-1.06511210346097	-3.4691230756887	0.00156669774709122	0.447963117759965	-1.2506670745032	-0.0430925250855951
cg15456742	chr1	207991729	0.803907801207701	2.07755595073663	3.46848355277121	0.00156937228160253	0.447963117759965	-1.25195502977594	0.0272898342999682
cg07708487	chr16	89387014	0.344566587470238	-2.22500241458209	3.46823240514193	0.00157042380538247	0.447963117759965	-1.25246080338671	0.0208555652005557
cg21664504	chr8	62052409	0.78593606506125	-1.4760933496403	3.46821902272202	0.00157047985498676	0.447963117759965	-1.25248775324654	0.0778137057984172
cg05164321	chr12	10766153	0.297468064226032	-2.84309987757592	3.4682179672108	0.00157048427586776	0.447963117759965	-1.25248987886067	0.00646922308627082
cg18269894	chr14	101532106	-0.375520338168437	0.940667604204378	-3.46799050206504	0.00157143726641074	0.447963117759965	-1.25294794893195	-0.0445321094074878
cg15652984	chr2	152385032	-0.244996459403871	3.23645654062793	-3.46758053476842	0.00157315627999771	0.447963117759965	-1.25377351849897	-0.0111255908079303
cg19434087	chr7	157696664	-0.496489246352102	0.41081487476509	-3.46756895301705	0.00157320486922234	0.447963117759965	-1.25379684074464	-0.0909378462388483
cg08858437	chr3	142838938	-0.493524976209185	-2.58865123548598	-3.4673957225858	0.00157393180029515	0.447963117759965	-1.25414567301998	-0.0204710045735862
cg24964130	chr2	133197577	-0.591059825240217	0.844044480312212	-3.46727482644337	0.0015744393118167	0.447963117759965	-1.25438911703474	-0.071115276346531
cg23344780	chr19	48829487	0.28075261203494	-0.604138606730797	3.46713510276249	0.00157502605650389	0.447963117759965	-1.25467047001621	0.043922798806289
cg20544263	chr7	129247605	0.2997573547736	-0.612466776042004	3.46680914156949	0.00157639569314155	0.447963117759965	-1.25532682409692	0.0166939309437761
cg08768920	chr4	88233933	0.293608853800807	2.74257833070619	3.46666540462851	0.00157700001791587	0.447963117759965	-1.25561624599993	0.0162048140261529
cg13315450	chr2	220114289	0.448173119534383	-0.332516568088721	3.46650828575668	0.00157766086125427	0.447963117759965	-1.2559326087879	0.0479675335242559
cg16468905	chr10	80043174	0.215601315054569	-0.359528501464703	3.46606399819751	0.00157953098559578	0.448208276231328	-1.25682716840162	0.0290527079739469
cg20443357	chr10	134269240	0.183307444132673	-0.192675208205185	3.46562534914382	0.00158137947517677	0.448446987221785	-1.25771033948937	0.0127379342652295
cg10731951	chr7	157869826	-0.44147947613212	2.50652416108126	-3.46530658093786	0.00158272409064368	0.448509378492492	-1.25835212164083	-0.0366627565477061
cg17110586	chr19	36454623	0.222367618692638	-3.82511135940064	3.464947518055	0.0015842399971925	0.448509378492492	-1.25907500746987	0.00496509558734595
cg10462803	chr16	85568220	0.246685846972401	2.80381876725838	3.46485716998522	0.00158462165304499	0.448509378492492	-1.25925689761247	0.0229223528436678
cg16520049	chr17	73913901	-0.203413212831783	2.77521346295256	-3.46378995603332	0.00158913658825423	0.44941937190473	-1.26140531573736	-0.0107518324296524
cg05400498	chr10	32049926	0.229104078041919	-1.09816908994342	3.46354731693727	0.00159016482372096	0.44941937190473	-1.26189374545926	0.0284878415555949
cg13330411	chr4	171059946	0.225701988959408	-3.35634132446393	3.46338217080649	0.00159086503329108	0.44941937190473	-1.26222617652771	0.0126008824165054
cg16448223	chr20	44035136	-0.260139853587156	-3.39612967057211	-3.46250152251623	0.00159460395620642	0.449451693294278	-1.263998793526	-0.0120875142599814
cg08214847	chr6	166582464	-0.519645428905641	-2.0816655810367	-3.46183253316164	0.00159744991694416	0.449451693294278	-1.26534527627489	-0.0365523781169823
cg10501085	chr1	26373132	0.300872278272259	-2.51461623164912	3.4617396978089	0.00159784523678196	0.449451693294278	-1.26553212055761	0.0237700642840288
cg19959917	chr10	44878373	0.175662190358386	1.28715182306804	3.46143615114079	0.00159913848567223	0.449451693294278	-1.26614304007173	0.0344469745276816
cg20385284	chr15	25326263	-0.261273412131466	-0.238818238310473	-3.46130928300229	0.00159967930178925	0.449451693294278	-1.26639837046936	-0.0544887472594457
cg26301389	chr5	139048106	0.440583688183744	0.12640798627941	3.46081361583575	0.00160179393457851	0.449451693294278	-1.26739590445437	0.0388217661803266
cg10309354	chr6	170361474	0.445806274450672	1.71736766861839	3.45986323509656	0.00160585603044955	0.449451693294278	-1.26930842602146	0.0357664951433829
cg14058345	chr3	138048746	-0.225468027343882	-4.09988059514526	-3.45946342204666	0.00160756787166113	0.449451693294278	-1.27011294952759	-0.00986271690886395
cg00493422	chr4	57547872	0.27493471241803	-2.42882796859867	3.45924452126642	0.00160850586407398	0.449451693294278	-1.27055341992631	0.0174803718018808
cg09592867	chr17	48472588	0.338116347708034	3.02114507402244	3.45907019406001	0.00160925323598777	0.449451693294278	-1.27090419339243	0.0118833472994592
cg11315991	chr7	601283	0.434241074098637	1.23662077770006	3.45901773878827	0.00160947818670335	0.449451693294278	-1.27100974046058	0.0253693407563186
cg11073571	chr4	78978565	0.379501000376218	-3.65749827609743	3.45889850340347	0.00160998963209532	0.449451693294278	-1.27124965621091	0.00832003995135855
cg24151027	chr5	77656318	-0.242834011254212	-2.58006999798804	-3.45888427845206	0.00161005065873075	0.449451693294278	-1.27127827832623	-0.0226662409067151
cg13450437	chr9	133797391	-0.211694759352592	2.11921364829883	-3.45841912717858	0.0016120474402729	0.449451693294278	-1.27221419151783	-0.0090086493454965
cg23154497	chr10	134919573	-0.312779753429364	-0.39231214272518	-3.45807295869037	0.00161353500843436	0.449451693294278	-1.27291067795607	-0.0551612247067107
cg24751284	chr14	20925551	-0.276326795677977	3.54365215623278	-3.45775652854353	0.00161489594270389	0.449451693294278	-1.27354731181386	-0.0108034244382025
cg13582371	chr2	161126308	0.323462537058824	-2.64215328192864	3.45774742377146	0.00161493511780426	0.449451693294278	-1.27356562966154	0.0325216465468183
cg23354764	chr20	62818793	-0.333718268263519	1.63276682959941	-3.45732283914657	0.00161676299686276	0.449451693294278	-1.27441983237912	-0.033500081877408
cg20941737	chr3	114790243	-0.305529055619267	0.805580405119245	-3.45731688670577	0.00161678863689842	0.449451693294278	-1.27443180758949	-0.0461255434229414
cg20602244	chr13	103047699	-0.258951249696684	2.66177772401686	-3.45718260873817	0.00161736714119667	0.449451693294278	-1.2747019482878	-0.0195938832194062
cg24886277	chr6	26331217	0.456233048116519	-1.84582755005689	3.45711527171816	0.00161765732173333	0.449451693294278	-1.27483741578729	0.0354397700583062
cg05609716	chr7	2271779	-0.275145664038527	-2.29707623616035	-3.45704107555605	0.0016179771190699	0.449451693294278	-1.27498668142083	-0.0172637759672428
cg07773582	chr16	4845285	0.255261256625708	0.973877964378256	3.45671325710117	0.00161939079948553	0.449451693294278	-1.2756461646162	0.017691667227007
cg14336665	chr8	1789463	0.375948010233433	0.414024570442217	3.45664051665023	0.00161970464608801	0.449451693294278	-1.27579249627594	0.0427676815060725
cg01131100	chr14	101495047	-0.289130512925971	-0.115426952944973	-3.45658625169448	0.00161993881637867	0.449451693294278	-1.27590166021989	-0.0556304177080814
cg05146205	chr7	101458365	-0.23577527549126	-3.85227298331803	-3.4565494764575	0.00162009753162356	0.449451693294278	-1.27597564006541	-0.00693743954910007
cg06203952	chr12	53243058	0.201275449964052	-0.0666036233410464	3.45629235747513	0.00162120762975505	0.449451693294278	-1.27649287302345	0.0348788082906401
cg21847114	chr3	150690183	0.364209412276047	1.95011427084771	3.45602996366403	0.00162234125841844	0.449451693294278	-1.27702070442365	0.02710213957244
cg18841894	chr21	33031735	0.306809687134703	-4.11078961091363	3.45601068685658	0.00162242457080226	0.449451693294278	-1.27705948114595	0.012259125800195
cg17690086	chr6	36344146	-0.258847562669252	2.71190546667254	-3.45597673670068	0.00162257130993085	0.449451693294278	-1.27712777422482	-0.013125471713537
cg06419732	chr1	205498530	-0.428137919288646	1.23763356708332	-3.4555123064366	0.00162457995354171	0.449451693294278	-1.27806198621145	-0.0425910497895916
cg19071507	chr2	70232569	-0.250136685945196	3.24000841517218	-3.45494447740203	0.00162703905329241	0.449451693294278	-1.27920413268695	-0.0144750714171583
cg26982245	chr4	187518154	0.219056660267325	3.29488288019983	3.45486291304532	0.00162739257930427	0.449451693294278	-1.279368188486	0.0139190942541957
cg04166304	chr14	45722617	0.341446033924994	-4.53828204343796	3.45477699522767	0.00162776505476831	0.449451693294278	-1.27954099935136	0.00926720020249849
cg10627737	chr13	111065189	-0.238479692354052	1.37522339457908	-3.45476117410562	0.00162783365230076	0.449451693294278	-1.27957282102703	-0.00400358895734187
cg22738281	chr4	8248444	-0.239562707064602	2.75512084620541	-3.45463184127188	0.00162839452076173	0.449451693294278	-1.27983295174654	-0.00872415609486776
cg24007833	chr7	138459617	-0.354533008371574	2.56602001156373	-3.45442367765281	0.00162929764066564	0.449451693294278	-1.28025163047728	-0.0242801562843812
cg05623562	chr18	77793509	-0.230564062168601	-2.88013279487921	-3.45441377284655	0.00162934062480788	0.449451693294278	-1.28027155177714	-0.00661581558394379
cg00408964	chr2	64245679	0.283559996732879	-4.04623681926718	3.45397542819	0.00163124401652219	0.449536284624117	-1.28115316561094	0.00902895494455155
cg16591228	chr5	149792515	0.286051339047371	-1.92531839111005	3.45376321737832	0.00163216625447797	0.449536284624117	-1.28157995843453	0.0089186898948323
cg00157228	chr9	138682403	0.199755341512366	0.00991502776942278	3.45360603056245	0.00163284969029746	0.449536284624117	-1.28189608303259	0.0245912908082293
cg14993491	chr1	55504971	-0.346404196662065	-1.53422549645313	-3.45341375561589	0.00163368606199592	0.449536284624117	-1.28228276849423	-0.0413120814477976
cg08033383	chr1	110577378	-0.280875723420187	-2.52091797686141	-3.45256915431357	0.00163736486919265	0.450006412742426	-1.28398127035196	-0.0142295685310559
cg16189644	chr5	96271684	-0.214926577976069	-3.15787754979088	-3.45255740919836	0.00163741608338064	0.450006412742426	-1.28400488896118	-0.00719890489951072
cg07148024	chr1	15753347	-0.276074111432888	2.68457480281435	-3.45165111593902	0.00164137260967802	0.450695197406652	-1.28582730401571	-0.00920761708309503
cg10092935	chr15	43594820	-0.22327820593553	1.87723196317212	-3.45116226715699	0.00164351056249019	0.450695197406652	-1.28681023937578	-0.0130053801947995
cg11291313	chr5	150284530	0.751356608772967	-0.318884340649673	3.45094008467001	0.00164448315300865	0.450695197406652	-1.28725697018233	0.120160700788772
cg17512364	chr2	176963353	0.692008208825395	-2.13779624678173	3.45085787295735	0.00164484317058211	0.450695197406652	-1.28742226667264	0.0729431141324579
cg03214217	chr7	140994128	-0.592585974890185	-0.330811489446826	-3.45082575999906	0.00164498381875435	0.450695197406652	-1.28748683327668	-0.076630050227646
cg21765577	chr8	145150022	-0.193084237010043	-2.28120812217327	-3.45050297019829	0.00164639821653035	0.450805297640617	-1.28813582666146	-0.00358371858327075
cg14445914	chr8	41556933	-0.284609445454974	1.69055007141824	-3.44967250658347	0.00165004252988884	0.451103729034094	-1.289805447233	-0.0187982398006148
cg10297193	chr15	102111502	0.263550267059802	-0.822734030863846	3.4495596259662	0.00165053848292976	0.451103729034094	-1.29003238014895	0.0380585210381642
cg15405432	chr5	126409310	-0.852496154303415	-2.14280020938926	-3.44930596762376	0.00165165348267524	0.451103729034094	-1.2905423210639	-0.116551446076016
cg04366343	chr4	16819676	-0.415877439235016	0.584458639288663	-3.44887305680294	0.00165355809671689	0.451103729034094	-1.29141259357746	-0.061174478627383
cg14051544	chr3	170303286	-0.404725081013191	-0.490037081883147	-3.44883241349271	0.00165373701787021	0.451103729034094	-1.29149429626066	-0.0255119392297669
cg07023915	chr15	78370148	0.219939099255623	-2.20159298052435	3.44860464576108	0.00165474004921805	0.451103729034094	-1.29195215764106	0.0101068028099757
cg04249191	chr1	27384423	-0.158938019843091	0.345491567076923	-3.44841740895383	0.00165556503216012	0.451103729034094	-1.29232853600098	-0.0137260087994903
cg01994486	chr7	155584419	0.232006961908729	-0.690590716270293	3.44841087046413	0.00165559384852817	0.451103729034094	-1.29234167937725	0.0286515162935281
cg02119220	chr5	5492724	0.282430576465577	-3.96448826061104	3.44754733082407	0.00165940388688736	0.451607779474774	-1.29407745728778	0.00959453703752881
cg03407648	chr17	29158985	-0.41183802770059	-4.54724344541524	-3.44731412712366	0.00166043425871231	0.451607779474774	-1.29454618982251	-0.00676939876179432
cg07560510	chr8	86350592	0.539475733970297	-2.50858058061585	3.44730223824555	0.001660486804277	0.451607779474774	-1.29457008584227	0.0458986595763543
cg27582546	chr1	1062237	0.348392499449273	0.377174116256351	3.44657119255601	0.00166372090842091	0.451805169646912	-1.29603939827141	0.0205825884196654
cg08642014	chr19	40324762	-0.434781462574211	0.900684428799552	-3.44614388099281	0.00166561412325785	0.451805169646912	-1.29689819578859	-0.0635630388472813
cg17777531	chr8	88885043	-0.264916148860207	2.57237961265296	-3.44596356197328	0.00166641365465866	0.451805169646912	-1.29726058506699	-0.0299563313813842
cg19645639	chr1	113500384	0.32418030981344	0.560480462791934	3.44577152675992	0.00166726554253805	0.451805169646912	-1.2976465138018	0.0512426411061127
cg01841641	chr2	223169965	-0.31370750156294	0.29492777038144	-3.44576242692779	0.00166730592074869	0.451805169646912	-1.29766480135236	-0.00890551026498654
cg06066700	chr2	225265371	0.451979438645238	-0.86038531412358	3.44419205683191	0.00167428818747792	0.451805169646912	-1.30082047499052	0.0507804850157202
cg02482001	chr17	6338476	0.264149421928561	-0.896406963601071	3.44386168962231	0.00167576067120688	0.451805169646912	-1.30148429195595	0.0331406851386234
cg23845646	chr15	65116194	0.268184039791007	0.142930547996581	3.442981757545	0.00167968872397922	0.451805169646912	-1.30325226615427	0.0260847621775004
cg17820989	chr8	145734432	-0.388010224212329	-1.54069108502818	-3.4428720881496	0.00168017891461274	0.451805169646912	-1.30347260550448	-0.0265135462846956
cg01236132	chr13	112723581	-0.430857164843912	-1.03160640377848	-3.44281052081113	0.00168045416336609	0.451805169646912	-1.30359630089193	-0.0320749661936298
cg17746791	chr6	37137740	-0.19040856739391	-1.16688892271598	-3.4427616216683	0.0016806728074772	0.451805169646912	-1.30369454400611	-0.0236485258992638
cg23587805	chr6	100038993	0.423196054549802	-3.37258565681246	3.44258961251528	0.00168144213487453	0.451805169646912	-1.30404012347203	0.0160012139531576
cg19925518	chr10	90851787	0.422532913529159	0.876917160669262	3.44234793772871	0.00168252362238142	0.451805169646912	-1.30452565706385	0.058625964140454
cg13969171	chr9	137486830	-0.219763743742097	-0.109516588713312	-3.44225095387488	0.00168295781086754	0.451805169646912	-1.30472049811803	-0.0316794310675415
cg13599092	chr11	115516713	0.225377672038255	-0.476753839052968	3.44180795361803	0.00168494246003105	0.451805169646912	-1.30561046531047	0.0376474530073987
cg23555471	chr12	113534591	0.332495579844214	2.04250188883496	3.4416354109247	0.0016857160650733	0.451805169646912	-1.30595708564209	0.0300753854668676
cg19590445	chr5	174155345	0.305827630346119	0.961979094908192	3.44159142758348	0.00168591332168767	0.451805169646912	-1.30604544270262	0.0213250872275987
cg04633676	chr17	32581220	0.57384850384907	0.758817752895446	3.44149126747627	0.00168636260309859	0.451805169646912	-1.30624665053401	0.0924853889089786
cg00893488	chr6	170555108	0.381085029853444	0.0036127996935969	3.44145780113531	0.00168651274653465	0.451805169646912	-1.30631387937178	0.0343514267343636
cg25123308	chr2	113300087	-0.229956670638813	-3.05418446245453	-3.44108270314521	0.00168819646898375	0.451805169646912	-1.30706738025832	-0.0115448719377594
cg14566393	chr6	27483011	0.290270185458644	0.0603108240609739	3.44105596178744	0.00168831656623895	0.451805169646912	-1.30712109757118	0.0571517138324915
cg13647052	chr12	2800382	-0.376152015607574	-0.271321869770213	-3.44091328066634	0.00168895749613791	0.451805169646912	-1.30740770924654	-0.0444732026234094
cg19433341	chr8	21900337	0.322103932482913	-2.00264357675706	3.44017306064752	0.00169228636564885	0.451805169646912	-1.3088945694979	0.0234850550619122
cg00262132	chr4	113430381	0.402985759652342	-0.169744153369869	3.44015602722592	0.00169236304168003	0.451805169646912	-1.30892878285918	0.0480379398386502
cg01894743	chr3	133614786	-0.50950240996246	-2.88171585630423	-3.44001807958208	0.00169298413713614	0.451805169646912	-1.30920586272308	-0.0255707160144483
cg18287310	chr1	58018699	0.302439517525892	-0.490977959303076	3.43976697278877	0.00169411528467203	0.451805169646912	-1.30971022335988	0.0531393955622546
cg14209138	chr4	28227663	-0.419766923999835	1.65442806489863	-3.43973456966066	0.00169426130242056	0.451805169646912	-1.30977530580509	-0.0336184160329863
cg02938205	chr3	49236810	-0.522870289652433	-2.17537964322699	-3.43971661922632	0.0016943421974281	0.451805169646912	-1.3098113595893	-0.0437914566666615
cg14909250	chr2	220110328	-0.216968063431766	-3.14611060877081	-3.43908485198003	0.00169719167874168	0.451805169646912	-1.31108023711568	-0.00900415146912203
cg15182790	chr17	79318146	0.555126836156743	-1.32112701397248	3.43904786336579	0.00169735865288173	0.451805169646912	-1.31115452482592	0.0935961430159896
cg23072051	chr1	10665515	0.346865169438746	0.606091774039937	3.43846106006285	0.0017000097227658	0.451805169646912	-1.31233302238444	0.0222270604372905
cg09184842	chr13	36921107	0.300909463147001	-4.28973537827772	3.43819574791957	0.00170120966490081	0.451805169646912	-1.31286583660765	0.00906702167518716
cg20422417	chr2	25427108	-0.181424349135512	1.71126507933927	-3.43816471494259	0.00170135007283458	0.451805169646912	-1.31292815784223	-0.01751273207757
cg01144921	chr16	2563560	-0.376805267057134	-3.85393634286259	-3.43769056406749	0.00170349674700982	0.451805169646912	-1.31388033730359	-0.006469750691392
cg05128341	chr16	28562421	-0.230128184064276	1.59232995875174	-3.4375585924601	0.00170409470076912	0.451805169646912	-1.31414535222751	-0.019314346637809
cg05279387	chr22	21321253	-0.253126343117406	1.50227343084306	-3.437471315779	0.00170449025625269	0.451805169646912	-1.3143206125276	-0.025887436036403
cg21113603	chr19	34306891	0.300338815729622	3.10882091524657	3.43740693864849	0.00170478208310588	0.451805169646912	-1.31444988731501	0.0182061496477377
cg18850918	chr19	18633063	0.283958681483606	-4.03960650321676	3.43736313948877	0.00170498065585797	0.451805169646912	-1.31453783932662	0.00601526445629441
cg12399350	chr1	53828495	-0.227262574946147	1.77537446705234	-3.43730009106399	0.00170526653838732	0.451805169646912	-1.31466444467328	-0.0207952258712807
cg12145907	chr5	140864834	0.406972181542776	0.212532691905466	3.43719500099543	0.00170574315445585	0.451805169646912	-1.31487547070482	0.0451920793268423
cg13155001	chr4	121843785	0.602025086930641	-3.66555910532719	3.43680242844597	0.00170752472928484	0.451805169646912	-1.31566375717397	0.0194539779398473
cg17088185	chr10	1209315	-0.580897011371879	0.794092622211503	-3.43637397336667	0.00170947119429479	0.451805169646912	-1.31652406244559	-0.0520395992162207
cg20311232	chr15	28107273	-0.206427497959066	-0.175264805656851	-3.43619892021026	0.00171026707369218	0.451805169646912	-1.31687554586248	-0.0409594064943748
cg06935608	chr8	26309176	0.369853177242944	-1.75763479741814	3.43596992132125	0.00171130875689142	0.451805169646912	-1.3173353363351	0.0277313911018034
cg18144544	chr7	6197890	-0.299376740016769	3.54202256497316	-3.43551420401317	0.00171338357028831	0.451805169646912	-1.31825030884047	-0.0120811570684126
cg27551895	chr10	118935341	0.254757250873076	-1.54383605798741	3.43544397775269	0.00171370351567314	0.451805169646912	-1.3183913030416	0.0376625628132198
cg18043104	chr21	34852648	0.285287691138045	-4.21340836423713	3.43538312107885	0.00171398082054221	0.451805169646912	-1.31851348504016	0.00570122364715531
cg20861489	chr6	55105265	0.453700581922531	1.95050790451816	3.43527518633235	0.00171447275192427	0.451805169646912	-1.31873018399535	0.035492384595681
cg09329936	chr10	80523167	0.210888776835836	0.0206748568152411	3.43522386883959	0.00171470668807448	0.451805169646912	-1.31883321257104	0.0425626756169284
cg06159109	chr12	47629558	0.285352101755851	2.93954198199485	3.43492801928717	0.00171605594949511	0.451805169646912	-1.3194271709885	0.0123852486910012
cg05704155	chr1	10459140	-0.333478774179339	-1.94156006056711	-3.43491008765604	0.00171613776199265	0.451805169646912	-1.31946317065402	-0.0227505508723909
cg27590748	chr5	142149936	-0.282445038225181	-3.31288273769121	-3.43473633010008	0.00171693072014116	0.451805169646912	-1.31981200434566	-0.0135725630460879
cg15402627	chr12	133021489	-0.30230129585894	0.672365775187267	-3.43467519540352	0.00171720979780746	0.451805169646912	-1.31993473630054	-0.0528555677596043
cg04049240	chr20	61335377	-0.398371689456584	0.995551776346948	-3.43463408922241	0.0017173974706218	0.451805169646912	-1.32001725928346	-0.0456082740557001
cg09326204	chr3	121953249	-0.188909017481778	0.565050637132871	-3.43457731258424	0.00171765672040203	0.451805169646912	-1.32013124106625	-0.0146930863171024
cg11239749	chr6	32781307	-0.253705042939317	-0.799137299091059	-3.43428063744142	0.00171901199295413	0.451805169646912	-1.32072682044928	-0.0576312390952365
cg04785555	chr4	159716876	0.284859257839691	1.7282276112481	3.43422410198753	0.00171927037537769	0.451805169646912	-1.3208403142411	0.0271661696740646
cg07512734	chr2	17699980	0.166277389640915	-3.26715776354207	3.43402732258645	0.00172017000288312	0.451805169646912	-1.32123534020398	0.0156243058457468
cg09595149	chr2	232855137	0.285394917725754	2.99299488428889	3.43353003144751	0.00172244552029569	0.451805169646912	-1.32223359735139	0.0113861725372466
cg18253113	chr3	124928886	-0.317639271255095	1.92232467330747	-3.43335236206762	0.00172325920786075	0.451805169646912	-1.3225902376252	-0.0370812388119032
cg03335128	chr1	1731415	0.342692332629213	2.12209896177107	3.43297427296818	0.00172499200841189	0.451805169646912	-1.32334916548651	0.0253168969301093
cg13814747	chr15	31373178	0.202855527610316	-3.17646776609127	3.43283816608445	0.00172561620396601	0.451805169646912	-1.32362236242407	0.00541426235748184
cg18601509	chr5	1801482	0.341653178226724	-4.50715509703647	3.43242272535717	0.00172752279092685	0.451805169646912	-1.32445622297348	0.00372298777733295
cg25893458	chr15	33800320	-0.362032705490265	2.60681540765848	-3.43230990708145	0.00172804089972624	0.451805169646912	-1.32468266285262	-0.0181663190413041
cg05704893	chr17	7982773	0.309470526539483	-3.4032084921297	3.43230717005115	0.00172805347117764	0.451805169646912	-1.32468815637222	0.00342607856642503
cg21010178	chr1	17530227	0.410494969179343	0.964114850635333	3.43227771441987	0.00172818876939197	0.451805169646912	-1.3247472769598	0.0470871755051884
cg06577045	chr6	105628022	0.469187415188783	-5.16982012894844	3.43179113605288	0.00173042524268936	0.451920220922651	-1.32572386758234	0.00700594471294334
cg17710545	chr13	98629067	-0.594843275579184	-2.36284247678944	-3.43165188951894	0.00173106577868103	0.451920220922651	-1.3260033350264	-0.0265300021190891
cg21540621	chr11	115531033	0.330772608448231	0.251609989628713	3.43136119030246	0.00173240373597922	0.451920220922651	-1.32658675569195	0.0317014846111069
cg00853853	chr9	139258524	0.301290604495681	0.827130994912181	3.43110303468131	0.00173359274560973	0.451920220922651	-1.32710484924878	0.0253138173042885
cg17417193	chr6	45983110	-0.263667139101616	-1.85272275988969	-3.43107886736766	0.00173370409535935	0.451920220922651	-1.3271533500763	-0.0311088183075805
cg09451235	chr16	67433458	0.225020197513178	0.753294798401741	3.43014396286735	0.00173801692030516	0.452305893812393	-1.32902950279716	0.0107875988616341
cg19021738	chr19	9517604	0.481874041666367	-1.72040746036721	3.4300586535617	0.00173841097679803	0.452305893812393	-1.32920069194814	0.0486029879065412
cg26924223	chr19	12445173	-0.270122945572928	0.194706266524492	-3.42996219572709	0.00173885663377659	0.452305893812393	-1.32939425104049	-0.0279935241768399
cg12483773	chr11	111170635	0.493391920630424	-1.93746248839728	3.42943800813916	0.00174128042518243	0.452305893812393	-1.33044609169521	0.0452105150328483
cg08348957	chr2	144535905	-0.623819715321439	0.761536115643662	-3.4290293375322	0.00174317233676472	0.452305893812393	-1.33126609820704	-0.0618938227709408
cg04462650	chr10	134610598	0.55408773271502	1.79990684668606	3.42893881317306	0.00174359168088409	0.452305893812393	-1.33144773298773	0.0345497095381357
cg06077733	chr10	60094879	-0.352478816910206	-4.60182837425987	-3.42892572230312	0.001743652330945	0.452305893812393	-1.33147399934914	-0.00811390140174354
cg21549195	chr19	52452368	-0.284006211114838	1.52755387869363	-3.42862563717967	0.00174504318452082	0.452305893812393	-1.33207610039577	-0.0243271828774109
cg12587985	chr7	64295583	0.44718149805022	1.60172857307435	3.42852675916993	0.00174550170482065	0.452305893812393	-1.33227448883521	0.0633356664384458
cg24968692	chr7	131032645	0.223695282062281	1.85035132989595	3.4283544612638	0.00174630096777943	0.452305893812393	-1.33262018218232	0.0169128745959587
cg01220564	chr7	50633119	-0.224203981154009	-1.87462940016192	-3.42811085163611	0.00174743163673522	0.452305893812393	-1.33310894351904	-0.0107509333084601
cg21408624	chr7	50800055	-0.400244840825915	2.22419868976474	-3.42809171802333	0.00174752047173999	0.452305893812393	-1.33314733138115	-0.0193065379582611
cg23024136	chr5	153853154	0.468549012445828	0.0420905766989093	3.42789493278349	0.00174843437402859	0.452305893812393	-1.33354213851016	0.058102846003272
cg17208360	chr15	25483088	-0.369559796935824	-0.269143432771675	-3.42743939120179	0.00175055175054764	0.452305893812393	-1.33445605592527	-0.0511084480413806
cg11257193	chr17	28444188	-0.769424090315973	-2.79073303447814	-3.42716981748472	0.00175180590454686	0.452305893812393	-1.33499686182476	-0.026119056164859
cg13700073	chr17	79495324	-0.316333657109346	-2.15866396375549	-3.42715175514164	0.00175188996802612	0.452305893812393	-1.33503309713525	-0.0215255909169342
cg02867079	chr14	100111269	-0.34312336439424	-2.24889973749082	-3.42703053895314	0.00175245421774938	0.452305893812393	-1.33527627029121	-0.0257796675263366
cg05868531	chr2	232348602	-0.25813240825049	1.23318358840432	-3.42657084996051	0.00175459561825757	0.45235775398572	-1.33619843191116	-0.0293880957586987
cg13550148	chr1	247093553	0.307776026991216	-1.27015973654187	3.42655119953591	0.00175468721336269	0.45235775398572	-1.33623785084885	0.0241952817686694
cg13978347	chr9	120140243	-0.421590801439014	-0.392520775078172	-3.42607118554751	0.00175692609994325	0.452418969757487	-1.33720074042171	-0.0751533216616875
cg05708073	chr1	109637162	0.294076386156062	-1.12221723169586	3.42597050167404	0.00175739606004139	0.452418969757487	-1.33740270277869	0.0388258075830605
cg04278162	chr6	30182172	0.858129780255402	-0.870470190542894	3.42570188410177	0.00175865047389071	0.452418969757487	-1.33794151477094	0.0868204266818228
cg00763151	chr12	98987211	0.541814356043349	-4.13069477110555	3.4253679028584	0.00176021133246645	0.452418969757487	-1.33861141846502	0.0075944756445043
cg06716358	chr17	79204738	-0.27716605551864	1.92613716753991	-3.42506185365249	0.00176164282333939	0.452418969757487	-1.33922527690405	-0.0235468813110833
cg21554109	chr19	18747733	0.298904763958798	-2.68992474447049	3.42485805140183	0.00176259669458691	0.452418969757487	-1.33963404343911	0.0112375187648743
cg09890687	chr1	36641984	0.426607598533845	4.38629497887451	3.42480071090649	0.00176286515941855	0.452418969757487	-1.33974904993194	0.00679170078713065
cg25403174	chr10	134650467	0.338262825673653	-2.55703967582811	3.42461769637676	0.00176372228638691	0.452418969757487	-1.34011611367006	0.0103700910595459
cg08390172	chr2	192711905	0.399805563853815	-0.905110819674363	3.42454343541843	0.00176407019338529	0.452418969757487	-1.34026505358541	0.0549765749768506
cg21859216	chr14	104690074	-0.399543642477467	0.795030104554589	-3.42330124892988	0.00176989956059844	0.453116188326044	-1.34275626114649	-0.0385338968739489
cg11787176	chr14	96643191	0.232120520060504	0.31324178959589	3.42323613201103	0.00177020565470037	0.453116188326044	-1.34288684506276	0.0284442663221672
ch.15.1197129R	chr15	74874974	-0.235772161673846	-1.49423778046714	-3.4230636852821	0.00177101651890297	0.453116188326044	-1.34323266167314	-0.0157986287645313
ch.1.145732754R	chr1	147266130	-0.281490126364827	-2.0116204648312	-3.42293588455834	0.00177161768345371	0.453116188326044	-1.34348894357332	-0.0220325840445469
cg21534299	chr1	44821474	-0.229664102567795	2.29122320765836	-3.42288067142066	0.00177187746254805	0.453116188326044	-1.34359966284743	-0.0081552291398328
cg20491406	chr1	201693818	0.180440001613351	1.40688400726329	3.42241679888436	0.00177406144408893	0.453414257254463	-1.34452984633102	0.0331236490142423
cg16570335	chr12	94942066	-0.21008490672443	1.88197464170521	-3.42147464817716	0.00177850522027271	0.454126382960353	-1.34641897251046	-0.0137758128302099
cg11540803	chr2	102310332	-0.257975942746985	3.64563760503827	-3.42115545705024	0.0017800131582197	0.454126382960353	-1.34705895048464	-0.0111023292554553
cg02282631	chr5	42953543	-0.274997820214665	2.79837766146481	-3.42082633935336	0.00178156928203864	0.454126382960353	-1.347718810617	-0.0154775970076351
cg12623034	chr1	171306733	-0.251621166589923	2.01165390072215	-3.42077259082121	0.00178182353865119	0.454126382960353	-1.34782657103096	-0.018449165261165
cg15779609	chr7	4855993	0.321351276081556	2.24479085544733	3.42074632933199	0.00178194778094366	0.454126382960353	-1.34787922247882	0.00264180993262986
cg13145504	chr11	2594840	-0.289580860726402	1.01273156564596	-3.42023890818933	0.00178435001451348	0.454478440195476	-1.34889652086344	-0.0329610852261055
cg01273994	chr14	68286939	0.222196785983626	-3.08825698761188	3.41992929411232	0.00178581732260934	0.454502768578663	-1.34951722320574	0.0130119715118478
cg12578182	chr17	41132637	0.277508142163205	-3.25567711611242	3.41961576875915	0.0017873043517998	0.454502768578663	-1.35014574782913	0.00509772028635028
cg15475080	chr19	40324793	-0.431467296276675	0.730765949355044	-3.41941859101072	0.00178824016347102	0.454502768578663	-1.35054102053857	-0.078005449736277
cg04241305	chr5	137689053	-0.194742514885328	-3.23521412855494	-3.41892435443816	0.00179058790116276	0.454502768578663	-1.35153175965584	-0.0123866347250147
cg24699296	chr19	7747220	0.24280351441147	2.30680895120125	3.41879041794398	0.00179122464179125	0.454502768578663	-1.35180023857056	0.0177242233851888
cg14655116	chr1	55741581	-0.258537237072318	2.87505613863774	-3.41876178130812	0.001791360810068	0.454502768578663	-1.35185764094314	-0.0160804927851412
cg06376129	chr1	205180539	-0.361117611127343	-3.117921927533	-3.41862265503414	0.00179202250269256	0.454502768578663	-1.35213651844561	-0.0100107205429739
cg07888692	chr1	33745788	0.223923338323217	3.28469487716723	3.41849868072812	0.00179261233013821	0.454502768578663	-1.35238502079061	0.0110751853454102
cg01786994	chr15	78556945	1.22778938078155	-0.89172028575637	3.41806943553919	0.00179465597793204	0.454553499486653	-1.35324540539381	0.0830581643729242
cg22875502	chr4	518315	0.269947234912828	3.43909208759055	3.41798470201831	0.00179505966175325	0.454553499486653	-1.35341524213798	0.0143268076266984
cg03368399	chr8	22102556	-0.251177805149142	-1.14784761911972	-3.41741976182777	0.00179775336317299	0.454553499486653	-1.35454755184266	-0.0214433244374835
cg20863162	chr6	28494516	-0.445669983184466	2.66720012687472	-3.41728865639575	0.00179837904599489	0.454553499486653	-1.35481031763046	-0.0245507270176327
cg16638793	chr11	134176850	-0.972091096347196	2.10816142621281	-3.41725631558812	0.00179853342035964	0.454553499486653	-1.35487513562046	-0.0666580735567669
cg21582489	chr18	53260934	-0.441390160460535	0.51173334950878	-3.41712259938792	0.00179917183167871	0.454553499486653	-1.35514312972155	-0.0742318202687431
cg24267801	chr8	100905507	-0.269026930576483	-3.64311040777309	-3.4167906725204	0.00180075751909831	0.454553499486653	-1.35580836278462	-0.0111469205875095
cg06818532	chr3	107318032	0.302696452937688	-0.159206623777288	3.41623419741743	0.00180341894462044	0.454553499486653	-1.35692357745241	0.077099018446521
cg02930107	chr14	97925164	0.33092450437396	-0.784117879857765	3.41621915861861	0.00180349092250435	0.454553499486653	-1.35695371541294	0.0800102763147887
cg04012872	chr1	46212773	0.598898646760126	1.36591414111643	3.41532843577066	0.00180775899297833	0.454553499486653	-1.35873865793298	0.0590114888120336
cg22328256	chr6	28757381	0.393449882587583	-2.63774485417673	3.41488082611242	0.00180990747389961	0.454553499486653	-1.35963557626884	0.0258003849959985
cg25984034	chr4	13655982	0.176265936103043	-3.23693453050533	3.41466057424636	0.00181096556350542	0.454553499486653	-1.36007690172059	0.0069917265404373
cg06271630	chr10	3329765	0.501102725392824	-0.0150329901186246	3.41434895651335	0.00181246359284164	0.454553499486653	-1.36070128365319	0.038371896761993
cg15215375	chr19	19654768	-0.250847221088465	-0.230774630722279	-3.41421092060794	0.00181312754969294	0.454553499486653	-1.36097785726994	-0.04327122675293
cg23782833	chr7	218121	0.470513292508426	2.17662637079204	3.41409624073074	0.00181367934157742	0.454553499486653	-1.36120763110299	0.0453168928240476
cg03395044	chr6	80268304	-0.293438342758095	2.26411792359701	-3.41377212998839	0.00181523970271725	0.454553499486653	-1.36185700902228	-0.0116348195440062
cg16675381	chr6	26757706	0.614131746823322	-2.49909861790506	3.41338012069341	0.00181712867514541	0.454553499486653	-1.36264239897631	0.0469078579301071
cg09671650	chr17	65525235	0.474743644169057	-1.95093094468104	3.41306831339756	0.00181863253103365	0.454553499486653	-1.36326708298556	0.070793392024323
cg15158783	chr4	74847646	-0.390541555829514	-1.15455704881204	-3.41250953459203	0.00182133053850577	0.454553499486653	-1.36438650965539	-0.0532976922297755
cg14640367	chr5	1660156	0.249785197713824	-3.18575780558456	3.41246770405761	0.00182153266813333	0.454553499486653	-1.36447030819399	0.0132306767059838
cg04654167	chr6	158090949	0.519133526151613	-3.21722088697074	3.41222762070578	0.00182269319470698	0.454553499486653	-1.36495125729551	0.0302256684762153
cg14822257	chr1	53905169	-0.363883099403677	1.91170916066897	-3.41190812531236	0.00182423869193918	0.454553499486653	-1.3655912718353	-0.0373232224324256
cg09660670	chr5	677592	0.527214826016968	1.81453332651669	3.41182440663895	0.00182464387356844	0.454553499486653	-1.36575897414703	0.0264460932480498
cg08253824	chr12	52088855	0.357713697656934	2.52574527025911	3.41166869355291	0.0018253977243802	0.454553499486653	-1.36607088950438	0.0318427223217902
cg10433005	chr8	22437001	-0.22707481093098	-1.69745398514782	-3.41152288491257	0.0018261038970346	0.454553499486653	-1.36636296056415	-0.0179643393429645
cg24904145	chr7	100182075	0.227269296187544	-1.84523689294138	3.41150260743008	0.00182620212470474	0.454553499486653	-1.36640357830709	0.0247004183106489
cg22065976	chr6	33589061	-0.255303739747071	-2.7610477695593	-3.41149763287974	0.00182622622307387	0.454553499486653	-1.36641354279644	-0.0104622611488175
cg09907936	chr19	58570466	0.690377965472214	-1.29853208270527	3.41139165393604	0.00182673969296981	0.454553499486653	-1.36662582737972	0.0890139972322473
cg10287461	chr11	119510240	0.292883282328103	1.6091840976744	3.41137570189735	0.00182681699292838	0.454553499486653	-1.36665778044177	0.0340913204917035
cg14257435	chr14	97165297	0.323037558560455	1.13737624400267	3.41118928618033	0.00182772055481454	0.454553499486653	-1.36703118062818	0.0346596613726865
cg16527552	chr19	42816045	-0.219624687509953	1.45310315030103	-3.41113518899345	0.00182798284589985	0.454553499486653	-1.36713953878151	-0.0136488625949568
cg20416222	chr12	3714598	0.36441845695859	-1.81599538945672	3.41082493991926	0.00182948779407667	0.454553499486653	-1.3677609651718	0.0533445669021903
cg17918227	chr11	115374096	0.222308770320437	-3.76512705162575	3.41061574189492	0.00183050324018643	0.454553499486653	-1.3681799765108	0.00345393649677797
cg02753719	chr17	66657633	0.456922123149531	1.30287713372083	3.41058517389871	0.00183065166254111	0.454553499486653	-1.36824120169334	0.0594804877354977
cg05662782	chr2	178077697	-0.261890640568958	-1.5962317290554	-3.41043045672137	0.00183140306688011	0.454553499486653	-1.36855108467474	-0.0179423700248537
cg01446164	chr11	2421746	-0.343698450607884	-3.38501589902233	-3.41034250495203	0.00183183034868625	0.454553499486653	-1.36872724115768	-0.0237250384825767
cg10207042	chr12	4647911	0.25387754473891	-2.82731285612402	3.4102230247204	0.00183241095396348	0.454553499486653	-1.368966542817	0.015534477052565
cg05508455	chr17	67542788	-0.300331760177744	2.18644130826156	-3.41001117539111	0.00183344085588496	0.454553499486653	-1.36939083958603	-0.0246578897048545
cg04507945	chr1	200284447	0.249690840250952	2.00225342440209	3.4097141823516	0.00183488562147734	0.454553499486653	-1.36998564938466	0.0218429839959732
cg10857807	chr7	2272392	0.412556432183565	-5.02343428414652	3.40961917205596	0.00183534804432364	0.454553499486653	-1.37017592984775	0.00638146515682783
cg03668718	chr17	33701350	0.318519937726221	1.15888074191266	3.40953852961637	0.00183574062573252	0.454553499486653	-1.37033743391434	0.0310399726183411
cg09294347	chr2	1286397	0.324116711869513	1.26246058211599	3.40950779776131	0.00183589025503161	0.454553499486653	-1.37039898081932	0.0397604059560155
cg14577430	chr3	16926350	-0.193707748820478	-3.09425267180222	-3.40933868312778	0.00183671386185816	0.454553499486653	-1.37073766459392	-0.00723852452342964
cg09183840	chr4	48138347	0.188735815435136	2.56463001375606	3.40886063269174	0.00183904394568286	0.454751269997743	-1.37169501998723	0.00755973423393153
cg14408823	chr11	2458481	-0.187219246822055	0.270681092409931	-3.4086946680856	0.0018398535458249	0.454751269997743	-1.37202737426934	-0.0300915861110942
cg26389380	chr3	11330567	-0.321443990514459	-0.664804697380557	-3.40837981893942	0.00184139037063857	0.454751269997743	-1.37265786413304	-0.0379753322867401
cg16646298	chr6	30698987	0.225139102459331	-0.275173997474528	3.40825135990104	0.00184201775317714	0.454751269997743	-1.37291509959518	0.00949677171199742
cg04600233	chr4	1512820	0.267227743522715	2.03155185108818	3.40812808039709	0.00184262003296332	0.454751269997743	-1.3731619601513	0.020123898007717
cg07690287	chr2	185998337	-0.338195598063573	2.19348603753325	-3.40751094213098	0.00184563790381737	0.454762731287945	-1.37439770146193	-0.0174802169803776
cg17884026	chr7	57246097	-0.314750683807596	0.0489062223492729	-3.40748337258651	0.00184577283282881	0.454762731287945	-1.37445290424507	-0.0461750856809029
cg24710104	chr11	2029309	0.26643169110378	1.47120131369981	3.4072352843997	0.00184698743692379	0.454762731287945	-1.37494964707411	0.0160477800644533
cg21228005	chr5	150284796	1.26348625454448	-0.317962043534644	3.40691503055271	0.00184855649223619	0.454762731287945	-1.37559086814831	0.196381030463301
cg09567212	chr6	37787045	-0.174118666187035	-3.6235940927165	-3.40673067804833	0.00184946029321714	0.454762731287945	-1.37595997468543	-0.00454933636811801
cg05060534	chr13	114270747	0.173502793306023	2.31147029085961	3.40658340573074	0.00185018261184419	0.454762731287945	-1.37625483529457	0.0172064019867778
cg20173170	chr6	31127120	0.246585505515593	-1.04329367471214	3.40631281604129	0.00185151046697171	0.454762731287945	-1.37679658412925	0.0440946562673117
cg14950044	chr20	49457327	0.196731110465923	-0.224849027128644	3.40612210393965	0.00185244689312649	0.454762731287945	-1.37717840105014	0.0279190095330005
cg23735646	chr6	170559452	0.273384877453826	1.64164415101946	3.40599004966804	0.00185309556749184	0.454762731287945	-1.37744277733694	0.0277807501034233
cg05381290	chr14	86080914	-0.398086449975698	1.86727592651944	-3.40589330077027	0.00185357095437499	0.454762731287945	-1.37763646911974	-0.0472760255203561
cg23475489	chr8	16142199	-0.460233137912687	0.0929647673533638	-3.40582589202224	0.00185390224448053	0.454762731287945	-1.37777142068757	-0.0550465190299154
cg14114043	chr6	170531435	0.287701528204357	0.367371492815635	3.40465962563973	0.00185964306850327	0.455641247520435	-1.38010613171338	0.0402233523369631
cg11374656	chr7	157981333	-0.363036206475402	1.93931935247573	-3.40446497081416	0.00186060290248787	0.455641247520435	-1.38049577888308	-0.03861115544393
cg01292793	chr7	73002385	0.438954973878898	-0.732676341195025	3.40426825790189	0.00186157336958111	0.455641247520435	-1.38088953822213	0.0578918099144056
cg14143723	chr3	27638612	0.334279009625407	0.332358393875535	3.40404584226471	0.00186267122625917	0.455641247520435	-1.3813347374169	0.0473772510471017
cg09539800	chr7	139877104	0.343757513490484	-3.25650661371317	3.40373234554719	0.00186421972357838	0.455641247520435	-1.38196223290525	0.0204051663731184
cg18080303	chr6	112576342	-0.182410213744414	1.41065369667404	-3.40365074949586	0.00186462296546256	0.455641247520435	-1.38212555250768	0.00391671811474403
cg20960277	chr13	21835122	-0.197281684117587	2.5454271971781	-3.40293916939363	0.00186814310655638	0.455641247520435	-1.38354976902938	-0.0152759666181536
cg01138652	chr22	19973978	-0.423811233037341	-1.27761197082337	-3.40233851447415	0.00187111948899542	0.455641247520435	-1.38475189286588	-0.0435294971159984
cg11101030	chr13	93744566	-0.495159099454795	0.947785694088208	-3.40226136535332	0.00187150211136032	0.455641247520435	-1.38490629050424	-0.050829896450731
cg05683630	chr6	13860661	0.6181482031495	0.830684874631655	3.40196336209405	0.00187298077140464	0.455641247520435	-1.38550266993778	0.0964381088768829
cg02609775	chr16	430019	0.175912767266287	-0.804925335254677	3.40192302867075	0.00187318098793511	0.455641247520435	-1.38558338591094	0.00357598742598458
cg06715885	chr12	57595392	0.240240174101996	2.57222132484102	3.40122013191291	0.00187667350377437	0.455641247520435	-1.38698998402263	0.0147142282889056
cg10183150	chr4	120222239	0.28611282550319	-3.0217642367321	3.40108299199829	0.00187735564805082	0.455641247520435	-1.38726440946467	0.0140872942269114
cg04993130	chr11	726759	-0.186985881226399	0.834456877627745	-3.4009818630619	0.00187785882397679	0.455641247520435	-1.38746677233559	-0.0110707631971508
cg20965743	chr14	104552209	0.726693562272068	-1.43234080768554	3.40097415758748	0.00187789716856811	0.455641247520435	-1.38748219120193	0.0510460895938688
cg20286094	chr1	99190917	-0.257817024139125	2.71515281170496	-3.40096100173488	0.00187796263750523	0.455641247520435	-1.38750851639785	-0.0144182523498532
cg02219159	chr17	1182702	0.231587715022064	-1.69346719334489	3.40071386949665	0.00187919287781107	0.455641247520435	-1.38800302794538	0.0233723884865729
cg05567269	chr15	30027910	0.389341726923945	0.249423432156267	3.40053658721106	0.00188007587859956	0.455641247520435	-1.38835776232401	0.0568467628429086
cg05493094	chr6	26200045	-0.214179577286041	-1.15115231746417	-3.40049908625122	0.00188026271313493	0.455641247520435	-1.38843279936786	-0.0271796654689009
cg03364193	chr7	100167564	0.399065139575255	-2.20398331433347	3.40039821182794	0.00188076537104505	0.455641247520435	-1.38863464131653	0.0362594821096298
cg26987855	chr6	10426637	-0.530630631213791	-2.69121458811068	-3.4000051448552	0.0018827252612657	0.455641247520435	-1.38942111885954	-0.0261731961885999
cg23009042	chr3	47603786	-0.284956126904469	0.454993971341931	-3.39991598612708	0.00188317009350815	0.455641247520435	-1.3895995100043	-0.046430235825735
cg03186620	chr19	19657416	-0.18307878386771	0.36783577975077	-3.39965499813752	0.00188447280110531	0.455641247520435	-1.39012169265273	-0.0400581507624289
cg26292021	chr14	97092150	0.328330284903779	1.30565992159874	3.3996414105922	0.00188454064637393	0.455641247520435	-1.3901488781341	0.0468074594386493
cg05681859	chr6	30698734	0.194197109139959	-0.74917014599753	3.39920209667154	0.00188673549461984	0.455641247520435	-1.39102782225351	0.0136153169596305
cg05593589	chr5	9234356	-0.398443525616487	1.69034383875657	-3.39917734016003	0.00188685925341997	0.455641247520435	-1.39107735196328	-0.0227868574573024
cg14285764	chr12	7456988	-0.333573489195426	1.70120126855348	-3.39906167128812	0.00188743759038185	0.455641247520435	-1.39130876606497	-0.0397873707953512
cg15635728	chr19	56152354	-0.252397073176769	-0.915530280958967	-3.39896602401193	0.00188791594958907	0.455641247520435	-1.39150012175834	-0.024091778024855
cg14086826	chr9	138757010	-0.223940794236571	1.25910466930958	-3.39895107592833	0.00188799071975139	0.455641247520435	-1.39153002731728	-0.0414141697897165
cg10094489	chr7	155599026	0.246426901813552	0.632757376854166	3.39886280609354	0.00188843230271312	0.455641247520435	-1.39170662154441	0.0298071406216848
cg22409854	chr6	88877301	0.643830459463728	-2.24487021601685	3.39859464215091	0.00188977444284571	0.455641247520435	-1.39224310571584	0.0538171020517466
cg11324504	chr22	38474147	-0.332269524607726	0.562449608200802	-3.39849115814844	0.0018902926180115	0.455641247520435	-1.39245013022439	-0.0399271277289017
cg20224984	chr20	39316111	0.281935363988999	-0.596027128952508	3.39814537413973	0.00189202505399158	0.455641247520435	-1.39314187166303	0.0314734014038762
cg15277378	chr7	5272208	-0.246362064539393	3.1082272882801	-3.39807384517078	0.00189238361695823	0.455641247520435	-1.39328496251885	-0.0117646454749267
cg07129392	chr5	167729645	-0.182271064349419	1.76704683921044	-3.39789052307845	0.00189330287927947	0.455641247520435	-1.3936516864414	-0.0109075875728054
cg16875420	chr7	53305866	-0.346242602205137	2.24778572790392	-3.39741590524273	0.00189568483238879	0.455968017869334	-1.39460109761398	-0.0162921140858986
cg08636115	chr1	3179762	-0.201888958122493	-0.882889898916718	-3.39616326348264	0.00190198530254991	0.457226731488919	-1.39710662981243	-0.0340942734104803
cg09757127	chr1	3810632	-0.361023723015869	2.69130874370102	-3.39596747994829	0.00190297186435687	0.457226731488919	-1.39749820761359	-0.0219473543344957
cg19301450	chr12	113827166	-0.228984290974989	1.6440603387767	-3.39542943222047	0.00190568564898171	0.457461475240675	-1.39857429336239	-0.0327124728690208
cg15004027	chr11	71823924	-0.256675504984695	-1.16425082129662	-3.39511260316785	0.00190728540215366	0.457461475240675	-1.39920791885007	-0.0143413545845772
cg24940706	chr19	1648682	-0.22717708754707	1.59798038657464	-3.39501370924379	0.0019077850083274	0.457461475240675	-1.39940569243221	-0.0312298282481973
cg18435674	chr17	38821155	0.328762941854573	0.468656342648409	3.39495951531804	0.00190805884623767	0.457461475240675	-1.39951407164151	0.0480101077503565
cg02349416	chr8	2004488	0.483290920897759	0.513084608763178	3.39467451136294	0.00190949957321031	0.457560495147843	-1.40008402449433	0.0600571385755821
cg09364328	chr19	59010904	-0.391458694179465	-3.77893801969957	-3.39429049889386	0.00191144245595059	0.457779671994794	-1.40085194970756	-0.00789016717906083
cg15673731	chr1	156084691	-0.265940519970942	-1.45167157285426	-3.39398067738281	0.00191301136225093	0.457839296612221	-1.40147149089307	-0.0132427022990899
cg00962459	chr2	68871642	-0.349549293569485	0.127649752911532	-3.39376451073372	0.00191410674363528	0.457839296612221	-1.40190374182713	-0.0486803335781466
cg10443159	chr7	7839258	0.331294979957964	0.140844491303993	3.39346421326685	0.00191562944342454	0.457839296612221	-1.40250420690733	0.0414315931411303
cg09363891	chr12	18572585	0.256564215308848	-1.30620245255429	3.39318862960601	0.00191702785469726	0.457839296612221	-1.40305523926456	0.0041940439896937
cg15461017	chr12	34519837	-0.295098964797719	-1.19626467256536	-3.3926244484381	0.00191989378070457	0.457839296612221	-1.40418327811804	-0.0262239034703658
cg11660726	chr17	10325588	0.441644079135694	0.327986222749875	3.3922271806752	0.0019219142950546	0.457839296612221	-1.40497754781135	0.0623649569778911
cg03537747	chr2	27886640	0.27384746924211	-3.10436103071174	3.39221528618687	0.00192197482229274	0.457839296612221	-1.40500132834376	0.0199014055773701
cg21539988	chr12	118312424	0.294130468366556	2.17547380228609	3.39193095209481	0.00192342225377195	0.457839296612221	-1.40556978627433	0.0185876611793806
cg05073720	chr18	60386672	0.37787360278444	1.13580655874277	3.39182326126289	0.00192397073883089	0.457839296612221	-1.40578508409602	0.0391105632723269
cg18009710	chr5	154092619	0.220119465419782	-0.565034750174207	3.39113020475157	0.00192750418104575	0.457839296612221	-1.40717060219136	0.0165051101244694
cg10753966	chr3	55556197	0.207067157282156	2.26513259568216	3.39105245108224	0.00192790098575336	0.457839296612221	-1.40732603680579	0.00938701524937158
cg14392804	chr13	95358151	0.474605336004068	-1.66887585270085	3.39099292294965	0.00192820483220012	0.457839296612221	-1.4074450365778	0.0355555447688262
cg22963164	chr20	24940490	-0.271703026419407	2.61500749147785	-3.39085232294405	0.0019289226727803	0.457839296612221	-1.40772610034879	-0.020672331543353
cg05779057	chr15	55911779	-0.29877084836773	2.660133068769	-3.39079383735752	0.00192922134972495	0.457839296612221	-1.40784301368756	-0.0142436706300327
cg14082645	chr9	129372478	0.3462459004116	-0.458304453758571	3.39076734202225	0.00192935667200351	0.457839296612221	-1.40789597793304	0.0388375718954376
cg27310024	chr15	90950101	-0.183998084847943	-0.501185341919478	-3.39046570558931	0.00193089789432345	0.457839296612221	-1.40849894008053	-0.0134300604994058
cg05164758	chr17	58218643	-0.402583830098792	-1.64367146204037	-3.3903443644043	0.00193151822577852	0.457839296612221	-1.40874149233072	-0.0310277977314432
cg14997510	chr12	123321334	-0.253248546819536	-2.92846494980582	-3.3896901923219	0.00193486585072072	0.457839296612221	-1.41004908431669	-0.0114553451206153
cg03874229	chr20	13976839	-0.215410459055262	-3.10564818275966	-3.3896652768141	0.0019349934623563	0.457839296612221	-1.41009888499328	-0.0107355427057972
cg11384744	chr7	16794623	-0.242006741050624	-1.79417105620126	-3.38963213339307	0.00193516322807388	0.457839296612221	-1.41016513128506	-0.0306635827672341
cg09191485	chr20	61734520	0.353964073414508	-2.38413861839541	3.38962765722633	0.00193518615678971	0.457839296612221	-1.41017407812519	0.0374382204364388
cg04194073	chr22	50064930	0.271646297394885	0.296847317144091	3.38935556904285	0.00193658039250734	0.457839296612221	-1.41071791305252	0.0210844683207048
cg13348458	chr6	27569671	0.545273845507393	-3.10218617962958	3.38928874132478	0.00193692297935346	0.457839296612221	-1.41085148236312	0.0337064467270974
cg20711218	chr20	51110021	-0.448242117149342	0.319934680097209	-3.38914170074541	0.00193767697632172	0.457839296612221	-1.41114537087587	-0.0267326200573457
cg13496324	chr7	90893736	-0.186760200646575	-1.01737460902669	-3.38904212695453	0.00193818773281	0.457839296612221	-1.41134438554476	-0.0227450530646848
cg22316614	chr17	70636625	0.598673410902846	-1.0204051751596	3.38881747977321	0.00193934052022054	0.457839296612221	-1.41179337275915	0.0575938400842809
cg21963436	chr13	28541142	0.331972781134243	-0.528388292774194	3.3886471514931	0.0019402150076075	0.457839296612221	-1.41213378970825	0.0444561979827034
cg24035447	chr6	48036613	1.10636683515118	-2.17004242146036	3.38859456946915	0.001940485047184	0.457839296612221	-1.41223887861306	0.0971958706324888
cg10279991	chr20	37073259	-0.306654445874867	0.866433273428023	-3.38792457947941	0.00194392900847404	0.457908902287064	-1.41357785267967	-0.0423966818957255
cg15757292	chr11	119994008	-0.250128970517557	0.727747165507719	-3.38768927479165	0.00194513994485932	0.457908902287064	-1.41404808744418	-0.0327752891679035
cg03287299	chr20	5485245	0.693129566179406	-1.84422569587019	3.38747676295554	0.00194623420759768	0.457908902287064	-1.41447276326011	0.0510677408944113
cg00998782	chr1	152815459	0.365089175106006	1.36456642926688	3.38747336315681	0.00194625171860511	0.457908902287064	-1.41447955721897	0.0522098832184891
cg25854298	chr10	73936754	-0.829494304157041	0.839794706043055	-3.38742939567463	0.00194647819123601	0.457908902287064	-1.4145674190542	-0.0765987503379894
cg06024295	chr10	101841416	0.243944903233283	0.148352657877029	3.38715526774665	0.00194789077232625	0.457908902287064	-1.41511521022821	0.0416023034504172
cg12421966	chr2	240649725	0.228765079299424	0.00546161218138974	3.38713804331472	0.00194797956275931	0.457908902287064	-1.41514962939155	0.030397209415056
cg27182321	chr16	88163807	0.297566284248116	3.01748961714953	3.38659668179259	0.0019507722202452	0.458023354087736	-1.41623138863992	0.0195004269324254
cg13525276	chr14	81426012	-0.202871069870677	1.32383302690959	-3.38653092695409	0.00195111168429974	0.458023354087736	-1.41636277724976	-0.0144878370428122
cg12413319	chr2	238657905	0.310257686409542	2.83524929618463	3.38644551363222	0.00195155272158581	0.458023354087736	-1.41653344533641	0.0311007723989261
cg24129600	chr8	42395557	0.374009316743181	1.11182970319552	3.38586654750512	0.00195454478203552	0.458145282740306	-1.41769026423999	0.0415188857169181
cg00811065	chr7	1287159	0.26008076012569	-1.2753282585886	3.38570113472174	0.00195540043557102	0.458145282740306	-1.41802075936289	0.0355248747799813
cg03277153	chr10	80026775	0.212499432738947	-0.817127570651158	3.38539742290719	0.00195697242647719	0.458145282740306	-1.41862756196687	0.047521003698129
cg14923295	chr12	56435580	0.338554731728846	-3.68183839205901	3.38520938713343	0.00195794629600517	0.458145282740306	-1.41900323973765	0.011700482093263
cg27631593	chr1	153065613	0.343235169030934	0.906797720553681	3.38496545479359	0.00195921035857249	0.458145282740306	-1.41949058300169	0.0519806028953625
cg07818096	chr15	55700549	-0.356901937575986	-4.22533932564825	-3.38481252074666	0.00196000326664336	0.458145282740306	-1.41979611809562	-0.0136657833258674
cg05054006	chr17	28443555	0.712689823454559	-2.48372683844789	3.38479212805087	0.00196010901877878	0.458145282740306	-1.41983685872884	0.0401375750930019
cg05670717	chr21	46368052	-0.217176994865457	1.79588715501579	-3.3847544377914	0.00196030448681614	0.458145282740306	-1.4199121563044	-0.0100089605949113
cg04741094	chr3	197209034	-0.30811236468178	2.5090912886348	-3.38401839366017	0.00196412549881257	0.458797457807624	-1.42138256754755	-0.0109258483313305
cg23295754	chr20	1639250	-0.334939499457118	0.925192465883036	-3.38379304730248	0.00196529676777926	0.458830323518973	-1.42183272504716	-0.0298100481125668
cg05470666	chr10	74856828	0.408047942125465	-4.0418231591345	3.38343413473085	0.00196716365388018	0.459025472736128	-1.42254967665107	0.00764067387603305
cg18763720	chr19	40324966	-0.377699243014076	0.90891736835394	-3.382737494442	0.0019707921058974	0.459237202265074	-1.42394118771075	-0.0601471159699009
cg02435427	chr10	5237881	0.383522615301167	-0.055368466567719	3.3822736648395	0.00197321153441157	0.459237202265074	-1.42486761455761	0.0649138192055554
cg18443359	chr5	134374693	0.255132608115256	0.465727720134335	3.38201934160453	0.00197453934876696	0.459237202265074	-1.42537556691178	0.0386507095948478
cg06716182	chr11	96074944	0.362837164796753	-2.58091334953126	3.38173375060778	0.00197603143627406	0.459237202265074	-1.42594595391246	0.0186346927634739
cg03445516	chr2	95664233	0.249729498365078	-1.09104134832967	3.38156552625829	0.00197691084240716	0.459237202265074	-1.42628192663393	0.0215031197736001
cg02453462	chr15	73662002	-0.442220361509157	-1.74327781376849	-3.38146896114345	0.00197741581435911	0.459237202265074	-1.42647478106235	-0.0566718203946535
cg07658809	chr10	134914910	0.273104015621095	-1.04962680892873	3.38137410073012	0.00197791199271783	0.459237202265074	-1.42666422912555	0.0230695081843083
cg23404973	chr10	97029912	-0.194069117843923	2.38437193745809	-3.38110024793982	0.00197934508377409	0.459237202265074	-1.42721113708142	-0.0112737503705271
cg11236966	chr1	245866255	-0.215360015198343	2.84010869726755	-3.38095821735692	0.00198008873337251	0.459237202265074	-1.42749477861026	-0.0169022192711754
cg03241244	chr12	122017052	0.317276102264976	0.996452271934183	3.38081514727757	0.00198083809745792	0.459237202265074	-1.42778049194559	0.0361871980280212
cg05414026	chr15	72410489	-0.4120749909893	-2.92363463254453	-3.38068289372975	0.0019815310501072	0.459237202265074	-1.42804460081282	-0.00778519973081827
cg24378227	chr6	1396771	0.27921845605309	0.290310439164173	3.38028932701168	0.00198359455366721	0.459237202265074	-1.42883052829448	0.0618263682727653
cg03820779	chr11	2573972	-0.439987564051521	2.3676030237124	-3.38020248713184	0.0019840501409155	0.459237202265074	-1.42900393775073	-0.0281555101111879
cg16415825	chr10	133872532	-0.358994902504815	-0.40312105834967	-3.37993212774736	0.0019854691697132	0.459237202265074	-1.42954380523004	-0.0422145772012916
cg18301410	chr7	132192892	-0.190081219287719	-0.456754552901778	-3.37984460635813	0.00198592875036218	0.459237202265074	-1.42971856926366	-0.0355694887845513
cg18712119	chr17	26662236	-0.251717396703436	-3.99828990364137	-3.37952869013781	0.00198758849936286	0.459237202265074	-1.43034938267521	-0.00656880885321923
cg20788022	chr5	137914700	0.393019044063362	2.01527103657626	3.37933912019973	0.00198858509570178	0.459237202265074	-1.43072790138676	0.0347684913994277
cg03102841	chr11	85646010	-0.257690090521276	0.81753835815754	-3.37916110372976	0.00198952139161636	0.459237202265074	-1.4310833444062	-0.0199587866171351
cg12359895	chr10	4697267	0.301827092076461	2.17158922772049	3.37910062807782	0.00198983956605392	0.459237202265074	-1.43120409384477	0.02738055475201
cg12301823	chr1	33207915	0.184041813275582	-1.93789909091297	3.37907519915311	0.00198997336731003	0.459237202265074	-1.43125486659265	0.0186368492015751
cg00953327	chr1	167690788	-0.450072672416371	-2.67092294387883	-3.37895994136174	0.00199057993633401	0.459237202265074	-1.43148499480934	-0.0201744608143699
cg00971933	chr20	42839305	-0.40596682303174	-4.02479749993348	-3.37863558348445	0.0019922878948106	0.459237202265074	-1.43213260602263	-0.0106993465856667
cg05725666	chr12	2224644	0.265611274299776	1.85120359655	3.3786139990478	0.00199240160115909	0.459237202265074	-1.43217570063895	0.0449030634203447
cg14945316	chr4	567537	-0.396947934908916	0.549614571002805	-3.37853332686702	0.00199282663576686	0.459237202265074	-1.43233676662956	-0.0661833531945619
cg20090558	chr2	73403173	0.489646069200226	-4.22087196476684	3.37825249674328	0.00199430691598306	0.459340571719595	-1.43289744756273	0.00976128870556987
cg08991391	chr14	60716504	-0.50350581981461	-3.14124035219209	-3.37793880177875	0.0019959616807798	0.459484001818399	-1.43352372470047	-0.0176844253130845
cg27131663	chr6	27806196	0.232513549867434	-3.93576998694107	3.3774714272638	0.00199842956791351	0.459814373243644	-1.43445677883073	0.00825853496201859
cg09910207	chr12	91452697	0.236317805272912	2.0019976231461	3.37709687623884	0.00200040943652763	0.460032174241132	-1.43520449066641	0.0300222068031156
cg27649348	chr5	42944030	0.278729618617349	-1.11031671543731	3.37683501233234	0.00200179476444647	0.460036469079158	-1.43572722964167	0.0259757239769213
cg14555824	chr6	169613281	0.176462323041698	-2.96668904035815	3.37670277778421	0.00200249467022013	0.460036469079158	-1.43599119411968	0.00687689541920164
cg09897604	chr10	49893549	0.234103848549545	0.743703759637586	3.37608433562806	0.00200577115706108	0.460224550581741	-1.43722567134537	0.0363354150903371
cg08936461	chr1	11345187	-0.258827261450331	2.5386506349486	-3.37606906794919	0.00200585210994991	0.460224550581741	-1.4372561462976	-0.019047208480348
cg23393637	chr14	95513095	0.265253640540344	1.2516534368997	3.37587974028814	0.00200685623179301	0.460224550581741	-1.4376340486292	0.0446054500948045
cg19932993	chr14	59117221	0.291880389106813	1.60082040305451	3.37576817149118	0.00200744817669858	0.460224550581741	-1.43785673908855	0.0224967301835717
cg14034325	chr10	43891459	0.39407207545985	-2.74196803953094	3.3748448123878	0.00201235364940256	0.4606880737097	-1.43969965977318	0.016723933226727
cg06980173	chr1	154376344	-0.257188494290668	2.75613044158115	-3.3746257341092	0.00201351922484423	0.4606880737097	-1.44013688991213	-0.0146504091732196
cg04701420	chr1	101701527	0.42430570786054	-2.23738189558502	3.3740933070187	0.00201635463730506	0.4606880737097	-1.44119945196825	0.0262329210674286
cg24854175	chr5	138126560	0.275872319940053	2.02455375445262	3.37389346609587	0.00201741987091016	0.4606880737097	-1.44159825861845	0.0204894888586232
ch.10.2633792F	chr10	123987885	0.290987262853718	-3.84868485035511	3.37386489431028	0.00201757221441269	0.4606880737097	-1.44165527639726	0.0103919457275539
cg17748822	chr1	40234041	-0.318770169880386	0.494780877449964	-3.37372673595573	0.00201830902485572	0.4606880737097	-1.44193098249794	-0.0441963214501838
cg03122674	chr7	56515752	0.553128398251869	-0.359443618151136	3.37338938661875	0.00202010922607106	0.4606880737097	-1.44260417390343	0.0946857878203756
cg19738802	chr7	157985171	-0.419831100628207	-0.372665585357861	-3.37320210856755	0.00202110926690455	0.4606880737097	-1.44297788325997	-0.0479968330798689
cg07287724	chr3	138657429	0.244609636155013	-1.33194054182158	3.37297992050808	0.0020222963405069	0.4606880737097	-1.4434212455384	0.0342054321111647
cg24680924	chr7	142552940	-0.216597172688282	-3.93976034228978	-3.37294272305744	0.00202249513910299	0.4606880737097	-1.44349546972664	-0.00537434394596052
cg14486892	chr9	116813975	0.387836885749551	0.606635576910136	3.37285897750846	0.00202294277885372	0.4606880737097	-1.44366257545428	0.0686023309952384
cg22859727	chr14	86090320	-0.434921448996756	1.85477401647619	-3.37276963047753	0.00202342046495097	0.4606880737097	-1.44384085679579	-0.0513391908641698
cg14603453	chr2	149631830	-0.429403345357107	2.3354266170378	-3.37236331223635	0.00202559417926856	0.4606880737097	-1.44465159587496	-0.0336271266546071
cg21565960	chr11	61793285	0.450675534579571	0.123532103449401	3.37216219797967	0.00202667092791779	0.4606880737097	-1.44505287279836	0.0788501498023729
cg08446824	chr4	1720184	0.290708990546761	3.1425903429729	3.37193024029623	0.00202791349349804	0.4606880737097	-1.44551568040663	0.0160444576739944
cg03926846	chr4	184678574	0.347988318587654	1.30443624487651	3.37181149802245	0.00202854986322556	0.4606880737097	-1.44575259363587	0.0397443356651274
cg18169187	chr2	113403454	-0.256079307046169	-3.59022919355524	-3.37177358568427	0.00202875308544802	0.4606880737097	-1.4458282352952	-0.00994987228483002
cg10736330	chr13	99960957	-0.260935772100903	1.80600802555984	-3.37173704526929	0.00202894897226155	0.4606880737097	-1.44590113945376	-0.00628853840295618
cg14720773	chr17	17603531	0.22460537478992	0.637636466686256	3.37170325706134	0.00202913012116419	0.4606880737097	-1.44596855226295	0.0184166032135057
cg11575929	chr6	28414894	0.355013885589031	-1.94409948620625	3.37090994280314	0.00203338779551045	0.461220946097647	-1.44755127258104	0.0350423367726301
cg22338446	chr19	42390475	-0.20493641092267	1.59724204762536	-3.37087992453818	0.00203354907054867	0.461220946097647	-1.44761115870881	-0.0119083527300282
cg17166288	chr11	67979344	0.254765899985494	-1.11134753755153	3.37038866167373	0.00203619016083856	0.461584818436122	-1.44859119691739	0.0314701089073571
cg08342691	chr10	94608593	-0.295546581054915	-3.18541328477799	-3.36983550058641	0.00203916797352214	0.461778023131019	-1.44969465920101	-0.00953823498100792
cg27589088	chr16	80966033	0.375962910879608	-0.403132728549522	3.36979577718543	0.00203938197626927	0.461778023131019	-1.44977389822558	0.0393298813353647
cg03257417	chr1	111189871	-0.359995948745262	-2.18324049275057	-3.36965250352414	0.00204015401711225	0.461778023131019	-1.45005969346355	-0.0288799634942118
cg16050333	chr14	70234252	0.346972200303159	-4.03273021010136	3.36848664844131	0.00204644677565802	0.462790185099201	-1.45238512781873	0.0116242909218574
cg23927970	chr11	504933	0.602682754636518	0.670719963390814	3.36843893328861	0.00204670471780317	0.462790185099201	-1.45248029535524	0.0694558265546256
cg20420254	chr11	6411394	-0.308228488820919	-3.73061725042291	-3.36773417111553	0.00205051821836703	0.46341711735095	-1.4538858843203	-0.00981424329525087
cg06967784	chr10	129809827	-0.277643350902001	-4.05701315626219	-3.36742552817496	0.00205219045083999	0.463559732381015	-1.45450141474558	-0.00521901315010156
cg18510311	chr8	125928410	-0.283264664499287	0.196627309605304	-3.36658035792989	0.00205677631421099	0.464191609552303	-1.45618684836708	-0.0350668906814295
cg17767484	chr6	36238230	0.412928007063774	0.495572436618365	3.36629921211863	0.00205830398502249	0.464191609552303	-1.45674747528726	0.0696682261948182
cg27202646	chr6	112071383	-0.315809995634108	1.70426408063268	-3.36585597401589	0.00206071463878234	0.464191609552303	-1.45763129411669	-0.0305538529610994
cg15105359	chr7	47576957	0.472746637430988	-1.56452546775098	3.36578671840849	0.00206109154678078	0.464191609552303	-1.45776938648025	0.0400830442169962
cg00421815	chr5	53345690	0.34227282415327	1.07575039164142	3.3657776140348	0.00206114110020915	0.464191609552303	-1.4577875400921	0.0445337876862981
cg25327233	chr10	99894913	-0.248388217339849	-3.19010793828943	-3.36575880878296	0.00206124345735794	0.464191609552303	-1.45782503665855	-0.0196678245149587
cg07647771	chr16	84786436	0.300034983413311	3.15750948347224	3.36548679476314	0.00206272457899889	0.46429031196253	-1.45836740850821	0.0142772150544064
cg19255818	chr11	66330936	-0.222069842118314	1.77716396812306	-3.36505984782831	0.00206505137794572	0.46442247232424	-1.45921867225242	-0.0116550095116692
cg23353583	chr3	167098129	-0.497287606183481	-3.34517858521569	-3.36497397679511	0.00206551966748596	0.46442247232424	-1.45938988080876	-0.0253982944991934
cg10937593	chr14	65290063	0.172134859373947	-2.25040141601332	3.36451951141279	0.0020679997526516	0.46442247232424	-1.460295962813	0.0169836496177463
cg12581019	chr15	65558074	0.246477580489684	3.7466903302086	3.36445609523189	0.00206834605182151	0.46442247232424	-1.46042239428696	0.00837101750954172
cg10536303	chr14	24583056	-0.297677698529431	-3.13548945944422	-3.36424164738669	0.00206951750865574	0.46442247232424	-1.46084992821873	-0.00236841731806707
cg17209507	chr22	36718464	0.274113751445106	3.10986464393399	3.36354637913821	0.00207331991657009	0.46442247232424	-1.46223598474849	0.0119484197617197
cg26669159	chr1	6967037	0.232133986762273	0.604339215130827	3.36347534067397	0.00207370880262526	0.46442247232424	-1.46237759834663	0.0478809066931203
cg10911340	chr12	53473666	0.451929086075615	-3.01811386002109	3.36324410001238	0.00207497516992911	0.46442247232424	-1.46283856427676	0.0227623299099843
cg06868132	chr5	178987429	0.427606559413851	1.77894767952165	3.36253792553163	0.00207884707244757	0.46442247232424	-1.46424621738848	0.0449345206673796
cg08948808	chr1	152942003	0.429478721362525	-0.910470178439935	3.36232583422861	0.00208001130965744	0.46442247232424	-1.46466896961744	0.0665189338513998
cg02273146	chr1	24969618	-0.240186793215324	-3.2336958251825	-3.36225311235044	0.00208041064773043	0.46442247232424	-1.46481392079473	-0.00883078458354482
cg06041363	chr22	46663418	-0.272880665107614	0.227607388188502	-3.36201157582538	0.00208173752789259	0.46442247232424	-1.46529534999394	-0.0448624555153847
cg06766960	chr11	133703094	0.367732242628605	-0.513798605178303	3.3618893284855	0.00208240940346069	0.46442247232424	-1.4655390081043	0.0398755516126652
cg00054409	chr6	31347802	-0.330243346665352	-1.49036080368088	-3.36178662465322	0.00208297402844263	0.46442247232424	-1.46574371056213	-0.0480300778376923
cg24433302	chr6	32142147	0.357339620142904	2.19230802891484	3.36150713632955	0.00208451129013593	0.46442247232424	-1.46630075712881	0.0283685684295073
cg06746744	chr19	4558718	0.282877001727114	-3.44633011397522	3.36147574130275	0.00208468403946144	0.46442247232424	-1.4663633293706	0.0109695021041871
cg08944563	chr10	91174254	0.364232966667104	-3.57028683661188	3.36130218866015	0.00208563925133376	0.46442247232424	-1.46670922692198	0.0109692497073402
cg08116711	chr7	101596218	0.240528262280492	2.54480513416582	3.36097292831784	0.00208745261570559	0.46442247232424	-1.46736543926425	0.0154847481235837
cg07325539	chr11	126620171	-0.332715412527387	0.602269056883165	-3.3608536224315	0.00208811005365287	0.46442247232424	-1.46760320910578	-0.0722228643239721
cg22958571	chr5	57878526	0.184075398232158	-3.78306139397248	3.36059816280008	0.00208951843982159	0.46442247232424	-1.468112315745	0.00832369993258679
cg03489974	chr11	122846437	-0.222449011979693	-1.33535848869515	-3.36054498395931	0.00208981173737798	0.46442247232424	-1.46821829440214	-0.0216239612475335
[truncated: 443,221 more rows]
