# Supplementary material for: Large-scale placenta DNA methylation integrated analysis reveals fetal sex-specific differentially methylated CpG sites and regions
Source: Sci Rep. 2022 Jun 7;12:9396. doi: 10.1038/s41598-022-13544-z (PMC9174475; doi:10.1038/s41598-022-13544-z)
Supplement: Supplementary file 9 — Supplementary Information 9. [file 41598_2022_13544_MOESM9_ESM.csv]

ID	CHR	Pos	logFC	AveExpr	t	P.Value	adj.P.Val	B	MD
cg17612569	chr21	27107221	1.88885631722547	-2.06029825017822	14.8228377117331	3.49555030180852e-20	1.55667691145469e-14	25.2381491514708	0.206703692150554
cg13192180	chr17	65717569	0.991863217267814	1.73654788277482	13.0390358641508	6.48606128556731e-18	1.44422207918149e-12	22.3261903406574	0.11348639815472
cg07355069	chr5	43289541	0.855703488242706	2.79278289978692	10.6248536410544	1.45135411510131e-14	2.15444326477394e-09	17.5596328266833	0.0691585650978322
cg02325951	chr14	89878619	0.547808271726407	0.846917832691686	9.27123525315849	1.50377015111869e-12	1.67418866291959e-07	14.4410150104589	0.116046509254554
cg12780322	chr4	57334163	-0.578038985017889	-3.11729375199174	-7.99278970346979	1.4296578574092e-10	1.19735338769563e-05	11.2143271528375	-0.0389548645733441
cg11643285	chr3	16411667	-0.351307436592162	-1.13854775184656	-7.92061505159423	1.85583056062148e-10	1.19735338769563e-05	11.0248860898936	-0.133572075066635
cg11496432	chr8	37605359	-0.26872370076588	0.38166165307979	-7.91673242050411	1.88207731190269e-10	1.19735338769563e-05	11.0146751839165	-0.0528639893263912
cg12204423	chr4	129732568	0.569395486622132	-2.77699155726659	7.82500123440696	2.62328200650462e-10	1.46028599904839e-05	10.7728495280582	0.0364364021111568
cg24016844	chr1	111506641	0.387454805406388	-3.33807071693213	7.71228370784088	3.94743136133226e-10	1.85221212352768e-05	10.4742014575481	0.0214221507828808
cg12691488	chr1	243053673	1.22643608806116	-2.35830453715352	7.69788314683798	4.15918075213197e-10	1.85221212352768e-05	10.435930689542	0.0992703016824403
cg08326300	chr10	80319770	0.576598999608725	0.256728384599784	7.3970332146668	1.24162783779825e-09	5.02668515122301e-05	9.63069006260693	0.102970242811022
cg15817705	chr1	209406063	0.47997519718938	0.712321830244079	6.99633616242898	5.35082173229187e-09	0.000198573899405272	8.54301730985935	0.0970575803114393
cg17238319	chr3	16428391	-0.449207131036174	0.196254782257044	-6.95768148760488	6.16135410366252e-09	0.00021106476802601	8.43729249753871	-0.0485026693101972
cg13323902	chr5	140090859	-0.390561289891991	-1.69795365632279	-6.56895345125764	2.54402749977562e-08	0.000782351160689947	7.36776391628089	-0.0644322461304756
cg02730299	chr5	95047004	-0.52669053754433	2.15916800000737	-6.55929511284859	2.635178644727e-08	0.000782351160689947	7.34106436459024	-0.0279012760131491
cg00739353	chr12	38546326	-0.521949380779927	2.11676703019982	-6.5246525853185	2.98976466508602e-08	0.000822090904820765	7.24525656856645	-0.0293556198236833
cg15849445	chr10	80635973	0.334872612882252	0.622994778096885	6.51135033441138	3.13823771126488e-08	0.000822090904820765	7.20845080099083	0.0248563068778089
cg02383399	chr10	79955371	0.443025436769615	0.715249967802325	6.48823494999898	3.41394809250089e-08	0.000844631621100842	7.1444717411996	0.0691281569156559
cg08721112	chr1	146553807	0.357375951095223	-0.0724879666582564	6.39252540379437	4.83721521707134e-08	0.00113376941570189	6.87929568911079	0.0272598893779937
cg03986557	chr1	202430474	-0.57779121769933	2.51834473210564	-6.34864506306679	5.67451161335899e-08	0.00121482984850919	6.75758788023038	-0.0258499766464677
cg16236851	chr12	130529951	0.427620732299783	-0.991834530244352	6.34603472319699	5.7286438219421e-08	0.00121482984850919	6.75034540470691	0.0836067296420991
cg11242990	chr12	27932989	0.516482464910213	-2.56493842623088	6.30676740906904	6.60789000498556e-08	0.00133050435163506	6.64136699096424	0.0506089597104931
cg00998782	chr1	152815459	0.469100679852304	0.939687783182766	6.28824445133358	7.06810975530863e-08	0.00133050435163506	6.58994176452891	0.0853400302082661
cg04552921	chr10	80262264	0.575453024842443	0.69658106589452	6.28429015803837	7.17042030293006e-08	0.00133050435163506	6.57896201468258	0.0872479301330472
cg11839095	chr12	130599729	0.411595243319711	-0.206527566042718	6.1526268867027	1.15650869393241e-07	0.00195052150569263	6.21312556178	0.0700903061564653
cg02625623	chr13	23493069	0.305871975589722	0.755472137360015	6.14865552046602	1.17328651616398e-07	0.00195052150569263	6.20208437757398	0.0275940445783823
cg25912428	chr10	125427770	0.457517437956649	0.105595321258869	6.14647931101349	1.18258285755317e-07	0.00195052150569263	6.19603395320962	0.0816531588206054
cg08906898	chr20	34319899	0.546815585379193	1.45597917505464	6.10698632116113	1.36461346711174e-07	0.0021703738568655	6.08621827152399	0.079790477385572
cg27479634	chr12	54070545	-0.504081177008733	-0.242948697762086	-6.03932299952722	1.74354508136321e-07	0.00267742991251227	5.89801782680779	-0.0908895251908828
cg11570233	chr1	209978397	-0.423912555769084	-0.163567670524278	-6.0295112029136	1.80656589127315e-07	0.00268173264975521	5.87072290288968	-0.111992113898192
cg01366595	chr5	42952307	-1.04371728112955	0.669894275399627	-6.01302970624448	1.9175637789679e-07	0.00270342938684835	5.82487219119457	-0.0902375756904076
cg15276256	chr12	130590197	0.611713509668746	0.518910855988223	6.0094443082369	1.94259416881257e-07	0.00270342938684835	5.8148975442513	0.0988688129357393
cg03780132	chr5	42951346	-0.798007234053486	0.217653577995555	-5.97869104463764	2.17107288134167e-07	0.00285947146106265	5.72933864482593	-0.061756606596482
cg27605748	chr5	42951711	-0.853139627617672	0.488703268147055	-5.97715747160875	2.18314084750736e-07	0.00285947146106265	5.72507198116888	-0.0629760186820699
cg04166304	chr14	45722617	0.380754696123071	-4.5405110602628	5.94517195456736	2.45060253162828e-07	0.00311808364575015	5.63608181731826	0.00952469219487042
cg22011316	chr2	144996219	-0.849426991806094	1.21089778412825	-5.84933555147482	3.46283937212652e-07	0.00428363811230132	5.36946174167686	-0.129448994993964
cg05684715	chr12	130641648	0.53944950646312	0.432959702512254	5.83630904258198	3.62923511671467e-07	0.00432994052088615	5.33322689108797	0.124378599577971
cg15936446	chr5	42952369	-0.999733623745738	0.936926705956319	-5.82291252667852	3.80863719352776e-07	0.00432994052088615	5.29596491280392	-0.0944410545370036
cg01440070	chr16	32895392	0.639811899181897	1.20003868896145	5.81061538305578	3.98105301340316e-07	0.00432994052088615	5.26176288919556	0.119688068570465
cg23653492	chr12	130590137	0.654823758253486	1.70431132913286	5.80456517952977	4.06870314093981e-07	0.00432994052088615	5.24493626488331	0.0799272976243528
cg06710937	chr13	23489940	-1.00983327524951	-2.68304247202802	-5.80374204514046	4.08077507938379e-07	0.00432994052088615	5.24264703348133	-0.093449954139655
cg07816873	chr12	1100472	-0.468913911954544	-0.402159449074281	-5.80354651325181	4.08364793551803e-07	0.00432994052088615	5.24210323833379	-0.0982996736409828
cg08261430	chr5	26237728	0.909389095884239	0.689065273070438	5.73872936523479	5.15551952327315e-07	0.00518357733509098	5.06187702607148	0.0941730682702508
cg12498326	chr12	130599682	0.508495512468574	1.22790742285518	5.7359022170909	5.20814803531293e-07	0.00518357733509098	5.05401797354074	0.099540481755702
cg25613478	chr10	79972037	0.369882487775391	-0.0835065847210418	5.73431522485131	5.23792370347212e-07	0.00518357733509098	5.04960644993189	0.0776770474722628
cg26787020	chr1	174968089	-0.388030688129778	-1.1407342605443	-5.71064172428079	5.70266958671504e-07	0.0054981611140837	4.98380590691761	-0.0528504308486531
cg18719158	chr10	80136983	0.384104256208381	0.289237893273168	5.70579572227828	5.80273038171458e-07	0.0054981611140837	4.9703381508329	0.0586553173261039
cg22866121	chr2	237394573	0.577187164847579	1.8332096734269	5.6975739936051	5.97649142160719e-07	0.00554482687765782	4.94749015897918	0.0720367943850153
cg09404617	chr7	134232463	-0.366817605541922	-0.501512739725504	-5.66033449632491	6.83038555068492e-07	0.00620771924014708	4.84402624582755	-0.0972115091157332
cg08325519	chr12	130571246	0.572613299853678	0.458496561666431	5.62959566260707	7.62550283387727e-07	0.0067917456050268	4.75865573175213	0.11104060191271
cg18260625	chr5	42951192	-0.783696258895321	1.22280057596525	-5.58680514958104	8.88713602998295e-07	0.00776022975562419	4.63986964135364	-0.0639499182489083
cg13512268	chr7	27183973	-0.412535220827574	-2.39935721881909	-5.55710282201224	9.88235861095027e-07	0.00846330892802518	4.55745843389386	-0.0450615165123723
cg18237330	chr10	80767136	0.578698565794643	1.02638544814362	5.51136545101808	1.16346227443615e-06	0.0097759588327722	4.43063247166138	0.061635479166774
cg00613113	chr10	80720100	0.298793848339155	-0.586663803655405	5.49103284446903	1.25092036639499e-06	0.0103161781053157	4.37428381653715	-0.00776198706697234
cg01451604	chr10	80691791	0.373499787014069	0.296053863631485	5.47300318985049	1.33389578178777e-06	0.010618678191606	4.32433506891127	0.0732779299321322
cg20681321	chr10	129683366	0.304444098971944	1.21453133095046	5.47270984170945	1.33528988264894e-06	0.010618678191606	4.32352252834004	0.0581760419925229
cg15859850	chr10	102046183	0.399849997380558	-2.27998879787287	5.4356418650763	1.52356089766829e-06	0.0117793233053088	4.22088644922193	0.0177792819648995
cg19752855	chr7	56183584	-0.69054670081655	-2.12455344001093	-5.43369551510312	1.53414146266015e-06	0.0117793233053088	4.21549941808086	-0.0750209116990844
cg09779044	chr11	46864195	0.333764510349138	1.86714835537739	5.4160576562068	1.63339652521568e-06	0.0123228639610791	4.1666921871157	0.0536082950471211
cg12927753	chr3	160823392	-0.284811612581022	-1.28433009751326	-5.41146361477888	1.66027480158522e-06	0.0123228639610791	4.15398267142676	-0.0430693090227565
cg05950572	chr11	14004854	0.344768331151701	1.74101655004783	5.39729968304813	1.74592636793573e-06	0.0126298768831799	4.11480598001745	0.0750058483586227
cg26413192	chr10	80076484	0.48784002237972	0.148669958087016	5.39530083110217	1.75836033592351e-06	0.0126298768831799	4.10927826352351	0.0951098128957714
cg21228005	chr5	150284796	1.44214019141369	-0.233236405089462	5.38069686016218	1.85190025879889e-06	0.0130246481324423	4.06889945813133	0.244518224781506
cg20252735	chr7	56019475	0.503826953666079	-3.93022353381676	5.37768187237237	1.87181552704911e-06	0.0130246481324423	4.06056496431224	0.0146611690262038
cg03902093	chr3	128444369	0.542449695444433	0.387653040471347	5.37263368721298	1.90563592335144e-06	0.0130559807904926	4.04661131879791	0.0819820808043092
cg02059082	chr2	27604131	-0.268886144409817	0.167098527677536	-5.36710462488171	1.94337119448658e-06	0.0131127793547258	4.03133040625815	-0.0374416306210095
cg17232883	chr11	59318136	-0.459688750964681	-3.01852098055656	-5.36091881598811	1.986464419646e-06	0.0131746789741326	4.01423682079229	-0.052419926543324
cg23044005	chr7	22588840	-0.338618272854005	-1.10387965075968	-5.35735583265394	2.01171301849864e-06	0.0131746789741326	4.00439219786647	-0.109368149330443
cg12696488	chr11	14128237	0.578904035998536	0.789892043660644	5.34585273307174	2.0954124647726e-06	0.0134036040923132	3.97261469936004	0.0627947655676759
cg08064228	chr16	49530608	0.493583140416758	1.0965310198865	5.34431420063064	2.1068649756292e-06	0.0134036040923132	3.96836516740624	0.0489867136039394
cg16743289	chr1	174968144	-0.314170207479958	-1.26943558802801	-5.33879804664086	2.14843673142778e-06	0.0134755701132882	3.95313052349224	-0.0355688266343148
cg17078326	chr4	4509338	0.297566600521429	0.31498569190881	5.32375720421285	2.26595221270469e-06	0.0140152606227221	3.91160125112793	0.0599393874859784
cg07628841	chr2	27851430	-0.600182025651635	-1.66039632149362	-5.30583977363413	2.41425226334648e-06	0.0147279640368268	3.86215069453468	-0.0564225300060005
cg02389513	chr10	80224890	0.332976311396659	1.12460206632342	5.27373661283699	2.70432032074144e-06	0.0162249804525375	3.77360881076786	0.0875333334509384
cg06844930	chr4	125633631	-0.422650089726962	-0.923593205183583	-5.26725747420546	2.76690639433062e-06	0.0162249804525375	3.755748724451	-0.0807102710716305
cg18417901	chr11	70961765	-0.434787949729125	-1.71087518059008	-5.26704853428508	2.76894829776695e-06	0.0162249804525375	3.7551728257125	-0.0584540754509852
cg08580836	chr5	150284448	1.71453302649445	-0.30766334880112	5.26134889883675	2.82522640131444e-06	0.01633975192888	3.73946432287695	0.263258206621718
cg12313606	chr4	138289662	-0.708899257761632	2.4961484456158	-5.25007442893663	2.93989663449505e-06	0.0166342161591831	3.70839894968018	-0.0325207879945573
cg26473818	chr11	13945715	0.416200105098353	1.82926873041989	5.24409982281777	3.00251295009972e-06	0.0166342161591831	3.691940863746	0.0756029792676789
cg04190002	chr22	51113604	-0.323785338385402	-0.889794602561745	-5.2408187899648	3.03745752017165e-06	0.0166342161591831	3.68290393784513	-0.0490553699241525
cg16651768	chr1	222340714	-0.305523007450273	-0.908172556574659	-5.23921907521623	3.05464049970123e-06	0.0166342161591831	3.67849817703112	-0.126845722776368
cg09003509	chr12	130502003	0.570228714248314	1.46572019265551	5.23845299117864	3.06290315530025e-06	0.0166342161591831	3.67638838653662	0.0585157057560839
cg21062347	chr11	62783543	0.247174855103721	0.192079991718095	5.23159261446687	3.13788625465283e-06	0.0168361207671181	3.65749713055607	0.0805539629159948
cg05584166	chr8	145582547	0.522328342287613	-4.89639318737425	5.22706502909945	3.18836146674978e-06	0.0169032880993946	3.64503178586169	0.00804157991405225
cg25204764	chr1	24995933	0.384458235687533	0.919575864455334	5.21132901411076	3.37010290384556e-06	0.0176566034855582	3.60172094538012	0.0388990322924619
cg00011513	chr1	152484386	0.369096721080044	-0.509329726589563	5.19015188036252	3.63090739045661e-06	0.018801809524412	3.54346822395674	0.0862067387550302
cg22487651	chr12	34480047	-0.384380184381494	-1.70754245103303	-5.17267440543895	3.86106343369397e-06	0.019581513626444	3.49542242041122	-0.0915867957405645
cg00471696	chr2	173955214	0.328026971717993	-0.361261263388111	5.17205924431585	3.86942117015674e-06	0.019581513626444	3.49373184068353	0.0497257694178244
cg10381153	chr1	65062855	0.443306959794189	1.86227220987753	5.16768508296132	3.92936625399296e-06	0.0196614449804151	3.48171181700704	0.0688194733815558
cg17074542	chr15	83378827	0.235823452852041	-3.89968272011632	5.15729353119855	4.07547206516224e-06	0.0201659338916752	3.45316334818109	0.00312855058471467
cg03055942	chr16	55600644	-0.432361179939984	0.479251690467156	-5.15181975545278	4.15457425812071e-06	0.0203314363620127	3.43812943335072	-0.0975747296727193
cg11634496	chr11	70961902	-0.47016720267067	-1.88056349066515	-5.11524948664223	4.72329249224202e-06	0.0228633540093764	3.33776166171459	-0.0448985173920496
cg08325929	chr15	27219568	-0.868819410360845	-2.31097705444373	-5.10690249842394	4.86348736413973e-06	0.0232888353909646	3.31487160893694	-0.0941122038651518
cg22744818	chr22	39917833	-0.303270688643837	-1.84331167691189	-5.10131085528333	4.95968899132373e-06	0.0234968431722892	3.29954149080978	-0.0578662007945422
cg11334644	chr12	130529514	0.480678320684879	0.442111529051325	5.0849022297658	5.25294569752749e-06	0.024624205899217	3.25457379063059	0.103344237221588
cg04858776	chr11	59318494	-0.40040704111468	-3.31853922276943	-5.06507959912802	5.63006760003439e-06	0.0260935351117097	3.20028731684848	-0.0287847456150801
cg24541425	chr12	130529058	0.427034281690233	0.33405651822829	5.06069122547625	5.71709364055923e-06	0.0260935351117097	3.18827488293763	0.0791692866519073
cg03199192	chr15	34491893	-0.463134093686008	2.70591920005688	-5.05810117456517	5.76907728918601e-06	0.0260935351117097	3.18118602100882	-0.0248342165825048
cg15367453	chr2	63287288	-0.864173483239103	-2.46218545672617	-5.05653366147426	5.80076387239886e-06	0.0260935351117097	3.17689615239267	-0.0469351984944303
cg22546318	chr12	54070378	-0.35381631857858	-1.40953333367394	-5.05178924272868	5.89771818442402e-06	0.0262643673678773	3.16391354662554	-0.0643250863053253
cg24584161	chr15	40452931	-0.291054193691585	-0.261829028700906	-5.03989184035923	6.14791954261604e-06	0.0268266410982575	3.13136829827719	-0.0536254003231016
cg25568337	chr6	157098338	-0.271646442090675	-2.07846895787618	-5.03931085974075	6.16040154062662e-06	0.0268266410982575	3.12977942696672	-0.0390850865308623
cg24519780	chr2	159327413	-0.433709327886266	0.484809966484464	-5.03626881519563	6.22616635584375e-06	0.0268266410982575	3.12146062142371	-0.0975916505131376
cg06766960	chr11	133703094	0.356332476006986	-0.51602330610815	5.03381576824532	6.27970080414432e-06	0.0268266410982575	3.11475323861874	0.0394486856030205
cg26116551	chr19	30863260	0.399122393555187	0.438517392025765	5.03174809120172	6.32517681301558e-06	0.0268266410982575	3.10910009292068	0.0518011949654279
cg17149350	chr10	80015831	0.594218822546072	0.124734137553392	5.02594396124317	6.45457082629913e-06	0.0271171743457228	3.09323381500923	0.071844103631657
cg12900170	chr5	85913627	-0.413864686484545	-3.11747991455036	-5.00871469645376	6.85421129197386e-06	0.0285270352230468	3.04615787845098	-0.0464100014046168
cg09476073	chr11	2315339	-0.253691968355711	-2.12002830609065	-5.00424635367156	6.96177207495504e-06	0.0287064159251093	3.03395442884021	-0.0706520559778606
cg27465618	chr10	78875746	0.409314709222815	0.219471683928134	4.99678947468855	7.14498242155293e-06	0.0291915795116751	3.01359413173483	0.0583512849805596
cg19160672	chr6	90635241	-0.255130262081843	1.11737561631324	-4.98643017534091	7.40739877161253e-06	0.029988584566918	2.98531976799921	-0.0295268713909896
cg16576569	chr1	181385167	0.271461570607525	1.72707377178993	4.97733516845118	7.64558948318087e-06	0.0306740361273371	2.96050651189366	0.0555251526346481
cg02606018	chr12	10658281	0.40722963827683	-1.61922636615397	4.97256099721806	7.77362032352185e-06	0.0309092331454849	2.94748540683737	0.0313750427648424
cg06759085	chr2	191555076	0.484604390881642	0.291282972947468	4.96181655002252	8.06952172700462e-06	0.0316700399515428	2.91819091328132	0.0500055167665097
cg22863798	chr9	130889913	0.203498003308337	-2.98175415869094	4.9604765528223	8.10719342348923e-06	0.0316700399515428	2.91453841681113	0.0160720850826941
cg07852945	chr9	84303915	-0.286446801238512	-3.08300047220807	-4.95289343214364	8.32366113952208e-06	0.0320060985162383	2.89387283976896	-0.0165547134755479
cg17757602	chr5	42952113	-0.93052080481651	1.38618288230224	-4.95243384818094	8.33696155866904e-06	0.0320060985162383	2.89262060341777	-0.0959066616828304
cg11361442	chr11	68841024	-0.232349082696008	2.53871157167977	-4.94454985414282	8.56840672679339e-06	0.032613479795296	2.87114298332416	-0.0151895466464769
cg20810195	chr1	86970291	0.455357766610436	0.323231285129514	4.92262128613159	9.24588556086943e-06	0.0348938937517588	2.81144562788086	0.0929612198084476
cg25294185	chr11	65487814	0.28733338745017	-1.65982263164061	4.91224250684633	9.58463173292759e-06	0.0350920791735878	2.78321203544484	0.0314261197894236
cg20385001	chr15	102077114	0.394669594676235	1.14120302762654	4.90954443133352	9.67467170877249e-06	0.0350920791735878	2.77587466239229	0.0693627964492897
cg10938486	chr16	20420716	0.264915085936332	0.543085728335765	4.90755309727933	9.74165903464511e-06	0.0350920791735878	2.77045986124354	0.06813286783381
cg03478497	chr18	31021003	-0.670110891129899	-1.002700868376	-4.90559828601722	9.80786103766858e-06	0.0350920791735878	2.76514486899944	-0.0729695652836312
cg02854902	chr11	111312361	0.403104916944796	0.980771117939228	4.90409248985726	9.85915787754856e-06	0.0350920791735878	2.76105105301947	0.0913082132340582
cg09898217	chr10	80577996	0.397968366058781	1.83709583726642	4.90303669860868	9.89528187759385e-06	0.0350920791735878	2.75818084258783	0.0553263077595393
cg06642617	chr2	73461528	1.19910113663694	-4.01641965022287	4.90300744425236	9.89628466791229e-06	0.0350920791735878	2.75810131551238	0.0602089540673346
cg03691818	chr12	53085038	-0.426673498765194	-2.81549617822356	-4.90116496623007	9.95964333885596e-06	0.0350920791735878	2.75309281857882	-0.0405718308359484
cg11008132	chr4	188538807	-0.591466715920266	0.987212236968357	-4.89977805263686	1.00075989658156e-05	0.0350920791735878	2.74932299488682	-0.100823637601609
cg18237551	chr5	150284600	1.53881236585493	0.580611185945108	4.89542434822049	1.0159616814012e-05	0.0353468149640687	2.73749064731638	0.223833024676521
cg24555591	chr2	145149645	-0.527056574855106	0.1997167775353	-4.87734911022151	1.08153808982934e-05	0.0370524359594682	2.68839299098401	-0.135235706829357
cg21948655	chr1	152849738	0.43911988785219	0.892357593938357	4.8773255616836	1.08162617799589e-05	0.0370524359594682	2.68832905443645	0.0723247344828657
cg16773028	chr1	111148339	0.339788073846738	0.835742052661761	4.87175406267222	1.1026668357134e-05	0.0371301104589098	2.67320397878386	0.0667315647025675
cg10030008	chr1	6972862	0.276878483487898	1.3194572659836	4.87092370474734	1.10583689786707e-05	0.0371301104589098	2.67095014278455	0.0729971456981194
cg04675542	chr5	150284416	1.39042254323586	0.615158958391746	4.87012186946559	1.10890656411411e-05	0.0371301104589098	2.66877381342681	0.204140669732981
cg01802493	chr12	130530121	0.372859738807853	-0.428104019460725	4.86452562760746	1.13056494040718e-05	0.0375728071251098	2.65358698531002	0.0575769331033344
cg12041401	chr1	181561511	-0.390741848433462	-0.959912040127338	-4.86009385544187	1.1480109298737e-05	0.0378699892897469	2.64156324308705	-0.0933272247229627
cg04665124	chr12	130604404	0.594737250477487	2.45599586924622	4.84991665641558	1.18908105482388e-05	0.0389363717077775	2.61396182390747	0.0414865459196464
cg02343823	chr5	150284419	1.30513651670168	0.862762818957491	4.84759988866379	1.19863009854987e-05	0.0389625649939642	2.60768053586083	0.186279113536756
cg04239863	chr16	87093670	0.408640605255814	1.3013704658929	4.84526797853465	1.20831758295789e-05	0.0389928461982767	2.60135893915287	0.057219365238293
cg13254934	chr11	13989610	0.52233552681369	-0.038084196585361	4.84071314859625	1.22746201866453e-05	0.0393256754125104	2.58901337378175	0.079433717717604
cg18436008	chr10	80535327	0.371371012548551	-0.343065065078378	4.83836730438502	1.23743772071785e-05	0.0393620984003571	2.58265623922685	0.0380482725691626
cg00723961	chr6	31865084	-0.455120381373202	-2.89799582896088	-4.82957994272528	1.27551846835413e-05	0.0402856677326675	2.55884968904173	-0.0243534488048706
cg01914314	chr5	157117640	-0.366677252003719	-0.288766092567312	-4.81992673577917	1.31867797604918e-05	0.0413555057571801	2.53270989613881	-0.0226418699700448
cg00324748	chr10	80505324	0.355495354584185	1.23826127340798	4.80715509925271	1.37798903950677e-05	0.0425349700875524	2.49814606346853	0.0906364325328591
cg26236972	chr2	237921310	0.514858117747245	-0.534399321446776	4.80528838933089	1.38687444496615e-05	0.0425349700875524	2.49309614808102	0.0884397771232187
cg01225095	chr12	32909323	-0.33568948731657	-3.3294307542858	-4.80376134785981	1.39418484092888e-05	0.0425349700875524	2.48896549329189	-0.0341916186786844
cg18342673	chr10	80339185	0.501668998020042	0.626521068667832	4.80369733695991	1.39449210425114e-05	0.0425349700875524	2.4887923508241	0.00235984192317984
cg02605996	chr3	148664754	-0.360010099247642	-1.98741616226189	-4.79611076470232	1.43138352652536e-05	0.0433632283844262	2.46827569825696	-0.0481190255971852
cg01869093	chr14	95513955	0.404444997587561	1.45495158814237	4.7655508381429	1.58993184085924e-05	0.0478409416636274	2.38571668749934	0.0821008962239022
cg13770399	chr6	64281639	-0.355890513252838	-2.44596221597187	-4.7609079461644	1.61548079698202e-05	0.0481360318489509	2.37318584856438	-0.0466787903017501
cg16483490	chr2	111879711	-0.184368759894835	-2.14519800406715	-4.75985030289827	1.62135687327912e-05	0.0481360318489509	2.3703317971676	-0.0228821247405414
cg01293379	chr18	8610135	-0.285659699719984	-3.53337231239196	-4.75453177296486	1.65122485039284e-05	0.0486981201225361	2.35598229855974	-0.0143532178457562
cg19593660	chr8	142483022	0.492078537772216	0.489963842947386	4.73954711170001	1.73830766887687e-05	0.0509290981900399	2.3155765153359	0.0860366193741502
cg13631318	chr11	13987766	0.360208097279817	-1.2903799534173	4.72225566051934	1.84440025001526e-05	0.0536842227280748	2.26899348775756	0.0643689122598386
cg05588508	chr3	120007636	0.386649819908309	1.30873787152154	4.70518498027711	1.95535442645912e-05	0.0565441520837315	2.22305110526965	0.0639576859766861
cg19066078	chr12	130571342	0.360165533252424	1.26728263340382	4.69548643838855	2.02127831213756e-05	0.0580734123885505	2.19696998850632	0.0962132432933006
cg16207263	chr14	99413386	0.398256860767245	-1.83549265843403	4.69091209272011	2.0531224645429e-05	0.058435998471581	2.18467398728843	0.0411042993341513
cg00722834	chr4	185871509	0.345629970537864	1.59821673365417	4.68991307891223	2.06014217740023e-05	0.058435998471581	2.18198905174581	0.0595655516320718
cg04085339	chr1	174967695	-0.315680774126188	-0.568464695652661	-4.68366505865902	2.10458114616407e-05	0.0587299198776211	2.16520062123829	-0.0797281733350036
cg08348957	chr2	144535905	-0.759786047080759	-0.016521940058733	-4.68321277267987	2.10783422389666e-05	0.0587299198776211	2.16398557445404	-0.120815843434638
cg21229859	chr15	48469952	-0.321190396666712	-1.60720384808285	-4.68290259132598	2.11006805733699e-05	0.0587299198776211	2.16315230483289	-0.0242231390673592
cg00421363	chr19	49646246	-0.779781805345901	-1.92158516385043	-4.67859730854428	2.14131391152894e-05	0.0589020742028134	2.15158823185238	-0.0929145196889268
cg05418106	chr11	23421790	0.449599175027016	0.960363651798683	4.67840687083523	2.14270644101933e-05	0.0589020742028134	2.15107678224827	0.0648788424868451
cg19757382	chr2	241076313	-0.385335300170919	-0.73386374897634	-4.67653688963168	2.15642742486991e-05	0.0589155816898615	2.14605497625543	-0.0304670531728398
cg13356540	chr1	7449057	0.419662332592768	0.6789175697836	4.67332207234837	2.18021754755666e-05	0.0592023451628631	2.13742297058709	0.116037287118128
cg07204163	chr1	53904319	-0.556146051875722	1.17241011801853	-4.65973982495195	2.28359680654673e-05	0.0616337242094705	2.10097247289314	0.0141799689692471
cg23120345	chr4	109515707	0.320121900929555	0.617616667267136	4.64181307582771	2.42741953949191e-05	0.0649858529190526	2.05290967802951	0.0310039732141563
cg23195012	chr4	184365874	0.387218047187331	-4.26598022227659	4.64065828584821	2.43698225308406e-05	0.0649858529190526	2.04981546165788	0.00922604626826284
cg24884084	chr1	153003198	0.398833581417892	-1.95774497745013	4.63277088884573	2.50329028980786e-05	0.0663567123839538	2.02868752074807	0.048155953047419
cg18583697	chr8	35576222	-0.394602064324569	-0.299144489290529	-4.62222099379606	2.59474840931243e-05	0.068374077151924	2.00044413733515	-0.0707855041922527
cg03218192	chr17	33914403	-0.286785208102916	-1.60922244065579	-4.62033169860133	2.61146861458458e-05	0.0684098782118567	1.99538827458402	-0.0314939139647762
cg02691934	chr10	128209602	0.228269247930832	1.48185208066481	4.61709681461987	2.64034236314748e-05	0.0687617722177094	1.98673296739859	0.0628753209779641
cg03923535	chr7	1197113	0.316620795090848	2.95654328939826	4.61157819277178	2.69032278519068e-05	0.0696560544332414	1.97197143172634	0.0383247749858358
cg25471557	chr1	209862480	0.392705700042686	0.630728597225266	4.60402144895598	2.76026611394505e-05	0.0709836845574404	1.95176679293294	0.0549877954663193
cg18428825	chr10	80394069	0.306278973519556	-0.675304560379621	4.60261499341134	2.77347885348081e-05	0.0709836845574404	1.94800742080885	0.0116570832144101
cg07813851	chr1	7466976	0.454436390910252	1.82069156103214	4.5960695144892	2.83578781270264e-05	0.072163669852496	1.93051630840303	0.0576426860198712
cg23299804	chr8	1766126	-0.259169453974336	-0.502422139876346	-4.58980770417879	2.89667690156119e-05	0.073294319389156	1.91379028968239	-0.0507797363694648
cg02466801	chr2	237067469	0.224794454688621	1.16302009629722	4.58258878187707	2.96846050218316e-05	0.0746862985252954	1.89451633542141	0.0871850235640232
cg24310711	chr17	70026605	0.787263457460964	-1.2799802542466	4.57684292571865	3.02683691881379e-05	0.0757272085332733	1.87918198902238	0.0820541179370763
cg09893588	chr20	61340109	0.658532559285814	-3.65951307837829	4.57383856600511	3.05780585160855e-05	0.0759728368312181	1.87116640892102	0.029681494471769
cg14299675	chr9	91149046	-0.221117225886314	-2.72694311528926	-4.57143707930377	3.08278297429696e-05	0.0759728368312181	1.86476044966466	-0.0159204076250949
cg27354094	chr10	80037849	0.471037417733623	-0.619171866746458	4.57067109118345	3.09079165978312e-05	0.0759728368312181	1.86271739674816	0.0134130256098841
cg01474925	chr6	166824871	-0.490285980008325	0.344026721736399	-4.56932696530494	3.10489418057169e-05	0.0759728368312181	1.85913258325454	-0.116982997271876
cg27179474	chr12	130501688	0.529822146246141	1.9643813437325	4.56431022996874	3.15808732334982e-05	0.0766902347405588	1.84575572019306	0.0713126573847941
cg07393984	chr16	9185541	0.411255614384611	-3.9994851927983	4.56332341328886	3.16865504361089e-05	0.0766902347405588	1.84312496106656	0.0101796169203092
cg13921921	chr1	155931763	0.197538263031807	0.175991332077947	4.55863000348836	3.21939135543104e-05	0.0774970146867817	1.83061519817554	0.0661241731835922
cg02876466	chr10	80735988	0.373463929642018	0.808117854452285	4.55196539136742	3.29280346415316e-05	0.0782732770250128	1.81285831015787	0.0594876511124576
cg23107301	chr10	78906841	0.504202102862476	0.701316720500848	4.55101815103375	3.3033694389233e-05	0.0782732770250128	1.81033518550297	0.0821053948848011
cg03484435	chr2	159460299	-0.44547759238426	0.328332163000108	-4.55092876263064	3.30436822963198e-05	0.0782732770250128	1.81009709382459	-0.0983652374965721
cg02205445	chr2	144648543	-0.361483063471967	-1.26322586899978	-4.54831746970201	3.33367639356998e-05	0.0783578299883462	1.80314239647025	-0.0762835803519346
cg26353166	chr10	79196147	0.290782947478476	1.60499715168561	4.54748008877839	3.34312852637382e-05	0.0783578299883462	1.80091245191571	0.0703242225616202
cg08943293	chr1	181449699	0.435932979039679	-0.421920281297045	4.54566122404156	3.36374971108959e-05	0.0784283781460333	1.79606926127083	0.091963169545369
cg21646955	chr6	35108921	-0.494587004803115	0.918580402572833	-4.5359406770418	3.47608044778882e-05	0.0806247002775162	1.77019618171012	0.000742694126489862
cg01226614	chr13	44947593	-0.525439461860801	-0.987969684024001	-4.53320056144085	3.50840206594267e-05	0.0806247002775162	1.76290600867354	-0.0823402052184228
cg06226279	chr2	121554672	0.287975732424417	1.95525967818151	4.53287497270499	3.51226208232487e-05	0.0806247002775162	1.76203986134564	0.0409962910645463
cg07981980	chr1	17287291	-0.403632286078382	-0.861664568657943	-4.52998226685437	3.54673925341683e-05	0.0809986122288908	1.75434540902208	-0.0801999301370999
cg11510931	chr10	79996622	0.483157615919733	-0.530226221422862	4.51924205041792	3.67766506568783e-05	0.0835601153759095	1.72579067090097	0.0128140373046435
cg05131202	chr15	79352412	0.343876596200293	2.39282151779871	4.51747827975875	3.6996124728047e-05	0.0836320874175935	1.72110345145965	0.0453095666147495
cg19864370	chr10	80354592	0.475995597616202	-1.8490989643586	4.50964932355704	3.79858596302661e-05	0.0854357618939699	1.70030510339228	0.03169686045404
cg15105182	chr4	122302331	-0.348858046368869	-3.28059074216745	-4.50808878665219	3.81862109584364e-05	0.0854547915192534	1.69616078171568	-0.0229031857512295
cg19416795	chr18	76270967	0.947295980656417	2.3372915018324	4.50547204147784	3.85244834143335e-05	0.0857807336169427	1.68921252511629	0.0778271858655131
cg12526997	chr2	242974096	-0.396227674804184	-1.71483353980663	-4.49648387266078	3.97088421130423e-05	0.087846755970095	1.66535615615653	-0.118989688541502
cg13914004	chr9	130659670	0.348477143941346	-2.51548534062213	4.49536090569709	3.98592897760606e-05	0.087846755970095	1.66237666903386	0.0371420564789292
cg26531371	chr1	152815068	0.431216570770622	-0.250849347949162	4.49380777314484	4.0068285756667e-05	0.087846755970095	1.65825625428167	0.0757048486648862
cg23123731	chr10	80161611	0.35817721209403	0.692356386736632	4.49252734780977	4.02413894786111e-05	0.087846755970095	1.65485967296928	0.0920261602959048
cg25977493	chr3	157823817	0.317175606939435	-3.62979433740549	4.4891747553066	4.0698100676109e-05	0.088410370108255	1.64596775642486	0.0101601182691552
cg02475777	chr4	1388615	-0.170740560944543	1.03055111609694	-4.48523124048587	4.12417907928845e-05	0.0890384810143092	1.63551134680556	0.00591452243227142
cg02620533	chr1	57719013	0.286636113818493	-0.910984810069898	4.48418576086658	4.13871155836041e-05	0.0890384810143092	1.63273971521286	-0.00186210603314196
cg11613415	chr14	21510384	-0.216308880357856	-0.993505496954999	-4.48205432356736	4.16849419637536e-05	0.0892480619695209	1.62708979954292	-0.134184410693635
cg15496866	chr6	40491590	0.322634138224661	-1.20444218799403	4.47816687716182	4.22335331039725e-05	0.0899899594771539	1.61678741194028	0.0141132086495779
cg13970894	chr10	134619422	-0.340255457855846	-0.0337112160616963	-4.47540756722245	4.26271932533039e-05	0.0903129365225635	1.60947656435086	-0.0864717731225363
cg14931230	chr19	44324901	1.70330364789147	-2.96289851262408	4.47248861343094	4.30475275031535e-05	0.0903129365225635	1.60174435766291	0.0991379296453188
cg05662664	chr2	241110281	0.451810092205382	1.21843992434136	4.47162236207328	4.31730457284412e-05	0.0903129365225635	1.59945000922928	0.0726153110953692
cg23972431	chr5	26237674	0.68446340186264	2.28639360214715	4.47146208306997	4.31963089910786e-05	0.0903129365225635	1.59902551130342	0.0516206099538344
cg22018051	chr1	154943349	0.275184963117818	-0.0663094903072338	4.46991198517461	4.34219260322749e-05	0.0903604193545748	1.5949203469976	0.0761661584881507
cg12351140	chr12	50451316	0.373140984124768	-3.58315400552318	4.46774004788511	4.37399877588498e-05	0.0905989418076109	1.58916914347391	0.0141592660468841
cg11910375	chr7	27194898	0.496184985871717	-0.372175541292862	4.46632078207946	4.39490543502035e-05	0.0906105385316226	1.58541148548482	0.110656863389334
cg26840561	chr8	335677	-0.408574317292778	0.315236639483898	-4.463737236948	4.4332132764116e-05	0.0909791383224725	1.57857229253523	-0.0463551332182687
cg18493566	chr10	103815998	0.461821625906563	-3.69095969370992	4.46123589753645	4.47061258805323e-05	0.0911357815139018	1.57195197119529	0.00407222730388856
cg19014419	chr5	150284504	1.11366277221867	-0.768389367751126	4.46049324896085	4.48177561219508e-05	0.0911357815139018	1.56998663360559	0.177679901598329
cg12614113	chr10	79133935	0.426383634757377	2.17040549062071	4.45898751487646	4.50449240278272e-05	0.0911813684647104	1.56600220951994	0.0428933497597149
cg06173509	chr7	3084077	0.519499854157238	1.04184414569957	4.45752872704693	4.52660806562035e-05	0.0912144297045599	1.56214244167597	0.0541313468472109
cg07605938	chr10	134570283	-0.197280350812271	-1.00891947569043	-4.44892292999027	4.65924692524271e-05	0.0931829902676009	1.53938120407864	-0.121674167260535
cg19688761	chr10	129785464	0.362242236605465	0.440161069771818	4.44746600691675	4.6820743110221e-05	0.0931829902676009	1.53552929026965	0.0520415336797716
cg05300045	chr16	20420663	0.467564544169695	1.5919060962543	4.44625330563612	4.70115835719073e-05	0.0931829902676009	1.53232339079807	0.0477663745665909
cg22013966	chr14	95106170	0.27163750028783	-0.181106634790471	4.44581987242187	4.70799760407656e-05	0.0931829902676009	1.53117763735081	0.020634005211333
cg12736438	chr13	111214457	-0.240335011426264	-3.25533732757792	-4.43930508132968	4.81197303596031e-05	0.0943852612917795	1.51396073950114	-0.0134805383803943
cg21346980	chr2	144911452	-0.507499473791469	0.457324482608475	-4.43818071355523	4.83014308059994e-05	0.0943852612917795	1.51099019189193	-0.0913933745850277
cg26445985	chr7	140263173	1.64437500213294	-0.894157914452691	4.43749050074872	4.84133021417756e-05	0.0943852612917795	1.50916679558617	0.16655008508336
cg11535506	chr1	152132450	0.231363415992581	1.7818073579653	4.43674025580051	4.85351903097191e-05	0.0943852612917795	1.50718491607106	0.0507648597200693
cg00519063	chr1	94373434	0.28682472590371	1.78125961426011	4.4311903579374	4.94461958071602e-05	0.0946308347004318	1.49252759961978	0.0736365773940686
cg18631948	chr14	45605353	0.434542997634905	-3.79494865283934	4.43035215714568	4.95852266938464e-05	0.0946308347004318	1.49031444808274	0.0120875047961852
cg14355482	chr21	22373039	1.06667958886008	-0.856859342689011	4.42962229963643	4.97065973534676e-05	0.0946308347004318	1.48838747789218	0.107539573497754
cg17264818	chr2	95612985	0.670062819455445	1.13167684026794	4.42837989586505	4.99138679277464e-05	0.0946308347004318	1.48510753158406	0.0440086004451445
cg22566518	chr19	4182796	0.218920465123307	-3.31287426543921	4.42761828739534	5.00413437799672e-05	0.0946308347004318	1.48309704009653	0.00987785098250855
cg04149370	chr19	56122534	0.316303344097045	0.951863164893469	4.42729784484583	5.00950733900748e-05	0.0946308347004318	1.48225117218228	0.0507393231202847
cg24610044	chr1	115727622	-0.451456269129676	1.39322745308545	-4.42697692968725	5.01489386305959e-05	0.0946308347004318	1.48140407766326	-0.0400545421652895
cg07620533	chr5	140793470	0.509120844415216	-1.46723141279923	4.42213742375452	5.09681256705884e-05	0.0956079357228058	1.46863215823555	0.0619991886754516
cg07431106	chr17	32561989	0.603891630329903	1.75739232138749	4.4201985715124	5.1299965296775e-05	0.0956079357228058	1.46351668287824	0.0626226131879428
cg12570032	chr11	70961596	-0.310341686409563	0.720527289399903	-4.42013538511967	5.13108151863459e-05	0.0956079357228058	1.46334998458665	0.00551312953969263
cg27596890	chr16	49621173	0.442254182410158	1.11001673512437	4.41684354871071	5.18791699935215e-05	0.09625614887285	1.45466659523516	0.08126795688341
cg04649468	chr13	52768166	-0.268544162543419	-3.51889262432582	-4.41562571305879	5.2090988227536e-05	0.09625614887285	1.45145468360141	-0.0143493580650536
cg11291313	chr5	150284530	1.04802951453906	-0.136448724408262	4.41091479562163	5.29183271042786e-05	0.0971924878217635	1.43903301185413	0.182375500174012
cg15902621	chr4	159579631	-0.341009778649634	2.71936694902256	-4.40888216787514	5.32792441769764e-05	0.0971924878217635	1.43367482329464	-0.0153941138085304
cg14685796	chr5	50265660	-0.906952790678243	-2.014380938605	-4.40844871669587	5.33565184298301e-05	0.0971924878217635	1.43253231751984	-0.046837977759623
cg06102403	chr20	30458708	0.491551052933945	-1.11910444796983	4.40780937172684	5.347069823644e-05	0.0971924878217635	1.43084718053251	0.0618727197194727
cg06222062	chr1	20396690	0.324475476829015	-0.261773401155246	4.40245151876853	5.4436959316762e-05	0.0982499646973551	1.41672868229144	0.0791124678263456
cg19021988	chr10	135059941	0.214629054806176	0.920259758002942	4.40213969344707	5.4493716539488e-05	0.0982499646973551	1.41590717344348	0.0422208947129624
cg27589572	chr19	10980000	-0.190215366851292	2.60857026429125	-4.3976516995124	5.53170215908817e-05	0.0993321957342296	1.40408571934469	0.00996364704211983
cg01788113	chr3	46759472	0.586516993168036	-2.00015987459821	4.39370547634734	5.6050948847677e-05	0.100245883940903	1.39369476549457	0.0157889401710571
cg17006136	chr4	186559412	-0.219865430030622	2.53829279127805	-4.38846615027547	5.70400507124603e-05	0.101001038490477	1.37990392283845	0.00236914250042797
cg03441844	chr1	161368947	-0.331321272377939	-1.47678501942819	-4.38800230450491	5.71284326237262e-05	0.101001038490477	1.37868327510706	-0.0205003932917672
cg07503829	chr11	236309	0.425251202453821	-3.67405194329348	4.38787044489489	5.71535817169706e-05	0.101001038490477	1.37833628410332	0.0163209376375442
cg08903939	chr16	49884482	0.542810219279422	0.804912101560901	4.38346459616517	5.80001239472178e-05	0.102091909871693	1.36674431289475	0.110310905229688
cg12004115	chr2	198570073	0.462905772781581	-4.32835022282782	4.37988570250656	5.86967573187488e-05	0.102911360761873	1.35733110476558	0.0129954732864618
cg09147586	chr22	50612372	-0.422614469584857	0.285578795267243	-4.37775192497976	5.91159706730969e-05	0.103239899356161	1.35172012923309	-0.0840197342411829
cg15394297	chr10	80066609	0.535177466340553	-0.657509135561656	4.37635677384598	5.9391645350712e-05	0.103316175061242	1.3480519645654	-0.00309493358655727
cg19334406	chr11	126319635	0.352853481355649	1.16107791111748	4.37213088252454	6.02343246613744e-05	0.104000104792941	1.33694366866737	0.0460816325789132
cg16816226	chr3	5228848	-0.365402786829276	-2.80456065838547	-4.37193978405178	6.02727053837964e-05	0.104000104792941	1.33644143151528	-0.0189525688692444
cg26314755	chr19	42550298	0.276411976159668	2.00877550017281	4.37088287836508	6.04854078008756e-05	0.104000104792941	1.33366385568818	0.0530464988373075
cg03449150	chr1	153085649	0.344438058742037	1.15395187976853	4.36889453925059	6.08875451042693e-05	0.10428888980319	1.32843909283047	0.067461954556809
cg18679069	chr5	166711939	-1.01928349792257	0.923388678392296	-4.36369394898337	6.19517085416427e-05	0.105705043358461	1.31477747843753	-0.120164353289331
cg27480444	chr2	144582331	-0.529412678891646	-0.43382071069804	-4.36196539475772	6.2309406829538e-05	0.105909581880935	1.3102379586981	-0.143885766826297
cg06457633	chr10	26726877	-0.404867476820582	-1.35935441140898	-4.36034681922101	6.2646170057309e-05	0.106077116189321	1.30598784485907	-0.082442212939507
cg06300469	chr12	125383138	0.591570305031388	-1.23202143269694	4.35648451927158	6.34569445787937e-05	0.106420908228096	1.29584835116548	0.0153231113336259
cg22227586	chr10	88854610	-0.461247713075577	-3.75947164341837	-4.35598425363888	6.35627051498176e-05	0.106420908228096	1.29453526465187	-0.0178893573073126
cg17280673	chr6	166921760	-0.168079206638695	-0.750334864310242	-4.35574862579763	6.36125784109347e-05	0.106420908228096	1.29391681240763	-0.0777372465545952
cg11872231	chr2	144992352	-0.613997651522842	1.73823536113003	-4.35484080466906	6.38050854238796e-05	0.106420908228096	1.29153416665674	-0.0710064622796267
cg07337005	chr8	297329	-0.266587852000589	-0.874078918554419	-4.35219932153317	6.43684552365108e-05	0.10660481156483	1.28460240342729	-0.0914501467451994
ch.10.80061816F	chr10	80391810	0.300583213212708	-2.40738633961555	4.35207956067994	6.43941120446121e-05	0.10660481156483	1.28428816343867	0.00443773715457932
cg03951662	chr17	28709931	0.384450190762263	-0.710736971884063	4.34624353625946	6.5656525649264e-05	0.108077110688438	1.26897880264327	0.0407884551239105
cg24636327	chr6	129614085	-0.503030041379298	-0.14608344119696	-4.3457296868229	6.57688258768569e-05	0.108077110688438	1.26763119967986	-0.14141208496273
cg16681157	chr16	49594482	0.554301520767841	1.65879212120187	4.34113231398284	6.67819259812622e-05	0.109338462791035	1.2555768482884	0.0452428043407177
cg04499701	chr11	111312453	0.346049364823061	0.860204128457989	4.33617155960207	6.78921467458713e-05	0.110393455845221	1.24257487124367	0.0905965628156064
cg03879386	chr16	49600702	0.42182866332772	2.31211730883549	4.33603891531545	6.79220779635607e-05	0.110393455845221	1.24222728861425	0.0398962450185125
cg27466235	chr4	77625095	0.265327752949026	1.68015290184608	4.319400602878	7.17801685217617e-05	0.116239760828962	1.19865869730257	0.0838670774810913
cg04221650	chr1	152681887	0.49689296566802	0.712327582275471	4.31701597443811	7.2350305919107e-05	0.116738529294427	1.19241938484483	0.101116957451885
cg14289228	chr7	56183578	-0.459964001216508	-1.15461605906434	-4.31293562758241	7.33361089851918e-05	0.117598596354711	1.18174620099314	-0.0598932049982425
cg25921112	chr10	125415455	0.318863633237949	0.0222671775782049	4.31262584057431	7.34114844612425e-05	0.117598596354711	1.18093602556315	0.0804169330675583
cg09113420	chr2	207027298	-0.132596697668986	0.500768354128593	-4.31112746674884	7.37771251041192e-05	0.117695758367759	1.17701768108751	-0.010481904178735
cg22935609	chr6	55989097	-0.390381298502322	2.45396899244522	-4.30924358827513	7.42393540174078e-05	0.117695758367759	1.17209192710173	-0.0170196786081113
cg13778848	chr10	80746999	0.477812805727195	0.393530509077706	4.30913938634227	7.4265003113056e-05	0.117695758367759	1.1718194946903	0.0647266244439924
cg06815243	chr10	132870532	0.505876994657221	3.05556862315938	4.30435131611847	7.54529239031523e-05	0.118871998181205	1.15930386511956	0.0312318568919114
cg01211137	chr11	13993807	0.403686347635267	1.10867688694891	4.30399900342352	7.55410593138161e-05	0.118871998181205	1.15838315075478	0.066683608143567
cg06804411	chr1	153174654	0.307909811890339	1.3780951490715	4.30133608805835	7.62104683544356e-05	0.119503112967427	1.15142493622051	0.0567914694089762
cg17319109	chr6	31926586	0.326035352112007	-3.97634835337761	4.29941668419718	7.6696547660765e-05	0.119843334267776	1.14641050909853	0.00429503321928691
cg15619377	chr10	80270722	0.334323265490027	-0.317973760842829	4.29559758442906	7.76727031730133e-05	0.12094427474385	1.13643560679958	0.0482411764936641
cg15033113	chr18	45279117	0.340132899183735	2.38953134209308	4.29249829206189	7.84737516646577e-05	0.121765833806877	1.12834314808008	0.0632994027774578
cg00097968	chr1	152126975	0.217989023865077	0.525457642421183	4.28994005113281	7.91410084770535e-05	0.121940291794526	1.12166504614254	0.0646009219161053
cg20747462	chr7	45216802	0.22042271475408	-0.159177168901528	4.28933359585175	7.92999954439255e-05	0.121940291794526	1.12008215593789	0.0222438319655012
cg11161828	chr11	128556865	-0.676599926806919	-1.90424827461353	-4.28892364951792	7.94076420020446e-05	0.121940291794526	1.11901221486824	-0.0601863784254868
cg09334731	chr1	7020807	0.259545718866539	-1.91771566504655	4.28602505759883	8.01728403219021e-05	0.122474163646498	1.11144811072656	-0.00483444328339441
cg17966709	chr11	57435952	-0.199533759489094	-1.22539447885152	-4.28552589331292	8.03053364458739e-05	0.122474163646498	1.11014569466156	-0.0492098570245387
cg18530950	chr2	128284093	-0.375105659668952	-2.39968068250101	-4.2810574999252	8.1500933841124e-05	0.123726781726406	1.09848931721327	-0.0421190776225659
cg17277845	chr12	58019807	-0.349712693866529	-1.555520177369	-4.28038512979817	8.16823302836845e-05	0.123726781726406	1.096735747097	-0.0854993737863436
cg06849501	chr11	70458964	0.388263431606951	0.506694536289809	4.27827779343348	8.2253408859707e-05	0.123804582947305	1.09124039180508	0.0515417909692137
cg12768605	chr19	44324951	1.13722023929341	-2.21524091724565	4.27814433897802	8.2289704854147e-05	0.123804582947305	1.09089241332722	0.0988145572714931
cg15634398	chr19	44324903	1.37068834449428	-2.47787544733287	4.27125756828629	8.41840090935969e-05	0.126228110955086	1.0729408981689	0.1002368542176
cg08101955	chr11	112192015	0.341800710424519	2.50785252044367	4.26651349832617	8.55135279671505e-05	0.127489644640983	1.06058102182033	0.0283936568636117
cg11798182	chr14	98444513	0.504517873030448	1.26574445968936	4.26621481936628	8.55979119972646e-05	0.127489644640983	1.05980303739172	0.108407639051895
cg03972751	chr2	164870975	-0.332275773718959	-0.298545630687391	-4.26235769685679	8.66949426808491e-05	0.128408866903162	1.04975804138391	-0.0552924983689466
cg15009294	chr1	214813712	0.511437636368231	2.66126080304159	4.26201951238155	8.67917772125716e-05	0.128408866903162	1.04887748088663	0.0346098898310981
cg27408184	chr17	8015494	0.288729782856616	1.16944158527215	4.26060222406975	8.71987434707261e-05	0.128583786849543	1.04518745107531	0.0548591397804721
cg10692363	chr10	80327890	0.415975070194911	0.40005327626189	4.25826493206298	8.78739392123675e-05	0.129151779615125	1.03910312983155	0.0259732602035943
cg04819351	chr15	36872220	-0.304564033592525	0.289058611111433	-4.25164447443658	8.98141569202169e-05	0.131178264137536	1.02187596964688	-0.0160763313072502
cg18118897	chr10	80021452	0.330324836494282	0.0776655737184099	4.25155091607251	8.9841871690829e-05	0.131178264137536	1.02163259354082	0.0239866890569107
cg27089547	chr16	30546565	-0.364604327424862	-1.8246992964358	-4.24782414667937	9.09526374382823e-05	0.131771087995903	1.01193969975908	-0.0248717995501594
cg08665251	chr1	244768451	-0.262157248762043	-1.14779715860562	-4.24726629155812	9.11200508322901e-05	0.131771087995903	1.01048906250235	-0.0463710992716872
cg18474180	chr11	67979160	0.242400985282868	-2.40337311844018	4.24660997114187	9.1317397322722e-05	0.131771087995903	1.00878247085968	0.0243347551449643
cg17947172	chr1	204966197	0.251615985708992	0.603786438331877	4.24623123829218	9.14314660123237e-05	0.131771087995903	1.00779771978972	0.0347939719286326
cg03799957	chr8	42249026	-0.242792641406941	-2.26050905380781	-4.24073371943116	9.31029130005349e-05	0.133483178124804	0.993507291384468	-0.0293365464475475
cg24121424	chr7	156801929	0.396995748065987	-0.172379632162668	4.2403557782339	9.32189054811234e-05	0.133483178124804	0.992525119272065	0.0818343395790161
cg10776186	chr13	25875020	-0.513649468380131	0.137422378933837	-4.23867525505309	9.37363710787849e-05	0.133709793646832	0.988158277611498	-0.0601422911550333
cg00827893	chr13	33162946	0.21955604215091	1.36205373438515	4.2371574444391	9.42061325374699e-05	0.133709793646832	0.984214815724517	0.0912905484642975
cg11891377	chr11	554714	-0.174598427223025	-1.41574277354287	-4.23692618297467	9.42779083537981e-05	0.133709793646832	0.983614017118259	-0.0525737699903654
cg19237113	chr1	6803800	0.358243859987326	-0.218991107755906	4.23593644221813	9.4585691562419e-05	0.133720446378361	0.981042892920123	0.0796650351241362
cg03445287	chr8	21823731	0.243413689232043	1.00988874821145	4.23401693665239	9.51853923623261e-05	0.134142423943377	0.976057106856456	0.0783492316302608
cg11147723	chr15	27786766	-0.399727633976121	-0.174529416873573	-4.23062228248001	9.62550222353222e-05	0.134975815919494	0.967241851748939	-0.0532904673989035
cg14942952	chr22	44576268	-0.454983541390201	-0.865605439739396	-4.22935401942641	9.66576313504207e-05	0.134975815919494	0.963949119164818	-0.0926948868904393
cg17087669	chr6	36099123	-0.422074412698099	-0.156447884953074	-4.22926476253296	9.66860274230148e-05	0.134975815919494	0.963717399974215	-0.0618151519482384
cg13247990	chr16	46782176	-0.18280132271411	-1.06317430749698	-4.22816547709556	9.70364179457777e-05	0.13504164075066	0.960863707588469	-0.0728496741175678
cg14533957	chr6	31698058	0.461190566677186	-4.59830749082372	4.22700054817056	9.74090782371283e-05	0.135137950842425	0.957839920483901	0.0053513687222685
cg18226700	chr8	8420735	0.281847045940806	1.82012903941074	4.22563986711074	9.78461201847675e-05	0.135322703565226	0.954308430423254	0.074744261984104
cg26194477	chr14	29234890	0.545467188933408	0.681940942331234	4.22450493849828	9.82121084502814e-05	0.135408348198985	0.95136319099019	0.123710652389963
cg02300114	chr12	130604047	0.381076454471663	0.479330114630734	4.22339858541341	9.85701616642235e-05	0.135482557605217	0.948492402243886	0.0555784612342133
cg21173803	chr22	27299879	0.474725357087178	-1.0227238298701	4.21765072448817	0.000100450866423767	0.137642722447269	0.933582420296465	0.0450336592323657
cg17960556	chr7	156837017	0.284827473733889	0.575526485339622	4.21565787393478	0.000101111029977136	0.137735476356475	0.928414796037712	0.0662439877023574
cg02639366	chr1	36275039	0.243165393634976	0.929598382149555	4.21438904654006	0.00010153354286149	0.137735476356475	0.925125117870377	0.0700028584296045
cg08202743	chr11	34182570	-0.315481992190088	1.96982203672424	-4.21369584571801	0.000101765098929225	0.137735476356475	0.923328024700833	0.00916625973271068
cg21206233	chr3	53844068	-0.352870805029632	1.2317091829335	-4.21284568524352	0.000102049785938198	0.137735476356475	0.921124177580663	-0.0452311567831375
cg18719787	chr10	79929586	0.33634245420554	-0.277115636964001	4.21210822060708	0.000102297361677217	0.137735476356475	0.91921260903406	0.0317043792784323
cg24711336	chr10	80063791	0.421768512551668	-1.55875420456808	4.21187943894585	0.000102374284911657	0.137735476356475	0.918619614794372	0.0262504615303053
cg12584394	chr19	2016427	-0.290158349091274	-0.303311138895736	-4.20934398926522	0.000103230548818366	0.138188395329078	0.912048656980208	-0.120558351287033
cg27151770	chr16	49620536	0.411134991330295	0.874778477302598	4.20904631162912	0.000103331534621625	0.138188395329078	0.911277286749169	0.048154556264651
cg26712821	chr3	15244698	-0.254671578775139	-2.32411012215447	-4.20551348020814	0.000104537381699523	0.138587810853296	0.902124309956884	-0.0543536696124012
cg11001769	chr14	61748440	-0.213932413154468	-1.45837306135338	-4.20502692012117	0.00010470452417268	0.138587810853296	0.900863949405721	-0.0744893993171843
cg02755935	chr19	44119993	0.226034475667504	1.31019469356358	4.20431475386768	0.000104949634553456	0.138587810853296	0.899019292990915	0.0290422627506763
cg07598331	chr1	53926227	-0.375972268047887	-1.16277265069183	-4.20423998835917	0.00010497539932568	0.138587810853296	0.898825642109182	-0.0751344654661174
cg08890097	chr1	7811352	0.359431625796106	1.87689644277659	4.20362891597991	0.000105186209961611	0.138587810853296	0.897242948053978	0.0373798871072636
cg26085328	chr7	157606985	-0.41757177153245	-1.14355314341786	-4.19993610113353	0.0001064689503152	0.139864082928667	0.887680376254605	-0.0926922314214716
cg00795626	chr6	31632915	0.494279362214743	-4.23909144797469	4.19845959168864	0.000106986071676417	0.140130042016854	0.883857866756673	0.00974329876567728
cg12379940	chr13	44947923	-1.79221489680631	-2.6351158667034	-4.19536545688465	0.000108077659474137	0.140835338537704	0.87584922846561	-0.150395332970014
cg26188543	chr3	148664839	-0.542838166082703	0.0346067367187902	-4.19428201497919	0.0001084624397635	0.140835338537704	0.873045473609268	-0.0828730133258503
cg10038618	chr1	3567719	0.425562414910872	0.599695799123763	4.19425150243418	0.000108473295410453	0.140835338537704	0.872966516699698	0.0777184703710033
cg01414882	chr7	27192480	0.388309838069705	0.515507324452539	4.1909077280915	0.000109669345097521	0.14092512193626	0.864315247531835	0.109358236232293
cg01048346	chr12	31824671	-0.318621623678296	2.26533325448387	-4.19003907211042	0.000109982147509994	0.14092512193626	0.862068239472365	-0.0194346145927137
cg09777344	chr11	119205125	0.181456798541015	-3.89623757657002	4.18982310527352	0.000110060051348403	0.14092512193626	0.861509612756575	0.00298607020875607
cg15993281	chr12	130624096	0.278530823892662	1.41981062308661	4.1897708383822	0.000110078913178696	0.14092512193626	0.861374419254902	0.0597946040026982
cg17685004	chr2	217419293	0.37651653690063	1.96642171240823	4.18919503707099	0.000110286913463441	0.14092512193626	0.859885096089426	0.0321779597439338
cg08276993	chr10	83262458	0.245571145832062	1.26824278358092	4.18876875002063	0.000110441149517448	0.14092512193626	0.858782547026147	0.0515413475470987
cg23033845	chr17	7758662	0.181923361444814	1.51989707429628	4.18702631964387	0.000111073762787185	0.141327399587942	0.854276385063959	0.0691284029023113
cg11942974	chr2	145092423	-0.382227331136418	-0.0489497924127733	-4.18451899499694	0.000111990257694019	0.142087559684146	0.847793403645619	-0.059293099397677
cg15363314	chr11	1283970	0.501846337931118	-1.90790467406027	4.18260474536645	0.000112694904639016	0.142393741123518	0.842844922187343	-0.00550766868273853
cg04065347	chr1	54484161	0.192323949994659	1.70841650199679	4.18199573985237	0.000112919984221579	0.142393741123518	0.841270784578645	0.0528282729493945
cg01278975	chr6	37662649	-0.908880934835828	0.860995495644948	-4.18078770241689	0.00011336774915103	0.142393741123518	0.8381485577726	-0.0847102639695009
cg06979680	chr10	87676527	0.306120579527432	1.77787179629393	4.17986906708389	0.000113709398780293	0.142393741123518	0.835774543214205	0.0756577817185359
cg11143857	chr1	202559755	-0.327140671279271	2.23930713761228	-4.17954456341521	0.000113830323601933	0.142393741123518	0.83493598308343	-0.0301340461708607
cg00632657	chr10	27703336	-0.343988862372253	0.0608253061469819	-4.1776697292468	0.000114531419460724	0.142869444145276	0.830091671472396	-0.0834467889243481
cg26454433	chr2	237084695	-0.244788290140875	-0.458975359629269	-4.17647263095378	0.000114981265670142	0.143019279585924	0.826998987318006	-0.125687430565271
cg21404063	chr17	72957135	0.419292063111688	0.949083075313968	4.17564350220422	0.0001152938406968	0.143019279585924	0.824857153189183	0.0899701304234931
cg01227028	chr10	43277745	-0.207603625877926	-1.75157010074473	-4.17245489085762	0.000116503623671148	0.144118542314156	0.816621799500618	-0.0325076261853783
cg21074058	chr8	94377680	-0.435117260053943	-0.476861808463347	-4.17153270326157	0.000116855799019731	0.144153766851124	0.814240496217401	-0.124387962573769
cg20227530	chr10	79085138	-0.909722368666324	0.298908277958178	-4.1696352543187	0.000117583670513856	0.14436311019405	0.809341501430187	-0.117115407106181
cg09939673	chr11	45714930	0.274563378782759	1.51161748253903	4.16900561185788	0.000117826175399323	0.14436311019405	0.807716033682634	0.0255320087232788
cg04109655	chr7	2114887	-0.191832404898554	0.460793029786511	-4.16856021738923	0.000117998010717049	0.14436311019405	0.806566274718231	-0.0222062837567414
cg26824850	chr8	145107857	-0.174283472203775	-0.476878352583319	-4.1669300714575	0.000118629004863412	0.144737461273502	0.802358569937311	-0.0691599692677723
cg20267823	chr1	53904141	-0.447658578186112	1.36429491025736	-4.16465918492744	0.000119513475611306	0.144929654533851	0.796498093749731	-0.000168469293275075
cg04132452	chr3	160475035	0.196760171151268	1.0047671124039	4.16428017694825	0.000119661714304255	0.144929654533851	0.795520112494126	0.0908565453377927
cg09911747	chr14	99645128	0.732782254812699	0.517684048418575	4.16398299047455	0.000119778075500684	0.144929654533851	0.794753286023735	0.0749280429250587
cg22831953	chr2	134764559	-0.322726241186923	-0.363786052911992	-4.16205458197666	0.000120535801525926	0.144929654533851	0.789777970977652	-0.108274901907112
cg08009265	chr1	153044457	0.3845572418433	1.44751095091278	4.16176909192481	0.000120648373074639	0.144929654533851	0.789041482030139	0.0712917780789544
cg19856499	chr12	52215042	-0.970719312221046	-0.983674787553322	-4.16122468253992	0.0001208633218424	0.144929654533851	0.787637105733237	-0.0955269622208895
cg23853165	chr10	42864912	1.18262410113432	0.766745729689658	4.16028014660222	0.00012123713406966	0.144929654533851	0.785200724748274	0.109207448366391
cg07830126	chr1	3477690	0.260164939492378	2.1007288492941	4.15973443218268	0.000121453618518743	0.144929654533851	0.783793184161025	0.019556092637126
cg00764217	chr7	116660240	0.389519576138363	-1.51331049181591	4.15907550981329	0.00012171551227213	0.144929654533851	0.782093749388727	0.0418676556212609
cg16562724	chr16	68270631	-0.231466781917193	-0.957333827742382	-4.15681575825309	0.000122617835502116	0.145301679785505	0.776266418035027	-0.0533230490804001
cg06595653	chr12	130637449	0.242317964211516	1.13946909212965	4.15665941236944	0.000122680504162858	0.145301679785505	0.775863288385941	0.0504919975730963
cg18762736	chr1	145549283	0.390856033009695	-4.11339843272878	4.15527669244817	0.000123236098725564	0.145572559898021	0.77229828323133	0.00917232218475766
cg15754112	chr10	78864253	0.250707467231462	-0.365560318454465	4.1541125652955	0.000123705751717669	0.145740756926406	0.769297236248822	-0.0086616085235473
cg00235260	chr15	100882250	0.607553168321739	-2.92087570661663	4.15095130957452	0.000124989897647951	0.146865108468232	0.761149426246072	0.0430624535331365
cg06153623	chr12	130529849	0.24593468000737	-1.20985108192661	4.14926845166203	0.000125678761778809	0.147285917530839	0.756813054452993	0.0302986926316187
cg04995846	chr1	154943300	0.295360191767161	-1.9322494332038	4.14677748157328	0.000126705183733069	0.147965327858546	0.750395651008753	0.025127106098125
cg06521472	chr16	88990232	-0.178043267235327	-0.685662112927509	-4.14625134520378	0.000126923019601071	0.147965327858546	0.749040382666041	-0.0846952562792986
cg16507522	chr14	95077557	0.371819587522815	0.206067081157482	4.13883674470224	0.000130031777690812	0.150725853544078	0.729948612445103	0.0385774323705768
cg00339740	chr2	144664540	-0.703573341857326	1.01886260857363	-4.13823650581017	0.000130286648819783	0.150725853544078	0.728403670837166	-0.117063367459973
cg09329936	chr10	80523167	0.254193705517059	-0.763699785383977	4.13819017429251	0.00013030634205674	0.150725853544078	0.728284422953386	-0.0373159330222901
cg03608000	chr19	11998623	-0.23783110175929	-4.20755036270792	-4.13588716498177	0.000131288883373988	0.151122867848232	0.722357630395523	-0.00939587645253157
cg26888920	chr5	27523909	0.6163165726995	1.37868919827554	4.13579519394723	0.000131328270112042	0.151122867848232	0.722120970877813	0.080548709155071
cg03852680	chr12	6586824	-0.250759505112936	0.0940696111605023	-4.13349555106163	0.000132316828778803	0.151868004321889	0.71620423499547	-0.0807297168312403
cg25966705	chr8	63160282	0.588269892746761	-0.024543391670014	4.13268590061849	0.000132666591422375	0.15187178610741	0.714121409791419	0.0891558013166546
cg05011836	chr22	43817258	-0.266474873739677	-1.05892339379732	-4.13191098994501	0.000133002186198333	0.15187178610741	0.71212810837137	-0.0549512079315438
cg26725047	chr6	166836730	-0.253238923067687	-0.446178313384195	-4.12840163629065	0.000134532332845088	0.152322736611137	0.703102913220669	-0.101499911103362
cg14774685	chr15	93123385	0.3919102507371	0.646624031162632	4.12826334386275	0.00013459297924106	0.152322736611137	0.702747323208593	0.0589764850028021
cg09638704	chr1	247654260	-0.294662584051171	0.365177207784141	-4.12732601472354	0.000135004732258153	0.152322736611137	0.700337305959437	-0.0304541499248934
cg12423732	chr7	100075506	0.275176057847795	-2.59017643684329	4.12722985766746	0.000135047041442583	0.152322736611137	0.700090084042394	0.0272610397323607
cg11217666	chr3	134649578	0.280431854574441	-0.438631251426979	4.1270928961387	0.000135107326822968	0.152322736611137	0.699737956989333	0.0275652227581564
cg09971754	chr16	89557657	0.855959504923736	-3.00706248417044	4.1256846773329	0.000135728687536959	0.152636848862428	0.696117714266428	0.0853843754439347
ch.6.149019574R	chr6	148977881	-0.213408472240515	-2.63653088078234	-4.12390926678009	0.000136516016292666	0.152916920818339	0.69155421711601	-0.0311353235768169
cg18516158	chr5	76939772	0.493166155081694	-1.5785958143181	4.12282267957895	0.000137000059436493	0.152916920818339	0.688761661276612	0.0668454256965596
cg05454446	chr10	43277757	-0.376052751911319	-1.19925906708436	-4.12259990138742	0.000137099505982222	0.152916920818339	0.688189153089903	-0.046202740880452
cg20302133	chr1	111217194	-0.496131495684363	-3.10824210762646	-4.12203665475664	0.000137351247335882	0.152916920818339	0.686741746116203	-0.0258302389455172
cg02613624	chr11	2154386	-0.249492960379425	-0.665871032827795	-4.11994383604227	0.000138290557537197	0.153578733861839	0.681364421120541	-0.0496360480772168
cg14636557	chr12	107805601	0.329460410073754	1.64778672101608	4.11643199092598	0.000139880770372227	0.154588439325334	0.672343544441627	0.0690362400574795
cg12058385	chr2	144448686	-0.43077227375486	-0.789121131960143	-4.11640290681857	0.00013989401377427	0.154588439325334	0.672268849293888	-0.0987936442018818
cg06193988	chr2	10442521	-0.194287275074124	-3.05844880007321	-4.11402821399848	0.000140979436427787	0.155402260900551	0.666170786176078	-0.00417841905987094
cg01762785	chr22	42226837	-0.238370167167533	-0.705527281397299	-4.11082270000426	0.000142457562769943	0.15663110105701	0.657941524860353	-0.0800760907544141
cg16922644	chr10	45146765	0.592766531430707	1.11712860577755	4.10988330399193	0.000142893575115681	0.15663110105701	0.655530389280513	0.0289859415701621
cg03147592	chr12	133022955	0.524635574310202	-1.60986125246146	4.10933345242963	0.000143149383560101	0.15663110105701	0.654119197901909	0.0293527664402198
cg21846488	chr1	152680843	0.316301829517827	0.0776627357945742	4.10589380531837	0.000144759716875762	0.158004876166667	0.645293130256688	0.079399494577782
cg22515303	chr2	145037160	-0.595066976970071	1.81889034858748	-4.10361205057331	0.000145837631510673	0.15879222072929	0.639439878268423	-0.0560628770175796
cg20481720	chr1	3450227	0.209460891545862	-0.292438185003801	4.10136241389817	0.000146907984990634	0.159274023712152	0.633670336080955	0.0310576065619182
cg02761523	chr19	13106643	0.339810062640976	-4.66471820465487	4.1011793179601	0.000146995434285272	0.159274023712152	0.633200815852131	0.00833115749466964
cg06547771	chr11	43380393	0.368573326430842	-3.99579634091072	4.09914425988775	0.000147970809655424	0.159941719987038	0.62798282052012	0.0153922085666238
cg06323483	chr3	134936427	-0.589216402111973	0.828655419513894	-4.09602882815441	0.000149476151156889	0.161177636491159	0.619996773989188	-0.106113714626037
cg02506248	chr12	130502267	0.551707525165177	0.479710476408601	4.09493647713072	0.000150007467463861	0.16135984418635	0.617197256947199	0.0741181442605879
cg10284006	chr12	53162093	0.259549429694627	-0.862789815215728	4.09369442486133	0.000150613820929999	0.161621695153198	0.614014457551667	-0.00458914672700012
cg02431597	chr1	181452137	-0.458082068899412	-1.47547887977612	-4.09044165272523	0.00015221305367859	0.162945171653222	0.60568102877555	-0.0547153051015624
cg25122433	chr2	231602179	0.292741953428938	1.79949123813252	4.08943830650932	0.000152709661823644	0.163084763572147	0.603111066594963	0.0397887671082212
cg20724168	chr12	130591337	0.389011257508258	1.8093309783995	4.08312641322956	0.000155869925659761	0.165363997875283	0.586949879105352	0.07167323751609
cg20202112	chr2	74601685	0.422930821936372	2.13523759695831	4.08307500851495	0.000155895921393881	0.165363997875283	0.586818303579415	0.0847550557676251
cg24530218	chr2	217956680	0.433110203526066	1.33646041375938	4.08295252125022	0.000155957881009	0.165363997875283	0.586504787927976	0.0383130676698716
cg09430882	chr8	102502541	-0.306960969510153	0.00468747174481879	-4.08113163772445	0.000156881783834384	0.165948507545725	0.581844559953585	-0.0702623999140441
cg15286094	chr7	116660213	0.382089197283231	-0.432889390914454	4.07990979732387	0.000157504705952374	0.166212626081698	0.578717964917261	0.0523451088821383
cg22735331	chr11	2369390	-0.230065106137285	-0.683990473289211	-4.07901014012877	0.000157964902185678	0.166304179326833	0.576416062761139	-0.090235195417937
cg08237545	chr12	28369461	-0.659886581341619	1.49063868630415	-4.078229149615	0.000158365453150501	0.166332654756995	0.574417959073173	-0.0696834404574505
cg08996597	chr6	130747460	-0.949004696830206	-1.22614441459622	-4.07616205286871	0.000159430369087734	0.166809519233015	0.569130227638849	-0.124545542634055
cg16440561	chr2	220312854	-0.371626276027002	0.911584274108079	-4.0758946676198	0.000159568624670783	0.166809519233015	0.56844632576645	-0.0722683172422981
cg24859617	chr11	125656966	-0.405609233959157	-0.512364288674198	-4.07452135047829	0.000160280550454533	0.167161353195474	0.564934035164081	-0.11752571623446
cg12177677	chr2	158300475	-0.239435979490929	-1.33552511409996	-4.07296288181891	0.000161092184258742	0.167615288570396	0.560948818345235	-0.118247794346438
cg04075191	chr2	115919785	-0.555046771079338	-1.52929376784772	-4.06813730611378	0.000163630609363541	0.169859633795979	0.548613236902783	-0.0486059879381659
cg04726784	chr5	140793307	0.738375114510382	-2.82850543492643	4.06631916444905	0.000164597025548035	0.170465483684493	0.54396713572235	0.0525848305883492
cg23594638	chr11	70458719	0.700711124838188	0.224844217591563	4.06481788723016	0.000165399178441075	0.170645654438732	0.540131415130571	0.0537801212270621
cg16314254	chr1	230249965	0.434490172571679	1.8186404001649	4.06449485699652	0.000165572272000463	0.170645654438732	0.539306160343989	0.0688113748001162
cg15171221	chr6	28973328	-0.828129335130376	-0.819189048607698	-4.06384586758609	0.000165920558802263	0.170645654438732	0.537648251947731	-0.0903063063429324
cg12046677	chr12	2360663	0.251993366114738	1.5550141788931	4.05895062486947	0.000168570587739141	0.172971678360506	0.525146476066999	0.0291143928139032
cg05096756	chr10	50143517	0.474456315514437	2.36468382239397	4.05502901173585	0.000170723057199978	0.174430087384441	0.515135826834565	0.0365165987772053
cg08877148	chr3	64094272	-0.421966909707914	0.582106188235781	-4.05493449511482	0.000170775261770719	0.174430087384441	0.514894606243266	-0.046676530375922
cg17840334	chr6	33129850	-0.291093426420955	-1.20681000869246	-4.05321437667751	0.000171728042141514	0.174678629928185	0.510505023626697	-0.0663015620916433
cg04377324	chr6	46655795	-0.51706571422059	0.59421057000134	-4.05247298622601	0.000172140285966661	0.174678629928185	0.508613308289239	-0.00284612813015384
cg07116919	chr7	136558341	-0.368638027942259	-0.510338143937851	-4.05237412347254	0.000172195330076893	0.174678629928185	0.508361063419082	-0.161292173228355
cg14950044	chr20	49457327	0.229629903749224	-0.186949979879674	4.05138177373164	0.000172748788081661	0.174841796693623	0.505829262734322	0.0529638230048487
cg26154534	chr2	241076355	-0.571441491830106	-0.228879618218428	-4.05010883447245	0.000173461258828601	0.174906480034098	0.502581975280068	-0.0524023737507676
cg13066016	chr1	63786083	0.253248092088044	0.251372599704227	4.04979842737196	0.000173635426099706	0.174906480034098	0.501790187962436	0.094143268512124
cg18875629	chr22	27834439	-0.606271332951733	-0.28504921492064	-4.04916570670132	0.000173990965495565	0.174906480034098	0.500176322356038	-0.0473746270531097
cg08819934	chr8	146082699	-0.335179287284193	0.854710174735689	-4.04797752089198	0.000174660537434471	0.175174138209661	0.497145935498502	-0.0213871832998128
cg09671951	chr10	104556332	0.414603628495878	-0.00483623699796	4.04729914405385	0.000175043936989114	0.175174138209661	0.495415951757582	0.113387531137815
cg22244286	chr12	130572514	0.544962773041264	1.57806894671946	4.04569535509081	0.000175953594978302	0.175689664585835	0.491326491667866	0.0724710825961047
cg19014435	chr12	130589252	0.469314872688881	-1.51078607363307	4.04351910309433	0.000177195267988722	0.175983269208812	0.485778429964734	0.0343594476156008
cg21162779	chr1	2564998	0.416851450129304	0.201781401168468	4.04290311119928	0.000177548262494967	0.175983269208812	0.484208273199017	0.0500910938645928
cg16702747	chr16	85955082	-0.371387453078391	0.171266895141768	-4.04262215727847	0.000177709489152786	0.175983269208812	0.483492158624128	-0.141956458755459
cg08420232	chr19	34290298	0.526406851054266	0.546320846298142	4.04241521063391	0.000177828336998694	0.175983269208812	0.482964692472525	0.0512868358176893
cg01226883	chr1	11865642	-0.196384719425415	-3.70602655573915	-4.03951076667933	0.000179504472242703	0.177248128887617	0.475563057497996	-0.00831828593672497
cg12824796	chr10	131768928	0.761621409561548	-0.993468949084902	4.03622058677292	0.000181421679934855	0.178528455598542	0.467181173778345	0.111919779414833
cg23436960	chr14	77239540	0.253017396456218	-2.45321406871026	4.03591137237062	0.00018160287603185	0.178528455598542	0.466393586565228	0.0119208841648392
cg26787505	chr17	27053695	0.475002701647252	-4.24995009311817	4.03304659551043	0.000183289948384739	0.179790079304238	0.459098064145599	0.0151737603526688
cg13136596	chr17	55344950	0.482632770174125	-0.290336744530436	4.03133794844245	0.000184303381357352	0.180084714233044	0.454747834925065	-0.00690971289557657
cg20932898	chr2	14542180	0.244346486910706	1.27026587311701	4.03117705924316	0.000184399086724859	0.180084714233044	0.454338250573705	0.0786800830187395
cg04295117	chr6	166858159	-0.473187292634633	0.795583457698247	-4.02946458636955	0.000185420739377581	0.180374002906751	0.449979151612087	-0.091578633655526
cg15473084	chr5	50265600	-0.794480387515164	-1.78448370390573	-4.02929725086399	0.000185520864039012	0.180374002906751	0.449553241925869	-0.0541194939928769
cg09704584	chr16	66968270	0.444492182234642	-5.10888953288777	4.02864704924044	0.000185910406718146	0.180374002906751	0.447898392483085	0.00611873541475245
cg25497938	chr12	52801494	0.285090433831878	1.99556335242688	4.02635582139978	0.000187289421706247	0.180989722986845	0.44206783099548	0.0389725887293935
cg02856716	chr1	18993307	0.411247101330009	-0.978676046207339	4.02546394838271	0.000187828881634817	0.180989722986845	0.439798639740681	0.0342215800110978
cg00209520	chr2	98962546	-0.452078459778344	-0.949522621892991	-4.02491331387423	0.000188162689454411	0.180989722986845	0.438397769455594	-0.0596015175170961
cg05830961	chr7	99017475	-0.164592678547332	0.845555857751547	-4.02396679196384	0.000188737835008925	0.180989722986845	0.435989914634717	-0.00948895908211844
cg12587985	chr7	64295583	0.502853865053198	1.5594568925005	4.02394446300582	0.00018875142350777	0.180989722986845	0.435933115004503	0.0679334677124414
cg00276788	chr19	38993232	-0.39273157778916	1.25078296759335	-4.0235633115878	0.000188983522792895	0.180989722986845	0.434963576221334	0.00465583903963651
cg00380930	chr3	182443989	0.21590513982969	0.793754007153588	4.02143527891672	0.000190284453635848	0.181592360302001	0.429551207016112	0.0669169654154508
cg23024262	chr10	54715153	-0.184430913853471	1.98211706092007	-4.0211113544473	0.000190483236449055	0.181592360302001	0.428727456599166	-0.00381675057140007
cg02879776	chr10	80407110	0.287521207749749	-0.832887483232977	4.02053717790452	0.00019083608511722	0.181592360302001	0.427267377585354	-0.0234498507431975
cg10761141	chr14	94844776	0.617630357001344	0.539180810952415	4.01954876301656	0.000191444976816547	0.181783332560106	0.424754139263282	0.0939517488316566
cg18259930	chr12	52215034	-0.823255948347202	-1.10576324203113	-4.01808956465604	0.00019234731999187	0.181974598755759	0.421044330838707	-0.077160900894825
cg17880118	chr13	110892021	1.15817713656342	0.894590794652078	4.01764410908817	0.000192623600518091	0.181974598755759	0.419911938396291	0.108183712887496
cg02958915	chr15	55788146	-0.297945257022209	2.36942518963494	-4.01724366445393	0.0001928722918744	0.181974598755759	0.418894014665828	-0.0324234396135189
cg26038022	chr2	144698389	-0.810270699692025	1.28155619149776	-4.01515503342854	0.000194174452531387	0.18281586283352	0.41358546175228	-0.114888867122435
cg19675063	chr4	81975265	0.304714941125878	2.55449166892366	4.01371602668745	0.000195076545631363	0.183277707051815	0.409928718278163	0.0453624522426553
cg05207067	chr11	118502025	-0.290076592112957	0.927072636034073	-4.01299826750653	0.000195528012184928	0.183315126724897	0.408104991520808	-0.0176057818514009
cg16030177	chr1	209979111	-0.264228035817847	-2.03952017360539	-4.01100917067017	0.000196784428606776	0.183795371112955	0.403051712225398	-0.0603919689075521
cg05738924	chr2	144995448	-0.544449569460179	0.379332496812935	-4.01025690765025	0.000197261628234203	0.183795371112955	0.401140879891365	-0.0820614138678274
cg08269911	chr13	25875327	-0.442707754495546	-2.60458676383781	-4.01023049960869	0.000197278400542501	0.183795371112955	0.401073803339787	-0.0221835960913482
cg10030162	chr16	49591203	0.413927359894985	1.25567557943705	4.00866259712892	0.000198276683636337	0.184339778289047	0.397091668003242	0.100149431677474
cg24661860	chr1	10784363	0.339088944276163	1.58618385261746	4.00786047408117	0.00019878928184314	0.184431311817682	0.3950547099372	0.0696900623257802
cg26128092	chr1	3567550	0.375725839019905	-0.474140255556954	4.00212151401943	0.000202494331638559	0.187114878549704	0.380486044391366	0.0529803944916991
cg26161885	chr1	7510190	0.353655324051119	-0.187532195827904	4.00207887908015	0.000202522104818567	0.187114878549704	0.38037784734694	0.0223019045704831
cg02544540	chr11	77973555	0.186931273057689	2.15106296558127	4.00046035603131	0.000203579167857686	0.187702100209588	0.376270804304595	0.0512424823752703
cg11153256	chr7	52153546	-0.31512375745963	-0.416628010750591	-3.99868642112711	0.00020474385678716	0.188109447658732	0.371770234050018	-0.0735954003738081
cg09119854	chr17	63550766	0.358663254360554	-0.701071063762983	3.99846496553387	0.00020488970637755	0.188109447658732	0.371208450358651	0.0340595980380241
cg14911204	chr22	41808989	-0.209336380678218	-2.2522539018622	-3.99638187505631	0.000206266543829207	0.188109447658732	0.365924778753067	-0.0354150612154024
cg12608643	chr1	6847673	0.35751470408638	1.02712657982014	3.99592500344309	0.000206569710797822	0.188109447658732	0.364766104311889	0.0318701583157404
cg27479949	chr10	1105842	-0.170967946864552	-0.0463562395994234	-3.99561471572112	0.000206775854404112	0.188109447658732	0.363979215124338	-0.0659398305370453
cg17524021	chr5	140381745	-0.512099860176836	-1.88938608100839	-3.99494359666131	0.000207222401236409	0.188109447658732	0.362277349817843	-0.0411244099751842
cg21923619	chr14	29235469	0.312904188884256	-0.260482452472115	3.99493799622869	0.000207226131551031	0.188109447658732	0.362263148420892	0.0601671231186224
cg03800296	chr6	145275690	-0.331297245740864	0.837313759162741	-3.99467676924483	0.000207400200750537	0.188109447658732	0.361600747133574	-0.0773176191976377
cg26648185	chr21	32927013	-0.331923837256535	-0.222982373483697	-3.9912720744565	0.000209681890949005	0.189341038061429	0.352969095929817	-0.00558954700570774
cg26328924	chr14	106313769	0.408317482211753	-0.0168506642479	3.99076124361865	0.000210026315476444	0.189341038061429	0.351674306004687	0.0430843151542591
cg02491802	chr4	170952547	0.175618884676026	2.03494515228606	3.99075044943528	0.000210033599283109	0.189341038061429	0.351646947048185	0.0548423185593059
cg13241659	chr12	132105972	0.399885473268728	-0.996527579394279	3.99011650498198	0.000210461807088906	0.189343771742848	0.350040207328231	0.0156390490898824
cg24536161	chr1	3477695	0.302751412532766	1.65996242590435	3.98817783380698	0.000211776554673692	0.189588483743635	0.345127318543803	0.0122455756126276
cg09864712	chr16	726786	0.369146768117707	1.3510687558836	3.98754496693512	0.000212207461431053	0.189588483743635	0.343523764603987	0.0341410332705748
cg27311710	chr6	107349326	-0.318830510363856	-2.05152278352555	-3.98744321359176	0.000212276822321704	0.189588483743635	0.343265953096664	-0.0344189670848198
cg02265922	chr1	3477168	0.2385294576786	1.59045726167197	3.98694481471148	0.000212616876037613	0.189588483743635	0.342003206272669	0.038156591862899
cg24013351	chr14	37670820	-0.370030440743015	0.0202288083966168	-3.98658538782171	0.000212862436865652	0.189588483743635	0.341092602955261	-0.107008010589833
cg03651886	chr10	80232179	0.375511124195694	0.917931359442479	3.98291212277901	0.000215387778599806	0.191454800063134	0.331788507639605	0.0806285330091939
cg24904145	chr7	100182075	0.331017019857675	-1.56070825277659	3.98165662460141	0.000216257543535822	0.191522590406188	0.328609295375689	0.0400779023759606
cg13380890	chr12	76414534	0.61517820471448	0.469792842068265	3.98115373160558	0.000216606881130899	0.191522590406188	0.327335977866801	0.118852725972634
cg25052320	chr7	44365303	-0.521225976454024	-2.60630308368962	-3.98094182434476	0.000216754246986441	0.191522590406188	0.326799453127639	-0.0389775818686935
cg19215386	chr18	72921446	-0.403403170279422	-2.76278632280945	-3.98024193913699	0.000217241654101454	0.191573154579514	0.325027514119359	-0.0255949449358265
cg02466892	chr3	105069006	-0.354096781726685	-1.21857117402771	-3.97788829633305	0.00021888853513264	0.192643972804651	0.319069673165241	-0.102849917768251
cg04226952	chr4	7987330	-0.398410059106193	1.01297751547	-3.97662283546845	0.000219778977372287	0.193046137617708	0.315867021257719	-0.0324066914856677
cg21685006	chr6	32847711	0.345440870180625	0.679971846974074	3.97324704643558	0.000222171505903843	0.194763501763119	0.307325718313652	0.0650819282974268
cg00828439	chr10	80193635	0.342909192977854	-0.255878531528154	3.97135645761507	0.000223522396773637	0.195092799002542	0.302543621137877	0.0553111729592052
cg17852507	chr4	154125720	0.313386325249752	1.50960296917377	3.97042540025648	0.000224190581828096	0.195092799002542	0.300188955093837	0.103852968667121
cg22974228	chr11	44332685	0.228928456823492	-0.503022148514622	3.97031927839652	0.000224266863895821	0.195092799002542	0.299920585958932	0.0551442211110603
cg17330765	chr1	26503778	-0.260547176624893	-1.30844504611935	-3.97027391001084	0.000224299483057101	0.195092799002542	0.299805855861623	-0.0943697467852183
cg06373817	chr15	93123126	0.352110439554782	1.0375307344719	3.96938773496114	0.000224937548842882	0.195266400709063	0.297564963816544	0.046534532873179
cg04098829	chr5	92744116	-0.52781228207806	-0.162599524936553	-3.96824431058907	0.000225763430814114	0.195602051377199	0.294673887510784	-0.119795045673625
cg07250162	chr17	46832247	-0.391589000643544	-2.87218867654492	-3.96636670263663	0.000227125962292272	0.196400450317631	0.289927277392873	-0.01723295232778
cg04879750	chr12	130590529	0.5246929224854	2.27639899530719	3.96547322613626	0.000227777120705545	0.19658180802504	0.28766891140158	0.0466016880438873
cg13482073	chr1	208603589	0.39113178071833	1.01367958226715	3.96457542993057	0.000228433243241141	0.196766740127312	0.285399854884639	0.0464606450851289
cg15423944	chr3	105178356	-0.6227355960843	0.915391248717334	-3.96358725382229	0.000229157526940302	0.197009557200486	0.282902640000374	-0.106201187582637
cg20299935	chr17	21795943	-0.589340733829968	0.737314087566146	-3.95802067218367	0.00023327917274822	0.199813905757643	0.268840544505491	-0.0385972893169082
cg08561856	chr19	44324945	1.40493246018886	-2.44251941937186	3.95797021106829	0.000233316860928106	0.199813905757643	0.268713111811347	0.104096857022153
cg15526939	chr5	82805379	-0.207269874913265	-1.4245241772124	-3.95571345773618	0.000235008399621456	0.200876248775092	0.263014729935417	-0.103606319963598
cg19654882	chr11	3829219	-0.227303657857924	-1.5152738376759	-3.95487746347076	0.000235638015976262	0.201028569526293	0.260904183679172	-0.0876295635362848
cg23824183	chr8	124285055	0.201960550732428	1.61440808029479	3.95256935037803	0.000237384803821373	0.202123057313915	0.25507817110455	0.100861620155295
cg16512882	chr10	45496087	-0.401835326292157	-1.86376777941963	-3.95140574253102	0.00023827015989672	0.202123057313915	0.252141633353577	-0.0531734037131833
cg22997177	chr12	54070527	-0.287313312793651	-0.840399027245467	-3.9512555053109	0.000238384703242598	0.202123057313915	0.251762515581779	-0.0523548676035365
cg09544149	chr10	80588828	0.363665748800974	-0.0683073569408148	3.95073380417749	0.000238782869814513	0.202123057313915	0.250446073259866	0.0920219009616327
cg06606198	chr12	124086727	0.669115595024979	-3.68672669918243	3.94935197367571	0.000239840599251017	0.202123057313915	0.246959587252904	0.0468391517096256
cg07079724	chr4	780591	-0.297251207381403	1.73038939526853	-3.94922357654345	0.00023993911087686	0.202123057313915	0.246635657199088	0.0251115883066583
cg12147994	chr2	262754	0.35366446004424	0.57370432116289	3.94901654885764	0.000240098033415732	0.202123057313915	0.246113361951717	0.110721705749275
cg06312283	chr11	31840628	0.304303824390021	-0.370070585158266	3.94766821867989	0.000241135553239417	0.202613466150307	0.242712057366227	0.0754155309677933
cg00583780	chr1	105031120	-0.507815391962288	-1.46854472477665	-3.9462136406168	0.000242259682267375	0.203174663961982	0.239043316037974	-0.033979960684545
cg06317348	chr14	99712369	-0.655178925479497	-1.97543651526693	-3.94453452859206	0.000243563626944569	0.203600054977581	0.234809009797008	-0.0570187640598445
cg09713684	chr5	134372398	-0.445724727317576	1.63579426113585	-3.94438344834014	0.000243681282693212	0.203600054977581	0.234428062398147	-0.024721028196206
cg25439479	chr8	92971562	-0.382878880060511	-1.32618308607407	-3.9431074134081	0.000244677202772111	0.204049332186717	0.231210814386769	-0.0571982260887652
cg04999421	chr17	76412842	0.242203449033594	0.770967507254669	3.94125875825012	0.000246127013927828	0.204646047141012	0.226550658386426	0.0674598072567915
cg24091438	chr7	150019955	-0.437751870953078	-1.05125761229684	-3.94102389000593	0.000246311802384255	0.204646047141012	0.225958664562805	-0.10055421582992
cg22490454	chr2	468934	0.495812547595219	-0.693195191383226	3.94019438062709	0.000246965511879951	0.204807073316593	0.223867983627746	0.0710285005442645
cg09073443	chr8	329193	-0.42110294225786	-0.7862305937906	-3.93816488794424	0.000248571957646166	0.20539214326003	0.218753722046082	-0.122509859204932
cg03735847	chr1	860925	0.486453018888949	-4.37320665223834	3.93813783425398	0.000248593439974212	0.20539214326003	0.218685555570053	0.0129716667541678
cg09072756	chr2	159343691	-0.491081791535765	0.36591336732468	-3.9365433297874	0.000249862746586778	0.206058568148586	0.214668297529528	-0.0883454264482842
cg07215975	chr10	129785064	0.340633079450249	2.11528966284332	3.9358400038321	0.000250424615740851	0.206140193257835	0.212896543482057	0.035269133429518
cg07464125	chr10	78943634	0.229851675817225	1.27486179675693	3.9316346729107	0.000253809676012777	0.20811220560097	0.20230584553831	0.0569118164291649
cg12723985	chr10	20255908	0.38185796502137	0.874766929907681	3.9312397235634	0.000254129847202381	0.20811220560097	0.201311468811361	0.100942529821048
cg18063733	chr5	50265443	-1.44555063604239	-2.08242096590028	-3.93112585356695	0.000254222229862569	0.20811220560097	0.201024783039306	-0.0777210497592711
cg07539108	chr2	144500981	-0.509796009188601	0.327245839287488	-3.92842639367564	0.000256421814864956	0.209527675661698	0.194229565919579	-0.0880143769624907
cg02238504	chr16	49861375	0.390699466120159	1.34276609813681	3.9272790782133	0.000257362226144282	0.209910947859083	0.191342125832169	0.0762405455038775
cg13981380	chr11	70961872	-0.317013391878018	-2.80908333500162	-3.92601568752947	0.000258401629794894	0.210351203676099	0.188163002582393	-0.0407001042756619
cg02150714	chr8	1876715	-0.735214061238264	2.3524622586609	-3.92547620570059	0.000258846699678447	0.210351203676099	0.186805623094527	-0.0711831510467847
cg23143796	chr6	33359770	0.41240560673436	-4.38866269437076	3.9247722349618	0.000259428584541948	0.2104400564347	0.185034503649639	0.00812065141160806
cg03348978	chr17	36103230	-0.459302259437888	0.036742773707279	-3.92390012244991	0.000260151201666345	0.2106425359805	0.182840556449078	-0.0390360787171849
cg02563349	chr12	130502049	0.455985602566855	0.256514764016217	3.92218246448701	0.000261580106069923	0.211048504821688	0.178520143716138	0.0753722262990049
cg15907287	chr5	169127853	0.286161133971736	-0.648516564913753	3.92111731789135	0.000262469992547215	0.211048504821688	0.175841420062385	-0.00330377238216251
cg07193504	chr1	225964856	-0.220935839832024	-0.146687155368347	-3.92107386912276	0.000262506354148566	0.211048504821688	0.175732158328779	-0.0107296318364474
cg27541317	chr1	149871625	-0.294205796556959	0.0229000030417501	-3.92102382281368	0.000262548243152206	0.211048504821688	0.175606306273138	-0.00877505939698031
cg12355835	chr13	112999023	-0.664099147584776	0.270607961996916	-3.92007514441801	0.000263343512389554	0.211116510642929	0.173220791505899	-0.107485300522498
cg22112443	chr15	37393989	0.459211757829807	-3.81737433414823	3.91979240859544	0.00026358097666111	0.211116510642929	0.172509884322846	0.0189000171708998
cg26104551	chr2	27851776	-0.507377687704211	-2.56127080039708	-3.91668051858357	0.00026620827860321	0.211720346062826	0.164686932327681	-0.0315942384621907
cg17237320	chr3	10053000	-0.314944942044302	-1.63870747398359	-3.91656268931928	0.000266308254076105	0.211720346062826	0.164390778030581	-0.0612259724345768
cg26905826	chr17	39942981	0.417217526344511	-4.35286960142159	3.91594155329759	0.000266835872967932	0.211720346062826	0.162829670165666	0.00927661129237683
cg20674174	chr17	3558426	-0.306156913633622	-0.27507633218376	-3.91579014202986	0.000266964640806649	0.211720346062826	0.162449143705421	-0.112098852198621
cg02970384	chr1	229567560	0.46833828819304	-1.67848481476981	3.91476613979508	0.000267837079217113	0.211720346062826	0.159875799725247	0.0437775662909997
cg08967936	chr10	42864633	1.09880353171179	1.54657573652042	3.91393619840604	0.00026854619715093	0.211720346062826	0.157790360925556	0.0871866313172982
cg23336905	chr5	35803436	0.222463329287012	-0.086963911826274	3.91323089576295	0.000269150244457981	0.211720346062826	0.156018267292676	0.0766951533266702
cg23719534	chr15	101099284	-0.703299106447855	1.97734656940421	-3.91310460130038	0.000269258545972171	0.211720346062826	0.15570096413191	-0.0495495491076029
cg00873953	chr12	95010048	0.192862682584611	-0.904006296850198	3.91309543919475	0.000269266404403955	0.211720346062826	0.155677945370487	0.0124045876609524
cg08034535	chr4	140375469	-0.280039914452678	-3.27543402327243	-3.91266425692268	0.000269636484143881	0.211720346062826	0.154594676168551	-0.0165993456530736
cg01604404	chr2	237460590	0.32016916125361	1.63568990832503	3.91256867875257	0.000269718584403413	0.211720346062826	0.154354560300471	0.0374201584176378
cg05787265	chr16	33776910	-0.360413905349667	-1.55744532067694	-3.91219483769823	0.000270039940097782	0.211720346062826	0.153415405367623	-0.0706398390797809
cg08345701	chr6	56213079	-0.183155671643969	2.27433364750669	-3.91113144648266	0.00027095605723169	0.212065258212734	0.150744202484215	0.00298716096083362
cg08416569	chr2	131100028	0.202728014371508	-4.19511390981774	3.90969699937815	0.000272196591290305	0.212662421396321	0.147141445568527	0.00170535257465458
cg02854695	chr19	50832032	0.415608678209359	-4.30882865011389	3.90864415758603	0.000273110590580066	0.213002823841701	0.144497513053805	0.00452964308484201
cg27614215	chr2	129251945	0.218266262756448	0.551002487707312	3.90808358667043	0.000273598443588349	0.213010259583292	0.143089921011757	0.0726187939277544
cg07095997	chr14	61188431	-0.303338929112603	-3.1965623203097	-3.90742225706401	0.000274175065427613	0.213086659793969	0.141429442986037	-0.020607999914976
cg25410785	chr5	3597760	0.396774032362082	-3.09389251395384	3.90336434884553	0.000277738950993828	0.215480426454761	0.1312435943599	0.0235612667057803
cg24656271	chr5	140793358	0.530459660119501	-0.57541649916808	3.90231030091088	0.000278671959953074	0.215828282778891	0.128598598500954	0.0919949730968815
cg24621042	chr14	94857275	0.471551807042581	0.149576723311499	3.90073992340346	0.000280067615000599	0.21649329454415	0.124658549110279	0.070298923016596
cg06865363	chr12	130591369	0.367045967239063	2.0321576920781	3.90025170359521	0.000280502886509079	0.21649329454415	0.12343376266286	0.0610843930170376
cg06048154	chr16	1311632	0.334054762956517	-1.73543822112903	3.89963714492127	0.00028105172261431	0.216541599798535	0.12189213277754	-0.0181755409333416
cg19846318	chr17	79893060	-0.206148189941487	-0.150758737101686	-3.89900407374112	0.000281618174106377	0.216603286861774	0.120304180728406	-0.0776327320190132
cg02495250	chr16	82735595	-0.244064153519893	-1.197255539951	-3.89666183731258	0.000283723517049833	0.217399535109276	0.11443010735451	-0.122915071042323
cg03049445	chr6	21277954	0.260190021053889	-1.6282573481086	3.89613617036005	0.00028419809893044	0.217399535109276	0.113112015152852	-0.012660878654342
cg14955259	chr10	80784793	0.157686948734344	0.748864068038656	3.89608396611214	0.000284245271651521	0.217399535109276	0.112981119225354	0.0646235851700738
cg06219592	chr1	28845213	0.364276239190295	-3.94369805771044	3.89534044204996	0.000284917953705433	0.217399535109276	0.111116908940891	0.0101315398184842
cg11352256	chr10	129684500	0.262183625854533	0.101977551465989	3.8951458072397	0.000285094297284081	0.217399535109276	0.110628935363168	0.0174469569037491
cg16883475	chr10	80817545	0.26321400481187	0.865134666507156	3.8943112752987	0.000285851595846732	0.217599253584976	0.108536787734938	0.0273245335407836
cg24408313	chr18	60988465	-0.212764846471884	-1.57215343608628	-3.89226210396948	0.000287719359414474	0.217599253584976	0.10340045053754	-0.0648309229795833
cg19905270	chr5	92635711	-0.635513766401466	1.0740230487991	-3.89166593851814	0.0002882649536173	0.217599253584976	0.101906369960911	-0.0869902489407395
cg04423493	chr14	97845775	0.338237829190476	-0.0680652817911431	3.89122227848808	0.000288671626229951	0.217599253584976	0.100794559504133	0.0214243454847254
cg20124188	chr17	6348200	0.575702107234923	-1.10052176351649	3.8910967314348	0.000288786806936483	0.217599253584976	0.100479949652369	0.0791700040913278
cg18771659	chr1	153002762	0.282770128464722	2.12870141837379	3.890169386369	0.000289638954946637	0.217599253584976	0.0981562497455064	0.0553249234937292
cg17648451	chr2	159386608	-0.461585612107795	1.00714925130512	-3.88995245346217	0.000289838646647388	0.217599253584976	0.0976127058431198	-0.0988308150710675
cg04175569	chr11	128556992	-0.514194310185859	-2.76865577481817	-3.88941095374475	0.000290337688814766	0.217599253584976	0.0962559931831652	-0.0270960820446539
cg00512602	chr17	43507585	-0.195327518339816	-0.127229537617266	-3.88913642932113	0.000290591004815246	0.217599253584976	0.0955682131043218	-0.0174850322134503
cg03301075	chr11	3254240	-0.544860954929621	-0.524279836976909	-3.88906810863406	0.000290654080479424	0.217599253584976	0.0953970492773619	-0.0884287422919704
cg12346881	chr5	150283885	-0.369205733347215	2.11280172659392	-3.88898474193126	0.000290731064945087	0.217599253584976	0.0951881925464404	-0.0252150219335899
cg05924191	chr15	35279830	-0.31718430595459	-0.923482061025931	-3.88627487012012	0.000293244210413916	0.219111975617181	0.0884003382746767	-0.0830904969062492
cg20665341	chr4	152732024	-0.213040601367236	0.53766123915979	-3.88461435831632	0.00029479450858316	0.219815710098064	0.0842420670700674	-0.0307779458966037
cg01850449	chr2	133428510	0.66746225089039	-0.514235790809818	3.88360179094397	0.000295743742735842	0.219815710098064	0.0817067889017355	0.127261483705468
cg25571414	chr4	25659572	0.280885824838936	2.00508914550182	3.88308486425588	0.000296229472323911	0.219815710098064	0.0804126197572215	0.0488984746512809
cg27040030	chr16	325184	-0.278435016403904	-2.21175943442777	-3.88285079018919	0.000296449672593882	0.219815710098064	0.079826622026796	-0.0312319734126247
cg24625388	chr10	21463858	-0.25156371255924	-2.05701493204778	-3.88263369289769	0.00029665404332718	0.219815710098064	0.0792831397958116	-0.0697061582476642
cg08957733	chr12	130618580	0.281921457750602	0.413877662668225	3.88133144529124	0.000297882804545386	0.220359546895351	0.0760233835117132	0.0503035640007504
cg13828899	chr9	116635777	0.296084864878748	1.59432375346681	3.87990086232013	0.000299238313205184	0.220995186165801	0.0724429655388725	0.0623556450967481
cg24437089	chr11	132948042	0.469692518636371	1.17361042478966	3.87903329763829	0.000300063243315915	0.22101776094481	0.0702719502732156	0.0353067286234134
cg01461824	chr17	46816286	-0.307718769118232	-2.773188498998	-3.87846956472718	0.000300600447079826	0.22101776094481	0.0688613719082589	-0.0623960459950004
cg03969301	chr2	11056425	0.312257614550782	-0.0520460188150271	3.87830464543451	0.000300757780465665	0.22101776094481	0.0684487271295486	0.0282300081911185
cg18719327	chr12	76673712	-0.296930908745082	1.34563441097313	-3.87712229539463	0.000301888071337701	0.221482894064069	0.0654906061633413	-0.0348424894556323
cg23628350	chr17	80561982	0.324437358973228	0.937428912858509	3.87592466513231	0.00030303714235113	0.22160088457086	0.0624946828156743	0.0919045338687385
cg05292082	chr21	32928345	-0.364840879328491	0.427821546449891	-3.8759174113605	0.000303044114835154	0.22160088457086	0.0624765385056607	0.00451676065451168
cg25632230	chr6	134101081	-0.480007370017903	0.932178266203159	-3.87528890150594	0.000303648839615289	0.221679084253633	0.060904467705222	-0.100823666278996
cg07666727	chr8	30658394	0.323132836033237	-0.659765437983194	3.87223306880886	0.000306605637926156	0.222581826581506	0.0532627051509724	0.0168872830717078
cg06460717	chr13	53420135	0.531760256540313	-0.324332283150833	3.87169784601018	0.00030712636213282	0.222581826581506	0.0519245549716398	0.109108185073948
cg00294267	chr16	49572227	0.288659008664137	0.0208972888649092	3.87030252600941	0.000308487894034733	0.222581826581506	0.0484364171877738	0.03516856031623
cg25204176	chr10	134570358	-0.201988256835558	-0.959430808376375	-3.87002629118441	0.000308758128519586	0.222581826581506	0.0477459317185787	-0.133477734770268
cg18148452	chr10	74856741	-0.415948097573574	-4.21599592811179	-3.87002562815706	0.000308758777419036	0.222581826581506	0.047744274421694	-0.0112236175589318
cg15000966	chr17	73128123	-0.243138086611488	-0.691562135484734	-3.86998031436469	0.00030880312877127	0.222581826581506	0.0476310088084881	-0.0187179236153119
cg16028694	chr3	105246298	-0.387072434838957	1.68980464186514	-3.86949889719733	0.000309274700084594	0.222581826581506	0.0464277045178028	-0.0399861910046229
cg11399527	chr16	66914446	-0.204108822786333	-4.17948198594673	-3.8690109269547	0.000309753398489587	0.222581826581506	0.0452080920161366	-0.00645075748652021
cg03108347	chr11	70961784	-0.322728171613643	-0.0981541588134765	-3.86857600063276	0.000310180662478729	0.222581826581506	0.0441211157394559	-0.0361105586627263
cg01891818	chr17	73008509	-0.339298021106448	-1.21640101161184	-3.86840955100511	0.000310344329864881	0.222581826581506	0.0437051366908747	-0.0356246763798952
cg13705216	chr11	17599691	0.16465735762009	-0.333833310536626	3.86804525685512	0.00031070282513598	0.222581826581506	0.0427947478447033	0.0281166572465701
cg12911428	chr18	31804742	-0.448185008725815	-3.8925094313512	-3.86772141505262	0.000311021846944144	0.222581826581506	0.0419854849734067	-0.0161917812300866
cg27492839	chr2	144519856	-0.412606879802498	0.357568368203083	-3.86735524791546	0.000311382944282519	0.222581826581506	0.041070491503298	-0.100684833854483
cg22846149	chr20	56064151	0.335870797650738	0.351664602959011	3.86608595048675	0.000312637796931855	0.223120677476698	0.037899032050186	0.0737071283167848
cg18760276	chr1	36863421	0.26092618695832	-3.23763715376466	3.86424972940442	0.000314461746926224	0.223831045295409	0.0333119208908341	0.008995343851249
cg16261823	chr20	23471969	0.304542670803222	2.5043710100677	3.86369272052802	0.000315017056946167	0.223831045295409	0.0319206439998307	0.0443803651833581
cg03455990	chr10	80052820	0.357665646282531	-0.229772508763656	3.86356850778659	0.000315141019601648	0.223831045295409	0.0316104026333308	0.028210178819382
cg04407248	chr16	31148196	0.262639549179796	1.53201830622243	3.86204217783905	0.00031666811820596	0.2245575314471	0.0277985281171373	0.0312875843194937
cg10110957	chr16	89460751	0.16688171916908	1.00184248489375	3.86114267766074	0.000317571407064423	0.224782177016973	0.0255524357316288	0.064013856980946
cg20469795	chr10	135095482	-0.247605414018042	3.47687501903599	-3.86005013549396	0.000318671889431699	0.224782177016973	0.0228246382337494	-0.00695549992511701
cg03228931	chr12	58236348	0.227206643724174	2.55479829662423	3.8599710021244	0.000318751740423553	0.224782177016973	0.0226270765512018	0.0516534448782341
cg00075975	chr1	230491641	0.353916555962871	-0.514188569147483	3.85972121159228	0.000319003922643443	0.224782177016973	0.0220034704379382	0.0166822847681977
cg17658341	chr11	14043404	0.499324820865371	1.71828296738423	3.8590627125145	0.000319669648148076	0.224895425085989	0.0203596074243269	0.0539456288262908
cg03957898	chr1	152333423	0.253386840518396	1.33700601772109	3.85830269708466	0.000320439667655679	0.225081573559576	0.0184624845417467	0.0970909357731624
cg00825690	chr1	64960202	0.214806988566977	-1.45212073724798	3.85706179082616	0.000321700749281897	0.225611521855837	0.0153653559437252	0.00126754356395314
cg26274995	chr8	11302983	-0.233368198247372	-1.30045764918247	-3.85653985070977	0.000322232602350747	0.225629193455127	0.0140628059418466	-0.0910465176299684
cg00641933	chr8	697169	0.370919635471423	1.01508328153117	3.85475040048058	0.000324062475393779	0.226554264096683	0.00959769474236971	0.0511347514008709
cg00535683	chr1	153114002	0.27318174835827	1.07616884198626	3.85320012533088	0.000325655857961288	0.227311361883634	0.00573016986413943	0.0639788565437324
cg02327530	chr7	100091786	0.323680351235615	1.27801609337691	3.85118458778517	0.000327738724933628	0.228190730372151	0.000703031986775571	0.0726077420681117
cg18479255	chr13	51797793	0.334942813985847	-0.133420359502357	3.85058528514842	0.00032836051789493	0.228190730372151	-0.000791505377450541	0.0633991173644499
cg03478444	chr16	49407465	0.403395069577984	0.752772481564457	3.85049633829969	0.000328452899458041	0.228190730372151	-0.00101331117758896	0.0617838161900234
cg25002649	chr6	43022044	0.229262562017132	1.80028212684646	3.84907305268896	0.000329934554756067	0.2285077556137	-0.00456221523253308	0.0655255925212725
cg08354681	chr6	4773278	0.222482729971964	0.642994764017806	3.84907218817039	0.000329935456681904	0.2285077556137	-0.00456437068630766	0.0644598780624076
cg03123773	chr12	56510201	0.305194185651296	-3.80606924403253	3.84761613407486	0.000331457887718126	0.229076316068579	-0.00819434200499369	-0.00974585414065599
cg26367456	chr3	105149981	-0.543329304334246	0.269502427804875	-3.8473039572577	0.000331785175216262	0.229076316068579	-0.00897252069462695	-0.131843448108858
cg09672233	chr5	169724803	0.375548457496609	0.197058497606672	3.84608344092156	0.000333067758945244	0.229294252480146	-0.0120146769365661	0.0803730073190785
cg17651625	chr19	39140474	0.331900002595792	-1.21601700829908	3.84479831581702	0.000334423396523486	0.229294252480146	-0.0152173797018031	0.043046417566063
cg10775195	chr14	77292399	0.306232691916053	1.89936068056567	3.84438654581821	0.000334858882328871	0.229294252480146	-0.0162434585395141	0.0151809921273875
cg06724078	chr1	48429551	0.255925221829353	-0.896506089321712	3.84402900410483	0.000335237459434942	0.229294252480146	-0.0171343652812741	0.0040687275873042
cg18984452	chr9	1046103	-0.438674653566798	0.724926298215048	-3.84365037276673	0.000335638816211156	0.229294252480146	-0.0180777795950169	0.0202364053148703
cg17028595	chr10	80725361	0.313522573216392	1.1811780621761	3.84322551779714	0.000336089721790611	0.229294252480146	-0.0191363145008658	0.0208666618602065
cg03645851	chr22	19110554	-0.374495032054476	-1.64644849077275	-3.84274641999415	0.000336598895875821	0.229294252480146	-0.0203299302770423	-0.0341096407267092
cg00186462	chr3	100401284	-0.417845804687907	-0.175666933459397	-3.84245449116135	0.000336909515170915	0.229294252480146	-0.0210572021490529	-0.0644984755737465
cg27039467	chr16	1730561	0.245650684886597	2.34813188961577	3.8422381822144	0.000337139851079563	0.229294252480146	-0.0215960680721317	0.0399605502269464
cg20516176	chr10	71598949	-0.194172794006825	-1.05969839984599	-3.84169420736624	0.000337719771272542	0.229294252480146	-0.0229511475338828	-0.0883752763971044
cg06382344	chr2	162280519	-1.31114149081259	-2.74465033927243	-3.84165223145688	0.000337764560803034	0.229294252480146	-0.0230557086987471	-0.0721030523892822
cg20253468	chr19	23254131	-0.792564274820168	-3.13213855267158	-3.84050481442112	0.000338991105747553	0.22977663335413	-0.0259136929125399	-0.0421920353885755
cg09343092	chr7	27185282	0.422038725479117	0.511857714107905	3.83844108163609	0.000341207957546913	0.230927782587119	-0.0310530188442639	0.0859380187055181
cg01780092	chr15	83380063	-0.498994392012098	3.28355411400036	-3.8367816760601	0.000343000599457623	0.231788770799792	-0.0351844983591221	-0.000690613168686793
cg12510203	chr2	144915087	-0.538302873127074	1.15136347112007	-3.83570100387223	0.000344172911754256	0.231970949950704	-0.0378746305256543	-0.105655633749849
cg08390760	chr6	28973318	-1.0089777089231	-0.862678989243313	-3.83511861885818	0.000344806280949619	0.231970949950704	-0.0393242207090543	-0.0758095384566246
cg27190946	chr15	32639011	0.319268977598082	-0.835576203082199	3.83509418846702	0.000344832874575015	0.231970949950704	-0.0393850270948262	0.048307018304021
cg07375978	chr12	52214320	-0.575195389510787	-0.204006718587934	-3.83382275315425	0.000346219619957052	0.23242866336254	-0.0425493315390097	-0.0547757517862602
cg11339341	chr5	87969330	0.518876589413633	-2.37428586923894	3.83324544193371	0.000346851059838282	0.23242866336254	-0.0439859596193779	0.0583472978372763
cg12093241	chr6	157465138	0.173466062457908	1.61934905345628	3.83293856249372	0.000347187163367612	0.23242866336254	-0.0447495815496941	0.07105483570465
cg09398924	chr3	39093212	-0.332535015616477	-2.32058764255467	-3.83192914306257	0.000348294922635792	0.23242866336254	-0.0472611607784685	-0.0182863372770574
cg04897230	chr1	111147561	0.285918884545377	1.18184173518343	3.83174087005514	0.000348501913714907	0.23242866336254	-0.0477295760873435	0.0519500936311895
cg16095355	chr12	130750236	0.397959220824095	1.73912838578025	3.83119769019587	0.000349099760224476	0.23242866336254	-0.0490809234686038	0.0358324115245776
cg18397517	chr14	95048035	0.265684683485585	0.473151036077687	3.83075215677972	0.000349590869766738	0.23242866336254	-0.0501892737281198	0.0355023585408276
cg09615909	chr6	33290601	0.479932790971684	-2.73855460983261	3.83066350588953	0.000349688668547443	0.23242866336254	-0.0504098026068061	-0.000652200358270821
cg02069519	chr1	51985103	0.397699116308826	-3.99226055994479	3.82938944024132	0.000351097117187626	0.232825731692073	-0.0535789138571179	0.0117535169622218
cg13844341	chr7	2116368	-0.207855313269459	2.31161402663965	-3.82723879787737	0.000353486995760826	0.232825731692073	-0.05892728566171	-0.0107401438848986
cg07058377	chr17	2041773	0.133589077419754	0.988547781149966	3.82638913833225	0.00035443547894656	0.232825731692073	-0.061039886272904	0.0799455042945018
cg24079361	chr13	44948039	-1.22718163561259	-1.76248052153165	-3.82624251154641	0.000354599407465476	0.232825731692073	-0.0614044377646801	-0.138898751908906
cg23928963	chr11	56956428	-0.429840322928766	-0.600440021363762	-3.82559563736728	0.000355323483232444	0.232825731692073	-0.0630126521845851	-0.150718475211731
cg24676612	chr1	111148105	0.208867311827832	1.28168423145408	3.82526899466927	0.000355689649748666	0.232825731692073	-0.0638246797866531	0.0629023799816384
cg13044027	chr4	3528295	-0.270111196554064	3.24876518808758	-3.82513587824185	0.000355838977411834	0.232825731692073	-0.0641555952548742	-0.00236615812791063
cg16021126	chr13	44947611	-0.625265477486973	-1.69923898085702	-3.8247520394044	0.000356269898932421	0.232825731692073	-0.0651097533927034	-0.0789232257884623
cg12449852	chr1	152785473	0.349539277217106	1.192601638347	3.82447802346504	0.000356577833567219	0.232825731692073	-0.0657908825739213	0.0516514401596971
cg05944193	chr11	16627327	-0.586130040446867	-2.35042002288671	-3.82439550888106	0.000356670612275703	0.232825731692073	-0.0659959868599573	-0.0706163511703381
cg22912997	chr12	130502283	0.385005926505304	-0.489183313990619	3.82415264428057	0.000356943822036227	0.232825731692073	-0.0665996566471705	0.0640909299452292
cg22022747	chr1	209237649	-0.238597223741929	-1.17528338193079	-3.8240372997315	0.000357073649048392	0.232825731692073	-0.0668863532927677	-0.06890714546467
cg15002163	chr2	240161924	0.218886239133264	0.294890655931607	3.82366505102008	0.000357492946713089	0.232825731692073	-0.0678115744406123	0.0815583736028412
cg07628658	chr22	39715635	-0.3833484641972	-3.55111454893816	-3.82356522751747	0.00035760546756767	0.232825731692073	-0.0680596776497797	-0.0163639925661625
cg04217778	chr7	5111916	-0.687543346470639	-1.71826222403253	-3.82222217160507	0.000359122675436227	0.233472204634584	-0.0713974339300671	-0.0294249496548226
cg11146023	chr1	15513506	0.152637531748141	1.88091448951708	3.82042960468242	0.00036115733535678	0.233540741118353	-0.0758514418020013	0.0801455996279338
cg23317499	chr12	130591397	0.530192291587929	1.63000993565922	3.82036165468339	0.000361234680060397	0.233540741118353	-0.0760202581983904	0.0500257738152046
cg18676867	chr6	166876535	-0.316259213039264	0.294308541349269	-3.8201834974668	0.000361437544815595	0.233540741118353	-0.0764628689052449	-0.0713107902145695
cg12177922	chr1	154245232	-0.245878589460002	-0.99853628398906	-3.81971744787955	0.000361968746586049	0.233540741118353	-0.0776206678541991	-0.0500553572026418
cg18067793	chr3	129346288	-0.206809476597345	-1.41704694991498	-3.81930439221276	0.000362440173934752	0.233540741118353	-0.0786467585684294	-0.0341168094749606
cg25968247	chr3	57581113	0.257031361294159	-0.29031029684969	3.81740295250398	0.000364617948885239	0.233540741118353	-0.0833695296716739	0.0516728096460775
cg00160027	chr16	49583602	0.256612971498143	1.16651784256313	3.81624152720125	0.000365954351594823	0.233540741118353	-0.0862537099174734	0.032214785214093
cg15172966	chr12	32590145	0.226440303523301	-3.12808193766201	3.81524627265028	0.000367103297125792	0.233540741118353	-0.0887249027122072	-0.0154597469945398
cg08624648	chr6	31651029	-0.457714940322308	-2.06493736257783	-3.81437607284578	0.000368110719620455	0.233540741118353	-0.0908853350250363	-0.0865536238421795
cg06683316	chr16	49883799	0.448957907240255	0.523522109108217	3.81403153248177	0.000368510325486056	0.233540741118353	-0.0917406551888416	0.0271029870840306
cg23779106	chr1	161719820	0.39384230406175	-4.52081869338426	3.81316580245154	0.000369516261835295	0.233540741118353	-0.0938896635720283	0.00396322099171841
cg12476188	chr15	66999484	0.170481283566713	1.68525690414613	3.81271215673376	0.000370044430481295	0.233540741118353	-0.0950156586194923	0.0614020165974524
cg05510339	chr5	111030231	-0.154224541909973	-0.858755084065136	-3.81247102382389	0.000370325471199505	0.233540741118353	-0.0956141490446996	-0.138142127846149
cg17301902	chr9	80263219	0.466067686895574	-0.772815497824991	3.81214179493878	0.000370709519484529	0.233540741118353	-0.0964312638791807	0.0805259666748553
cg10966830	chr4	115280987	-0.239694214123847	-1.13208087060699	-3.81155186959604	0.000371398630975399	0.233540741118353	-0.0978953180333768	-0.0743149545717405
cg27426045	chr10	78897816	0.520121599180436	1.87993953646843	3.81153595875055	0.00037141723402143	0.233540741118353	-0.0979348034581138	0.0668129425154284
cg22877129	chr1	57376284	0.308261267760835	0.447665574774908	3.81098013754454	0.000372067666078987	0.233540741118353	-0.0993141171973164	0.0287671688929481
cg01664929	chr11	35475769	-0.209437962902523	-0.63571636678389	-3.8108918287379	0.000372171107471758	0.233540741118353	-0.099533253525915	-0.115956295404824
cg01136850	chr4	108288782	-0.2222978623714	-2.29612620262476	-3.8106461525226	0.000372459028296621	0.233540741118353	-0.100142880757878	-0.0608080805999142
cg26147947	chr12	130590231	0.480167507484747	1.08211838959317	3.81059483939785	0.000372519191880632	0.233540741118353	-0.1002702080777	0.0540328042170002
cg03332597	chr1	185125704	-0.321191610330618	-1.46815617523988	-3.81047181551166	0.000372663472936739	0.233540741118353	-0.100575473641705	-0.0560829736588924
cg25342481	chr1	47449205	0.230590599467383	0.927892728366761	3.80995410174614	0.000373271231257022	0.233540741118353	-0.101860051951252	0.0756293024726699
cg26094802	chr14	95058788	0.328007348309649	0.832660716087414	3.80974638960629	0.000373515338122364	0.233540741118353	-0.102375414591348	0.0340493432384248
cg26492480	chr2	217782461	0.275815349849528	1.47684531396725	3.80950198951358	0.000373802757948476	0.233540741118353	-0.102981787882372	0.0341221333764947
cg12910797	chr17	46651722	0.310875011729782	1.08703111682794	3.80938834339713	0.000373936480710128	0.233540741118353	-0.103263745291279	0.0686282369081531
cg04947514	chr14	78082976	-0.439418218835981	-2.19815373064892	-3.80938474049737	0.000373940720848176	0.233540741118353	-0.103272684063817	-0.0360954348129688
cg12028936	chr4	99159401	-0.337456753259869	-0.94356511682486	-3.80909980686311	0.000374276196675486	0.233540741118353	-0.103979589850153	-0.0716781868194345
cg22697684	chr17	9550173	-0.265738163249375	-1.44417740460912	-3.80861182381437	0.000374851411904441	0.233540741118353	-0.105190191949104	-0.101534759393651
cg11937346	chr2	201936362	-0.341732706327416	-1.73130331745251	-3.80843301023229	0.000375062403145005	0.233540741118353	-0.10563377909663	-0.0561786987604933
cg24876404	chr2	238173365	0.458839990051388	-0.920600653846864	3.80780311813641	0.000375806555239374	0.233540741118353	-0.107196287950242	0.061111384766902
cg09367432	chr4	3643635	-0.299117259242314	0.581575672895483	-3.80762697647114	0.000376014902297219	0.233540741118353	-0.107633202362456	-0.0561709138223926
cg20375690	chr1	15478898	0.207246366081064	-4.17713001425815	3.80724112910295	0.000376471685573464	0.233540741118353	-0.108590251934176	0.00200913041504516
cg27428414	chr10	99343942	0.199535097612758	0.766533748833374	3.80718854682162	0.000376533976127819	0.233540741118353	-0.108720672570095	0.095333152831065
cg14850730	chr11	36476232	0.231529252817148	1.93136984602341	3.8064113186777	0.000377455861070213	0.233553882640843	-0.110648342554876	0.054318386200028
cg24201202	chr13	110676648	0.319090215000572	-0.493985832801654	3.80628654113297	0.00037760406417116	0.233553882640843	-0.110957796410032	0.0842831020692156
cg05113623	chr2	24714487	-0.268545726931411	-3.3139928397696	-3.80582283586333	0.00037815531545335	0.23357043659661	-0.112107763389221	-0.0152081088096984
cg14768164	chr2	145025049	-0.390757027431014	0.330095442464692	-3.80494832813476	0.000379197034497217	0.233774432059912	-0.114276317751127	-0.0927749661975876
cg20299254	chr20	44097320	0.264539371527169	-0.244573786843803	3.80369757814332	0.000380691733780314	0.233774432059912	-0.117377439994828	-0.00613500868153172
cg23305365	chr8	105379392	0.362075925240474	0.74120865254588	3.80220826867385	0.000382478913378676	0.233774432059912	-0.121069409610326	0.069770533726521
cg18382294	chr10	6934352	0.350245445277034	1.29409332616802	3.80214040745469	0.00038256053913769	0.233774432059912	-0.121237619704348	0.0500992601408365
cg05642308	chr1	27339522	0.233789532872845	-2.87246812242704	3.80202987514834	0.000382693526986549	0.233774432059912	-0.121511597095509	0.0124790093337899
cg10832788	chr6	164033276	0.464448546168171	1.76412541725087	3.80160352183621	0.00038320691410362	0.233774432059912	-0.122568366863306	0.0851480018069662
cg20824635	chr2	778731	0.395054752853752	0.0401102071563513	3.80120206098756	0.000383690932772662	0.233774432059912	-0.123563385425081	0.0285995248119313
cg21056542	chr15	75745592	-0.252733700455766	-2.08481747127296	-3.80095122760008	0.00038399364680636	0.233774432059912	-0.124185048958235	0.00880047080897889
cg09844094	chr6	12586063	0.268362660449183	2.2179534378878	3.80081641044367	0.000384156443501959	0.233774432059912	-0.124519170599533	0.0536939713998345
cg17589284	chr11	28422367	-0.495089632972474	0.626550026038106	-3.80032751258018	0.000384747362717595	0.233774432059912	-0.12573077384162	-0.10100016242592
cg23150219	chr19	1237619	-0.228620103872748	-3.83582101055118	-3.80008815433588	0.000385036987997391	0.233774432059912	-0.126323932183077	-0.00615580878363602
cg26019563	chr12	111358297	0.40450392296609	0.392265205828133	3.79990508659427	0.000385258642840381	0.233774432059912	-0.126777583787463	0.0193912780537391
cg24364827	chr1	149871658	-0.32122212280352	-1.96139755363191	-3.79944908197333	0.000385811297983131	0.233774432059912	-0.127907541735071	-0.0189917376350209
cg17284119	chr6	110644424	0.195201834492095	0.971193197031812	3.79942968504193	0.000385834823005889	0.233774432059912	-0.127955604968048	0.0962163407781038
cg22124859	chr1	152813850	0.349824958585728	0.274116477901956	3.7956049414354	0.000390500608605589	0.23604160095534	-0.137430542390396	0.0635486007563029
cg11132661	chr12	130590671	0.423443563255727	2.13155598875642	3.79542937725	0.000390716075698286	0.23604160095534	-0.137865352469647	0.0368582858362048
cg25304146	chr18	30092971	0.235602292443271	0.0912313734837786	3.79420722887186	0.000392219169698339	0.23604160095534	-0.140891910542114	0.0482269508491595
cg02304092	chr5	126409227	-1.50395830932856	-2.1520392102096	-3.79374892188187	0.000392784263831487	0.23604160095534	-0.142026751822277	-0.148132205562585
cg06682073	chr20	29610042	0.20510580906074	-0.0562734033896698	3.79360598957469	0.000392960659959549	0.23604160095534	-0.142380661491573	0.0203301153411861
cg24591105	chr1	230415225	0.280387880785709	2.1794399389947	3.79353645815368	0.000393046497862413	0.23604160095534	-0.142552823474245	0.0337206662257389
cg15127702	chr7	101079617	0.220276542868096	1.83834760388692	3.79334176714151	0.000393286943664066	0.23604160095534	-0.143034876427275	0.0757481344907227
cg11238542	chr2	64431470	-0.312507447680795	-2.47699093449512	-3.79230034623172	0.00039457551492845	0.236345861025818	-0.145613220960295	-0.0337034107557814
cg12245717	chr20	22555206	0.327429523020563	-0.765529231172397	3.79202700319988	0.00039491439980528	0.236345861025818	-0.146289905550113	0.0295130305426476
cg16225800	chr8	126591906	0.186252149894412	1.39377532448369	3.79164694480269	0.000395386053214878	0.236345861025818	-0.147230734182666	0.0779270081115159
cg00245854	chr5	150138895	-0.208335662807446	0.353550058971873	-3.78997176245376	0.00039747142116973	0.237185600101137	-0.151377078494468	0.000985011837578043
cg03043824	chr1	38709691	0.304097753706806	1.92774652562033	3.78966369305312	0.000397856073966441	0.237185600101137	-0.152139503059393	0.0557151056679553
cg13558608	chr8	33342575	0.422304755073678	-4.65801170336091	3.787966165394	0.000399982019970038	0.238134215154114	-0.156340085880103	0.0105353697069949
cg23446438	chr19	8601186	-0.324711553658386	-0.36149016765374	-3.78646523426721	0.000401870846679207	0.238572756526727	-0.160053425512596	-0.0807898904050576
cg14441262	chr6	33140769	0.214257630334628	-0.312115927780783	3.78584621590194	0.000402652337005002	0.238572756526727	-0.161584684116772	-0.00459376203189976
cg02605776	chr1	111507160	-0.353242684874877	-2.1860253802547	-3.78554836463644	0.00040302888483644	0.238572756526727	-0.162321432122207	-0.0278688421877975
cg05088513	chr18	12329191	-0.27798426497702	2.7865320738831	-3.7854191350488	0.000403192364008988	0.238572756526727	-0.162641078363457	-0.00710303921506206
cg02082083	chr1	20396560	0.303520021451865	-1.33070985931038	3.78507449748284	0.000403628652266793	0.238572756526727	-0.163493505130686	0.0314246003612572
cg24349819	chr17	43476547	0.297181872373589	3.24868970414944	3.78483434610435	0.000403932936223062	0.238572756526727	-0.164087473449656	0.0185569385552578
cg01591925	chr5	166363443	0.287911273780881	1.90193596013384	3.78397128440447	0.000405028300425416	0.238652686603224	-0.166221939952213	0.0465438589524751
cg20269185	chr3	70048926	0.424989158245245	-0.744716017519838	3.78388334742003	0.000405140066763906	0.238652686603224	-0.166439406568625	0.0488669266525089
cg13665263	chr7	135662016	-0.337398561079936	-1.9181892392384	-3.78337272974961	0.000405789638835624	0.238719558325373	-0.167702106632747	-0.0402452412578745
cg14878852	chr2	174550132	-0.306959715189822	1.09170491116711	-3.78278536967831	0.000406538075384464	0.238844337267861	-0.1691544797501	-0.0185500248576245
cg08498254	chr5	155109505	0.402913199705489	-1.37301376686025	3.78186159700313	0.000407717866937277	0.239221877998741	-0.171438483358061	0.060135495711988
cg25933594	chr4	190751062	0.488191561733678	0.82948505739475	3.78141184144291	0.000408293460502242	0.239244388235426	-0.172550394092318	0.0268011468908679
cg22762361	chr10	3278464	0.252558404381161	2.23341279283353	3.78040026087496	0.000409590928655243	0.239325270747019	-0.175051045166325	0.0673860753453188
cg21348997	chr15	80696809	-0.343457218276572	-2.79571000910692	-3.780190423613	0.000409860564885836	0.239325270747019	-0.175569727128532	-0.0244892056458369
cg13318256	chr11	67885605	0.313940748577389	0.159988214845447	3.78004796067171	0.000410043723836821	0.239325270747019	-0.175921863274413	0.0679552038259901
cg02713760	chr15	83953998	-0.402199311498206	-1.50677281476452	-3.77645948005602	0.000414683325307138	0.241517193952291	-0.184789646382618	-0.0376663022752763
cg05898123	chr13	21549161	-0.240375148952006	-1.46619930090133	-3.77630523298412	0.000414883880469813	0.241517193952291	-0.18517072686824	-0.0968002279996181
cg26939283	chr1	152731117	0.516422549758322	0.43000424960984	3.77568877174469	0.000415686347012915	0.241668428983823	-0.186693671028367	0.10747729494711
cg09972864	chr13	22248760	-0.634104156830022	-1.51863026148068	-3.77316332270087	0.000418989401949864	0.242404453667161	-0.19293143282706	-0.0475894800731364
cg16046769	chr10	50351211	0.266446523603087	0.419327522486489	3.77288840485956	0.000419350487752628	0.242404453667161	-0.193610346529939	-0.00976373894684346
cg04525757	chr14	29235973	-1.02083677740416	-3.43522058377649	-3.77251562900323	0.000419840581063855	0.242404453667161	-0.194530883531771	-0.0436487437803443
cg21164369	chr8	86840929	1.17112321257041	3.5270197527213	3.77248528500735	0.000419880498930362	0.242404453667161	-0.194605813393276	0.0650550268060869
cg24049888	chr11	111250129	0.431326735530486	1.20146254673229	3.77245925423385	0.000419914745610949	0.242404453667161	-0.194670092176946	0.0725345096437838
cg16682935	chr10	89504155	-0.191357880516764	-0.164205202795068	-3.77210822090761	0.000420376835331358	0.242404453667161	-0.195536891055979	-0.0490231563742939
cg22325186	chr12	133158791	0.448104061002749	2.0175788074205	3.77181543032524	0.000420762629784847	0.242404453667161	-0.196259842315418	0.100995725509315
cg20406090	chr1	31162957	0.342495169929806	0.217457128582664	3.77090654135233	0.000421962392646045	0.242617151479155	-0.198503874068154	0.0572177337029498
cg23064157	chr10	85324925	-0.43716429934716	2.831188777907	-3.77071063046056	0.000422221431690912	0.242617151479155	-0.19898754022899	-0.00816205362225142
cg26401512	chr1	40922773	-0.319255289725181	1.72951771545756	-3.76985885531302	0.00042334945096863	0.242690423458922	-0.201090265994926	-0.0402960554088158
cg05956521	chr1	157668115	-0.169556697523664	-1.13853861085982	-3.76979142159237	0.00042343887810995	0.242690423458922	-0.201256725634005	-0.0790240969551617
cg26127652	chr6	28973426	-0.806171487187326	-1.72266649100771	-3.76792226362509	0.000425924896662155	0.24367237407073	-0.205870149368113	-0.07450125170011
cg16247183	chr1	225865110	-0.279563274777682	0.549219394661211	-3.76767071560776	0.000426260529483655	0.24367237407073	-0.206490930541641	-0.0769040015653583
cg06255227	chr20	62738125	-0.431381749732019	-0.854663722487601	-3.76727153186196	0.000426793669821255	0.24367237407073	-0.207476012031516	-0.116196039317558
cg13047196	chr1	57420485	0.340072130323455	-0.421444353098996	3.76679448857038	0.000427431637892893	0.243682396033473	-0.20865316367845	0.00813998537350297
cg02724025	chr16	64984700	-0.36103380569534	0.298837063670306	-3.76644051585724	0.000427905611103148	0.243682396033473	-0.209526579360503	-0.104214268410421
cg13373757	chr12	2263558	0.319327120177719	0.818583888402627	3.76558103101149	0.000429058573068383	0.244026926440761	-0.211647162047518	0.0916454144600961
cg26902026	chr11	130785536	-0.181106169345413	-1.00575176095187	-3.7648130316881	0.000430091335800207	0.244243669005773	-0.213541824797648	-0.0739404176801481
cg02060689	chr10	122738656	0.164809596553779	0.602318271753207	3.76448248785609	0.0004305365675633	0.244243669005773	-0.214357221845001	0.0562065233091739
cg06818532	chr3	107318032	0.352706455457122	0.116310034376331	3.76368888461128	0.000431607333863251	0.244539599995745	-0.216314766927685	0.100653739792013
cg11926063	chr3	128444746	0.382331062189459	-1.82677103947754	3.76178713016507	0.000434183690893361	0.245686730939303	-0.221004915749569	0.022342395506494
cg01091092	chr15	89151805	-0.432969940046452	-0.000513662430695901	-3.76041520719163	0.000436051437995458	0.246430485956796	-0.224387661255933	-0.0825267803467613
cg03618918	chr1	160865097	0.321366390411964	0.692283713100704	3.75973550488329	0.00043697964719134	0.246642057368018	-0.226063376665361	0.0617757277631035
cg07123290	chr18	19998951	-0.577413328577221	0.0961906006979489	-3.75837706694201	0.000438840436202864	0.247378797841339	-0.229411979021666	-0.0803429629366661
cg05235143	chr10	124713794	-0.379788288812304	-3.27044800976329	-3.75791467083364	0.000439475561283866	0.247423629813028	-0.230551667946246	-0.0137073416273185
cg07970325	chr6	106497542	-0.134882811674742	1.95520568314928	-3.75562513471026	0.000442633390077274	0.248289496009597	-0.2361937782224	0.0168851927773935
cg09123615	chr4	7986477	-0.180726441908815	-0.883492069594857	-3.75561508394843	0.0004426473004602	0.248289496009597	-0.236218542619218	-0.0680985336480837
cg11496014	chr10	125115762	0.32681976495396	-1.09212926447462	3.75506376986897	0.00044341096975296	0.248289496009597	-0.237576893303125	0.0414054487913408
cg08419921	chr16	87110129	0.342908372059031	1.65512194422721	3.75501752611669	0.000443475083172848	0.248289496009597	-0.237690826138801	0.0465562845898575
cg11519260	chr10	43186810	0.451531050362627	1.04795805196671	3.75382321442269	0.000445133992763361	0.248289496009597	-0.240633067230258	0.0313325477938208
cg16812621	chr14	19888434	-0.293084377222046	-1.21119053190928	-3.75370332075305	0.000445300854955637	0.248289496009597	-0.240928405311705	-0.0756055267424844
cg06807397	chr13	44948413	-1.03446604140121	-2.07355659420766	-3.75335417118127	0.000445787126687437	0.248289496009597	-0.241788450688285	-0.0891629268179244
cg06713675	chr4	122721982	-0.480396156625884	-0.884670725249945	-3.75305868045453	0.000446199064470843	0.248289496009597	-0.242516289757639	-0.0493025770803021
cg26948626	chr11	125462551	0.163464291554186	-3.929079859005	3.75305678835273	0.00044620170339025	0.248289496009597	-0.242520950204328	0.00246133112829712
cg17056048	chr2	144271431	-0.604893495244658	0.254086333915973	-3.75222362446977	0.000447365176991568	0.248289496009597	-0.244573008564213	-0.131251864377922
cg23234622	chr2	11621543	0.280110784130881	0.923266449643488	3.7520337217316	0.000447630774564676	0.248289496009597	-0.245040702100176	0.029714304392687
cg07133749	chr17	29249870	0.237261164581267	0.914738540772383	3.75198139203391	0.000447703989382519	0.248289496009597	-0.245169577927799	0.0837679031232557
cg22226804	chr8	142482939	0.273963349585319	0.0586231694785513	3.75095228910294	0.000449146153196323	0.248779484513771	-0.247703838379213	0.0648555328434059
cg08110610	chr2	234216147	0.202325776902347	1.73934261972704	3.75044243200614	0.000449862308292023	0.248866623122975	-0.248959281487778	0.0833723338376479
cg17783086	chr17	62775188	-0.506297510753759	-1.38177391025619	-3.74912038620409	0.000451724391457849	0.249586693514039	-0.252214220255965	-0.0717739914292869
cg20438915	chr2	159317294	-0.430487999080657	1.21293539694145	-3.74745761602403	0.000454076891279855	0.250512264387323	-0.256307235378937	-0.0795245312510536
cg17117277	chr19	3822126	0.382075618563999	-3.18451815717622	3.74702297786028	0.000454693757591095	0.250512264387323	-0.257376977411191	0.0161311765100203
cg13998093	chr17	44896877	-0.290184390157571	-2.02902163532837	-3.74674608295612	0.000455087164130375	0.250512264387323	-0.258058445977429	-0.00405376009009831
cg14598025	chr9	116740723	0.381536373771466	2.61387085521291	3.74603199443904	0.000456103235301568	0.250527179508695	-0.259815781058751	0.0497808869222746
cg10573505	chr1	181454164	0.461472766505914	0.414022169295207	3.74593642375066	0.000456239387290693	0.250527179508695	-0.26005096306268	0.088634715145991
cg20501518	chr3	157821919	0.581390207611827	-0.643103476678654	3.74519856720156	0.000457291867683123	0.250603824235653	-0.261866593536745	0.110552974806508
cg25081985	chr8	54756041	0.366169825435831	-4.13267767193038	3.74480907175161	0.000457848384726668	0.250603824235653	-0.262824946855786	0.0141395715672672
cg27305603	chr7	155059486	-0.285237781870394	3.89834775604925	-3.74465606946589	0.000458067174591083	0.250603824235653	-0.263201395424808	-0.0029453779610793
cg02737738	chr7	70157145	0.314041113960907	3.10337557344643	3.74357360360082	0.000459617946854017	0.250950218648737	-0.265864489811466	0.0246582784100843
cg16493126	chr12	119615911	-0.282666023136968	-0.717168884736407	-3.7434276978786	0.000459827360811104	0.250950218648737	-0.26622341958272	-0.117387440802755
cg17826893	chr13	100394412	-0.30141697147196	-0.0957270408141118	-3.7422955912922	0.000461455354466851	0.251530446095566	-0.269008180024466	-0.123631496292294
cg16639595	chr7	87856984	-0.196902946791632	-1.04241487418335	-3.74040930014483	0.000464180181350354	0.251834849863441	-0.273647161781532	-0.0819951983313076
cg07691684	chr4	16773677	-0.19078256858754	-0.707345182166867	-3.7397155186937	0.000465186258334964	0.251834849863441	-0.275353097033465	-0.111145274610539
cg15699552	chr1	106623593	-0.274812699338099	-0.909435335424309	-3.73954820719642	0.000465429195787054	0.251834849863441	-0.275764474884765	-0.0262334458477168
cg22383924	chr1	3590479	0.249661583853943	0.365187964571711	3.73950427454629	0.000465493006487847	0.251834849863441	-0.275872492964191	0.0668797283537634
cg01933073	chr4	186732942	0.705524490553934	0.446733139133858	3.73934630634074	0.000465722519413912	0.251834849863441	-0.276260887339302	0.0717316831035114
cg09053097	chr11	44914828	-0.554466386545441	-0.95995279074249	-3.73918158642831	0.000465961957643592	0.251834849863441	-0.276665873399741	-0.0754753075752507
cg00047843	chr12	83321412	0.257491062169446	0.24519637334441	3.73917446410654	0.000465972313374715	0.251834849863441	-0.276683384386643	0.0413743087183022
cg09276486	chr1	6999547	0.332914835351516	-0.565216488354143	3.73789011288172	0.000467843354524581	0.252422886432294	-0.279840828724982	-0.011949105204802
cg10874314	chr10	129766623	0.234806288125162	-1.33047358956521	3.73764996272691	0.000468194004444053	0.252422886432294	-0.280431153375475	-0.00309982729557917
cg19241690	chr11	45715471	0.237886091902734	1.27911235234281	3.73671704366406	0.000469558580941338	0.252852469660444	-0.28272422834373	0.0533735810953254
cg17573882	chr12	87724296	-0.709600705865244	-1.04511092792736	-3.73509411698006	0.000471941531790045	0.253206421062153	-0.286712636352915	-0.145057765539506
cg09648697	chr11	66383678	0.433031376520406	-3.55130630855968	3.73482531127185	0.000472337339459901	0.253206421062153	-0.287373154337111	0.0100704219935431
cg17663418	chr3	184013877	0.214583513950946	2.3434802372335	3.73477799187645	0.000472407048709781	0.253206421062153	-0.287489426628761	0.0328579928436222
cg16738145	chr15	56757314	0.381776359650918	-4.45014795487897	3.73472155261088	0.000472490205942656	0.253206421062153	-0.287628107131429	0.00494329513539346
cg06883956	chr1	3477292	0.247580522639621	-0.191400803500884	3.73370340553001	0.000473992752392111	0.253706329826359	-0.290129682432648	-0.00682577894401176
cg00475472	chr3	108101406	-0.282315261363026	2.58944038226459	-3.73291429854012	0.000475160443348185	0.254026020884382	-0.292068276151811	0.00518260885477562
cg04742587	chr17	40554081	0.198543370746263	0.437156721589212	3.73106194858766	0.000477912340088514	0.255190863697792	-0.296618132284485	0.0486861459517891
cg03219658	chr12	114863053	0.652119939386535	-1.04177439686923	3.72899729925683	0.000480997661917671	0.255993435682029	-0.301688128975066	0.0284748897094581
cg24346507	chr1	217114101	-0.530520637145136	0.819984684658162	-3.72836670300079	0.000481943802506885	0.255993435682029	-0.303236356387879	-0.10546924169157
cg10908869	chr6	80621222	-0.312630847878187	-1.12204387737049	-3.72811484006223	0.000482322194228996	0.255993435682029	-0.303854688884469	-0.0799426227137358
cg03004323	chr2	159440819	-0.509451684896805	2.51674675052146	-3.7278352547891	0.00048274256914435	0.255993435682029	-0.304541056366999	-0.017134291321977
cg07972459	chr14	66701423	-0.294246447089316	-1.23042535661121	-3.72748716978205	0.000483266429380833	0.255993435682029	-0.305395551389982	-0.0873953144332477
cg18548797	chr10	133777480	0.317690598179659	0.469081788629434	3.72746534143168	0.000483299298739262	0.255993435682029	-0.305449135301743	0.0183554949832206
cg20221591	chr2	241076340	-0.470360779622015	-0.685913285019955	-3.72737242435806	0.000483439238248822	0.255993435682029	-0.305677225013643	-0.0359009220524682
cg14474561	chr20	48096466	-0.233274557720423	-1.6784356632339	-3.72683054049017	0.000484256127712396	0.256108846634422	-0.307007366970126	-0.0810774156610049
cg00549575	chr11	8008752	0.302064903928706	-3.64307523099027	3.72646535914273	0.000484807385321969	0.256108846634422	-0.307903709607075	0.00275635677577268
cg08303370	chr2	99758219	-0.173107009640078	-3.57813265206795	-3.72597224465805	0.000485552719516148	0.256198670775884	-0.30911399650619	-0.00634019069084631
cg21825397	chr20	61335539	-0.265847468682391	-0.733169429056128	-3.72539744116811	0.000486422913353328	0.256354085711895	-0.310524678042526	-0.0847583457481179
cg00819142	chr1	204074976	0.202477976637515	2.31001620220682	3.72496349835527	0.000487080849769006	0.256397401783075	-0.311589587797299	0.0426141209487283
cg12145907	chr5	140864834	0.384981794722409	-0.188247635873724	3.72267250988319	0.000490568587111454	0.257797305981107	-0.317210723298593	0.038370400340483
cg20051314	chr11	62456939	0.167046075996999	1.44857546789456	3.72245691032018	0.000490898040944778	0.257797305981107	-0.317739626457062	0.0518400209605451
cg06850787	chr2	716357	0.449370350468437	-0.356661644837674	3.72155191856519	0.000492283260205776	0.258171222274536	-0.319959561700532	0.0183908576620203
cg00745835	chr10	80778842	0.247670935944409	1.33685658683298	3.72095225723674	0.000493203192915891	0.258171222274536	-0.321430376305803	0.0584486928136745
cg01705934	chr7	155258915	0.314553264952429	0.103436642520001	3.7208571550303	0.000493349239454766	0.258171222274536	-0.321663626629875	0.0767511569730306
cg17472664	chr2	236486347	0.225534795120372	-2.02351414679109	3.7201537318789	0.0004944307615653	0.258381689306869	-0.323388769484731	-0.00979074477003672
cg02790305	chr4	186732932	0.581144261229716	0.457430240147705	3.71965911161991	0.000495192608463401	0.258381689306869	-0.324601726477367	0.0520771895506023
cg06843631	chr20	18039669	-0.290298032270789	-3.1687385305955	-3.71887153341353	0.000496408013841768	0.258381689306869	-0.326532937889208	-0.0133353738684136
cg22996718	chr22	26138213	0.266014834244823	1.0983635883178	3.71878332023485	0.000496544324185155	0.258381689306869	-0.326749231686477	0.0808165624891439
cg07494518	chr21	44847608	-0.210169538689542	-3.17041971904445	-3.71838305386081	0.000497163282274762	0.258381689306869	-0.327730630330492	-0.02645587467644
cg04301263	chr10	125428324	0.328341167057541	0.379569710280485	3.71833823311379	0.000497232637602114	0.258381689306869	-0.327840521413666	0.031992615094264
cg23942845	chr19	5978504	0.270256307965763	-3.87870659257089	3.71745311507685	0.000498604166762861	0.258792415138312	-0.33001050985409	0.00485901370936803
cg22667178	chr13	44947976	-1.16661225456116	-2.9359330399901	-3.71594960697192	0.000500942242158879	0.25937667697319	-0.333695974646139	-0.0839326447543271
cg19714132	chr14	29235984	-0.574699873126316	-2.95644690546663	-3.71588808158825	0.000501038142742993	0.25937667697319	-0.33384677248057	-0.0314101300502363
cg03379631	chr16	72873149	0.233333855772913	2.84513581506604	3.71560658159392	0.00050147714592947	0.25937667697319	-0.33453670900995	0.0420632477572818
cg02978168	chr18	76695123	-0.579312217776424	0.655009021325064	-3.71414394955347	0.000503764087840626	0.260257267983937	-0.33812109555876	-0.0695513304092187
cg03363743	chr17	28562474	-0.265225232320533	-2.40269033953521	-3.71367814937609	0.000504494501919836	0.260332608382923	-0.339262456465304	-0.0468342787082109
cg23956036	chr11	16627172	-0.296738065189105	-1.78830230556887	-3.71281785678061	0.000505846185453596	0.260727994923884	-0.341370262829557	-0.0296584065132434
cg22748740	chr6	28973350	-0.940582468950104	-0.863033986814957	-3.71223759332286	0.000506759851191194	0.260896961029856	-0.342791830575748	-0.0655916941275773
cg20149170	chr1	23105148	0.170821959497509	1.12567529378287	3.71142898119506	0.00050803570870277	0.260974655153907	-0.34477263636032	0.0619099056365665
cg16032050	chr10	50605158	0.670999017972708	-0.970974297739121	3.71139916644252	0.000508082810355528	0.260974655153907	-0.344845667533827	0.0922867677595819
cg11762031	chr14	105864488	-0.422080442564782	-1.3199680881827	-3.71023991293043	0.000509917462579992	0.261278943167423	-0.3476850285967	-0.0359670578325169
cg24730705	chr10	119496382	0.246397962868561	-1.10432149429856	3.70991843027439	0.000510427370432685	0.261278943167423	-0.348472357713387	0.028156264042658
cg08820401	chr2	144501227	-0.541352674594715	1.22656592998725	-3.70991340790668	0.000510435340355058	0.261278943167423	-0.34848465750319	-0.0832953115824172
cg13075456	chr8	125116635	0.359457386021874	1.70459381746611	3.70867235164934	0.000512408418178938	0.261509350918202	-0.351523751084028	0.0289053434494667
cg01714756	chr14	94780400	0.253727260016274	0.430798292012974	3.70849159456852	0.000512696402250671	0.261509350918202	-0.351966345745037	0.0796456141020462
cg06609489	chr18	31804565	-0.556062191642024	-2.42068904318541	-3.7078752119826	0.000513679597270428	0.261509350918202	-0.353475514456616	-0.0277724206605609
cg07643930	chr16	2060265	-0.224142114134892	-0.911118346904815	-3.70770590632253	0.000513949974052831	0.261509350918202	-0.353890025228386	-0.010561800523171
cg12666874	chr8	119821341	-0.339875893050838	-0.0663156321886042	-3.70761038548015	0.000514102578610062	0.261509350918202	-0.354123884559651	-0.104705506162763
cg03831289	chr5	90624793	0.20810373213633	0.783609760462845	3.7074187836361	0.000514408813678691	0.261509350918202	-0.354592965518433	0.0580956042963687
cg24117315	chr1	6988185	0.242407515259629	-0.0841710845870415	3.70661676341011	0.000515692573737877	0.261576941363339	-0.356556344895783	-0.00770022669575221
cg16277725	chr8	10786308	-0.414598369052974	-3.8330617569367	-3.7066018200205	0.000515716522130757	0.261576941363339	-0.356592924920698	-0.0179384507758082
cg03173714	chr10	103341227	-0.17115061922224	2.13353193524752	-3.70614783775104	0.000516444586359119	0.261648218530026	-0.357704195901032	0.00769788380406056
cg23138560	chr8	57909641	0.299688202395231	1.79615311871825	3.70525740874631	0.000517875456794434	0.261898846884072	-0.359883615321269	0.0442962947127427
cg12311936	chr2	144994885	-0.45866898977508	0.379973642565278	-3.7048258716552	0.000518570280383983	0.261898846884072	-0.360939753465826	-0.0694222886847631
cg26149658	chr4	2439423	-0.15562982611383	1.14546090989446	-3.70474314753375	0.000518703577679863	0.261898846884072	-0.361142204321605	-0.0119368693142804
cg16054651	chr14	70409921	0.3065282211778	0.366062192919093	3.70357495406952	0.000520589455562064	0.262553366743952	-0.36400088319044	0.0897610274141692
cg05329915	chr4	187454891	-0.253968121055258	1.24326371675651	-3.70085327588433	0.000525008750052692	0.264117058713402	-0.370659325835781	-0.0525709899189571
cg26211060	chr12	3345821	0.198508633682033	-1.98378716743855	3.70045678361642	0.000525655544765426	0.264117058713402	-0.371629117763313	0.00274748897351956
cg03955334	chr1	5661803	0.450764631484672	0.018939948952786	3.70027513417669	0.000525952123249167	0.264117058713402	-0.37207340191892	0.0591919744978459
cg17398825	chr15	89878134	-0.325727490279615	-3.28724900030116	-3.70020770393158	0.000526062257239643	0.264117058713402	-0.372238322228599	-0.0104293110021485
cg00394385	chr16	88371314	0.322124495769681	-0.484649423617747	3.69952528127243	0.000527178105156649	0.264200094292306	-0.373907300496206	0.00387233432845813
cg12680205	chr10	80303482	0.298835661219721	-0.971754616559225	3.69938108228104	0.000527414179174278	0.264200094292306	-0.374259943304247	-0.00309141483981717
cg26785346	chr4	186732936	0.450656954168269	0.289740381540633	3.69878444575786	0.000528392034997479	0.264392531839845	-0.375718961599775	0.0570055483736148
cg09745987	chr16	17318866	0.231754339431888	0.241819125271876	3.69595544319322	0.000533052335355136	0.266263251840188	-0.382635405646812	0.0686381249111664
cg04834204	chr2	69423553	-0.215552064707623	-1.64488200308749	-3.69578975699981	0.000533326493420507	0.266263251840188	-0.383040398299807	-0.113645758514076
cg10146277	chr12	130589287	0.397588495213349	-1.30372038874314	3.69488881977906	0.000534819626656191	0.266709696705967	-0.385242430842764	0.0436962033326107
cg23251200	chr10	125835213	0.337964655300471	-1.31339706803904	3.69374752534026	0.000536716862201185	0.267356439553597	-0.388031545250855	-0.00825321615191238
cg25481680	chr10	105110878	-0.31541290834959	-1.59752069961913	-3.69282638197384	0.000538252833129348	0.267821980369079	-0.390282333501268	-0.0271187076098243
cg00987097	chr1	2471732	0.204783088668431	2.26422469580067	3.69178385127133	0.000539996296957773	0.268252862053314	-0.392829386231067	0.0391448690687628
cg07855486	chr19	40411940	-0.209457382456108	2.04647111536651	-3.69158853797269	0.000540323528480665	0.268252862053314	-0.393306524344907	0.01544374513485
cg26832142	chr1	66258441	-0.444698674008694	-2.63660563414212	-3.69105970981579	0.000541210491544509	0.268300317711425	-0.394598354255418	-0.0260928223416446
cg04789495	chr6	31705963	0.242405410774212	-0.21764174382177	3.6908134127844	0.000541624063051014	0.268300317711425	-0.39519998066452	0.0886893715035693
cg23462402	chr20	2822804	0.223678275113785	2.30628555902238	3.69025791957906	0.000542557936242848	0.268424266050267	-0.396556801845938	0.036573462145355
cg11066776	chr1	152942401	0.477182472494935	0.754023891069576	3.68989762188129	0.000543164479628253	0.268424266050267	-0.397436792583749	0.074968019846126
cg27032965	chr7	123173195	0.288257639938147	-3.88671495331196	3.68959019164306	0.000543682537207922	0.268424266050267	-0.398187625530776	0.0111235174972191
cg01089060	chr10	97050836	-0.210158182071263	-1.26833426454034	-3.6890867860815	0.000544531860262925	0.26854586695764	-0.39941701817144	-0.0399182011616402
cg23883945	chr7	36749772	-0.572498907748411	-0.61242578173465	-3.68835919157338	0.000545761672917641	0.268656544277545	-0.401193764185066	-0.142929428139779
cg09698471	chr5	63257847	0.31390651143574	-0.492602483337137	3.68755724253974	0.000547120247641068	0.268656544277545	-0.403151874387106	0.0556493784371153
cg14228272	chr14	104074040	0.20980670700696	-0.459972869831157	3.68687525474026	0.000548278147471548	0.268656544277545	-0.404816906934852	0.0450137508272748
cg05635169	chr5	113589213	-0.229906146991181	-1.59959289252537	-3.68682922721453	0.000548356378983546	0.268656544277545	-0.404929274776696	-0.0733684393001391
cg20594345	chr6	28973520	-0.843043309292879	-0.861313036225656	-3.68676997504906	0.00054845710374678	0.268656544277545	-0.405073927127831	-0.0923387246820438
cg03979378	chr7	1749674	-0.584325508869974	0.410667881273075	-3.68642354462043	0.000549046367659683	0.268656544277545	-0.405919644397362	-0.11589999362187
cg11019791	chr22	48896579	1.28907797492057	-0.784150843260034	3.68624762714577	0.00054934582834719	0.268656544277545	-0.406349084467534	0.0927593536706489
cg13651224	chr17	20217823	0.19144754761446	1.48029881753233	3.68610867640535	0.000549582471996882	0.268656544277545	-0.406688276039548	0.058250619559768
cg18920846	chr11	8964505	0.21818955218001	1.56699912500333	3.68574248008755	0.000550206600324618	0.268666727553906	-0.40758216399241	0.0106775060718788
cg24149904	chr8	6691719	-0.262994993110066	-2.15441861859953	-3.68454686083407	0.000552249093434856	0.269368719636843	-0.41050036619204	-0.0393489387162756
cg15411280	chr6	84747508	-0.264215378030518	-0.425750303167088	-3.6839748199398	0.000553228887582407	0.269491719876394	-0.411896402628559	-0.030954053737077
cg10285466	chr14	38725710	-0.525694601117887	0.0801474427262888	-3.68369337320805	0.000553711562156914	0.269491719876394	-0.412583218588856	-0.0752725274754208
cg08259925	chr5	63257813	0.485087270214857	-0.989586948367453	3.68326334695589	0.00055444982678017	0.269540286088429	-0.413632562552065	0.0742841884179999
cg14764792	chr6	106770753	0.405964019118042	1.15492852587223	3.68285025630861	0.000555159904979223	0.269540286088429	-0.414640521976114	0.0711175967227139
cg09507697	chr7	130037985	-0.248662243989912	0.3834715402631	-3.68253940131309	0.000555694820874815	0.269540286088429	-0.415398984076305	-0.068002519011865
cg00802855	chr10	134911097	-0.253465025316638	-0.744596958844497	-3.68222729790475	0.000556232382015324	0.269540286088429	-0.416160459527184	-0.0870170165374571
cg00198594	chr3	192734341	0.157755134394869	1.56902775897171	3.68025183267283	0.00055964646634798	0.270618121608329	-0.420979474824159	0.0569181604781346
cg23670529	chr4	114375605	-0.353078486702263	-0.537573392214578	-3.67959576946315	0.000560784739201481	0.270618121608329	-0.422579606652664	-0.135799703865451
cg17852744	chr1	53809725	-0.141256916359422	-1.3225752714865	-3.67924142688468	0.000561400447822089	0.270618121608329	-0.423443784502257	-0.0950190096724689
cg19072817	chr5	176057992	0.31589163637425	0.394092818205959	3.67898973690634	0.000561838179919514	0.270618121608329	-0.424057585428484	0.0755536156994576
cg23627134	chr2	143886375	-0.285536959045089	-0.640221190181647	-3.67893008058261	0.000561941980456923	0.270618121608329	-0.424203067261735	-0.0783834710794753
cg24544656	chr1	3445026	0.290516045100763	1.58263771049922	3.67883772611487	0.000562102711214141	0.270618121608329	-0.424428286574241	0.053949046900728
cg15128562	chr19	7895127	-0.461623871009697	-4.38406666124803	-3.67793709655992	0.000563672449705569	0.271080794492258	-0.426624447306851	-0.0137194907981965
cg04835163	chr1	74663899	-0.378702547257313	-2.10333103645271	-3.67668592456144	0.000565860134563206	0.271605504434694	-0.429674942546954	-0.0358366891410233
cg09929564	chr1	153643582	0.285616645212664	-4.03923574018236	3.67658552238684	0.000566036040864912	0.271605504434694	-0.429919711235847	-0.00298541473827529
cg15508401	chr2	239997380	0.202787181087418	1.74375023272132	3.67583658935735	0.000567349838552896	0.271605504434694	-0.431745414557357	0.0316137133411296
cg15907473	chr13	95253641	-0.394666596272026	1.50394917164544	-3.67565626678004	0.000567666601318139	0.271605504434694	-0.432184965684364	0.0151494229754013
cg19220607	chr19	36365307	-0.206218807637732	-1.01367936082497	-3.67503296736263	0.000568762823083018	0.271605504434694	-0.433704224800262	-0.0545301831340167
cg21844472	chr3	160559936	-0.272265753732542	0.988265573403025	-3.67500449156378	0.000568812953042385	0.271605504434694	-0.433773629910092	-0.0339950814346561
cg24876231	chr2	231280238	0.238162072511997	2.166075829109	3.67487965122369	0.000569032777052506	0.271605504434694	-0.434077904622852	0.036248158881922
cg14477973	chr17	77394158	-0.449102121951499	-0.0145497343756573	-3.6745016254128	0.000569698917068134	0.271632321666883	-0.434999238933597	-0.0924220530683549
cg01293207	chr7	23218577	-0.283067141682396	-0.291794378456457	-3.67385131322857	0.000570846616734058	0.271809676442486	-0.436584083735828	-0.0937614558293645
cg24477567	chr19	11495295	0.180500116045302	-1.22001055685317	3.67359951581807	0.000571291594679389	0.271809676442486	-0.437197688829214	0.0137470345452049
cg27090216	chr8	22960461	-0.593292355689999	-2.70432656004391	-3.673063650914	0.000572239685100714	0.271970193389099	-0.43850346667293	-0.0451926308561786
cg09509622	chr20	16555633	0.308022375766674	-3.63361470942962	3.67234734832222	0.000573509373698763	0.27228305213075	-0.440248777525373	0.00923363557988106
cg13434489	chr1	3189088	-0.183067252965048	-1.03175919647046	-3.67130811716489	0.000575356272592468	0.272868992790071	-0.442780613240267	-0.075647679519112
cg12436612	chr1	15386856	0.159406371672678	2.02412224990663	3.67040157346351	0.00057697201505068	0.273064830205385	-0.444988889656637	0.0339108001355459
cg18345369	chr16	2907859	0.347235241996631	-2.75114899199747	3.67038838677283	0.000576995549879229	0.273064830205385	-0.445021009451424	-0.003019602811032
cg12297440	chr7	157523408	-0.259304833640501	-0.482708294345051	-3.66981714296081	0.000578015955640874	0.273164903014348	-0.446412373618196	-0.101521402806021
cg10249506	chr22	42734458	-0.323829249733847	1.37074894741277	-3.66923036251165	0.000579065914433944	0.273164903014348	-0.447841464946419	-0.0461918189568877
cg11559198	chr2	232348794	-0.225244913948546	1.5973406174566	-3.668962310758	0.000579546162138595	0.273164903014348	-0.448494260500851	0.036087542461498
cg09635067	chr1	205744008	0.176890800083682	-3.82250785835195	3.66867526593773	0.00058006086138661	0.273164903014348	-0.44919328352917	0.00313307157696248
cg04275226	chr10	97853087	0.7471259897713	1.75119963200287	3.66833525762375	0.000580671095967356	0.273164903014348	-0.450021249259094	0.051300921959295
cg11219883	chr12	130501758	0.454073653443884	1.55476352126869	3.66821482476502	0.000580887391972684	0.273164903014348	-0.450314509986306	0.0626128376949392
cg16458838	chr15	57250375	0.321226445933697	0.572864452061837	3.66692672197004	0.000583205642863618	0.273323833588211	-0.453450804632033	0.0487589262307987
cg11811840	chr2	234669166	0.27121264834953	0.304887005378863	3.66663118565861	0.000583738780345518	0.273323833588211	-0.454170302135849	0.0231954938146376
cg22717080	chr6	166959505	-0.352507447647721	-0.921553936295725	-3.66653735395845	0.000583908147186254	0.273323833588211	-0.454398733771241	-0.0926460166659117
cg23200371	chr12	56367680	-0.307639929017786	-3.20523155204939	-3.66642958674882	0.000584102725800737	0.273323833588211	-0.454661087476304	-0.0203991255202247
cg00543443	chr20	34638744	0.180971642676138	-0.770181743341459	3.6663236107797	0.000584294130828478	0.273323833588211	-0.454919076656903	0.0192663463868976
cg18328755	chr1	34643106	0.390679398301707	-2.76624672479883	3.66515663284241	0.000586405807815538	0.273527558077581	-0.457759729831226	0.0239219510979639
cg18703951	chr6	88856120	-0.276878942101088	1.36560282379114	-3.66481410750811	0.000587027002993058	0.273527558077581	-0.458593415926936	0.00349355472808599
cg09999441	chr19	38826477	0.291788726133083	-3.92590184753877	3.66364559736016	0.000589150930270382	0.273527558077581	-0.461437199664386	0.00452086538745801
cg12557133	chr6	28971319	0.313036949215685	2.2550422554191	3.66321224421933	0.000589940478729031	0.273527558077581	-0.462491726096896	0.0326664225238762
cg04872675	chr12	108983234	0.186032829605683	0.0931746264574124	3.66244805386103	0.00059133526700765	0.273527558077581	-0.464351160043969	0.0768852087650331
cg09153889	chr11	112235133	0.280768479914479	1.10564605263633	3.66174191346505	0.000592626911130636	0.273527558077581	-0.466069169876062	0.0349974238955398
cg10348193	chr7	150020240	-0.441098358093836	-1.3550881028052	-3.66170181088496	0.000592700346228894	0.273527558077581	-0.466166732675227	-0.0718842801701295
cg04075738	chr12	130571303	0.241079493409568	1.89235950592393	3.66157952224345	0.000592924332735348	0.273527558077581	-0.466464236893335	0.0607332670110312
cg11565911	chr12	72233249	-0.265490244808104	-3.12004440913356	-3.66153854052887	0.000592999413863503	0.273527558077581	-0.466563936208344	-0.0283706882334328
cg14239497	chr2	23679465	-0.169243180117812	2.38137902755503	-3.66143485840711	0.00059318940682627	0.273527558077581	-0.466816168992633	-0.00378944112660518
cg13311832	chr6	29549147	-0.417319517158207	-0.83400372417402	-3.66126677713202	0.000593497532317942	0.273527558077581	-0.467225061111451	-0.0822876952169331
cg05670461	chr3	157155088	0.488574169250309	-1.53929039504301	3.66106056132216	0.000593875775230125	0.273527558077581	-0.467726710165015	0.0595950585347809
cg05301811	chr1	20813666	0.424770356127906	-2.11801159268593	3.6608471706989	0.000594267421347262	0.273527558077581	-0.468245797731607	0.035583094489974
cg25982066	chr15	102111567	0.307740212586512	0.870051970364926	3.66062089126844	0.000594682993183512	0.273527558077581	-0.468796221292824	0.0240889741483926
cg11310496	chr10	118380175	0.496603597089931	1.34829723637117	3.65983641377273	0.000596125876090891	0.273527558077581	-0.470704323861756	0.0718646542401272
cg01772663	chr8	30027362	0.234146052459691	2.19432865624185	3.65980768017717	0.000596178789164609	0.273527558077581	-0.470774209266585	0.0702809044620778
cg12198769	chr2	98262341	0.300090530002345	-1.4013042814342	3.65968908194787	0.000596397236063389	0.273527558077581	-0.471062659063031	0.0371259900335484
cg20922930	chr2	230936371	0.2934999936912	1.94811433918372	3.65956310170999	0.000596629363909827	0.273527558077581	-0.471369057835033	0.0471102105190863
cg11794956	chr5	92443321	-0.599849047952909	-0.0581144809978111	-3.65905831562588	0.000597560337744214	0.273527558077581	-0.472596702810568	-0.0526098089831604
cg08323277	chr2	20248420	0.166751440014478	1.2902378378581	3.65903914613814	0.000597595719320701	0.273527558077581	-0.472643321492477	0.0397382037463849
cg24116385	chr1	5677939	0.687793202869703	0.847225929607845	3.6590216100269	0.000597628087893018	0.273527558077581	-0.472685967821944	0.0608435467035157
cg16409039	chr10	101841526	0.225562939047577	1.01234208283884	3.65826382826289	0.000599028424864193	0.273886989192193	-0.47452872847429	0.0482285125057264
cg12174804	chr8	18244861	-0.462402711484048	-0.519394957070912	-3.65745386246768	0.000600528669655899	0.274100807610844	-0.47649817298898	-0.0596015644721181
cg08628428	chr17	14352476	0.300717638035224	1.37141622270155	3.65734689170061	0.000600727073184178	0.274100807610844	-0.476758257366088	0.0603171732677685
cg04538800	chr17	46089331	0.382882098121229	-1.22755521052661	3.65654749119985	0.00060221174646041	0.274197860300741	-0.478701763730527	0.0223515603946373
cg02903680	chr15	85526198	0.478008785964823	-1.81389390587767	3.65608661713136	0.000603069293599642	0.274197860300741	-0.479822143939488	0.056285041344694
cg26312542	chr11	112038104	-0.338652027879994	3.14078180180767	-3.65604601513003	0.000603144897665602	0.274197860300741	-0.479920843521685	0.0119489407216161
cg01330741	chr10	71722050	0.268637054536954	0.457571996990997	3.65586928608067	0.000603474086584717	0.274197860300741	-0.48035044838621	0.0313841032671036
cg03836455	chr10	80684576	0.309571816387339	1.92821819777404	3.65557728793413	0.000604018361522164	0.274197860300741	-0.481060233775626	0.0315939445515971
cg05541640	chr3	52008740	-0.168274244787798	-0.857716021814427	-3.65448245849485	0.000606063276628102	0.274656721202612	-0.483721272147678	-0.0130122339615797
cg08132177	chr1	856685	-0.248675729351648	-3.16203656176806	-3.65413182273014	0.000606719592365141	0.274656721202612	-0.48457342359344	-0.0154584694894204
cg05835726	chr7	27183861	-0.484644153922047	-2.87642721233002	-3.65404649642526	0.000606879408043388	0.274656721202612	-0.484780786087276	-0.0371036842062107
cg06414921	chr6	31276504	0.69455194242499	-0.784097818641642	3.65327209739343	0.000608331697498943	0.274727613886451	-0.486662639651397	0.100856185983766
cg20436086	chr10	71615835	0.232331128455011	0.701775956093254	3.65290145409558	0.000609027970249843	0.274727613886451	-0.48756326094698	0.00982842117155824
cg01168833	chr12	105956441	0.236477051089233	2.5040981192469	3.65289940563519	0.000609031820509263	0.274727613886451	-0.487568238343594	0.0590705014466013
cg14759482	chr13	114280854	0.313139995550018	-0.975831057902031	3.65256572251031	0.000609659318223737	0.274727613886451	-0.488379010200191	0.0189486912292129
cg19730798	chr11	113346201	-0.373277873654237	-3.76111588947896	-3.65232064546736	0.000610120584764365	0.274727613886451	-0.488974465781354	-0.00865393967262254
cg18976974	chr8	103990325	0.262718989952381	1.32613415613672	3.65188326708288	0.000610944617769163	0.27482078543006	-0.490037098537776	0.051958111717514
cg13817287	chr9	123854335	-0.353373459931857	0.402173139121717	-3.65131752892446	0.000612012065123314	0.275023153353613	-0.491411490769467	-0.0546802148566568
cg27382588	chr2	223293452	0.335435836606596	0.678650270445059	3.65055495485617	0.000613453733392854	0.275393109420941	-0.493263898697535	0.0129226007330744
cg08516463	chr2	145052759	-0.454733010279421	1.32254597013288	-3.64958872011393	0.000615285099259628	0.275937088155478	-0.495610743391286	-0.0414847881043106
cg27543334	chr1	31173966	0.28831217379172	-1.49812478944383	3.64911416991294	0.000616186460193287	0.276063312378608	-0.496763240264793	0.0491462812405307
cg17720056	chr6	137661985	-0.21158997888364	-0.551198596615095	-3.64834098028875	0.000617657765947745	0.276067649874528	-0.498640850287766	-0.106590666467418
cg21117426	chr11	126162682	-0.190236711629535	1.97243818906751	-3.64769299202822	0.000618893415916302	0.276067649874528	-0.500214264132088	-0.0133787456558826
cg26700215	chr8	67070006	-0.212770878237041	-0.813965751061256	-3.64764690940391	0.000618981381046869	0.276067649874528	-0.500326154256626	-0.0497542137621256
cg21591820	chr19	33864430	0.407885704246577	-3.93094656630061	3.64759897074418	0.000619072901787743	0.276067649874528	-0.500442550123507	0.0147681843938295
cg04056576	chr3	160475090	0.24822749734076	1.3158671160689	3.64748228676673	0.000619295719868263	0.276067649874528	-0.500725857478065	0.100075660494916
cg26195178	chr5	1885716	0.343353350953721	-0.203458134315634	3.646593528994	0.000620995400919102	0.276417688650122	-0.50288359792413	0.0578090604048276
cg17399283	chr5	110406107	-0.561697472026336	-0.558024660429503	-3.64623561153962	0.000621681151382896	0.276417688650122	-0.503752479171336	-0.070399787819218
cg06086389	chr16	22981614	0.248406706128503	-0.985736090813536	3.6460990128731	0.000621943058146463	0.276417688650122	-0.504084074826025	-0.00888468521382962
cg11198968	chr10	83676596	-0.561522022555514	-0.507092510391418	-3.64484597557391	0.000624350497324285	0.276960771911826	-0.507125546035668	-0.145939019723392
cg00003014	chr3	197279819	-0.307312584878389	2.49021931401011	-3.64410261496381	0.000625782917247846	0.276960771911826	-0.508929634946575	-0.0139862126825535
cg04028224	chr17	72733172	-0.336604206106435	-4.06933161346332	-3.64406421499489	0.000625856997530308	0.276960771911826	-0.509022824073416	-0.00500974714212404
cg10097651	chr14	35802397	-0.212230459208731	-2.03389738459531	-3.64380015036467	0.000626366652005639	0.276960771911826	-0.509663642966092	-0.0912673984265719
cg24740896	chr4	8442590	0.315325834010342	-4.55819495769961	3.64362031335937	0.000626713971483893	0.276960771911826	-0.510100048741593	0.0048290427166421
cg02089795	chr22	17691371	0.243990807128038	1.12387005373144	3.64352582605076	0.000626896528845107	0.276960771911826	-0.51032933417912	-0.00370233996078773
cg25922112	chr4	185019116	-0.308258758316532	0.868735385917694	-3.64229379594464	0.000629281578574514	0.277738944170631	-0.513318730657739	-0.0345969546854853
cg00298951	chr12	108733791	0.416906529430944	0.0457977355515779	3.64175141007529	0.000630334318739056	0.277928131186517	-0.514634609697815	0.0794962690033126
cg10946295	chr2	119913307	0.238026523658136	-2.40904386349669	3.64089940893595	0.000631991409715547	0.27832813655739	-0.516701440143088	0.00864320947180686
cg10832639	chr14	94850965	0.307268827426095	1.42901668680547	3.64053766432899	0.000632696241748773	0.27832813655739	-0.517578904243924	0.0573219995361887
cg20654468	chr11	58342997	-0.416955552683157	1.2295550859651	-3.6398144987212	0.000634107531796423	0.27832813655739	-0.51933291247469	-0.0256026223753486
cg06391107	chr19	40502439	-0.270232053854843	-3.0907357481105	-3.63975584163763	0.000634222135756788	0.27832813655739	-0.519475174907876	-0.0169405403285983
cg01408508	chr20	26188639	-0.764730683497067	-0.329021161289148	-3.6394284465197	0.000634862163222464	0.27832813655739	-0.520269192388525	-0.0770156492974384
cg06521987	chr11	747461	0.461234538666954	-3.929941434603	3.63920247745897	0.000635304272632658	0.27832813655739	-0.520817204028298	0.0141281573389745
cg16820616	chr11	30605581	0.496967047571485	-1.03702738250173	3.63896586543927	0.000635767520903105	0.27832813655739	-0.521391007722145	0.0621198386484745
cg09435617	chr6	28973353	-0.883145012891288	-1.27825573941884	-3.63872396661795	0.000636241454144049	0.27832813655739	-0.521977612410904	-0.0769092522402988
cg08410227	chr10	125753823	0.185467610245864	0.467007357963163	3.6379979811954	0.000637665851424675	0.278467020063602	-0.523738006154472	0.0823569635685644
cg18885372	chr14	95107019	0.325468322075143	-0.050722933891682	3.63792483212217	0.000637809540465124	0.278467020063602	-0.523915370402753	0.0469375136548295
cg15423222	chr20	61162065	-0.30819733400052	1.28169284765757	-3.63753629142924	0.000638573282928276	0.278497046696646	-0.524857432461513	-0.0517077868281671
cg04348265	chr4	186733060	0.600756040449634	-0.158693687062588	3.63708846970178	0.000639454638255959	0.278497046696646	-0.525943163718224	0.0614343375075929
cg25301173	chr2	190984844	0.175746500234516	1.33162470779387	3.63668130647592	0.000640256984340978	0.278497046696646	-0.526930259556551	0.0593937313713285
cg15601050	chr17	46816347	-0.359098289952929	-2.45596634732798	-3.63661902585172	0.000640379797987038	0.278497046696646	-0.527081242966431	-0.0836436291410158
cg08047338	chr2	75873982	0.180843924507204	-3.94285915686312	3.63597641756069	0.000641648300249913	0.278734085021545	-0.528639003933447	0.00397715100219233
cg26703758	chr11	17791761	0.305055062698524	1.11701198262619	3.63570911874199	0.000642176653392882	0.278734085021545	-0.529286926954518	0.0314280598698933
cg19355079	chr19	23253218	-0.467030655744061	-3.01003264512588	-3.63428680454251	0.000644995064954565	0.279008770615259	-0.532734152275954	-0.0319330175281118
cg00891645	chr15	81246794	-0.164199612424563	-1.03586163630341	-3.63426586283282	0.000645036650675925	0.279008770615259	-0.532784902926402	-0.122844239717357
cg03650550	chr4	83675797	0.199496012914451	0.68106349993779	3.63389554152697	0.000645772453032697	0.279008770615259	-0.533682323597215	0.0757032965290528
cg00069014	chr1	14156840	0.227008898284135	1.91271915401593	3.63347913159456	0.000646600789779697	0.279008770615259	-0.534691376874791	0.0363323339899865
cg12633998	chr1	144928806	0.293119786875651	1.58205338439394	3.63343253712275	0.000646693540318422	0.279008770615259	-0.534804281849039	0.032305961161422
cg17544584	chr7	43288771	0.253830256472661	1.27087923363549	3.6333020721578	0.000646953310459173	0.279008770615259	-0.535120412861754	0.0826068701138846
cg23445255	chr20	18774368	-0.291913644803583	-2.03114923027394	-3.63301696880334	0.000647521330327828	0.279008770615259	-0.535811229293121	-0.0517415585880089
cg25208017	chr1	240255486	0.35090158243024	-3.95010391292863	3.63286632127543	0.000647821662574978	0.279008770615259	-0.536176242724503	0.0139598295154174
cg14172427	chr15	25319113	-0.414548205497112	-0.289423877160678	-3.63202604066039	0.0006494993007365	0.279461036808006	-0.538212067905386	-0.095466816348459
cg26978611	chr6	90271866	0.185217443710691	1.72099130329198	3.62894277332131	0.000655690799938575	0.281523171526342	-0.545680091057783	0.0781532108367166
cg12270520	chr8	146023939	0.384334552375806	-4.29724707895484	3.62882931931565	0.000655919700574251	0.281523171526342	-0.545954826748621	0.0160946148393285
cg16652264	chr4	97948716	-0.398443770844431	-1.84695384985991	-3.6286961700302	0.00065618843521862	0.281523171526342	-0.546277250055747	-0.0817334168472867
cg16163116	chr1	3608758	0.467556781882383	1.34411556384367	3.62752081826464	0.000658565217210993	0.282058158036859	-0.549123118329285	0.0645096379692175
cg14628914	chr6	24659344	-0.174292965942568	-0.964657007631145	-3.62745322993147	0.000658702143705095	0.282058158036859	-0.549286754772806	-0.0853259829319156
cg05696109	chr1	223316668	-0.364938065897323	-3.22157490232044	-3.62652391965443	0.000660587588263324	0.282363583869483	-0.551536524321695	-0.0202788711492411
cg01606800	chr14	94855990	0.606129897880466	1.44034149660476	3.62612402427352	0.000661400510051061	0.282363583869483	-0.552504539868719	0.0665675053703428
cg09513276	chr20	55836676	0.220486036288025	1.27052645009989	3.62609982091049	0.000661449742232101	0.282363583869483	-0.552563126491307	0.0763632518331557
cg19760590	chr2	241099106	0.538962370848048	1.46104023976634	3.62585318256411	0.000661951630494486	0.282363583869483	-0.553160127298217	0.0415504208223798
cg13364903	chr6	35181548	0.252657387137095	-2.97360258555147	3.62389131870132	0.000665956855948334	0.283730921181995	-0.557908167820328	0.0188035450637066
cg16143049	chr3	124768294	-0.16544601992007	-1.15167185394892	-3.62347626141668	0.000666807179135884	0.283730921181995	-0.558912504973081	-0.031890426521011
cg01343041	chr2	24397787	-0.62828166230379	-0.289334723914735	-3.62313546649987	0.000667506138412906	0.283730921181995	-0.559737100606626	-0.0553535478978251
cg26509305	chr2	28083763	-0.190847306888048	0.0997620252682506	-3.62303827356751	0.000667705606388799	0.283730921181995	-0.559972263583716	-0.0298747077500799
cg15456741	chr8	43404458	0.305956643118559	-0.247226497302808	3.62218234699877	0.000669464679295523	0.284192132537889	-0.562043077340863	0.00472121614524257
cg00688900	chr17	34901364	0.406465688281012	-3.58408228746014	3.62182281383086	0.000670204902021468	0.284192132537889	-0.562912849635861	0.0138104222567335
cg13793782	chr9	135995093	0.135261153406104	1.17514099172534	3.6213242448676	0.000671232673733145	0.284192132537889	-0.564118898940247	0.0928441017832732
cg04449108	chr2	234601254	0.596344020525535	1.3260418334686	3.62125259818701	0.000671380493173788	0.284192132537889	-0.564292206734231	0.032063503825413
cg18999535	chr5	114426237	-0.295139686776678	-0.454189891171226	-3.62096131836336	0.000671981774370967	0.284192132537889	-0.564996771773606	-0.0803595948518137
cg15142841	chr2	174616264	-0.283123153186174	0.544437530448228	-3.62007146854039	0.000673821860471279	0.28466893816076	-0.567149010841738	-0.0591655455654932
cg24030173	chr19	48922140	-0.210749970603025	1.24408296172339	-3.61979832140972	0.000674387657179945	0.28466893816076	-0.567809604034627	0.00678697428023256
cg24304318	chr7	25827440	0.325337907136609	1.59899821594857	3.61927665956671	0.000675469490211081	0.2848555904784	-0.569071145929234	0.0759243049899778
cg12598371	chr15	52263946	-0.366965566968257	-3.34628663972709	-3.61565679472761	0.000683022300993888	0.287768216011267	-0.577822502347679	-0.0285931323285133
cg22457814	chr15	100105896	-0.355192320458397	-2.51427184369109	-3.61418035569395	0.000686126013377623	0.288802631061881	-0.5813906174339	-0.02756254592049
cg10436414	chr1	87797883	0.251531297638147	-3.88451093853683	3.61342674165089	0.000687715427197686	0.289198299253421	-0.583211585587911	0.00867761227905337
cg24767237	chr5	172662724	0.270273723880746	0.574293702633814	3.61309469399963	0.000688416851274706	0.289220155466996	-0.584013854010002	0.0464675208200647
cg05450336	chr10	729916	0.253216265940981	1.89632238080604	3.61209767107237	0.000690527096813394	0.289588726139146	-0.5864225538728	0.068052716627059
cg10520780	chr16	49655451	0.322847314416903	0.809092178929363	3.61206578020324	0.000690594697336976	0.289588726139146	-0.586499593038529	0.0762887781925896
cg04472039	chr15	57677507	0.318907590594633	2.32536097184412	3.61164031716429	0.000691497176422784	0.289694382947822	-0.587527355330814	0.0465751941707248
cg13384996	chr17	14738223	0.74534118833411	1.89627454116497	3.61067516605439	0.000693548608898527	0.290280728899802	-0.589858570913488	0.0416213560830986
cg21761639	chr7	31533786	0.38937205821621	0.660109549926048	3.60954102109302	0.000695966677430862	0.291019283030012	-0.592597555907735	0.115305855422796
cg17565113	chr12	52915036	0.312577913208244	0.0903898086974901	3.60883804880785	0.000697469504113697	0.291226599254482	-0.594295023377848	-0.0188956106277846
cg14800883	chr3	9834004	0.328353136787134	-2.62377927316694	3.60869748282248	0.00069777038069331	0.291226599254482	-0.594634427360158	-0.0128794339128415
cg05860371	chr4	152931291	-0.372114338325545	0.301821105455168	-3.60748734294844	0.000700365782134334	0.291862235373115	-0.597556087581519	-0.0683493949048085
cg12722935	chr10	17347160	-0.78693227282314	1.12369847013081	-3.60708503793579	0.000701230653428225	0.291862235373115	-0.598527265403761	-0.0785359315330739
cg05061471	chr11	14994561	0.503963811367862	-0.367989445885539	3.6069925678145	0.000701429589083388	0.291862235373115	-0.598750483365667	0.0806378623301977
cg26808687	chr1	201979499	-0.156881896005842	-1.24929124950933	-3.60676709938888	0.00070191487698949	0.291862235373115	-0.599294739605194	-0.101242042357889
cg17252489	chr2	169069249	-0.183950811694248	-1.25545099040571	-3.60643671478343	0.000702626561667796	0.291885624378807	-0.60009221988858	-0.108438659791384
cg24365984	chr11	121031247	0.203956149758248	-0.24874416531528	3.60585050766083	0.000703891014856886	0.292138387266759	-0.601507108738459	-0.0113741372410974
cg08725083	chr2	86790844	-0.255165998748527	-0.297584357038581	-3.60489428676141	0.000705958261620372	0.292723555498754	-0.603814816336635	-0.0140876510440174
cg09037813	chr2	238599761	-0.292185587881544	-1.91422453741626	-3.603982548794	0.000707934747034487	0.293270036122433	-0.606014871628167	-0.0700858604816057
cg02272547	chr16	89634031	0.403361152753211	2.35049981235323	3.60325040025797	0.000709525744126114	0.29365595646601	-0.607781360091679	0.0282921303102386
cg00366917	chr18	74845154	-0.290423855328486	-0.161682219780014	-3.60236428062037	0.000711455901821303	0.293851873928797	-0.609919089837715	-0.0763027440210529
cg12309668	chr4	186732837	0.62544359483167	0.423215959158709	3.60215745204942	0.00071190714074911	0.293851873928797	-0.610418016137776	0.0463524999203734
cg16175263	chr8	22960385	-0.47697376060594	-2.1529303855057	-3.60212467877235	0.000711978667483673	0.293851873928797	-0.610497072741805	-0.0573638622711337
cg18438345	chr6	41009313	-0.153718077717524	-1.31885335106852	-3.60087528439271	0.000714710564726237	0.294706268981574	-0.613510614760494	-0.084352339151048
cg11150191	chr14	94391285	0.239166263498445	1.56532714386449	3.6002877250286	0.000715998770942324	0.294964337338128	-0.614927619450922	0.041585204109005
cg26233084	chr5	15510258	-0.338349972778144	-1.06631539516808	-3.59965896757015	0.000717379761598103	0.295146897114123	-0.616443846181511	-0.111080386484039
cg14144305	chr11	44325960	0.337153098968357	-0.806679453686704	3.59948267005155	0.000717767434951968	0.295146897114123	-0.616868956536457	0.0493823035926679
cg15745530	chr7	130582288	-0.353010778244538	1.40120283640875	-3.59738391506191	0.000722397951580411	0.296653639891859	-0.621928893139411	-0.0340460756371926
cg06553736	chr8	48044856	-0.271972799915507	-1.55372135175421	-3.59721857053288	0.000722763964966883	0.296653639891859	-0.622327460120016	-0.0623591055625362
cg07584765	chr2	159475928	-0.357661568263898	0.153460510701738	-3.59601397824659	0.000725435855367946	0.297027124337905	-0.625230868056526	-0.0818306662281799
cg26032198	chr7	27192339	0.391131153631055	-2.40668374328547	3.59593014263098	0.000725622161090833	0.297027124337905	-0.625432916545999	0.0357480420941078
cg24194370	chr5	172784463	0.339987092941252	1.30651414632405	3.5956444534205	0.000726257384428516	0.297027124337905	-0.626121424791503	0.0414861986976617
cg25933094	chr15	41786019	-0.33437047285952	-2.39843625454818	-3.59560648739133	0.000726341841021573	0.297027124337905	-0.626212920388936	-0.0227024501656521
cg16021483	chr12	120884138	0.314335117987924	-4.08910723006036	3.59469888260016	0.000728363632965269	0.2975806468184	-0.62840003599243	0.00822221190799971
cg21113603	chr19	34306891	0.291156830959899	2.70814693694651	3.59373934008433	0.00073050697205847	0.298050255147943	-0.630711993223112	0.022810700859186
cg19851487	chr19	49655517	0.612984259394412	-0.672596839278035	3.59336057784635	0.000731354675381212	0.298050255147943	-0.631624507481757	0.0556110578649111
cg05502445	chr2	218332980	0.251551636454007	1.42246037901797	3.59328636131151	0.000731520888679886	0.298050255147943	-0.631803304074845	0.0215875544435971
cg19831369	chr22	26881026	0.44002619700016	-0.0775182566514654	3.59271922935433	0.00073279221450967	0.29829532877496	-0.633169529192415	0.068466231290435
cg22914987	chr12	4054555	0.364155775977461	0.983967005344497	3.59189566492249	0.000734642139707203	0.29877526823557	-0.635153299716757	0.0510496203767657
cg16489360	chr7	129845574	-0.202382074269479	-0.542500931614107	-3.59110221076912	0.000736428651543369	0.299048410791173	-0.637064314997978	-0.0183034384017082
cg12097883	chr17	62774939	-0.327676242693676	-0.620356839860998	-3.59040550728604	0.000738000746483545	0.299048410791173	-0.638742125050432	-0.0589697053887976
cg22980804	chr12	52818037	0.172095459572532	0.426393295325942	3.58938199050056	0.000740316106927698	0.299048410791173	-0.641206659546889	0.0640453130733581
cg10609205	chr3	112770222	0.165227699559158	-3.83157523043901	3.58935656717151	0.000740373706885873	0.299048410791173	-0.64126787187161	-0.00218375910255865
cg11674763	chr2	8833332	0.154412747517713	-0.0264714291904557	3.58923617609392	0.000740646527176056	0.299048410791173	-0.641557737086799	0.0183010446732489
cg19691163	chr5	96304288	0.221168373261944	2.26339741043249	3.58919398166082	0.000740742167443803	0.299048410791173	-0.641659327275198	0.0617357257973573
cg20890260	chr8	20113038	0.484650428024789	0.774605502963809	3.58910077973348	0.000740953465993153	0.299048410791173	-0.641883724344185	0.123978989796935
cg11869007	chr12	52215216	-0.664561122274522	0.0648886314623028	-3.58891410889254	0.000741376841629215	0.299048410791173	-0.642333152042488	-0.0779096767425398
cg17739550	chr10	134894551	-0.322042708971072	0.455914926165275	-3.58871146007484	0.000741836717592337	0.299048410791173	-0.642821034264299	-0.0759174445111584
cg26250093	chr2	24397649	-0.410388841875896	1.89235899639031	-3.58842537137493	0.000742486409910966	0.299048410791173	-0.643509775386156	-0.0338844176072811
cg14503168	chr10	134895446	-0.300984582497478	-1.00897914532675	-3.588318465969	0.000742729325986897	0.299048410791173	-0.643767136201289	-0.0727585999324416
cg25687642	chr2	210871	-0.301306891717478	0.0958431185932756	-3.58803579671461	0.00074337198790524	0.299048410791173	-0.644447606046255	-0.0428651349182628
cg09405758	chr16	49670437	0.248594543018421	-0.00483687371541128	3.58752159115581	0.000744542421566713	0.299248936045782	-0.645685380785298	0.00493470400560159
cg11600470	chr12	34443659	-0.243236328595433	-1.59411373157808	-3.58672147007469	0.00074636715878375	0.299591389437768	-0.647611213448899	-0.0831055364756185
cg26172544	chr6	100914141	0.265462706820339	0.305210432358059	3.58655824277658	0.000746739935634219	0.299591389437768	-0.648004061698819	0.0676128356404753
cg00105025	chr6	28973483	-0.83519002436542	-0.230615009446027	-3.58591889441344	0.000748201787148676	0.29990769583502	-0.64954272613549	-0.0815643066031362
cg02661034	chr5	1477269	-0.190091413119969	0.797985407308286	-3.58441253618681	0.000751656852354537	0.301021670607822	-0.653167375072474	-0.0276787949104311
cg18542304	chr15	99288216	0.19083434323286	1.39772489133525	3.58342242699119	0.000753936119555706	0.301663186035815	-0.655549369948241	0.0631553698637554
cg18833994	chr5	34535730	0.344207466563087	1.86700811831541	3.58307233566564	0.000754743621871359	0.301715199166602	-0.656391532889461	0.0612209190927459
cg10940066	chr7	158363642	0.477043544500256	2.28800468198801	3.58249047203868	0.000756087546675118	0.301981366142042	-0.657791139886944	0.0374856507921001
cg05181301	chr2	9459596	-0.455568059650274	1.84016629475194	-3.58076895992646	0.000760077110896075	0.302911664110721	-0.661931337597601	-0.0241135893130682
cg03008078	chr15	67434193	-0.304789702048377	3.19862671410627	-3.58065885076538	0.00076033296957954	0.302911664110721	-0.662196111791901	-0.00124144644351465
cg16984969	chr4	99235909	-0.265736465291043	3.22029770193935	-3.5806053281972	0.000760457368734237	0.302911664110721	-0.66232481337545	0.000471909676118876
cg19353006	chr8	15397237	-0.506578060278476	-1.17529273330463	-3.57928733642408	0.000763526837588843	0.303857417838143	-0.665493764831446	-0.0867951492182392
cg06633279	chr7	5157850	0.646569141983725	1.25959499174235	3.57900054489436	0.000764196312358044	0.303857417838143	-0.666183238418201	0.0629425750292841
cg03445965	chr10	18484373	0.398893395557675	0.26380044768714	3.57818564292432	0.000766101649604263	0.304178254330124	-0.668142178965327	0.0690758235499287
cg20652899	chr11	117747940	-0.428224083677312	-0.693964843268051	-3.57807133067016	0.000766369287919321	0.304178254330124	-0.668416954960216	-0.0605298053386879
cg24734365	chr1	204346760	-0.157015800572421	-0.633894387719919	-3.57709943853195	0.000768648382121803	0.304811177790458	-0.67075293494567	-0.0449101240239516
cg23391891	chr14	91007799	-0.13962289738202	2.2570914671774	-3.57677823168289	0.000769403037254064	0.304838989309066	-0.671524893922985	0.00413429844029489
cg20995564	chr2	145172035	-0.442298078395388	1.88359833264169	-3.57621826135587	0.000770720345081315	0.305089477329251	-0.67287058713998	-0.0258523413011167
cg04976324	chr1	214162545	-0.815137055495352	-1.94185567096397	-3.57576020146006	0.000771799514660472	0.305155511919712	-0.673971291092641	-0.0692906586781365
cg20364776	chr4	106405850	-0.295512018776436	0.254290230769401	-3.5755659373482	0.000772257628446066	0.305155511919712	-0.674438079233898	-0.0555646446771603
cg04201675	chr14	95403054	0.223149417531133	1.05203000118956	3.5750425202988	0.000773493244262477	0.305165118335054	-0.675695706578389	0.086533519272019
cg02706575	chr17	32683054	0.478720085849436	0.523406712178015	3.57497513811746	0.000773652448628718	0.305165118335054	-0.675857600345171	0.0648358653509005
cg00328813	chr3	146214926	-0.604724745215389	1.84769590702288	-3.57457575153095	0.000774596725071322	0.305267198382953	-0.676817141235614	-0.0374666108955539
cg11447811	chr17	39729237	0.296466500666028	1.69669091888501	3.57427231543123	0.000775314880110297	0.305280062665251	-0.677546119524871	0.054593205931488
cg05926837	chr10	50146991	0.246540685252091	0.0700825369471123	3.57296008280549	0.000778427926463216	0.306063843318886	-0.680698263541087	0.029748017432954
cg07519235	chr16	19894978	0.215186439399707	1.85450174839978	3.57262104763779	0.00077923416812448	0.306063843318886	-0.681512567730597	0.0629396756723446
cg16615211	chr3	44902933	-0.485563649821307	-1.02550780317523	-3.57256511576347	0.00077936725339942	0.306063843318886	-0.681646902532493	-0.0707676526175968
cg03577601	chr20	47663236	-0.169280701844066	-3.5870428079873	-3.57195665951885	0.000780816428380657	0.30636278490501	-0.683108194713089	-0.00546595925722522
cg04149776	chr22	48730185	-0.344662126527476	-0.43110203012272	-3.57075426570217	0.000783687771836339	0.307218714013775	-0.685995521435914	-0.0775192615200718
cg15001431	chr11	108538614	0.350108843142374	2.24658654243576	3.56976472531703	0.000786058379823276	0.307877013496112	-0.688371332214263	0.0392553720678482
cg21910615	chr11	15132814	0.467072950537249	1.79918927975825	3.56941685409666	0.000786893389072358	0.307933233610705	-0.6892064612012	0.0469683259925772
cg13866190	chr8	22499776	0.806910878903302	1.50724316390475	3.56750221629092	0.000791504356586944	0.308997309968102	-0.693802126999886	0.107059175471528
cg12664940	chr5	140430875	0.69361683212387	-0.717631491259297	3.56738678418221	0.000791783171695255	0.308997309968102	-0.6940791543681	0.121337387046321
cg05544840	chr13	44716513	-0.185453210408484	-3.82904121400423	-3.56716780773293	0.000792312345947115	0.308997309968102	-0.694604666344539	-0.00672312707135868
cg03931678	chr3	13462145	-0.17460291896966	-3.47163119711162	-3.56713652446575	0.00079238797205578	0.308997309968102	-0.69467974028316	-0.0102619462782567
cg20810046	chr2	242065812	-0.19476129601371	3.17352984924768	-3.56668650956479	0.000793476629197583	0.309024729296507	-0.695759652337607	0.010535372136882
cg21310336	chr6	28973446	-0.761936379883252	-1.18773793367182	-3.56653390473343	0.000793846128644097	0.309024729296507	-0.696125845507157	-0.0742997955348759
cg11336987	chr3	123974913	-0.268325359308275	-0.162396641115078	-3.56532342901652	0.000796782859909457	0.309897037367981	-0.699030228101115	-0.0535125704445358
cg22078560	chr17	36004621	-0.137605133012333	-1.44893501637835	-3.56480904787233	0.000798033937224622	0.310112784727904	-0.700264261210275	-0.0804732964749382
cg06518831	chr6	31632541	-0.165472919807023	-1.20516478919316	-3.56427467745607	0.000799335619195328	0.310347803515148	-0.701546149349258	-0.0143378979945878
cg27009501	chr16	192839	-0.170367776524679	1.147482657261	-3.56373100028613	0.000800662052508643	0.310397292599084	-0.702850258089105	0.00962909139005474
cg08441806	chr10	134599149	0.453169454796828	0.0375882275366024	3.56291088383255	0.000802666904803777	0.310397292599084	-0.704817256100535	0.0847031381681933
cg19324997	chr2	240169161	0.669708269238439	2.40478360931783	3.56279174043257	0.000802958560653736	0.310397292599084	-0.705102994005093	0.0168239325406684
cg10006419	chr17	7323660	-0.166597977246205	0.659939882344398	-3.56243592069302	0.000803830188469035	0.310397292599084	-0.705956315059	-0.00893160062414722
cg18225577	chr19	49713901	0.360874631648753	1.30762355755566	3.56218448952276	0.000804446647338365	0.310397292599084	-0.706559265744621	0.010873438862519
cg13341380	chr17	33701529	0.345746535677851	0.599111531782161	3.56198933029477	0.000804925449866979	0.310397292599084	-0.707027256466241	0.0946588712701636
cg00386405	chr19	30863275	0.214015989954899	-0.626628677643158	3.56198195217827	0.000804943556633357	0.310397292599084	-0.707044948879344	0.0322596325000165
cg20265661	chr2	133428502	0.719440474680994	-0.366754341603933	3.56194301790205	0.000805039112372464	0.310397292599084	-0.707138311312701	0.136643317004247
cg00907198	chr3	153811985	-0.236491639117377	0.193263569459758	-3.56136492435152	0.000806459192779336	0.310557376090947	-0.708524486454276	-0.0608632573832207
cg24335092	chr3	30341246	-0.15509938549824	-1.13069433635052	-3.56042768581122	0.00080876659313091	0.310557376090947	-0.710771578193669	-0.123091465978508
cg17993335	chr10	101759257	0.211275578579078	2.43570580324743	3.5602042661562	0.000809317562818474	0.310557376090947	-0.711307195068169	0.0168985181978517
cg24456592	chr4	185434033	-0.355887786749379	1.19553569850616	-3.56001701824342	0.000809779606325491	0.310557376090947	-0.711756081506084	-0.0549406798970457
cg25116200	chr5	156698854	-0.211419291448608	2.23726126417434	-3.55998830654051	0.000809850476144679	0.310557376090947	-0.711824910499177	0.00334556522307505
cg02126235	chr14	94855034	0.389336198674215	1.46956265407187	3.55989935191136	0.000810070082697386	0.310557376090947	-0.712038154678308	0.0613575939917277
cg15465607	chr15	95400159	-0.236158051138301	2.98793249539533	-3.55923977495214	0.000811700186819438	0.310557376090947	-0.713619219663103	0.000384053584401967
cg21615654	chr5	4213084	0.852643594961418	-0.195148790020688	3.55917988370031	0.000811848359408112	0.310557376090947	-0.71376277660231	0.105980233164928
cg11523134	chr1	3605747	0.403697637392341	1.42118323608901	3.55908175042755	0.000812091199630433	0.310557376090947	-0.71399799534913	0.0499545859460337
cg23621463	chr3	11600100	-0.186195484776159	2.91197997892137	-3.55894572131627	0.00081242793146211	0.310557376090947	-0.714324042100407	0.0167327872326216
cg19662846	chr19	8650410	-0.255542475852775	-0.296746293127781	-3.55712086934179	0.000816958152942983	0.311538995387669	-0.718697366723036	-0.0643795720397489
cg24685239	chr3	105159482	-0.523428474272568	0.453000720583955	-3.55647119123043	0.000818576802647771	0.311538995387669	-0.720254054676523	-0.0985982924189055
cg14123409	chr17	2831903	0.548754692284267	2.0964859063058	3.5564645444727	0.000818593378619538	0.311538995387669	-0.720269980127922	0.0790513535924012
cg25143162	chr7	157607581	-0.531676247399023	0.394274808683808	-3.55642462824884	0.000818692930165789	0.311538995387669	-0.720365617983775	-0.0926683049908792
cg04412646	chr1	239549626	-0.86455864361085	-2.79065905024964	-3.55632646698297	0.000818937794722067	0.311538995387669	-0.720600806451626	-0.058901032296613
cg22117637	chr2	223285495	0.324435884625531	0.157851111726226	3.55622407703172	0.000819193282297798	0.311538995387669	-0.720846122894957	0.0246723516073576
cg21482170	chr19	6737889	0.170819341661423	-4.15348441690087	3.55583127101864	0.000820174134035936	0.311645876522489	-0.721787213152262	-0.00104503840708033
cg17825298	chr7	151573262	-0.313001206714824	-2.38102176296094	-3.55447409671039	0.000823571687536427	0.31264585562153	-0.725038322681237	-0.0248073114909239
cg19276540	chr17	44060353	-0.191143189405072	0.386714246621759	-3.55414724364026	0.000824391937799132	0.31264585562153	-0.725821199599125	-0.0637860114936956
cg16171484	chr2	223290515	0.211404582618287	0.102604991483128	3.55394017514411	0.000824911987612131	0.31264585562153	-0.726317149134829	0.0229351170360547
cg05118455	chr1	181764147	0.310171350524413	0.954539271306866	3.55357440789268	0.000825831372614641	0.312728155610417	-0.727193160094505	0.0297637371145778
cg03553758	chr5	121456948	-0.27342554405587	1.275969285679	-3.552759903857	0.000827882209115467	0.312945662849075	-0.729143720219654	-0.0094278567295013
cg11061434	chr5	167614990	0.295985409871588	1.37035459410246	3.55269661235023	0.000828041773975912	0.312945662849075	-0.729295279594565	0.047939494486603
cg24894970	chr11	122655638	-0.307515975849344	-1.30869814697682	-3.55250939994235	0.000828513928963085	0.312945662849075	-0.729743574494937	-0.0408847122407831
cg17702388	chr19	16466480	0.179620082818831	2.51591673728936	3.55199643740112	0.000829808952291412	0.312969725593174	-0.730971838981836	0.0334717316204867
cg26671873	chr4	188104526	-0.466156706744347	2.05844140752101	-3.55192747794743	0.000829983194355522	0.312969725593174	-0.731136951878787	-0.0278780638487304
cg10520099	chr16	87856074	0.187533519782275	0.813430720134838	3.55116858390798	0.000831903024935399	0.313236062780095	-0.732953894475747	0.0851118673074471
cg26465532	chr10	79446426	0.295961012536182	0.377533466018655	3.5510922898284	0.000832096266078157	0.313236062780095	-0.733136546099136	0.0354847016136689
cg08181774	chr8	92113870	-0.250348468994038	2.8724055280144	-3.55057399450364	0.000833410163026859	0.313257947168795	-0.734377313862	-0.00055882278307362
cg11400774	chr1	156051324	0.242430876563833	0.593131350305011	3.55030752749735	0.000834086436920289	0.313257947168795	-0.735015182023917	0.0780606300334713
cg15078841	chr7	155796902	-0.616328599235085	-0.0957685914541766	-3.55023732908718	0.000834264682544425	0.313257947168795	-0.735183218559954	-0.125633959021526
cg20805475	chr22	42763815	-0.264008708236362	0.508413925578475	-3.5484140812053	0.000838906974117897	0.314248434974819	-0.739546970420817	-0.00828729071917755
cg14205001	chr9	139406515	0.194122204428545	1.52303217954209	3.54838922551408	0.000838970430877145	0.314248434974819	-0.739606451592963	0.0576049281186169
cg05644480	chr19	45418020	-0.186642365116097	-2.13383852312221	-3.54837000993263	0.000839019491535644	0.314248434974819	-0.739652435488152	-0.0487656153190173
cg14658493	chr7	27184077	-0.676667076604226	-2.08454277037883	-3.54627845195611	0.000844375998468563	0.315495522756289	-0.744656844485385	-0.116807271388505
cg02393606	chr10	135033364	0.193620799592687	-0.810657332359619	3.54574720733274	0.000845741712042084	0.315495522756289	-0.745927685502812	0.00344878292769324
cg06533788	chr2	240312860	-0.19698226457838	-0.643890750003362	-3.54569830650436	0.000845867531275698	0.315495522756289	-0.746044660706753	-0.0851107660868227
cg14367020	chr6	99292286	-0.313317204186338	1.15339082807656	-3.54568066162141	0.000845912935008247	0.315495522756289	-0.746086868649791	0.0138451830228075
cg11944139	chr10	133957543	-0.254021204040205	-0.857980079918486	-3.54518606021913	0.000847186587962908	0.315495522756289	-0.747269948062689	-0.0584893147445231
cg02986451	chr18	59159403	0.205237605079529	-0.51003920864184	3.54517373638939	0.000847218346537666	0.315495522756289	-0.747299425353385	0.0305979929022171
cg14105536	chr6	47666329	-0.197423715377892	-0.88906449713925	-3.54513198654953	0.000847325944542402	0.315495522756289	-0.747399286123097	-0.10819343470519
cg25409499	chr5	176170374	0.432140488744187	-2.81335884927513	3.54478530354976	0.000848219922559084	0.315495522756289	-0.748228487200702	0.0221659002193968
cg11715102	chr10	125729856	0.335959077705032	-0.583721890343695	3.54454668602666	0.000848835759282372	0.315495522756289	-0.748799190496475	0.0607978280009325
cg08033722	chr12	54370458	-0.306203949242633	-2.20453675516411	-3.54411195285412	0.000849958838774355	0.315495522756289	-0.749838891970631	-0.0613086342897511
cg16100244	chr15	93121689	0.345951771809058	-0.102627379970211	3.54404106991784	0.000850142090506941	0.315495522756289	-0.750008408061987	0.0322699176099132
cg19714737	chr11	94880976	0.274633909599168	1.19417468768075	3.54316140496868	0.000852419404420889	0.315681461891133	-0.752111969540216	0.0708186333695465
cg10312572	chr5	175224591	-0.421879959405231	-1.83774270812112	-3.54307379850602	0.000852646522261024	0.315681461891133	-0.752321449363389	-0.0309114759700849
cg08381504	chr3	46792357	-0.519403261790358	-0.539793953239228	-3.54302628098754	0.000852769734545838	0.315681461891133	-0.752435069512062	-0.0721938727169077
cg23844013	chr1	57383752	0.240488020100818	0.784921735121787	3.54268114479326	0.000853665178123424	0.315750471294753	-0.753260307413897	0.00979849177523917
cg11367939	chr10	112839302	0.286151973667543	0.686755196361057	3.54185908752655	0.00085580159190575	0.316251258329794	-0.755225713313227	0.0320211090733034
cg22372815	chr12	71833833	-0.817369433586678	-2.96422833738661	-3.54161404627447	0.000856439406970841	0.316251258329794	-0.755811519826075	-0.0509243318940212
cg26525463	chr6	109871787	-0.325392462485337	0.905781783552843	-3.54078759101405	0.000858593924723776	0.316784168261114	-0.757787119708529	-0.0204726257486266
cg01875418	chr11	72929368	0.238343044083418	-3.40541544336074	3.5404585686744	0.000859453104295522	0.316838667540587	-0.758573562066744	0.0120708057611597
cg12361046	chr15	101753877	-0.417102813995416	0.147710426281239	-3.54015459199847	0.000860247610973508	0.316869254625677	-0.759300104317838	-0.120919559033684
cg00625331	chr16	10838160	0.300727141502794	-2.25338075371456	3.53971313323165	0.000861402704061156	0.317032502150627	-0.760355186149726	-0.000845853459104706
cg19261526	chr7	157334648	-0.250369106421275	-1.1244156581728	-3.53890957362663	0.000863509047306315	0.31754529111971	-0.762275503341312	-0.0904968471568767
cg15602972	chr19	47151481	-0.1393126032142	-1.20429836900196	-3.53804722250459	0.000865774965862618	0.318022137383376	-0.764336057106592	-0.0774149062331259
cg11699334	chr12	109195889	0.177619144531337	1.77776241536605	3.5378727888135	0.000866233998185697	0.318022137383376	-0.764752826588775	0.0801434708996439
cg01324550	chr17	46676099	0.222176866288534	-0.601787646519138	3.53748401229488	0.000867257921790247	0.318135780534409	-0.765681679484264	0.0521435985445782
cg03065891	chr2	8301459	0.241208239609716	0.931302498340718	3.53620199152221	0.000870642578974265	0.319069308629098	-0.768744254212478	0.0347488851757471
cg10236962	chr15	70126655	0.236669941429019	1.24830646383893	3.53597781070744	0.000871235730934929	0.319069308629098	-0.76927973046857	0.034686306849897
cg13672525	chr1	204485087	-0.368535347413644	-0.998738967566305	-3.53568885903137	0.000872000826580633	0.319087099508611	-0.769969890811569	-0.0383083911881352
cg06801941	chr5	4941407	0.326722878192344	0.804221018725359	3.53530849221971	0.000873008951626513	0.319190547403886	-0.770878349599762	0.0228833894761795
cg02313013	chr12	95010113	0.213369370373757	-0.790511820805796	3.53486073756025	0.000874197106610112	0.319190547403886	-0.771947688320561	0.037562905646407
cg27631593	chr1	153065613	0.293642508565898	0.178888677614103	3.5347716184182	0.000874433775849292	0.319190547403886	-0.77216051613523	0.0285167861118146
cg09267051	chr7	100943468	-0.440783720175254	-3.96405400283211	-3.53363734735186	0.00087745134825534	0.319585924665499	-0.774869046376642	-0.0138773364782099
cg12221713	chr4	2332560	-0.294757119581162	0.435463752529206	-3.53356101651491	0.00087765477235623	0.319585924665499	-0.775051300228824	-0.0503939012794905
cg19876232	chr10	52174504	-0.498552961175442	1.42978935102976	-3.53355536474459	0.000877669836292343	0.319585924665499	-0.775064794781008	-0.0392755177483211
cg16935849	chr13	114767949	-0.286394774278723	-0.846592275362537	-3.53201477979397	0.000881785242708854	0.32067794720023	-0.77874276594771	-0.103031894020987
cg21701395	chr8	95961492	0.346430126823666	-4.59380857262133	3.53189108147916	0.000882116478628586	0.32067794720023	-0.779038044028026	0.00948537346575877
cg02506043	chr1	17765068	0.368608205890511	-4.60372427445465	3.53162510915499	0.000882829094016545	0.32067794720023	-0.779672922986959	0.0106635808244397
cg02569509	chr7	142423070	0.30170567054905	1.95185621614015	3.53067359048871	0.00088538298237811	0.321178894233182	-0.781943997356976	0.0430317908252144
cg06654118	chr4	1303317	0.581282173292354	-1.9722762731704	3.53043887230766	0.000886014051893396	0.321178894233182	-0.782504169305686	0.036694484784101
cg19913118	chr1	145471701	0.221847969397996	-0.983557125783056	3.53030586584662	0.000886371847036432	0.321178894233182	-0.782821589930151	0.0365150715310934
cg18720803	chr4	75608133	-0.181627525206694	-1.85136985221115	-3.52990451834891	0.000887452330909933	0.321292926319508	-0.783779368683845	-0.0714635296787147
cg22682460	chr22	49135690	-0.432749714193281	0.453403475619993	-3.52946665749445	0.000888632546982528	0.321292926319508	-0.784824216054879	-0.0518911294219332
cg19751990	chr11	5800287	0.959808401839511	1.07920277276384	3.5289576455072	0.000890006426804419	0.321292926319508	-0.786038760044899	0.072279864109008
cg18852781	chr12	18748846	0.273989966329724	0.794739381759508	3.52895550493273	0.000890012208728622	0.321292926319508	-0.786043867429659	0.0547185413089253
cg05084793	chr14	91977571	-0.228641095227624	-0.972055802098528	-3.52885123513144	0.000890293896176716	0.321292926319508	-0.786292651883589	-0.00579801136809849
cg00455402	chr19	21769736	-0.533870937733443	-1.04898784542349	-3.52800464493157	0.00089258413110519	0.321345505059946	-0.788312442192843	-0.0467756526355447
cg05504117	chr17	71898904	0.333172255945387	-0.0032888303213137	3.52788193536366	0.000892916556667598	0.321345505059946	-0.788605180263863	0.0304880416449358
cg24346223	chr19	36279422	-0.197132541526693	-0.004425330931718	-3.5272775057118	0.000894555707176653	0.321345505059946	-0.790047037718284	-0.0444300224083279
cg03917803	chr13	44947247	-0.167193830488092	1.29528790576609	-3.52706819440472	0.000895124006514284	0.321345505059946	-0.790546315397426	0.0180678381770947
cg17082225	chr7	56673049	0.555694561995089	0.0315631163742249	3.52632125155107	0.000897154833229696	0.321345505059946	-0.792327893948115	0.106594237896975
cg18852692	chr11	58830191	0.424211727419076	-0.476282307310416	3.52623826999681	0.000897380718807661	0.321345505059946	-0.792525805663908	0.0764864002083841
cg16056465	chr7	111202450	0.397049385448241	-3.96941868829295	3.52603609824894	0.000897931281262076	0.321345505059946	-0.793007976455876	0.0137056166826345
cg25342207	chr10	131708262	0.536551857862991	0.0831277473879374	3.52601222456699	0.00089799631632443	0.321345505059946	-0.793064913157036	0.0472850484797503
cg01882150	chr11	63933998	-0.163963042053331	-2.7347041152352	-3.52562009449063	0.000899065173616977	0.321345505059946	-0.794000080172999	-0.00444376589869244
cg11264547	chr4	129731973	0.240618930827176	-2.86157705229547	3.52500598440773	0.00090074153656209	0.321345505059946	-0.795464520554796	-0.0219570032684831
cg06685968	chr7	27192246	0.517811053732766	-2.82323490341441	3.5247852869067	0.000901344712019484	0.321345505059946	-0.795990774099842	0.0469179976358854
cg19999682	chr4	14864863	0.45353681542103	-0.182101489783247	3.5247412450606	0.000901465126320719	0.321345505059946	-0.796095789816466	0.0718463677746347
cg22452230	chr15	69754698	-0.292275717747247	-2.08671360689097	-3.52460394023242	0.000901840628351292	0.321345505059946	-0.796423182178215	-0.0354085816787428
cg04666465	chr16	23520563	0.254095358435828	-2.35767482932816	3.52448604788189	0.000902163160062721	0.321345505059946	-0.796704281530037	0.0102014838800037
cg27147785	chr12	113416145	0.201596682341213	-0.052690049349856	3.52444299607707	0.000902280969276646	0.321345505059946	-0.79680693182669	0.0708944948519169
cg08532057	chr13	25875436	-0.643110049846487	-1.27048834832705	-3.5240178033862	0.000903445277186529	0.321345505059946	-0.797820700827496	-0.0255556966244888
cg02631462	chr19	44324856	0.482056988081637	-1.40469992252479	3.52394083114602	0.000903656203902102	0.321345505059946	-0.798004215409753	0.0434642507702674
cg00834796	chr5	147161924	0.402282339177431	-2.84438073300902	3.52386750307554	0.000903857188199716	0.321345505059946	-0.79817903966724	0.0299440701646449
cg27164770	chr13	94891445	-0.512278700562535	-1.04264118788986	-3.52318867819583	0.00090571979899055	0.321345505059946	-0.799797358431124	-0.127401908180186
cg25021709	chr12	119818931	0.33945080480843	2.47603453987773	3.52294836721195	0.000906380059306152	0.321345505059946	-0.800370219408652	0.0232738263762616
cg25552172	chr17	46755719	0.402309075463064	-1.570012948007	3.52291106078471	0.000906482600784649	0.321345505059946	-0.800459149758958	0.0464288593439061
cg01468621	chr11	1411609	0.390467245915221	-2.65532550307235	3.52255318670476	0.000907466825695587	0.321345505059946	-0.801312217234016	0.0408264489692562
cg22013070	chr4	7799253	-0.155239581243426	1.88122921061307	-3.52247940645832	0.000907669862730906	0.321345505059946	-0.801488081991089	-0.00985429730821386
cg10231626	chr16	2205130	0.197449034558191	-4.02978956883408	3.52237668241541	0.000907952622816608	0.321345505059946	-0.801732934703645	0.00232367167126711
cg19597170	chr12	130618547	0.358049437566497	1.06747914023655	3.52193059441505	0.000909181507673795	0.321345505059946	-0.802796183777138	0.0670731051974667
cg07648738	chr19	1269942	-0.173099884172289	-3.31814832453315	-3.52192356740461	0.000909200878392774	0.321345505059946	-0.802812932045948	-0.000121262986767609
cg11911927	chr19	507439	0.319138162525247	-4.45778546409361	3.52134522192636	0.000910796500642825	0.321654176389984	-0.804191306119529	0.00487267120934164
cg20588946	chr11	85338795	-0.460918334825765	-3.6589661234326	-3.52061751288209	0.000912808002927887	0.322109113115594	-0.805925484788033	-0.0185445594159748
cg03303025	chr16	85833081	0.3905118967764	-4.12571954558043	3.52019220867718	0.000913985571518249	0.322269286262703	-0.80693892273816	0.00697981444729459
cg06606318	chr1	27339314	0.865655572517634	-1.64296996736225	3.51936208843715	0.000916288156398704	0.322427096254429	-0.808916786911759	0.102088220942501
cg22185558	chr6	28973524	-0.774785782954171	-1.13262685011734	-3.51931044374459	0.000916431590917881	0.322427096254429	-0.809039828415639	-0.0790511840249602
cg13366738	chr1	152815843	0.364024105916089	-1.12894928277491	3.5190487411812	0.000917158755357944	0.322427096254429	-0.809663309691635	0.0524294907527446
cg24587744	chr10	102495660	0.277318097843125	-0.602920628128296	3.51898742689994	0.000917329202221183	0.322427096254429	-0.80980938145113	0.0673893948652921
cg10492240	chr4	3313636	-0.309173586105128	0.0583480386583744	-3.51798087823128	0.000920131617171349	0.322743426082182	-0.812207129890061	-0.0517819246693305
cg16114007	chr7	39500223	0.195929611870426	1.48553437313537	3.51733187433913	0.000921942889342216	0.322743426082182	-0.813752956022102	0.0426956510309004
cg02979795	chr10	102626509	0.330006910162414	-0.286108336372527	3.51708951696834	0.000922620143762511	0.322743426082182	-0.814330173780791	0.0483287212700086
cg13872898	chr2	121498194	0.249271598252966	1.11614066319043	3.51622478798518	0.000925040449733991	0.322743426082182	-0.816389505585779	0.0320296549578372
cg05973792	chr5	150138866	-0.288960978443092	-1.48539528932605	-3.51552738532572	0.000926996832039146	0.322743426082182	-0.818050153187254	-0.0260081681000545
cg16951854	chr3	49449507	0.3723861930744	-3.23237201650021	3.51545671477313	0.000927195299951083	0.322743426082182	-0.81821842314394	0.00999348772122326
cg14529201	chr6	50947261	0.186837464985268	1.7707006139448	3.51515987658274	0.00092802936918102	0.322743426082182	-0.818925188949159	0.0792807111044299
cg13773678	chr9	67927392	-0.200424541480575	0.187757376625938	-3.5150243113214	0.000928410524444549	0.322743426082182	-0.819247956336452	-0.021163587314464
cg27435133	chr16	89034778	-0.280843417747633	-0.286045865576595	-3.51481020101427	0.000929012821005667	0.322743426082182	-0.819757717868782	-0.0839736203872166
cg02554274	chr11	788180	-0.192705120577497	-1.24340257727006	-3.51473850390172	0.000929214589665065	0.322743426082182	-0.819928413163349	-0.0764722626223497
cg16311716	chr12	63357718	-0.178192545030767	-1.30542781527964	-3.51473709116501	0.000929218565781749	0.322743426082182	-0.819931776564415	-0.113587097353969
cg12055680	chr14	70017574	-0.391470519254578	2.64059577516539	-3.51471368766401	0.000929284436785829	0.322743426082182	-0.819987494808736	-0.015924175916061
cg26893197	chr1	36772696	0.391217788815679	-4.21417717390806	3.51444550787541	0.000930039567896981	0.322743426082182	-0.820625953554945	0.00868484744081165
cg26631178	chr17	45773680	0.271823573766126	2.10704640104752	3.51427226189587	0.000930527698788483	0.322743426082182	-0.82103838818935	0.0240633985460766
cg25108325	chr1	64669472	0.477473386002544	-0.515512226251725	3.51422959572108	0.000930647950765544	0.322743426082182	-0.821139958882333	0.0813025162776275
cg11432960	chr2	145143754	-0.557547373857004	1.37237892516322	-3.5141598215912	0.00093084463676828	0.322743426082182	-0.821306061071964	-0.0591202305560413
cg03916421	chr4	130013461	0.194379475768203	0.654684290799361	3.51410491499063	0.000930999440620231	0.322743426082182	-0.821436768808432	0.0776507110144277
cg07669147	chr19	36134735	-0.213871159498623	-0.921446345831912	-3.51370241173996	0.000932135009382337	0.322743426082182	-0.822394912742547	-0.0405075645197451
cg19730691	chr1	119526437	-0.208580869060337	1.64492936990099	-3.51347672487971	0.000932772309777253	0.322743426082182	-0.822932125747493	0.00450594203115595
cg05792982	chr6	37622130	-0.229541414153407	2.51495832470182	-3.5127515045923	0.000934823019145246	0.322743426082182	-0.824658274461292	-0.00136199646295954
cg06976589	chr4	1304048	0.202979298107476	0.989158290051658	3.51255741596553	0.000935372573332449	0.322743426082182	-0.82512020580036	0.0676315099946374
cg00931558	chr8	77594664	-0.580526197342089	-2.32904825397831	-3.51252807416204	0.000935455680273779	0.322743426082182	-0.825190038145473	-0.0434916881523919
cg15056966	chr3	120003702	0.224742526349082	-2.29247423656171	3.51138568618788	0.000938696827811317	0.322743426082182	-0.827908629991176	-0.00606295004681195
cg26490949	chr13	20532080	-0.22661503643805	-1.02482661702766	-3.51108818294508	0.000939542650250117	0.322743426082182	-0.828616532763833	-0.0234128392479049
cg08129953	chr2	242448802	-0.269773439618077	0.726611463956792	-3.51041331258012	0.000941464048128689	0.322743426082182	-0.830222251645928	0.0148452354711192
cg13280694	chr4	190565909	0.378725269608568	1.14638528174466	3.51037148510432	0.000941583256751851	0.322743426082182	-0.830321766215001	0.0263095118182299
cg26316373	chr17	48206749	0.231653624580888	-2.41022987453929	3.51033677073941	0.000941682203882374	0.322743426082182	-0.83040435701164	0.0330883834770274
cg07882820	chr5	111032073	0.273061416963217	0.0317635476302574	3.510260598096	0.000941899355212405	0.322743426082182	-0.830585581850078	0.0220810845480079
cg19623360	chr7	27191914	0.407278789402255	-1.71086827560173	3.50997322248273	0.000942719029284158	0.322743426082182	-0.831269267324873	0.0647451102207359
cg14460708	chr3	172428874	0.476472533982608	-4.51015657020503	3.50994358329777	0.000942803607043558	0.322743426082182	-0.831339779159451	0.00531714501305012
cg02778237	chr6	72298242	-0.447163670318639	-0.743626555483457	-3.5097902694133	0.000943241215843623	0.322743426082182	-0.831704508816131	-0.0114406881496101
cg17167920	chr1	154127537	0.342064027262013	0.843467565034778	3.50963214990461	0.000943692744329419	0.322743426082182	-0.832080661831962	0.0822805000804439
cg03383056	chr17	77773199	0.428892850211954	0.158449097277975	3.50950812748694	0.000944047048830584	0.322743426082182	-0.832375694273324	0.0748115386619528
cg09477895	chr3	18140683	0.362808350816539	1.68347205388825	3.50932056620808	0.000944583110663348	0.322743426082182	-0.832821866219039	0.0300983504463359
cg22275125	chr11	62783573	0.262069840468955	1.15274048648311	3.50915072338589	0.000945068782391112	0.322743426082182	-0.833225878177185	0.096333247793848
cg16867086	chr13	98826197	0.250706423334802	0.954081487464398	3.50911159648153	0.000945180700930214	0.322743426082182	-0.833318949409348	0.0765431291474337
cg18557891	chr20	60119099	-0.239225550283503	-1.78272419799278	-3.50873757589704	0.000946251186713082	0.322743426082182	-0.834208604246858	-0.0490953893559575
cg04277677	chr22	37914685	0.182921938645886	0.769563505750009	3.50853833369645	0.000946821910333602	0.322743426082182	-0.834682505690613	0.0455618508756245
cg06952671	chr2	182322268	-0.585908342619831	-2.90498403151705	-3.5084410838526	0.000947100598906795	0.322743426082182	-0.834913811005238	-0.0188514945080996
cg23140554	chr4	151000014	-0.436553258898967	-3.97969869810446	-3.50828067021062	0.000947560466662353	0.322743426082182	-0.835295341542303	-0.0121015704998
cg00806253	chr6	29571432	-0.295480198006535	0.192784299053384	-3.50814729153175	0.000947942993673233	0.322743426082182	-0.835612564421256	-0.0931256537854382
cg13273789	chr14	23388442	0.264411446360804	-3.97523618560699	3.50700282026711	0.000951231367495989	0.323615596729073	-0.838334261890993	0.00152430431579748
cg01904727	chr5	145484705	-0.285897132852515	0.997521717054141	-3.50627755608678	0.000953320872419755	0.324078883538597	-0.840058781123592	-0.0620096107656679
cg21434530	chr4	4870486	0.556080686015369	0.331281991234775	3.5052893218237	0.000956175044246586	0.324433395105216	-0.842408272290262	0.0401293616695508
cg04943879	chr1	12609705	0.222138067119711	0.840576339066936	3.50528881476886	0.000956176510787121	0.324433395105216	-0.842409477702009	0.0787280727861825
cg21418575	chr3	50375467	-0.253641994726175	0.574180183637579	-3.50515995396115	0.000956549280811685	0.324433395105216	-0.842715812940821	0.00749906000572109
cg03352427	chr1	154127523	0.260754662810434	0.913522987103805	3.50434387509555	0.000958913261584365	0.324751303841428	-0.844655699260625	0.0690741550425957
cg13530474	chr8	97339939	-0.20065045866296	0.0602074916184939	-3.50425554810091	0.000959169456986736	0.324751303841428	-0.844865644971719	-0.0770980885683354
cg05954918	chr1	21645238	0.189988184292364	-0.48025998926643	3.50408156198969	0.000959674300363817	0.324751303841428	-0.845279186623842	0.0552499288096285
cg17527195	chr13	49403484	-0.172734479536135	-0.514280406112894	-3.50365427596872	0.000960915201418542	0.324924318574731	-0.846294740604761	-0.127018570779403
ch.2.53627176F	chr2	53773672	-0.282765353115863	-3.02464058868699	-3.50265110867448	0.000963834558779258	0.325664194154572	-0.848678757145201	-0.0399644642639827
cg06543365	chr6	167190149	-0.543250862023445	0.183626648220692	-3.501952354814	0.000965873023113753	0.326105533931972	-0.850339117948232	-0.130467195148827
cg16835097	chr17	73267459	0.719246307065475	-3.89218254827738	3.50159608533387	0.000966913943771187	0.32612635531238	-0.851185606559447	0.0350151771630102
cg03405515	chr4	156297854	-0.506282454928641	-4.03613395048959	-3.50123244641804	0.000967977498386489	0.32612635531238	-0.852049556242618	-0.0149572845683841
cg25299750	chr6	35109124	-0.382436869189173	0.711727684750772	-3.50085786494996	0.000969074223006857	0.32612635531238	-0.852939452442037	0.000142623701690603
cg03621841	chr16	49673985	0.327578266649411	0.710352143779015	3.50077973129647	0.000969303137158541	0.32612635531238	-0.853125068627588	0.101258642295502
cg16404074	chr15	78934580	0.244006148902686	2.43808784603226	3.50067969027664	0.000969596310235739	0.32612635531238	-0.853362725172223	0.0360358400245971
cg07787450	chr20	61405614	-0.269645705725923	-1.19455045559666	-3.50039715106008	0.000970424755949096	0.326158661880428	-0.854033902731134	-0.0532554480384089
cg10029259	chr1	244617756	-0.202544874059618	-1.03296663490816	-3.50000489175769	0.000971576035258405	0.326299341898688	-0.854965673428262	-0.0710315622229448
cg02066936	chr1	54808648	0.215333340174499	2.42398126244652	3.49968750104412	0.0009725085281924	0.326366386863941	-0.855719559866333	0.0701922838633785
cg25947619	chr15	86233220	0.166396084930508	1.2209381440554	3.49832588390382	0.000976518642176667	0.326581537691078	-0.858953334292806	0.092889768725285
cg26087651	chr13	22836354	0.259055630296566	1.197580939827	3.49820386730192	0.000976878762951727	0.326581537691078	-0.859243084160804	0.0712187104010679
cg04625615	chr15	41788368	-0.335509606550293	-0.728809972113388	-3.49801356475822	0.000977440676032818	0.326581537691078	-0.859694979958218	-0.0260974229064598
cg02959725	chr3	148664701	-0.532435055172809	0.370046270979883	-3.49791694046348	0.000977726099906094	0.326581537691078	-0.85992442057223	-0.0996511269203577
cg17484331	chr7	156032994	0.47252947580576	0.55779342257652	3.49785591873741	0.000977906396290822	0.326581537691078	-0.860069318805398	0.0749449031677042
cg02499967	chr10	79188211	0.275372423777416	0.479439723455647	3.49776502026683	0.000978175026034919	0.326581537691078	-0.86028515785245	0.0180530201736975
cg19183317	chr10	81370678	0.220271641504627	0.219096098758599	3.49771496908555	0.000978322970929971	0.326581537691078	-0.860404003417647	0.0580899066081654
cg25968219	chr14	94855590	0.560417356819417	1.77835042116992	3.49735492960431	0.000979387830174974	0.326581537691078	-0.861258882787341	0.072283705332303
cg11945717	chr22	34317024	0.180210006686196	-3.26927406285269	3.49723264703844	0.000979749746492565	0.326581537691078	-0.861549220102203	0.0114058938637089
cg23590827	chr1	92683514	-0.269284389107954	2.38465430452795	-3.49666030133874	0.000981445397081366	0.326771329206662	-0.862908075106311	0.00036582217257386
cg25845705	chr3	14644943	-0.310740671770053	0.0396379149513331	-3.49644648311095	0.000982079579353449	0.326771329206662	-0.863415688043683	-0.0201938827244572
cg13400493	chr7	44826786	0.146067922304051	2.4129124601938	3.49610291490646	0.000983099416383867	0.326771329206662	-0.864231296951941	0.0389634884287214
cg24363374	chr3	183959853	-0.156066122537445	-0.759227434829146	-3.49605079647522	0.000983254211220255	0.326771329206662	-0.864355018933717	-0.0947832784537061
cg12100344	chr2	82212378	0.413774809640568	0.715898954782957	3.49451535125171	0.00098782500968568	0.32804556255655	-0.867999501057329	0.06304946860704
cg03734794	chr16	88485429	-0.181061963203654	-1.49954748001678	-3.4940365333071	0.000989254517864785	0.328275487105248	-0.869135828042709	-0.0815123195932489
cg03586879	chr16	6068831	0.525076656233487	-1.01682966020665	3.493356797613	0.000991287250470121	0.32870509496583	-0.870748824826133	0.0423941589225251
cg04480158	chr8	986271	-0.957796595651314	1.3704107493576	-3.49185363516376	0.000995796560787361	0.329882440073438	-0.87431518267395	-0.124959619856329
cg04262179	chr1	178482030	-0.212076684830329	3.93609321587302	-3.49167979284895	0.000996319326296114	0.329882440073438	-0.874727581373596	-0.00338705337496603
cg25337691	chr7	150717629	0.19495702079005	0.854659394043083	3.49127055195517	0.000997550997134077	0.330044861147634	-0.875698361585691	0.0910004007916378
cg05873889	chr13	44948152	-1.21721990055048	-3.06038133418594	-3.49101754581481	0.000998313181943067	0.33005182451959	-0.876298498506849	-0.0871832913897987
cg16228086	chr5	71179500	0.286837899224938	0.539729920551162	3.49032229314854	0.00100041049926403	0.330499857602187	-0.877947532347918	0.0672192198720225
cg22279588	chr4	15415710	-0.299342067072708	2.12547078916402	-3.48980254042263	0.00100198114027584	0.330727686461854	-0.879180189157331	-0.0137215476916895
cg19523937	chr7	5060704	-0.392021260301651	1.79254936017798	-3.48960277365729	0.0010025854403208	0.330727686461854	-0.879653933520889	-0.0386310296542255
cg13419240	chr12	52758833	0.20682095092746	1.12188134193266	3.48883475754154	0.00100491194554698	0.331249771741215	-0.881475135330176	0.0529442204747362
cg20541187	chr2	68882627	-0.487605226912239	-0.441381644848828	-3.48855835317572	0.00100575049860905	0.33128097285212	-0.882130520982823	-0.114794679039909
cg07654843	chr22	26138429	0.356105446970086	2.18314717787582	3.48787952840805	0.00100781274082816	0.331533073225382	-0.883739969316481	0.0489039714028734
cg06717460	chr2	241076543	-0.384315514219629	0.809033243936066	-3.48766850883264	0.0010084546300878	0.331533073225382	-0.884240247611775	-0.0319599801424874
cg20536146	chr15	74464972	0.185409317516315	1.51141259120163	3.48757169462007	0.00100874925442063	0.331533073225382	-0.8844697660077	0.0905429787183357
cg05352838	chr6	33384391	0.201384924626137	2.0454502975709	3.48712003012076	0.0010101248405882	0.331740343203529	-0.88554048515028	0.0637248657007256
cg18345406	chr4	152345440	-0.275060960765731	-0.793884928835655	-3.48681076833407	0.00101106775652911	0.331805316936525	-0.886273579417219	-0.0865039352520492
cg00472445	chr6	101329307	-0.286021164449229	-1.48168598392921	-3.4855766508888	0.00101483884328275	0.33279764132397	-0.889198655709114	-0.0285412978502245
cg14844194	chr2	200524259	-0.362398152756863	-2.32859347758276	-3.48531436414274	0.00101564203615982	0.332815955559301	-0.88982024823245	-0.032841275416185
cg08486903	chr7	98739496	0.290475313437173	-0.0522793243391488	3.48464534128508	0.00101769350788907	0.333090875617859	-0.891405646828723	0.0825775040427286
cg05495949	chr7	4923140	0.921469457106624	-2.55931370686028	3.48446137008896	0.00101825832322115	0.333090875617859	-0.891841578174961	0.0778106917877697
cg25178399	chr21	19191630	0.342761503493831	-3.77160249172968	3.48409396100645	0.00101938721027699	0.333090875617859	-0.892712139249208	0.0170441143163843
cg24670442	chr1	89736478	-0.281841289468212	3.23747978390873	-3.48359661013627	0.00102091725067748	0.333090875617859	-0.893890511680912	-0.00276106298420842
cg20787201	chr22	45134895	0.264430515727243	1.60474162905544	3.48341263054233	0.00102148379591638	0.333090875617859	-0.894326390704279	0.0528173401434532
cg04778236	chr1	9400739	0.365438389276668	2.69373640012371	3.48322220577575	0.00102207050373908	0.333090875617859	-0.894777526092654	0.0183172777160049
cg15468521	chr10	102883343	-0.679968743377981	-2.35541491257249	-3.48283648998878	0.0010232598962212	0.333090875617859	-0.895691283903312	-0.0477178138053807
cg12895810	chr8	142138638	-0.580451619331351	-0.666101096222998	-3.4828090150457	0.0010233446681826	0.333090875617859	-0.895756369711845	-0.113139731108509
cg11827629	chr12	115822424	-0.162120973605954	-0.897283898858032	-3.482725415199	0.00102360265064266	0.333090875617859	-0.895954408915085	-0.129358071095338
cg01400040	chr15	61091220	-0.361292678518305	0.511747288380048	-3.48260944624074	0.00102396062416685	0.333090875617859	-0.896229122788889	-0.0958097467233309
cg14968543	chr8	99986964	-0.50657391740864	0.138902968465149	-3.48178383947509	0.00102651255928081	0.333677273384733	-0.898184721505999	-0.00432584782224266
cg12595667	chr2	136872094	0.351871454602184	-1.60498186743001	3.48089184571951	0.00102927650261289	0.334296878811555	-0.900297282719754	0.0314065047678708
cg02989645	chr13	59398014	0.70050150857172	2.56333733055843	3.48026802880241	0.00103121367995495	0.334296878811555	-0.901774527719386	0.0367144893797778
cg12946961	chr5	8870588	0.582082252654906	-0.0550332449742711	3.48026239118627	0.00103123120261557	0.334296878811555	-0.901787877349618	0.0603524985722664
cg19211484	chr3	16650168	-0.495058043383236	1.32583625880664	-3.47955702189496	0.00103342584794523	0.334296878811555	-0.903458067147208	-0.0364566363165199
cg10284771	chr6	45645204	0.213900926420998	-1.45879301387023	3.47941539465867	0.00103386703465039	0.334296878811555	-0.903793392907281	0.0230283038605029
cg19426266	chr2	145236966	-0.499693384556048	0.595665880341139	-3.47938923184604	0.00103394855473809	0.334296878811555	-0.903855336842819	-0.0318525945359126
cg19607983	chr4	39528789	0.277977143831052	-3.22103684862224	3.47917854593799	0.00103460524913806	0.334296878811555	-0.904354154365023	0.000575263841063184
cg19760648	chr10	131688745	0.484468170072867	2.56423347360986	3.47908774688449	0.00103488838640178	0.334296878811555	-0.904569124019125	0.0314838763766314
cg23478293	chr14	57279275	0.490749524899432	0.58992624734937	3.47899594495148	0.00103517472594797	0.334296878811555	-0.90478646487705	0.0922053842462385
cg14213394	chr8	38508585	-0.418339151325927	1.16386750974764	-3.47843557906537	0.00103692420059947	0.33461919650519	-0.906113061197823	0.0328110179586342
cg10180650	chr20	34962886	-0.183624248802127	-0.964426592371331	-3.47793014053723	0.00103850460575114	0.334886527576943	-0.907309522738946	-0.0496424891391456
cg08187814	chr2	145202065	-0.462478638182549	-0.901275438325131	-3.47761396451401	0.00103949439090159	0.334963152383932	-0.908057918004167	-0.0529045778266843
cg12407421	chr1	19011016	0.175939393846577	-1.23846375653418	3.4770412229472	0.001041289639347	0.335192830824122	-0.909413513674814	-0.0102053167218681
cg12782180	chr7	127880932	0.234092615602117	1.84949200362732	3.47690644763528	0.00104171251913876	0.335192830824122	-0.909732489251622	0.0404015230060011
cg24981833	chr14	29235894	-0.543552056727182	-3.44121133478876	-3.47627567942128	0.00104369383324436	0.335587883359239	-0.911225250987528	-0.0164581604635338
cg22683036	chr1	63249209	-0.234101523987596	-2.27747948672045	-3.47522752030531	0.0010469941575052	0.336391837920882	-0.913705469852057	-0.0159448791304427
cg13812132	chr20	392290	-0.265372020884064	1.60656766095467	-3.47500219944304	0.00104770491880481	0.336391837920882	-0.914238584057831	-0.020125228384363
cg05636175	chr8	22960397	-0.564343610429455	-2.7670253020676	-3.47445637128849	0.00104942860641936	0.3367025149318	-0.915529946543688	-0.0408824292136659
cg10019467	chr4	40632788	-0.238755224353902	-1.35003335176094	-3.47413078361044	0.00105045807521378	0.33676126788458	-0.916300193704921	-0.101639597345494
cg05763228	chr4	155664954	-0.708283514088556	-1.95102777217464	-3.47370407095464	0.00105180874498254	0.33676126788458	-0.917309613199778	-0.0423152395676591
cg02290823	chr19	10947236	0.353370022390777	-4.3468406312466	3.47366332898893	0.00105193779160842	0.33676126788458	-0.917405987668316	0.00832355652544929
cg08097581	chr19	15528589	0.186623409492343	-1.23003136630478	3.47344280485276	0.00105263654426783	0.33676126788458	-0.917927623145314	0.0204555457407879
cg21517865	chr17	4046969	-0.209306274079361	-3.12083793353603	-3.47316675222797	0.0010535118673575	0.33679934917601	-0.918580581847487	-0.00606885166219742
cg00154455	chr8	146023573	-0.214171936529868	-1.76806120083526	-3.47288887840871	0.00105439366509078	0.336839444238553	-0.919237819326377	-0.0405335698975035
cg13707645	chr9	131682162	0.149065286487958	2.10279900539098	3.47207426975695	0.0010569827751796	0.337424513443374	-0.92116439442962	0.058383591541186
cg05777658	chr2	101869116	0.321688186911486	-3.69529722326266	3.47148548035874	0.00105885792059513	0.337569345128908	-0.92255674428716	0.0201483449318096
cg22303909	chr7	50518439	-0.456915936115419	-2.1084777483035	-3.47106382375967	0.00106020273611604	0.337569345128908	-0.92355378372555	-0.0323554771805416
cg10786226	chr15	25349817	-0.286939100996524	-1.17601503788805	-3.47091553155247	0.00106067608004208	0.337569345128908	-0.923904416123638	-0.105723225121548
cg27113856	chr13	20254907	0.248354538534553	1.91570325710721	3.47081203792491	0.00106100654755556	0.337569345128908	-0.924149118737263	0.045906566029581
cg00627846	chr22	49141122	-0.3302831058147	-0.00784944447432446	-3.47052664994498	0.00106191833339432	0.337569345128908	-0.924823875451586	-0.0675543505765731
cg18760534	chr2	2964910	-0.338221730436745	-0.0207537261288295	-3.47050592565655	0.00106198457445271	0.337569345128908	-0.924872873701482	-0.0898975299551221
cg00883565	chr10	133851416	0.248176767482119	-1.80809026621089	3.46967826862344	0.00106463323331195	0.337977462749962	-0.926829563470458	-0.015546822225112
cg07068045	chr11	69312202	0.218777675800419	-2.05755551785046	3.4696304752903	0.00106478637291856	0.337977462749962	-0.926942545289776	-0.00575336280316982
cg16711828	chr13	31191739	0.327546274300704	-4.10750603413447	3.46915471779853	0.00106631194100975	0.338152056704655	-0.928067172901865	0.00967402334260086
cg12474705	chr11	71193499	-0.138092894430945	2.45882936156687	-3.46898549305345	0.00106685508008659	0.338152056704655	-0.928467177171044	0.00330384338010592
cg12209693	chr7	73894884	0.292732583972595	0.191736334635876	3.46716661427999	0.00107270955650338	0.339545087346935	-0.932765861848126	0.0720347620827582
cg25936902	chr13	30982971	-0.259757696684591	-1.52072364853938	-3.46714635347148	0.0010727749424521	0.339545087346935	-0.932813738615089	-0.0455857759772796
cg05319389	chr4	25508222	-0.582188953494882	1.35452151618853	-3.46636940231169	0.00107528519381074	0.340097891083047	-0.934649575521145	-0.0404908579424037
cg10467098	chr11	65687892	0.129611236130872	1.17494526585205	3.46568736038334	0.00107749341074257	0.340554448615614	-0.936260966023791	0.0698806661133051
cg01919208	chr3	49170496	0.251715889414458	-3.59749438036785	3.46537564563068	0.00107850407244573	0.340610890289752	-0.936997363971206	0.00796330917122208
cg12829747	chr5	152836144	-0.157007932997958	-1.59335110189542	-3.4651606452373	0.00107920168638348	0.340610890289752	-0.937505261581133	-0.101617439780336
cg23720528	chr10	92501798	0.780876442680475	1.62888703026027	3.4646878728613	0.00108073720668909	0.340853952543952	-0.938622035104799	0.0821379968187265
cg15242570	chr9	90341048	-0.167651997944751	-2.49503658204466	-3.46412128549663	0.00108258016891963	0.341193566316451	-0.939960305208926	-0.00950132020062297
cg24964130	chr2	133197577	-0.479284951445306	0.552833270111856	-3.46376403792663	0.00108374374024682	0.341283719266528	-0.940804055730589	-0.104223822708939
cg13931134	chr10	33671135	0.184056876659448	1.13027642301632	3.46353130284998	0.00108450240906677	0.341283719266528	-0.941353705557851	0.0618362222814202
cg24787823	chr8	35613299	-0.499999188526178	-1.43668958381723	-3.46316475564439	0.00108569830324684	0.341283719266528	-0.94221933759248	-0.133862767390052
cg22738289	chr10	42859004	0.885280738077127	0.846742239077683	3.46309327680481	0.00108593165578114	0.341283719266528	-0.942388134956972	0.0892991891801391
cg04745161	chr12	130526916	0.333274515235823	-2.85149047185918	3.46219887370895	0.00108885559696815	0.341824575828036	-0.944500105464571	-0.00220667119547036
cg24325204	chr19	1446349	-0.261468225050718	-3.42168509771169	-3.46197522822785	0.00108958789868794	0.341824575828036	-0.945028156335849	-0.00741046430283644
cg25209552	chr6	31367442	-0.459431462800249	-1.95607758696136	-3.46153031483912	0.00109104611110984	0.341824575828036	-0.946078588063322	-0.037294036578754
cg12498453	chr20	61557976	0.343207075422717	-4.47263259516129	3.46143069155764	0.00109137288280694	0.341824575828036	-0.946313786393079	0.00717299631289862
cg09065113	chr16	23798532	0.330726884486867	1.04187396129809	3.46139484658933	0.00109149047972736	0.341824575828036	-0.946398411040557	0.0877749722657583
cg23032447	chr7	98611110	-0.236992019101579	2.53955061952922	-3.4608394771052	0.0010933140272172	0.341996107826533	-0.94770949374453	-0.00592665061716902
cg14050782	chr9	136932722	0.320884817142871	-3.93627251179705	3.46076033578411	0.00109357412249537	0.341996107826533	-0.94789631628021	0.00878394931512887
cg16332065	chr4	46126253	-0.65300436609224	-0.630034415782491	-3.46046313951299	0.00109455137390357	0.34206151431007	-0.948597862368301	-0.0509653969272805
cg04251669	chr5	1252302	0.298679900285913	-0.714746251702142	3.46013523730893	0.00109563055804501	0.342158662022961	-0.949371852455735	0.0100343177531884
cg14027152	chr2	190306318	0.257932023986579	-3.96748131827314	3.45924041563274	0.00109858072924037	0.342839561831353	-0.951483808743619	-0.00812251033471586
cg03301200	chr8	99954557	-0.441229778212981	0.359096062120999	-3.45845757398837	0.00110116790802682	0.343223372030301	-0.953331221025874	-0.0173083070304504
cg18587476	chr2	24397810	-0.718717780720048	-0.156752005591044	-3.45840192968916	0.00110135202496862	0.343223372030301	-0.953462526043496	-0.0744403382178631
cg05826576	chr8	144803258	-0.342440523706502	0.392661011246861	-3.45806105895809	0.00110248054428305	0.343334799486793	-0.954266860208291	-0.10169409159031
cg09517075	chr8	22133004	-0.285727429931608	1.99661113490547	-3.45779469334696	0.00110336316566579	0.343369547120274	-0.954895358004722	-0.00852162991698846
cg23626908	chr3	155180813	-0.260831418304622	-0.459925329226776	-3.45753407502685	0.00110422739379826	0.343398526192439	-0.955510268837476	-0.0581076866308954
cg15355015	chr7	101943990	-0.387731332602204	0.448515793645874	-3.45646898382543	0.00110776600932612	0.344258579692402	-0.958023009640268	-0.00664762717636269
cg02636348	chr10	78923827	0.348269238798775	-0.418046303076782	3.45541654185367	0.00111127319742805	0.344905148194803	-0.960505485576667	0.071188812597737
cg03587843	chr5	1885516	0.20118702219364	-1.29994531945785	3.45537988590662	0.0011113955409786	0.344905148194803	-0.960591941200656	0.0296881319320706
cg10257070	chr10	125399468	0.302297871128193	1.45149865200612	3.45489517522705	0.00111301452585175	0.345167041651871	-0.961735117355397	0.0608068798439054
cg06972969	chr10	60935663	-0.491007726503557	-1.54073521252454	-3.45442347932332	0.00111459219438875	0.345415766540945	-0.96284751282537	-0.0868391226130576
cg12562232	chr15	99256251	0.710981490038667	3.01490754156404	3.453586601533	0.00111739651502318	0.346044024639629	-0.9648209047567	0.0624632841507078
cg00817731	chr3	46759475	0.452954307736901	-1.71764917966804	3.45268186168662	0.00112043578857214	0.346611037045153	-0.966954018604838	-0.00263586149148171
cg04188273	chr4	110223830	-0.635015797077332	-2.98995682446789	-3.45246606077074	0.00112116188499795	0.346611037045153	-0.967462768512903	-0.0293885289226797
cg07982869	chr16	3406923	0.509582997546184	0.249362912381332	3.45234708233547	0.00112156239826571	0.346611037045153	-0.967743252182961	0.0294288205076486
cg01138171	chr2	131724244	0.435677070091375	0.761607429714381	3.45160158227191	0.00112407505157207	0.3471466482605	-0.969500595894891	0.0432197286704635
cg13389611	chr3	179370465	-0.387097115101118	-2.53164220581479	-3.45047373581023	0.00112788655822804	0.348082362343903	-0.972158830545149	-0.0342351569639426
cg27237508	chr15	29864169	0.458252054485088	-1.89513065195836	3.44999423631361	0.00112951072760927	0.348342203488203	-0.973288821826867	0.0740500460291653
cg27518145	chr16	14379541	0.426365126570577	-4.36991338577335	3.44951102206318	0.00113114973058344	0.34834788200759	-0.9744274787129	0.0064326897909817
cg11926610	chr15	37403211	0.668514608338977	-2.04233558022278	3.4495029668499	0.001131177072035	0.34834788200759	-0.974446459444098	0.0814931733790063
cg08655330	chr1	19132135	0.19848870840409	-0.44647133782028	3.44869504882324	0.0011339225484663	0.34834788200759	-0.976350054358495	0.0373123482662995
cg16571794	chr4	7648627	-0.267801121923199	0.122433734969788	-3.44846285376144	0.00113471276845696	0.34834788200759	-0.976897100146269	-0.0462983385731189
cg03936663	chr1	218098422	0.506749103997757	-0.77637037389603	3.44842261318027	0.00113484977084082	0.34834788200759	-0.976991903864485	0.11677414595189
cg19903619	chr15	92165789	-0.670535848554826	-0.303729063279616	-3.44838084272349	0.00113499199845777	0.34834788200759	-0.977090311199132	-0.135971643048654
cg11740103	chr7	150020945	-0.504204518715896	-2.22632393446524	-3.44837711351565	0.00113500469716461	0.34834788200759	-0.977099096835715	-0.0789703121614338
cg24565369	chr7	119913683	-1.05527642570544	-2.77092097886096	-3.44699228895375	0.00113972966083752	0.349557127817102	-0.980361236826017	-0.0918655743190831
cg07473249	chr6	114178425	0.301102106778304	-3.34871652207859	3.44543763304347	0.00114505637539893	0.350787169584654	-0.984022565548535	0.00862110401480484
cg15237742	chr17	44897024	-0.297017987094132	-1.26992286924261	-3.44505725476498	0.00114636326606923	0.350787169584654	-0.984918243806672	-0.01761372171459
cg14959554	chr14	89489494	0.587873447234098	-0.982131192051783	3.44470758101286	0.00114756591475051	0.350787169584654	-0.985741573247639	0.0101376890831898
cg18887230	chr7	98739627	0.297357379093937	0.319266113163124	3.44465772351368	0.00114773748962109	0.350787169584654	-0.985858962146461	0.103366869634622
cg02284625	chr2	177418905	-0.263904909496917	-0.887792958013535	-3.44449298779299	0.00114830456903649	0.350787169584654	-0.986246823722684	-0.0284261596252789
cg27062795	chr19	56879613	1.0333689511688	-3.33995891419293	3.44409221899109	0.00114968527202592	0.350787169584654	-0.987190369463879	0.0556770109933874
cg00206356	chr4	56659922	-0.256465494504357	-0.00270960992980805	-3.44401266273613	0.00114995954191911	0.350787169584654	-0.987377664581628	0.00709070027958092
cg00615473	chr21	32930423	0.415909246424333	-2.26479389503207	3.44380459919026	0.00115067713447701	0.350787169584654	-0.987867486239732	0.0366497552549028
cg09463882	chr5	114516141	-0.458442996475598	-2.91782523792552	-3.44376043544893	0.00115082950605994	0.350787169584654	-0.987971454064003	-0.0333829605750445
cg02491754	chr12	53773040	-0.336975759647957	-0.646535233208023	-3.4410641177066	0.00116016864984333	0.353391973326524	-0.994317562821862	-0.0417842558008979
cg03080965	chr16	1821577	0.344580144868981	-3.88142119864447	3.44048803976018	0.00116217331553257	0.353652133552334	-0.99567307111848	0.00135008531679719
cg22900266	chr2	65089000	-0.145348617419758	2.84703725380378	-3.44036238593905	0.00116261100960997	0.353652133552334	-0.995968717005747	0.00311053945498208
cg01966732	chr7	130580290	-0.28621408510135	-0.505170340686088	-3.43972781744224	0.00116482381900122	0.353806194863506	-0.997461675683104	-0.0910372603908017
cg10569615	chr5	114515936	-0.740752315111446	-2.96914758167848	-3.43969357336205	0.00116494334567283	0.353806194863506	-0.997542237851685	-0.0321144718876336
cg04322202	chr4	66533472	0.901177189776913	-1.57368220453123	3.43950900650781	0.00116558776481961	0.353806194863506	-0.997976439650486	0.0925725475812691
cg04379563	chr16	87392076	-0.206904956959414	2.67424242504102	-3.43930644757637	0.00116629539389718	0.353806194863506	-0.998452953601419	-0.00954874051994337
cg26227310	chr10	102884087	0.289276393950652	1.57709113978519	3.43890217050767	0.00116770893642994	0.353908384033515	-0.999403956574217	0.0369942380066496
cg10790979	chr7	140371785	-0.183814740804919	0.969716121529935	-3.43870836928931	0.00116838713411314	0.353908384033515	-0.999859823536363	0.0442208804857909
cg04594378	chr16	85181102	-0.164981097264665	-3.01351965376109	-3.43847261799365	0.00116921263900322	0.353908384033515	-1.00041434774486	-0.0418471381309766
cg17090600	chr10	80348297	0.244568245995933	-1.35524581114571	3.43830180947869	0.0011698110872527	0.353908384033515	-1.00081610299143	0.0129456531609609
cg02245467	chr8	20112813	0.659893455069789	0.132542268594144	3.43736467640912	0.00117309963283281	0.35411978792167	-1.00302011572026	0.141773700310348
cg10414006	chr16	34984121	0.421204627622569	2.55546260132907	3.43731151691868	0.00117328644099731	0.35411978792167	-1.00314512970324	0.0289306831679838
cg24449371	chr15	78424141	0.350344131306631	-4.25717264702546	3.43728654024217	0.00117337422149173	0.35411978792167	-1.0032038664198	0.0130733357478925
cg01760846	chr14	90722706	0.273476872820682	-1.79363857924621	3.43707720372161	0.00117411017996571	0.35411978792167	-1.00369614588692	-0.0441163004124181
cg26429520	chr11	1283875	0.314661020913363	-1.46858487761278	3.43697041596891	0.00117448577970163	0.35411978792167	-1.003947263384	-0.0429479490055319
cg03596113	chr1	3129969	-0.548433372065264	0.693585968425918	-3.43609335024003	0.00117757496931749	0.354612575909306	-1.00600956804265	-0.0985141493986604
cg10754505	chr20	60303881	-0.684958894910575	-0.436086867050561	-3.43605428132122	0.00117771275696025	0.354612575909306	-1.00610142659967	-0.156095256090423
cg01387036	chr17	32690255	0.227720435893278	-1.60485611060859	3.43576813417604	0.00117872240362628	0.35467677481709	-1.00677419582845	-0.00782806107237535
cg06573795	chr5	76328997	0.327007140055837	1.70893398527774	3.43499132212706	0.00118146747285757	0.355069620541229	-1.00860042375505	0.0501799813273318
cg09701000	chr2	233215546	-0.247182617592524	0.712983836106505	-3.43494747254036	0.00118162260799743	0.355069620541229	-1.0087035039985	-0.0127518394465382
cg16554148	chr1	3630882	0.475406400620526	0.159221190434402	3.4340778708376	0.00118470316961666	0.355755257740091	-1.01074758412694	0.106735267005364
cg01453052	chr17	73892097	0.179799247304446	-0.245580217177552	3.43333798203364	0.00118733023506719	0.356019604547332	-1.01248653329137	0.0683895611416186
cg01843524	chr15	80216276	0.316457540291393	-4.41977435022755	3.43315956606824	0.00118796455110002	0.356019604547332	-1.01290583009386	0.00871903097369064
cg02401149	chr22	25595409	-0.358903435195443	-0.3035206709964	-3.43315470975997	0.00118798182106643	0.356019604547332	-1.0129172427722	-0.07873885065968
cg12409083	chr6	32055072	-0.349674194033588	1.16690434079222	-3.4323762583763	0.00119075323211294	0.356386803848481	-1.01474654309409	-0.0214877851233335
cg11721554	chr14	101528156	-0.150519332475488	-0.687872733516966	-3.43236098878602	0.00119080765571348	0.356386803848481	-1.0147824231169	-0.102175002858171
cg08376020	chr4	8154317	-0.244560619339036	-0.848683730187129	-3.43127650898062	0.00119467899383772	0.357080921716021	-1.01733047180419	-0.0783308766988212
cg20551756	chr15	40803416	-0.216088788664776	-1.83959910821453	-3.43110966682176	0.00119527564219223	0.357080921716021	-1.01772243706766	-0.0837109987771198
cg17004906	chr1	11727668	0.210400242081626	2.51242599319306	3.43076900788955	0.00119649476088314	0.357080921716021	-1.01852271993201	0.0494929434532377
cg13329217	chr11	63975481	0.132312979545195	0.100784126114942	3.43058800292119	0.00119714300558927	0.357080921716021	-1.01894792230877	0.0588948619338262
cg00838423	chr1	146552329	0.251315842894345	0.191327914121218	3.43048365521123	0.00119751686445801	0.357080921716021	-1.0191930418651	0.0901383823504139
cg15077922	chr4	2746542	0.169210977598477	1.45034775426274	3.430032379849	0.00119913498046719	0.357080921716021	-1.02025306879836	0.0609551116832121
cg02898083	chr14	102396537	-0.161192789143419	-0.922777405539115	-3.42969537990243	0.00120034470025068	0.357080921716021	-1.02104461644972	-0.0810408382122106
cg18569695	chr8	143433909	-0.519459168503068	1.15730581079696	-3.42954894231056	0.00120087072493899	0.357080921716021	-1.02138855638755	-0.044364248658794
cg12641024	chr17	40070691	0.125382757085497	0.598426157364673	3.42953511921406	0.00120092039078913	0.357080921716021	-1.02142102245352	0.041663709059044
cg27620871	chr16	2908219	0.470734376456908	-2.48634663760942	3.42947253938266	0.00120114526213221	0.357080921716021	-1.02156800169315	-0.00366635661497214
cg00817501	chr4	138440719	-0.375488295155487	2.11687942769809	-3.428582578854	0.00120434753912069	0.357564195383839	-1.02365806021031	-0.0191870639645634
cg00692559	chr1	156737950	-0.220353613033972	-2.74813422476413	-3.42857447691909	0.0012043767289404	0.357564195383839	-1.02367708607809	-0.0274132474914938
cg08078366	chr3	50375349	-0.266839632563581	-3.49507102016603	-3.4281901995097	0.00120576198432568	0.357736968848593	-1.02457946014187	-0.00570019559534733
cg10648763	chr5	135364451	0.19495425645386	0.0930977005908751	3.42749326553535	0.0012082781794793	0.358008016306067	-1.02621588048419	0.0668060924241696
cg06261007	chr17	17740275	0.260241948205046	-4.21687517360757	3.4274918249068	0.0012082833858591	0.358008016306067	-1.02621926292625	0.00889338188869637
cg06885641	chr1	67390768	-0.158053399674648	-0.856409629242973	-3.42696805277592	0.00121017769356687	0.358330879291109	-1.02744897097457	-0.0374226194460571
cg02028663	chr11	128557589	-0.247719320170028	-1.05196529894983	-3.4263836744392	0.00121229452557027	0.358719158383212	-1.02882084499025	-0.0364689447036201
cg04465730	chr17	69706099	-0.440595989622896	-0.0753389910211769	-3.42590007952327	0.00121404894433001	0.358999754599886	-1.02995602245468	-0.0977481424013351
cg26530485	chr1	23496304	0.180053027421866	1.01378030415081	3.42534670501057	0.00121605947528468	0.359090312361774	-1.03125488798502	0.091902702483429
cg01024618	chr5	121478928	-0.281277323774691	0.390582478124483	-3.42523096969614	0.00121648036706125	0.359090312361774	-1.0315265238164	-0.0437638788618556
cg04134754	chr2	223134024	0.30201661401434	0.524552763511709	3.42515018889615	0.00121677422266565	0.359090312361774	-1.03171611681563	0.0194519586520271
cg12440258	chr5	50265272	-0.630183923777633	-2.19965663062265	-3.42468895252408	0.00121845335108143	0.359195182594545	-1.03279859299025	-0.0450363873158908
cg12032655	chr19	43856746	-0.256718003054138	-0.673219806225468	-3.42460952329749	0.00121874273495525	0.359195182594545	-1.03298499724871	-0.0896554264459241
cg00326836	chr3	64248100	-0.413654360235584	0.0114716817719	-3.42418461465232	0.00122029191111991	0.359323054156038	-1.03398213016629	-0.102950628548574
cg16259904	chr10	134146220	-0.321575006005058	-2.42148304298499	-3.42404801561062	0.00122079033558878	0.359323054156038	-1.03430267227126	-0.0385763294251419
cg08472008	chr4	3531603	0.18550879725258	1.61500767841008	3.42349840627703	0.00122279771400114	0.359631307079217	-1.03559230788439	0.0699975653573901
cg27434638	chr12	130567996	0.310657775032758	1.70052279392638	3.42331925046156	0.00122345273566182	0.359631307079217	-1.03601266440533	0.0432774204967504
cg06780673	chr10	89367706	-0.24662016549922	1.2019091306434	-3.42214595650969	0.00122775073289391	0.360359422812556	-1.03876527873912	-0.0430069108669394
cg10238080	chr12	50445058	-0.230668298553878	-2.84718260055905	-3.42210514684567	0.00122790048435118	0.360359422812556	-1.03886101096153	-0.0383711188796335
cg18905155	chr10	54577662	0.235157431250396	2.67130190412056	3.42197367345689	0.0012283830452895	0.360359422812556	-1.03916941980078	0.0228415968758773
cg03591104	chr6	33878085	0.212940168868579	1.83674297676375	3.42169221750939	0.00122941670940695	0.360359422812556	-1.03982963363271	0.0249451437565467
cg10629123	chr6	33254611	-0.300730277568663	2.8726763719246	-3.42154009521006	0.00122997573192768	0.360359422812556	-1.04018645557928	-0.0119608120253297
cg24664347	chr8	86841010	1.0859293788686	1.49232970590665	3.42042178174024	0.00123409275839462	0.360866438033153	-1.04280932558522	0.0998991918458906
cg14207589	chr1	225865327	-0.331078366795843	-1.30634881421689	-3.42028251896788	0.0012346063648376	0.360866438033153	-1.04313591584345	-0.0729039198608992
cg21113900	chr5	126409308	-0.718902392998232	-1.89866999646199	-3.41973245861472	0.00123663699505944	0.360866438033153	-1.04442580931753	-0.0946240907186726
cg04436554	chr5	172669976	0.341091673043482	2.20888373571588	3.41962665294578	0.00123702795637021	0.360866438033153	-1.0446739105639	0.0320619734365256
cg23407655	chr17	1001612	-0.403607935501163	-1.3305133914494	-3.41929988038189	0.00123823615166919	0.360866438033153	-1.04544012458659	-0.0932104105761613
cg00970057	chr1	42272694	0.178082471293517	1.49599568421927	3.41920313702384	0.00123859406164333	0.360866438033153	-1.0456669598095	0.0460702798026634
cg05697754	chr7	99576547	-0.152072385616839	0.239386785110798	-3.41920042841125	0.00123860408379211	0.360866438033153	-1.04567331067131	-0.0170532660965345
cg26373733	chr6	157041268	0.379870300736314	-2.67361392776421	3.41912470054114	0.00123888431600195	0.360866438033153	-1.04585086804061	0.0262485037794054
cg05159145	chr2	26205493	-0.236559565472161	-1.30814628789901	-3.41893954986809	0.00123956972284195	0.360866438033153	-1.04628497715578	-0.0568484018519517
cg15771092	chr22	44321586	0.191544786214922	0.656186420045191	3.41872141878886	0.00124037768179097	0.360866438033153	-1.04679639597248	0.065588268511517
cg27480819	chr12	23686149	-0.305988796312878	-0.941434940296386	-3.41831139356428	0.00124189777267073	0.360866438033153	-1.04775767000565	-0.106317855740574
cg13170005	chr17	4690632	0.205581833321253	-3.27859401538975	3.41824999440139	0.00124212555078393	0.360866438033153	-1.04790161023246	0.00663996665327757
cg05073845	chr13	41240516	0.282555473664536	-3.95119522111088	3.41810893331551	0.00124264900844257	0.360866438033153	-1.04823229919147	0.0101177078487283
cg06850312	chr14	54976505	0.150869083735425	-4.04582948792417	3.41800066068004	0.0012430509350188	0.360866438033153	-1.04848611708683	0.00114635977210725
cg26793463	chr1	1735887	-0.222625569539456	2.8174101811923	-3.41772228184601	0.00124408489218606	0.360931315388996	-1.04913868523796	0.0107796746419287
cg13921444	chr4	186733024	0.603621784323503	0.655189998081078	3.41696415689404	0.0012469048720084	0.36108857250914	-1.05091570913345	0.0578605874513164
cg10593047	chr2	232526667	-0.262953624895177	-2.21643086817589	-3.41676155012535	0.00124765953167608	0.36108857250914	-1.05139057608965	-0.0239924180824258
cg12158993	chr7	101387242	0.197924974131861	-2.79654622398969	3.41643723303164	0.00124886843545054	0.36108857250914	-1.05215067292585	0.00923506742481137
cg18085176	chr4	7939940	0.395022791435257	-0.163636141930011	3.41642534071753	0.00124891278563378	0.36108857250914	-1.05217854397947	0.0948262838111947
cg04087608	chr1	119957969	0.236988321763107	1.4608662862447	3.41620054627846	0.0012497513964435	0.36108857250914	-1.05270536619493	0.0648436164304221
cg19890059	chr12	115948398	0.405607984066983	1.42686303155184	3.41614159297551	0.00124997141426524	0.36108857250914	-1.05284352433256	0.0187821974578991
cg10369319	chr6	111369673	-0.176131638084553	0.217486750922405	-3.41605282796391	0.00125030276088818	0.36108857250914	-1.0530515442107	-0.0379069140556341
cg13096433	chr8	102076512	-0.172420666011143	-1.4424446490593	-3.41545569917082	0.00125253392433629	0.36145177746771	-1.05445082992965	-0.0964046866654886
cg13526071	chr2	203159409	0.206167027747267	1.86859031763327	3.41528199254999	0.00125318368676365	0.36145177746771	-1.05485786053836	0.0503406068749843
cg05150973	chr11	64622176	0.175765980538945	2.03572000296149	3.41453539430722	0.00125598004103798	0.361967570698481	-1.05660716171993	0.0594727872433626
cg03550233	chr17	39685482	-0.179400157857555	-1.00590733489242	-3.4141198339144	0.0012575390735732	0.361967570698481	-1.05758073803214	-0.0402408806417152
cg15296299	chr6	5724114	0.191356762079215	0.986600523681457	3.41403759210609	0.00125784783302856	0.361967570698481	-1.05777340648156	0.0623576156159588
cg01803759	chr1	27831295	0.20142513390441	-1.67311618639183	3.41384020152845	0.00125858918810075	0.361967570698481	-1.05823582403665	0.0241932685215679
cg16549957	chr1	12218933	0.157042102304731	1.75700301054138	3.41372128468163	0.00125903601368858	0.361967570698481	-1.05851439760302	0.0617292474733397
cg20197123	chr10	125923337	0.399548233195576	1.4472069009673	3.41327208989207	0.00126072520664609	0.36221936580704	-1.05956662787883	0.0192420741530519
cg23197297	chr8	125974367	0.155867224627617	1.38163233761784	3.41271464780797	0.00126282445692767	0.362553912136217	-1.06087231649363	0.0675619357832624
cg22956483	chr11	2154432	-0.253990098115249	-1.66168004604897	-3.41239664782189	0.0012640234884535	0.362553912136217	-1.06161710927269	-0.0504660880362111
cg24049468	chr1	65615281	0.29185251267146	0.855118066153724	3.41231487755625	0.00126433198126235	0.362553912136217	-1.0618086183544	0.0625719851206579
cg23454797	chr7	27183990	-0.311121280651833	-2.46624861432298	-3.41161158686164	0.00126698822502749	0.36286510116037	-1.06345564478504	-0.0270588551982463
cg09938098	chr7	5125074	-0.406806312219753	-1.9226304151183	-3.41146108740079	0.00126755733155516	0.36286510116037	-1.06380807236844	-0.0659568708125568
cg21540035	chr7	99612715	-0.18229151884247	-0.985762468919919	-3.41137879381007	0.00126786862354345	0.36286510116037	-1.06400077718704	-0.0896368301924298
cg09523691	chr5	115178810	0.26262181893036	0.614434797484945	3.41116531903812	0.00126867647324506	0.36286510116037	-1.06450065339306	0.0773442725476238
cg10298898	chr8	22132678	-0.338806854597139	0.755750308063246	-3.41046931369738	0.00127131375472458	0.363386024201061	-1.06613030851778	-0.0153218339662319
cg11134334	chr13	94822726	-0.348936419602401	-0.56561418623996	-3.40967829387195	0.00127431738557984	0.363794703503483	-1.06798220581998	-0.108120689812186
cg09459548	chr5	119942454	-0.346963012467957	-0.966819205101222	-3.40959696061064	0.00127462660314921	0.363794703503483	-1.06817260552006	-0.0877276876009415
cg05001932	chr5	126409372	-0.660870390502463	-1.77742700500047	-3.40916858293035	0.00127625641137004	0.363794703503483	-1.06917538750211	-0.103661055177094
cg22381395	chr1	118214574	0.189733215875358	1.61240473583786	3.40893681341934	0.00127713902815298	0.363794703503483	-1.06971790303314	0.0736388614455549
cg00028929	chr12	52908478	0.292249010202525	-0.616111327626362	3.40881739878945	0.00127759400521431	0.363794703503483	-1.06999741521235	0.00742208194648902
cg04834825	chr18	74091691	-0.366960876951906	0.33055571017274	-3.40880402249476	0.00127764497930628	0.363794703503483	-1.07002872457559	-0.0798232952745943
cg03434907	chr11	128323520	-0.355044873469279	-0.970567967687329	-3.40836014964751	0.0012793375765126	0.363891405126407	-1.07106764069342	-0.0759768897612177
cg18221429	chr7	150020136	-0.377216141695743	-1.7931880839839	-3.40817242367147	0.00128005406297718	0.363891405126407	-1.0715070036902	-0.0721021433288666
cg03892041	chr16	88492755	0.428173668551397	0.204055381127873	3.40807240081941	0.00128043597196934	0.363891405126407	-1.07174109643417	0.0235659229068005
cg25104671	chr1	89149378	-0.184680226861728	-3.79335023175445	-3.40751426100571	0.00128256905914014	0.364122211983738	-1.07304729125179	-0.00870099648979072
cg21072629	chr21	33765622	-0.259589121644835	-3.66090138572792	-3.40743208381525	0.00128288340717912	0.364122211983738	-1.07323959737708	-0.0160008023204959
cg15776653	chr6	26538476	-0.223442601558894	-2.11513745983489	-3.40673759830494	0.00128554291010165	0.364415339659593	-1.07486468566526	-0.0246816376623907
cg10077410	chr15	79096751	-0.282550414456661	-0.299255035214443	-3.40673502727311	0.0012855527654828	0.364415339659593	-1.07487070150196	-0.0785324595561581
cg19754694	chr7	130726267	-0.449538577088046	2.26261060261456	-3.40631000525101	0.00128718296374182	0.364645341237981	-1.07586515519531	-0.0332302154602367
cg21941223	chr19	2926894	-0.302141646212677	-0.605710043026408	-3.40576847247294	0.00128926289129097	0.364780039785955	-1.07713211530488	-0.0775559050996265
cg23639134	chr2	9459065	-0.305953403989759	0.247176641472979	-3.40575968040197	0.00128929668633689	0.364780039785955	-1.0771526841297	0.0206787224827797
cg25007799	chr4	1579657	0.509330740321238	-0.77511852000249	3.40484711110417	0.00129280900895515	0.365230587257241	-1.07928745281897	0.0495014645551862
cg18243072	chr7	27213950	-0.406185087441581	-3.09414221091743	-3.40470165013315	0.00129336970240191	0.365230587257241	-1.07962769893534	-0.0193474205660573
cg20722537	chr2	86422644	0.28347673641174	-3.43726700526304	3.40422522653706	0.00129520774106593	0.365230587257241	-1.08074203824717	0.0143201153742305
cg14808689	chr12	76644561	-0.198169541354336	-0.998195729876671	-3.40414682904526	0.00129551043562954	0.365230587257241	-1.08092539895452	-0.0766453904974985
cg04725566	chr14	105409292	0.387594385552829	1.63074709337693	3.40404993032588	0.0012958846567189	0.365230587257241	-1.08115202811966	0.0157981817745814
cg09912793	chr12	9066382	0.200829116731501	1.01318931879332	3.40396056750499	0.00129622986531212	0.365230587257241	-1.08136102889055	0.0706430878887854
cg01678091	chr15	23890686	0.262909421327678	-0.22918273249754	3.40373077292461	0.00129711796295842	0.365230587257241	-1.08189845559808	0.0180338654477218
cg07529392	chr12	52215972	-0.363410616890466	0.918437502269078	-3.40364484872463	0.00129745018658247	0.365230587257241	-1.08209940352424	-0.00104244510930074
cg03610550	chr2	33789328	-0.365838274820693	2.16972900949712	-3.40305076766781	0.00129974939726533	0.365639405776912	-1.08348868136522	-0.0284380649634868
cg26494044	chr10	129760954	0.21233948016251	-0.721408450364659	3.40256421958525	0.00130163531623335	0.365639405776912	-1.08462638729892	-0.00403563259198741
cg26319800	chr2	74570700	0.255145394503766	2.96699545137213	3.40227924096419	0.00130274113436141	0.365639405776912	-1.08529271609299	0.0199873223268531
cg05895034	chr16	2908892	0.353783344092707	-2.25696232112962	3.40227136392574	0.00130277171273342	0.365639405776912	-1.08531113350703	-0.0194995063696878
cg18128969	chr21	22369908	-0.427835412798251	-0.67257719327175	-3.40175989581684	0.00130475867286365	0.365639405776912	-1.08650695242582	-0.0258647913481928
cg10741422	chr19	21769315	-0.734521578513271	-0.303097271438332	-3.40162624818387	0.00130527834360452	0.365639405776912	-1.0868194054576	-0.0879124258004709
cg24317406	chr1	174967663	-0.206513567962726	-1.19750148907679	-3.40159549897507	0.00130539793555743	0.365639405776912	-1.08689129263905	-0.053114752356758
cg01796641	chr22	50728271	-0.484079422025603	2.63219145888494	-3.40157674340823	0.00130547088611682	0.365639405776912	-1.08693514024737	-0.0249337572857949
cg22688388	chr2	27274757	0.500090439138133	-4.06275780739839	3.40119346314993	0.00130696251898039	0.365827105933411	-1.08783116000502	0.00880173397913237
cg10766866	chr2	9402103	-0.222357734098432	1.05231537349197	-3.40059217366941	0.00130930585237167	0.366053919962037	-1.08923671883606	-0.000473442051131534
cg11132223	chr1	169696560	-0.288931955627327	2.83519795907039	-3.40036150504338	0.00131020586810711	0.366053919962037	-1.08977588640915	-0.00629607490363193
cg01439566	chr11	113932189	-0.550975973336335	-1.94219758153016	-3.40011215772784	0.00131117942462185	0.366053919962037	-1.09035869039363	-0.026026484740981
cg23814743	chr3	49466685	-0.206689793141992	-1.55812152042883	-3.3999728511609	0.00131172363499056	0.366053919962037	-1.09068428357253	-0.0336980391968383
cg20227714	chr4	12539883	-0.486550983941374	0.532220746268593	-3.39976524794749	0.00131253504881651	0.366053919962037	-1.09116948848189	-0.0646233258381089
cg06706876	chr16	57317679	-0.209296498701305	-1.00088019597833	-3.39945509994429	0.00131374814537296	0.366053919962037	-1.09189432707104	-0.0247982030748992
cg03277153	chr10	80026775	0.253085792216973	-1.15897388339352	3.39932076424842	0.00131427390934414	0.366053919962037	-1.0922082677593	0.0210153446393097
cg03338348	chr16	67840472	-0.225082516399329	-3.33920868216945	-3.39895282996452	0.00131571495642425	0.366053919962037	-1.09306808904417	-0.00138365219656759
cg18861119	chr1	15109480	0.398570869025122	0.375372850926446	3.39893401938892	0.00131578867000634	0.366053919962037	-1.09311204583439	0.0878904255889821
cg12748332	chr11	30607983	0.386370111479974	-4.29623642639388	3.39882580930614	0.00131621279237226	0.366053919962037	-1.09336490983342	0.00390697456464231
cg16312968	chr6	6900945	0.221701078547184	1.69170803865143	3.39867231181112	0.00131681463850301	0.366053919962037	-1.09372359305148	0.068738750523252
cg10338764	chr2	178417690	0.16636325335265	-3.43609890072956	3.39795883910409	0.00131961551557459	0.366603678831159	-1.09539066992335	0.00822151138565411
cg06279296	chr10	601816	0.328648062269983	1.82361588098537	3.39759876616829	0.00132103119968093	0.366768170314905	-1.09623192891876	0.0396469541543114
cg16449972	chr16	49861382	0.357832870948705	1.51525546477706	3.39699110053435	0.00132342360521464	0.367203462637906	-1.09765153787159	0.071406570606884
cg01234420	chr22	46453808	0.164139353212038	1.07836900639584	3.39674151297762	0.00132440743357757	0.367247625655376	-1.09823457445278	0.0661274257820565
cg25212571	chr1	153114115	0.222332262842854	2.02861779324215	3.39636470318583	0.00132589406450195	0.367431070092545	-1.09911475601288	0.0616030320116939
cg04105876	chr17	77195907	-0.451484271792102	-0.791373607724808	-3.39561001992715	0.00132887628914756	0.367790897395951	-1.10087743661422	-0.0957384637822056
cg12451679	chr19	47617189	0.245667820051077	-3.21891379568154	3.39547163080258	0.00132942384157949	0.367790897395951	-1.10120064183023	0.006634663741053
cg26040200	chr8	143413005	-0.430710080967011	0.589448257927662	-3.39540939202931	0.0013296701662527	0.367790897395951	-1.101345996878	-0.0352066323152128
cg25720578	chr19	38993211	-0.439708789094814	2.75754632089243	-3.39486930409246	0.00133180951257405	0.368153980163944	-1.1026072772494	-0.0121256844863095
cg04154405	chr10	112661701	-0.216229484377198	1.3904893518248	-3.39396732032423	0.00133538965595265	0.368914646944819	-1.10471344689989	-0.0465149980004104
cg14432469	chr9	139701870	-0.372030658583459	-3.57689137929615	-3.39349582067968	0.00133726476182196	0.369130549324936	-1.10581429131318	-0.0154929024233847
cg07049421	chr17	9821552	0.292438549280019	1.78973571490603	3.39335407572791	0.00133782895556439	0.369130549324936	-1.10614521649568	0.0742759641024022
cg24139720	chr1	204485075	-0.365147913915283	-0.446093388761316	-3.39300723116554	0.00133921046971151	0.369237837758461	-1.10695494474516	-0.0524399078113825
cg18905668	chr11	18388147	0.310481514744487	0.873008635202593	3.39284024845259	0.00133987606031844	0.369237837758461	-1.10734475851363	0.044182115579979
cg13574099	chr1	223897463	-0.188865316323457	-0.415870401460242	-3.3924415383418	0.00134146658341012	0.369447529410397	-1.10827548543569	-0.0339120102167355
cg10763483	chr13	31479935	-0.339186685846957	-1.03958589619156	-3.39130422984474	0.00134601335762503	0.370470627048525	-1.11093001313862	-0.0333322060302861
cg09005322	chr12	25517881	-0.27328758283276	-0.715446117509942	-3.39087665113758	0.00134772652902641	0.37063830774114	-1.11192786924457	-0.0454169337481
cg13744172	chr16	54972647	0.391312168056054	-0.618878987086107	3.39073684514879	0.00134828713595202	0.37063830774114	-1.11225412403993	0.0965008870352109
cg18490846	chr17	48845722	-0.154784599441246	-1.34618814594713	-3.39042504366804	0.00134953822381332	0.370659071811197	-1.11298172423304	-0.0726757517260578
cg20158671	chr19	56007515	-0.148387154416197	-0.989877055434953	-3.3903026169159	0.00135002975630237	0.370659071811197	-1.11326740111515	-0.116263242748404
cg11817892	chr2	97510370	-0.204509977661845	-0.241495768358679	-3.39003549301951	0.00135110282497889	0.370659071811197	-1.11389070133017	-0.0705176863296014
cg02902186	chr8	118683119	-0.228762033368173	-0.338875818805007	-3.389803101633	0.0013520370276112	0.370659071811197	-1.11443293478494	-0.0923638056819474
cg11996817	chr17	8230768	0.457449011582531	-0.389826479454136	3.38968195279074	0.00135252428349519	0.370659071811197	-1.11471560017052	0.0636737290927704
cg06884199	chr5	174120335	0.257160215660741	0.181918941666868	3.38926285489342	0.00135421116493835	0.370704936880089	-1.11569339805831	0.0777293124254891
cg08684580	chr7	98029266	0.362338373091143	-2.07900538241542	3.38913030237628	0.00135474510836517	0.370704936880089	-1.11600264215933	0.0155847901547373
cg20227044	chr11	116455679	0.519910705902463	0.522652249407611	3.3890201628228	0.00135518892069222	0.370704936880089	-1.11625959172156	0.0417633189833088
cg05863637	chr12	130529650	0.170248410273309	1.33729011309304	3.38870902502973	0.00135644341035801	0.370820319446374	-1.11698543344944	0.088021125171194
cg02100011	chr22	38635773	0.185305064980564	1.75931353142911	3.38822185098413	0.00135840988274904	0.370944716532215	-1.11812186716072	0.0667428614967912
cg08199133	chr19	39695034	0.20932047725994	0.259220933496577	3.38795499349069	0.00135948819684635	0.370944716532215	-1.11874432763727	0.0670590432839113
cg26883712	chr6	28973466	-0.762661708228363	-1.15160262186024	-3.38784195514176	0.00135994520560919	0.370944716532215	-1.11900798765839	-0.0726755971851756
cg14752877	chr8	18778859	0.189337980488911	2.22232032004183	3.38742153324296	0.00136164623192661	0.370944716532215	-1.11998857048349	0.0261821607431951
cg12792389	chr1	91025768	0.565136809828527	0.228396443535401	3.38699189401121	0.00136338663806857	0.370944716532215	-1.12099057981531	0.0439607674502381
cg10922163	chr9	34611951	0.140182468378082	-3.72120746102541	3.38684019463425	0.00136400165448527	0.370944716532215	-1.1213443574273	-0.000487565933342662
cg16932017	chr13	52028209	-0.221540769677355	-2.39361678993971	-3.38679905066975	0.00136416850487278	0.370944716532215	-1.1214403075697	-0.0314712338302391
cg11747817	chr18	11912416	0.931134589512463	1.9984899835913	3.38674495218402	0.00136438791898447	0.370944716532215	-1.12156646740345	0.0532959180765179
cg13008339	chr14	51411481	0.857322537705207	-2.38545896840684	3.38674317546878	0.00136439512560268	0.370944716532215	-1.12157061075497	0.0654335041073905
cg17542385	chr1	152681979	0.404359028325404	1.70122180012965	3.38648015463353	0.00136546237547199	0.371008374088662	-1.12218396928153	0.0710142032873943
cg05839748	chr2	133036695	0.270530295468581	0.840437555779835	3.38505376159376	0.00137126401276934	0.372278035612952	-1.1255098109286	0.0378062258104357
cg18863223	chr11	45672756	0.51738282263754	0.405781675296441	3.3846539121775	0.00137289453367895	0.372278035612952	-1.12644197396644	0.0253708055305348
cg12596273	chr18	29080595	0.129673765734309	1.03068456965395	3.38453816160743	0.00137336688904988	0.372278035612952	-1.12671180981229	0.0623529228785322
cg13654797	chr12	130502199	0.364943140215955	0.26920114864721	3.38435547678109	0.00137411270385369	0.372278035612952	-1.12713767097392	0.0671803668553878
cg04305808	chr7	99614209	0.357750206759775	-1.32937013751805	3.38410430992724	0.00137513872565911	0.372278035612952	-1.12772315084505	0.0285376870080309
cg08694280	chr10	79687679	0.15168032072999	-0.164701071573398	3.38409150523993	0.00137519105254795	0.372278035612952	-1.1277529984121	0.0504142886828294
cg05332960	chr18	31020418	-0.700612105474992	-1.92372999888487	-3.38322847797729	0.00137872220900666	0.372278035612952	-1.12976455537559	-0.0736668103240353
cg23888450	chr16	2030009	-0.23606681724102	-1.34211295300813	-3.3829954890567	0.00137967697913431	0.372278035612952	-1.13030755916562	-0.0524466559273384
cg22684041	chr19	1904554	-0.165894843480745	-1.58617929643336	-3.38295361752107	0.00137984863187767	0.372278035612952	-1.13040514266527	-0.0859440450766409
cg08122234	chr14	21270850	0.308863734314419	2.04460491464363	3.38237418774636	0.00138222609154157	0.372278035612952	-1.13175545891566	0.0573487169289858
cg13303654	chr10	31610754	-0.626562830144183	-0.902365983260099	-3.38232607485123	0.00138242367839218	0.372278035612952	-1.13186757634446	-0.0953226572612642
cg19806923	chr14	50066091	0.155061789233743	-3.97392152321752	3.38216809197858	0.00138307266053187	0.372278035612952	-1.13223571724875	-0.00177284773109294
cg10257895	chr21	45584142	-0.289701349725006	-0.843072622398689	-3.38185974187175	0.001384340173368	0.372278035612952	-1.1329542243091	-0.092222490378884
cg25456386	chr20	3801121	0.299252930184219	-3.54123462330081	3.38183708671763	0.00138443334376014	0.372278035612952	-1.1330070131099	0.00944188456875289
cg15377585	chr7	19813079	-0.58269776268301	-0.943578373746331	-3.38162703132977	0.00138529748991755	0.372278035612952	-1.13349645377526	-0.0145873769251736
cg01511804	chr14	74318438	0.477019238122424	-3.8602756667288	3.38159915883413	0.00138541219294693	0.372278035612952	-1.13356139692341	0.00939650065430478
cg23992194	chr10	126844994	0.184536537840161	1.90988349256481	3.38151648408375	0.00138575247543635	0.372278035612952	-1.13375402798189	0.0493349628539783
cg18480548	chr19	523642	0.412491599767397	-0.0503034331263051	3.38130512656459	0.00138662276628698	0.372278035612952	-1.13424647591051	0.0129885029319601
cg11068946	chr10	134599151	0.623785433600636	-0.371422226011856	3.38114574697558	0.00138727937458416	0.372278035612952	-1.13461780732166	0.0895432455598294
cg23074932	chr5	140718731	0.590942325266602	-0.0422215541453721	3.38111648005002	0.0013873999798423	0.372278035612952	-1.13468599394019	0.106454161843519
cg27423027	chr6	131147800	-0.303960274917317	0.582297959438102	-3.38081690154816	0.00138863507691612	0.372278035612952	-1.1353839379851	-0.0646917627745522
cg13297960	chr21	22370237	-0.717764868153188	-0.842896735039831	-3.38060072076423	0.00138952699142687	0.372278035612952	-1.13588756391865	-0.0629044605245135
cg14107159	chr12	56652285	0.336681633572735	-4.14114361464897	3.38047715604267	0.00139003703653329	0.372278035612952	-1.13617541840295	0.00662992082308798
cg19774899	chr14	101203896	0.355622305880932	-0.396589757156431	3.3804054465725	0.00139033311725004	0.372278035612952	-1.13634246892483	0.0127952317627505
cg02804144	chr2	185997403	0.323749762475802	1.94054171818893	3.38004688786774	0.00139181446574923	0.372278035612952	-1.13717771754679	0.0428406150518176
cg25030644	chr1	227505910	-0.172873512802298	-2.14967427395783	-3.3798678645444	0.00139255464274782	0.372278035612952	-1.13759472645919	-0.0199277613560829
cg19953646	chr14	86000942	0.470393617819843	-1.62517967654764	3.379651670529	0.00139344900098351	0.372278035612952	-1.13809830225629	0.0169495933544007
cg24316171	chr1	160312501	-0.43113438379744	-3.90339258032212	-3.37962917946551	0.00139354207402312	0.372278035612952	-1.13815068911891	-0.0200270446570816
cg22407458	chr6	35109121	-0.328079443363756	1.25491874109107	-3.37892511900181	0.00139645861808312	0.372833520893029	-1.13979050699543	0.000263717925237716
cg11976007	chr19	3637313	-0.16101748403575	2.18484429737476	-3.37848387606227	0.00139828940212294	0.373098632556508	-1.14081810030125	0.0150599269252916
cg18834489	chr11	44560054	-0.296339648502441	-4.07786504677582	-3.37809890053516	0.00139988858442944	0.373293078679686	-1.14171459183747	-0.00799654092570488
cg16742090	chr16	55067650	0.359732695783341	1.85926753662165	3.37753539177897	0.00140223252078421	0.373293078679686	-1.14302672768722	0.0395705877244487
cg03773647	chr11	57417949	0.235360464835336	-1.14030510820912	3.37746773529998	0.00140251419079226	0.373293078679686	-1.14318425804862	0.0315693110232457
cg06191719	chr11	2907337	0.323716775439006	-3.97489761500761	3.37737311347712	0.00140290821399195	0.373293078679686	-1.14340457109071	0.013162738905935
cg10828337	chr14	29236476	-0.530289682839315	-2.014725742593	-3.37730081987399	0.00140320932903794	0.373293078679686	-1.14357289376254	-0.0407674754699301
cg04582254	chr10	131756487	0.209059506990373	1.4796079026908	3.3769080887004	0.00140484619241755	0.373505408785373	-1.14448726168404	0.048094318265364
cg18935453	chr11	68167030	0.245062478997243	0.302889124568946	3.37633968433741	0.00140721845282457	0.373804813240964	-1.14581052896965	0.0633984079019029
cg03413097	chr7	156811422	0.391638004464437	-0.24759069039816	3.37617334486506	0.00140791339650069	0.373804813240964	-1.1461977495206	0.0840931331348073
cg16048517	chr5	11904442	-0.317775740301861	-4.21639729050527	-3.37603527378802	0.00140849048599432	0.373804813240964	-1.14651915595306	-0.00480611831426245
cg10294253	chr15	30181321	0.170751128404622	1.34678679590133	3.37575043815883	0.00140968170991183	0.373898133148746	-1.14718218196145	0.0698860081856598
cg22532061	chr18	48494536	0.315102492458797	-3.95541956055625	3.37532427222397	0.00141146578293548	0.374060814230877	-1.14817412960941	0.0140741757604457
cg14893690	chr13	48807223	-0.203411673865021	-1.07641477503836	-3.37479494277873	0.00141368471607665	0.374060814230877	-1.1494061015364	-0.0312799158231299
cg21696975	chr1	153391644	0.275291026329369	-0.943587535590749	3.37464135449434	0.00141432917281472	0.374060814230877	-1.14976354522952	0.0260904873817918
cg12956091	chr14	38054759	0.409020037285779	-1.69646476579329	3.37463929508532	0.00141433781599258	0.374060814230877	-1.1497683379976	0.057916361186052
cg06722503	chr20	14318398	-0.233972297235421	-4.03872729670056	-3.37448179597997	0.00141499897586266	0.374060814230877	-1.15013487346332	-0.0121826483902926
cg15582726	chr4	188045368	-0.438166813179511	2.16449768282637	-3.37401579129492	0.00141695691817538	0.374060814230877	-1.151219312571	-0.0252191207694583
cg01281040	chr5	6349545	0.463696423350626	0.905813589342023	3.37385776582719	0.00141762145362885	0.374060814230877	-1.15158703398801	0.067676156740071
cg14405137	chr12	50219283	0.240436560095929	0.0211646268461044	3.37385145467144	0.00141764799971052	0.374060814230877	-1.15160171968856	0.078406901152654
cg06736444	chr16	2801793	-0.23188537590984	0.0405327021935998	-3.37380231526697	0.00141785470677254	0.374060814230877	-1.15171606374912	0.00611110200659204
cg00872414	chr2	23913322	-0.1970191206269	0.911242514442599	-3.37349804009841	0.00141913529052552	0.3741769911575	-1.15242407013922	-0.0674617818934146
cg24856658	chr5	78533917	0.388602238916032	0.275808075281111	3.37323914757954	0.00142022573916901	0.374210622447517	-1.15302644849505	0.0598700199363246
cg16660417	chr19	49104253	-0.180696705001461	-0.390729724321593	-3.37301086039651	0.00142118793843788	0.374210622447517	-1.15355759384469	-0.0571420574478773
cg19523287	chr12	49488311	0.487835546923829	-2.10632066519565	3.37267789675911	0.00142259244362033	0.374210622447517	-1.15433224811107	0.0315682895777049
cg06665322	chr1	167059365	0.413165583963255	1.2257432230544	3.37251442383237	0.00142328248601456	0.374210622447517	-1.15471255885627	0.0665390515356535
cg19538724	chr10	50530719	-0.197099047654313	0.565422560975294	-3.37247135654515	0.00142346433198249	0.374210622447517	-1.15481275076227	-0.0226819829200323
cg18436758	chr1	21113190	-0.182994249445551	0.0372711119392051	-3.37199777493445	0.00142546542261453	0.374289466145011	-1.15591444441661	-0.037501994583028
cg00493304	chr2	48844908	-0.405934236336857	-0.205974162101206	-3.37182252899421	0.00142620659011009	0.374289466145011	-1.15632209680198	-0.107184610188908
cg02930687	chr21	32253206	-0.49233053341242	-0.725220144293324	-3.37180383580682	0.00142628567076643	0.374289466145011	-1.15636557967268	-0.0774703163053445
cg02604799	chr3	138231780	0.260280823986045	1.8559296640892	3.37061795097898	0.00143131101298128	0.375387022804455	-1.15912382437703	0.011364593854173
cg22526705	chr1	2335890	-0.184120294638997	-0.44113245138962	-3.36946015739939	0.00143623351698996	0.375530196748997	-1.16181619384101	-0.0855299956761894
cg15936999	chr17	73840853	-0.22761316406962	-3.46121630197975	-3.36911606336358	0.00143769956874963	0.375530196748997	-1.16261625839904	-0.0274339475330889
cg06112171	chr6	40324498	0.19594300262888	0.319820515880126	3.36902609337853	0.00143808313015563	0.375530196748997	-1.16282544287493	0.0667568705567603
cg06770735	chr1	11840031	-0.332332822075062	1.4862547024238	-3.36901443097595	0.00143813285659391	0.375530196748997	-1.16285255827808	0.0131384552548186
cg02198895	chr13	110759424	0.177357487345325	1.70123653332676	3.36869772056258	0.00143948387799702	0.375530196748997	-1.1635888979674	0.0616661660641841
cg12395689	chr10	133777125	0.423616281899828	-0.196229331641731	3.36863292302448	0.00143976043927358	0.375530196748997	-1.16373954487878	0.00484391026263975
cg00747944	chr16	54972845	0.306962312789363	-0.42011505703463	3.36770279009117	0.00144373588272493	0.375530196748997	-1.16590181457129	0.0804342832409896
cg18022921	chr6	43736973	0.180649502063834	1.58444277718941	3.36734245893782	0.00144527875594023	0.375530196748997	-1.16673938009388	0.0793230854162119
cg25461865	chr6	131958550	-0.279595703582741	-0.696575849690396	-3.36718958981835	0.00144593378642913	0.375530196748997	-1.16709469849982	-0.0683325428936729
cg24837277	chr3	28721439	-0.456658651322974	0.844275088528369	-3.36697223383561	0.00144686562221827	0.375530196748997	-1.16759988972983	-0.0285485307653506
cg05136510	chr3	62365140	0.498787680263209	-0.474114879530212	3.36664609233753	0.00144826490556221	0.375530196748997	-1.16835789128472	0.0698034580339979
cg03269757	chr2	38602134	0.194296507622069	1.27969359274849	3.36646552546331	0.00144904016489854	0.375530196748997	-1.16877753749718	0.0774156098631377
cg24073089	chr6	88879038	-0.479136118413556	1.31916853926119	-3.36548713164141	0.00145324772384234	0.375530196748997	-1.17105114712397	-0.0323270001630452
cg18003795	chr22	17690463	0.326665857651148	1.48830374716556	3.3654588428613	0.00145336955126056	0.375530196748997	-1.17111687945456	0.0407701035338177
cg09683824	chr1	179712191	0.677293234743034	-1.41883355194698	3.36480035964809	0.00145620808939168	0.375530196748997	-1.17264685329104	0.0846791465102731
cg17104422	chr8	80680126	0.28055107856168	-4.34107539654212	3.36464192640585	0.00145689183542479	0.375530196748997	-1.17301494433455	0.0100069807208139
cg10007134	chr19	55013915	-0.198630616401701	-1.03617301877417	-3.36444374046604	0.00145774756979195	0.375530196748997	-1.17347537954355	-0.105694842547396
cg09997497	chr2	183902928	-0.291421738578775	-4.01113509968411	-3.36394967957678	0.00145988291969433	0.375530196748997	-1.1746231378061	-0.00886692489724184
cg04429431	chr15	90818945	-0.159861059727164	2.6046135711011	-3.3638735603312	0.00146021217359109	0.375530196748997	-1.17479996262733	0.00173369499565079
cg14692106	chr4	7940389	0.32542855091337	-2.86743315727031	3.3637842143763	0.00146059872948691	0.375530196748997	-1.17500751012146	0.0230228916017145
cg05120501	chr22	30165841	-0.219037691842354	-0.501913143001385	-3.36368748905942	0.00146101732165387	0.375530196748997	-1.17523219603256	-0.0971337197105903
cg22533573	chr11	32452771	0.323147464627602	-2.52055993384677	3.36305853089046	0.00146374200161203	0.375530196748997	-1.17669312954114	0.0146037239783402
cg08622757	chr7	156799393	0.370365215391586	0.402880320227586	3.36302183387122	0.00146390112373667	0.375530196748997	-1.17677836390308	0.100058287983695
cg13003878	chr9	116840825	0.208598209279413	0.441847258647357	3.36299703771855	0.00146400865174331	0.375530196748997	-1.17683595640409	0.0395831193441127
cg13026754	chr14	94392718	0.364013815684234	0.119308505284114	3.3629816529916	0.00146407537106125	0.375530196748997	-1.17687168944153	0.0418507658519449
cg22027471	chr22	32651776	-0.354612638143236	-1.72542163335601	-3.3627257125106	0.0014651857374691	0.375530196748997	-1.1774661308132	-0.0801410464535238
cg22459146	chr3	172167030	-0.519074938051345	-1.53796016122076	-3.36271137872463	0.0014652479464537	0.375530196748997	-1.1774994213581	-0.0611227562352144
cg00231812	chr18	14998120	0.497800298723456	0.89312386241817	3.36262517984675	0.00146562210454084	0.375530196748997	-1.17769961849363	0.114822395144345
cg23971915	chr3	46742865	0.36530336045462	-0.966130233933459	3.36248455645477	0.0014662326942175	0.375530196748997	-1.17802621036749	0.00936928661027053
cg26826325	chr11	70459053	0.418457459993914	-0.333870677713176	3.36226865891072	0.00146717059536242	0.375530196748997	-1.1785276079518	0.0359292833439147
cg02675859	chr17	76227227	-0.162372911851748	-2.54939130937053	-3.36226004375798	0.00146720803307322	0.375530196748997	-1.17854761528292	-0.0365218107264409
cg20708173	chr4	7940426	0.353553048120784	-2.36148454909154	3.36217446811619	0.00146757995683149	0.375530196748997	-1.1787463495861	0.0288538628850478
cg05188268	chr13	94870787	-0.260075292536311	-0.942524595224822	-3.36186894308182	0.00146890854114295	0.375530196748997	-1.17945585369126	-0.132981627695046
cg05842113	chr17	38075648	-0.141806525395138	-0.610451184326719	-3.36180047459542	0.00146920643472093	0.375530196748997	-1.17961484922065	-0.0966684886109835
cg10416527	chr18	22930271	-0.353901469028927	-3.22490717573845	-3.36138159819387	0.00147103013540385	0.375530196748997	-1.18058751118014	-0.0107990255708568
cg18009621	chr11	114129200	0.175322774395351	-0.320083325649145	3.36137167936757	0.00147107334591842	0.375530196748997	-1.18061054258086	-0.00097437894467256
cg16986150	chr7	151553782	-0.242419950042752	-0.95411169652968	-3.36125340433125	0.00147158869371662	0.375530196748997	-1.18088517283696	-0.0818771141008096
cg11090409	chr12	52716545	0.169606295547793	-1.050139029591	3.36092479081484	0.00147302142683442	0.375530196748997	-1.18164817200924	-0.0300030071953979
cg10227830	chr4	144332828	0.200888774811666	0.249971599252577	3.36087219478238	0.00147325086481679	0.375530196748997	-1.18177028937468	0.039266341790442
cg08185255	chr10	80063568	0.286462385728268	0.19064608792121	3.36073518083665	0.00147384871549922	0.375530196748997	-1.18208840291115	0.038930435220623
cg21513751	chr14	21458627	0.17750824986037	-3.5980157199674	3.36069212884109	0.00147403661734339	0.375530196748997	-1.18218835777997	-0.0012074160664212
cg26210267	chr4	668877	-0.154207190385973	-1.88746449583474	-3.36025449530754	0.00147594797288379	0.375530196748997	-1.18320438032505	-0.033661072363372
cg17826763	chr4	4405058	0.269222254426886	2.15848868063953	3.36019929200072	0.00147618923906959	0.375530196748997	-1.18333253648244	0.0519454250220933
cg05884938	chr17	58512853	-0.235980795297906	3.40217292442794	-3.36007682854785	0.00147672459940756	0.375530196748997	-1.18361683478098	0.00487521357865828
cg25978011	chr1	152855420	0.259086985468357	0.963602318853716	3.36006301026252	0.00147678501888154	0.375530196748997	-1.18364891348659	0.0421829446254445
cg01470356	chr4	41746614	0.497501550421362	0.774915934841249	3.36002822708915	0.0014769371162212	0.375530196748997	-1.18372966116959	0.0617161521819179
cg14829271	chr8	28633323	-0.253171090724799	4.02965640254889	-3.35998239424118	0.00147713755346061	0.375530196748997	-1.18383605947395	-0.00714170304571837
cg16603896	chr16	15188395	0.13867771316548	-3.06201568881178	3.35997170759767	0.00147718429223823	0.375530196748997	-1.18386086777808	0.00560584181453624
cg02527459	chr3	140951194	-0.302866195589982	-3.4247586196442	-3.35996949452471	0.00147719397144185	0.375530196748997	-1.18386600526829	-0.0132391939839296
cg12201681	chr12	83059257	-0.328735539019903	1.01766828006589	-3.35991769081232	0.00147742055986146	0.375530196748997	-1.18398626331457	-0.020101046934679
cg25318785	chr13	111127601	-0.16099097666121	-0.914960798531283	-3.35981214519649	0.00147788231630045	0.375530196748997	-1.18423127544807	-0.112373963845482
cg09018299	chr16	24748339	0.21577227550766	1.9487955464795	3.35963247630718	0.00147866867290004	0.375530196748997	-1.18464834611073	0.0378937909774868
cg05599513	chr7	148638102	-0.625705067843319	-3.25667897215961	-3.35905370868876	0.00148120446295823	0.375530196748997	-1.18599176886065	-0.0331089464422072
cg12808347	chr2	11622001	0.265593560277525	1.57320109226504	3.35855220279847	0.00148340507569797	0.375530196748997	-1.18715574536194	0.0593916605021437
cg02582218	chr2	59569659	-0.291233284954306	-1.7591789105616	-3.35830823539021	0.00148447672766717	0.375530196748997	-1.18772194836584	-0.0881540140639174
cg01422767	chr7	1369374	-0.717152777298385	0.467507472423322	-3.35824948792205	0.00148473489162357	0.375530196748997	-1.18785828677215	-0.100545076222097
cg07066814	chr2	30557562	-0.233924918335933	-1.02061667304049	-3.35791673480055	0.00148619796875061	0.375530196748997	-1.18863049883761	-0.0879216647102979
cg21913787	chr5	96789385	-0.633665972939118	-1.30563169303656	-3.35760593653363	0.00148756574760915	0.375530196748997	-1.18935172090631	-0.0686542961304487
cg17751550	chr2	204824513	-0.21874902088127	1.501660778379	-3.35743068393711	0.00148833753550343	0.375530196748997	-1.18975838584513	0.0223375048588278
cg15452308	chr8	18245287	-0.207642042720348	0.689356118197335	-3.35717338795864	0.00148947131891494	0.375530196748997	-1.19035540616632	0.0226431364662081
cg03655692	chr8	118636496	-0.175670997304735	-1.8411367813324	-3.35716373897716	0.00148951385340542	0.375530196748997	-1.19037779480141	-0.0955637967604934
cg05211267	chr22	49697716	-0.248615148483279	0.654047385582904	-3.35703602856685	0.00149007693297049	0.375530196748997	-1.19067411913373	-0.0695379996677591
cg01377358	chr20	30948211	0.157944211798926	0.044302727644014	3.35702427033656	0.0014901287855555	0.375530196748997	-1.19070140123183	0.0743400298020225
cg24293689	chr1	10732356	0.347665416534297	1.77162933573957	3.35690534346394	0.00149065333699592	0.375530196748997	-1.19097733885626	0.0375307585864857
cg09119757	chr16	49668262	0.271283137900712	1.68452186641329	3.35641661342023	0.00149281082016068	0.375530196748997	-1.19211124538748	0.0474652486389036
cg19373874	chr12	115946022	0.238898059193832	-0.115291116858672	3.35634141715564	0.00149314303437626	0.375530196748997	-1.19228570038473	0.0269971143043685
cg09889948	chr17	48858873	-0.366572901693951	0.723563760895146	-3.35631112846415	0.00149327686845856	0.375530196748997	-1.19235596937557	-0.00400264250740101
cg22104103	chr21	17565450	-0.228243604246655	-0.35904072286269	-3.35629923311287	0.00149332943255297	0.375530196748997	-1.1923835661866	-0.0758361757763287
cg11692852	chr2	238395947	0.499926858062127	-2.01317300769507	3.3558190258347	0.00149545287502723	0.375530196748997	-1.19349758358299	0.0546006087327738
cg23436576	chr8	11204132	-0.470977345883333	-1.4452580504274	-3.35534327816928	0.00149755942035322	0.375530196748997	-1.19460116444775	-0.0324889614235401
cg20972269	chr1	7739821	0.341287734230178	0.495313539752971	3.35514617668531	0.0014984329826645	0.375530196748997	-1.19505834971666	0.0328438416203957
cg14023394	chr12	4337404	0.344024328914617	0.0221450819007817	3.35506409258719	0.00149879692542423	0.375530196748997	-1.19524874269306	0.0259468002084052
cg06850241	chr22	41845214	0.187431014714101	-1.94709392280051	3.35490196435821	0.00149951601244479	0.375530196748997	-1.19562478905918	0.00867456768467653
cg15677957	chr18	47088780	-0.29820299264767	-2.72699076276194	-3.35474602509762	0.00150020795815105	0.375530196748997	-1.19598647058802	-0.0182792968326877
cg07451297	chr17	7486874	-0.220600953142988	-2.23321718336933	-3.35453307144569	0.00150115338151582	0.375530196748997	-1.19648037414068	-0.00697621655930777
cg10651007	chr17	7298519	-0.241961817385067	-1.55512906946979	-3.35451920644201	0.00150121495579982	0.375530196748997	-1.19651253062495	-0.0277919080639015
cg24975564	chr12	20522236	-0.683235614226121	-2.33320372357122	-3.35408515932769	0.0015031437641636	0.375530196748997	-1.19751915787548	-0.0292025931557316
cg07424746	chr4	185654737	0.251952854504903	-4.01466426432825	3.3537938902437	0.00150443941599404	0.375530196748997	-1.1981946169691	-0.000335279377370407
cg25198847	chr4	113192515	-0.150993964618142	-1.19832496127577	-3.35365545029498	0.00150505560937564	0.375530196748997	-1.19851565021259	-0.12878412585182
cg16475423	chr2	145106459	-0.361973966605423	-0.13982788788397	-3.35346880400569	0.00150588674696928	0.375530196748997	-1.19894845869711	-0.0460431591800946
cg26245086	chr4	87860957	-0.236519303178267	-0.921028366268274	-3.35346492589123	0.00150590402086142	0.375530196748997	-1.19895745139275	-0.0485277657057459
cg17068070	chr7	139227165	-0.277977164471909	-0.729293040502733	-3.35327058763571	0.00150676988267466	0.375530196748997	-1.19940808144327	-0.0626556511552596
cg23527366	chr3	52010415	0.149545327722585	1.53427990176977	3.35308884274499	0.00150758006264155	0.375530196748997	-1.19982949643	0.091373009191421
cg10155304	chr12	109107559	0.149031308651567	1.82181937376105	3.35306566044833	0.00150768343407171	0.375530196748997	-1.19988324866785	0.0823981192506142
cg05321656	chr10	69991522	0.2401886638624	-4.6217410844502	3.35306122053797	0.00150770323269927	0.375530196748997	-1.19989354335747	0.00426544677957785
cg11183000	chr6	122720825	0.304163725764224	-4.30904266641164	3.35305563209201	0.00150772815327358	0.375530196748997	-1.19990650111164	0.00518067916923276
cg17306661	chr7	6888415	-0.136907409086528	0.904649961743257	-3.35301242565397	0.00150792083705742	0.375530196748997	-1.20000668210121	-0.0200996426527301
cg27449777	chr18	11851347	-0.45663291184149	-3.17722302404874	-3.35300886053356	0.00150793673714011	0.375530196748997	-1.20001494836584	-0.0331589223680168
cg21419383	chr1	152881930	0.325484367292586	-0.465321391850348	3.35277297682355	0.00150898910828855	0.375530196748997	-1.20056186871418	0.0631337376810719
cg13315728	chr2	9971635	-0.194548908654833	-0.808311851767288	-3.35260467375015	0.001509740400904	0.375530196748997	-1.20095208288547	-0.0605342926318166
cg00645664	chr7	48493792	-0.489652541348427	1.21988801520518	-3.35259930582233	0.00150976436877596	0.375530196748997	-1.20096452835116	-0.0532660785920103
cg16429887	chr2	47053842	-0.172597938573353	2.74323155328406	-3.35256728332115	0.00150990735718152	0.375530196748997	-1.20103877183345	0.00645895914481043
cg19546232	chr4	47034221	-0.510618111938604	-2.63865100899166	-3.35248380275603	0.00151028017896229	0.375530196748997	-1.20123231780493	-0.0371086842947865
cg23526474	chr19	18111623	0.170534536165357	-0.534755570609448	3.35207238208605	0.00151211884700866	0.375777565991748	-1.20218613757168	0.044717388002026
cg27625732	chr9	131549075	-0.180448404731449	-1.08440145623601	-3.35153537858719	0.00151452194637548	0.376164848243915	-1.20343100120504	-0.04440555941193
cg02640266	chr16	81132798	0.242436979966709	2.96242660110955	3.35072410239803	0.00151815928806437	0.376650349353214	-1.20531145575602	0.0314383193089509
cg06865749	chr1	203764655	0.135613705691811	-3.41734239792248	3.3505784365797	0.00151881325437004	0.376650349353214	-1.20564906619946	0.00357813502575142
cg24135645	chr15	95403291	-0.309796276139886	0.537517425192631	-3.35053373210428	0.0015190140085428	0.376650349353214	-1.20575267629655	-0.0702730546039279
cg07354440	chr1	161168889	0.180832051183367	1.41448758612776	3.35022779244703	0.00152038856557741	0.37678139137293	-1.20646172113108	0.0854338795008404
cg23820103	chr1	116373887	0.243002748134619	1.94427437848852	3.34986430850347	0.00152202319612544	0.376976702977608	-1.20730408170655	0.0409783079409819
cg22237056	chr2	239974003	0.23508206424385	2.01466558707271	3.34905359163343	0.00152567509018071	0.37749436230687	-1.20918269735356	0.0249263690975953
cg03892838	chr2	238599734	-0.390057154378029	-1.41012003753071	-3.34902399616329	0.00152580856071633	0.37749436230687	-1.2092512718167	-0.0863463870798535
cg07973298	chr8	20899208	0.521875530496864	1.92869569447668	3.34863940380813	0.00152754401358566	0.377713882906226	-1.21014236324122	0.0687023116204537
cg03122532	chr21	39644216	0.261297900112418	-0.990202357213741	3.34817648710574	0.00152963538246038	0.377917911119798	-1.21121485170917	0.0029469400486658
cg16196968	chr8	86976101	0.635598420844612	-0.535403751542545	3.34808116064093	0.00153006638601175	0.377917911119798	-1.21143569402511	0.0711328003036031
cg24496475	chr4	1400189	0.656711111596016	-0.372152261992595	3.34766542180415	0.0015319474296135	0.37817277204945	-1.21239879139249	0.117041863975579
cg05243389	chr15	48470794	-0.494843105742024	-0.610910156377764	-3.34712407823478	0.00153440006742768	0.378289202423028	-1.21365275982838	-0.0398386835050315
cg03086236	chr16	30033092	-0.187532434980579	-3.5594895046638	-3.34712166430967	0.00153441101240622	0.378289202423028	-1.21365835118215	-0.011048388423846
cg22559319	chr4	170676570	-0.202185572278322	2.90496294043129	-3.346998963332	0.00153496744843366	0.378289202423028	-1.21394255931202	0.00192418654454496
cg21616142	chr22	28076037	-0.218420383632319	-0.269573214758387	-3.3464728975591	0.00153735526996076	0.37838687820586	-1.21516099923661	-0.0438747018068623
cg26213873	chr1	112939056	-0.208125017069301	-3.273199239583	-3.34639172273425	0.00153772403728132	0.37838687820586	-1.21534900129033	-0.00988930813732314
cg02084808	chr1	172413246	0.341627377762358	-4.29613230035872	3.34609762837873	0.00153906077429072	0.37838687820586	-1.21603010587567	0.0092606571529377
cg13526756	chr2	175595575	-0.326609516535024	0.508838466404898	-3.3460231063637	0.00153939967151599	0.37838687820586	-1.21620268880437	-0.00654541348848503
cg16797831	chr1	109657035	0.352456022688915	-0.277818594840289	3.34571116912821	0.00154081900891861	0.37838687820586	-1.2169250691496	0.0783208250265354
cg09476611	chr15	76639212	-0.74648266368244	-2.4824825074948	-3.34568819766891	0.00154092357976921	0.37838687820586	-1.21697826462359	-0.0361088901382881
cg10726931	chr3	64195412	-0.297090486139183	-0.842241113130435	-3.3455156008372	0.00154170949153377	0.37838687820586	-1.21737794383143	-0.0343371685748745
cg11891393	chr6	100911727	0.381193891491196	-0.121197308314328	3.34529915643326	0.00154269559815923	0.37838687820586	-1.21787914312929	0.0750053935492117
cg01134183	chr1	46860260	0.346275006202471	-4.23533832271912	3.34511187774691	0.00154354931004357	0.37838687820586	-1.21831279102893	0.00809411364858612
cg02202484	chr1	152942688	0.341584441404658	1.74131366739617	3.34504362789793	0.00154386053901491	0.37838687820586	-1.21847082154798	0.0646727815190689
cg07695771	chr10	126029702	0.210849234033524	0.0704298259174694	3.34446055056121	0.00154652187985588	0.378674062017201	-1.2198208437332	0.0730629026325537
cg13472882	chr9	72287821	0.236898372365054	-3.3691583179965	3.34345144264797	0.00155113802965647	0.378674062017201	-1.22215694881881	0.0148422219054666
cg22834511	chr2	8423122	0.387181940931928	2.69351820920404	3.3434473495193	0.00155115678017883	0.378674062017201	-1.22216642366082	0.0400894292193494
cg03266576	chr4	88929070	-0.317034714931663	-3.83034493798967	-3.3432834342192	0.00155190784873505	0.378674062017201	-1.22254585197771	-0.0068313282781873
cg26450717	chr6	31650835	-0.396365493614459	-1.30879743890984	-3.34325799408006	0.00155202444768743	0.378674062017201	-1.22260473940626	-0.0931869776945216
cg16559695	chr14	105864481	-0.510785076809866	-1.69401041162011	-3.34325799083833	0.00155202446254566	0.378674062017201	-1.22260474691001	-0.0493011424619916
cg02584537	chr10	131569018	0.392679337975983	0.985467669368594	3.34322409513652	0.00155217982850173	0.378674062017201	-1.22268320640373	0.0286606277796289
cg13416283	chr14	102554067	-0.216515843402112	-3.40994681342525	-3.34321073203277	0.00155224108431253	0.378674062017201	-1.22271413829174	-0.00847602016838674
cg02789309	chr3	52091282	0.26837049041211	-2.9185057404502	3.34285749011545	0.00155386115886839	0.378674062017201	-1.22353176957694	0.00834402185681364
cg14696458	chr1	91185157	0.335955411088155	0.13295094388113	3.34277610570173	0.00155423463952962	0.378674062017201	-1.22372013887444	0.0982367493064164
cg09793001	chr3	25705530	0.207375672288384	-4.00729709365567	3.34271743579122	0.0015545039339874	0.378674062017201	-1.22385593238726	0.00416695616218986
cg27129590	chr12	116351979	0.181807571242602	0.886789721505024	3.34248750955718	0.00155555971998312	0.378674062017201	-1.22438809117643	0.0418988671110003
cg03227037	chr20	62212228	-0.2103943157454	-0.630017462230742	-3.34204678629749	0.00155758535354621	0.378674062017201	-1.22540807524412	-0.103942143233111
cg13669985	chr9	139398998	0.338055479411688	0.933050519154652	3.34203496597811	0.00155763971600276	0.378674062017201	-1.22543543042275	0.00832968588261895
cg02235848	chr6	165974378	0.242732341359902	1.53741668175801	3.3420029240982	0.00155778708784143	0.378674062017201	-1.225509583073	0.0258093704185393
cg07030373	chr20	34699419	-0.199792935859649	-1.48037999580044	-3.34165219359081	0.00155940108454578	0.378847767320416	-1.22632123119761	-0.0956441689483756
cg09068158	chr1	53098641	-0.405980421135811	-1.14613917279502	-3.34147803978477	0.00156020309672051	0.378847767320416	-1.22672423338953	-0.0492518865010139
cg24488772	chr1	1017318	-0.333499308789642	1.68653154782803	-3.34078084128407	0.00156341774798248	0.379377959811033	-1.22833746971022	-0.045826635554756
cg09633240	chr16	18135667	-0.382207186688158	-2.38086577738051	-3.34059601824577	0.0015642709841849	0.379377959811033	-1.22876509595328	-0.0641334690345434
cg18654956	chr9	68377657	-0.621737816271707	-0.26846890786326	-3.34045067239022	0.00156494228376841	0.379377959811033	-1.22910137393183	-0.0616797750323186
cg09319676	chr17	35258500	0.215501677625359	2.34123521099033	3.34015229557925	0.00156632123315872	0.379385702282522	-1.22979168380322	0.0310559512317792
cg04947136	chr6	20032627	0.366986350528226	0.428308586733796	3.34007512630556	0.00156667805856219	0.379385702282522	-1.22997021299645	0.100618674156669
cg09799658	chr7	19157304	0.371363340647988	-2.86442530874512	3.33869518992268	0.00157307180821743	0.380583577936013	-1.23316225672876	0.0380482641699554
cg27350402	chr6	27550691	0.237437716422167	0.0210387570642257	3.33847270444472	0.00157410497648653	0.380583577936013	-1.23367683430661	0.0748197923423661
cg17151058	chr1	172502035	0.325605805187203	-4.33611897430261	3.33800861382945	0.00157626216985666	0.380583577936013	-1.23475014636586	0.0040714347785667
cg07860918	chr16	90092755	-0.315961620140939	0.381937816101529	-3.33785739886065	0.0015769656545135	0.380583577936013	-1.23509984564016	-0.0688010155201846
cg26309134	chr19	56879571	0.571416068621547	-3.43943621992612	3.33744491982969	0.00157888610876337	0.380583577936013	-1.23605369654102	0.0253678232611046
cg11620672	chr6	19298476	-0.291898650633216	-1.48854399582845	-3.3373945688693	0.00157912068866639	0.380583577936013	-1.2361701276042	-0.0747233559415713
cg22054580	chr8	144811385	-0.161098959313863	1.71148826163728	-3.33729599307054	0.0015795800387054	0.380583577936013	-1.23639807034874	0.0266999497876992
cg08060515	chr15	49448048	-0.383376992115367	-4.5928149035802	-3.33717719842299	0.00158013377409708	0.380583577936013	-1.23667276114892	-0.00426702168943435
cg09194742	chr10	118576158	0.35250296004073	-0.205322522101001	3.33681479608346	0.00158182417034115	0.380583577936013	-1.23751071484125	0.0220048979800236
cg03698374	chr4	1362912	0.938232273302716	0.469256288004308	3.33673654005461	0.00158218941409494	0.380583577936013	-1.23769165299283	0.0719978867354637
cg19539667	chr17	43339831	-0.241098888716525	-0.455821344476232	-3.33666490703283	0.00158252381638639	0.380583577936013	-1.23785727572344	-0.0385313987076006
cg08703337	chr12	126346485	0.34242841243894	1.04334841485199	3.33662484272977	0.00158271087657284	0.380583577936013	-1.2379499075082	0.0790988064024062
cg06328165	chr16	51248634	0.548593474180378	0.0632131280995423	3.33661975998557	0.00158273460939727	0.380583577936013	-1.23796165916184	0.0188257806755697
cg20405742	chr6	16933816	-0.384082213002253	-1.69178062611761	-3.33570281026	0.0015870216385277	0.380850696483114	-1.24008153944336	-0.0718149031884902
cg09417355	chr1	152814273	0.403203808612034	-0.659799413937507	3.33558097053034	0.00158759210504479	0.380850696483114	-1.24036319309457	0.0646759086540495
cg25938806	chr2	177028162	0.469337205703716	-2.51345853070965	3.33547193445101	0.00158810278823962	0.380850696483114	-1.24061524381183	0.0199934221076633
cg06036288	chr20	61971412	-0.238210545750847	-1.79440063580334	-3.33539551236269	0.00158846081276989	0.380850696483114	-1.2407919002965	-0.0655464841651898
cg11703212	chr13	114271629	0.356391491603124	0.560249884170769	3.33532778588753	0.00158877816373947	0.380850696483114	-1.24094845412533	0.0200911151458233
cg09060469	chr1	204912595	0.27809420812569	1.28622982415242	3.33520945686409	0.00158933277098667	0.380850696483114	-1.24122197435313	0.0399724936342502
cg21325760	chr15	23891402	0.398572384304627	1.27606763189599	3.33506797190833	0.0015899961506927	0.380850696483114	-1.24154901262963	0.035243175798539
cg16169375	chr6	43197328	-0.32953793011636	-3.63732719280873	-3.33433646197554	0.00159343016361756	0.380850696483114	-1.24323974728802	-0.0170807120648242
cg27519016	chr13	114280887	0.385818052178359	-0.0889506140689799	3.33387068023449	0.00159562039768907	0.380850696483114	-1.24431619338096	0.0435168635103385
cg08553913	chr17	37028977	-0.277249707786989	-0.670269854929115	-3.33330450305188	0.0015982865593851	0.380850696483114	-1.24562454067759	-0.00874083172317441
cg23284931	chr11	13983273	0.369016901611078	0.0119620466616286	3.33303573130131	0.00159955369817224	0.380850696483114	-1.24624558502777	0.0503454828958024
cg06322518	chr10	50535073	-0.2893590089717	-0.286703091031144	-3.33297847402592	0.00159982376359911	0.380850696483114	-1.24637788425255	-0.0679311585092927
cg22870775	chr6	99277015	0.455161404009374	-1.99600508533192	3.33290485689061	0.00160017105706125	0.380850696483114	-1.24654798278522	0.0283980997877732
cg06962549	chr11	44308190	-0.237323543787162	-0.697422052576798	-3.33289729111958	0.0016002067531085	0.380850696483114	-1.24656546400632	-0.039110700802453
cg08053129	chr4	138435350	-0.332774176336651	0.905611894940205	-3.33285447032146	0.00160040880003734	0.380850696483114	-1.24666440389495	-0.0640153663298761
cg26900686	chr16	49802060	0.48366135543156	1.78737723455843	3.33279560338936	0.00160068659897191	0.380850696483114	-1.24680041807955	0.050066914650683
cg12698626	chr17	32581466	0.448415996076426	-0.446738580779221	3.33249294680674	0.00160211558696464	0.380850696483114	-1.24749969500679	0.0715043535214119
cg13094313	chr14	62278847	0.186769776604942	1.80145451206122	3.33244061908058	0.00160236277395212	0.380850696483114	-1.24762059254582	0.0585533670953593
cg04127867	chr7	156781786	0.322139910446283	1.71114123933412	3.3323642140976	0.0016027237625623	0.380850696483114	-1.24779711598999	0.0693301308781562
cg01311151	chr12	85671976	-0.206117068867067	1.34435152955513	-3.33232430702357	0.00160291234109089	0.380850696483114	-1.2478893149833	0.0166083393857918
cg04096085	chr14	101435336	-0.328269273357424	-0.33601603580718	-3.33225477084902	0.0016032409804125	0.380850696483114	-1.24804996579766	-0.102729879411486
cg14159673	chr4	189956378	-0.355790105086288	1.82902722686842	-3.33219823140954	0.00160350824208956	0.380850696483114	-1.2481805885551	-0.0133073275525538
cg17630294	chr4	7985238	-0.52561130023137	1.23641976338457	-3.33216857314916	0.0016036484534294	0.380850696483114	-1.24824910735523	-0.0378200156047619
cg10767420	chr2	2581557	-0.240068299380566	-1.56496059785539	-3.33201588679319	0.00160437047185649	0.380850696483114	-1.24860184952387	-0.0871443808874914
cg24938296	chr1	54484222	0.175018932947921	2.81223357943029	3.33167730787605	0.00160597263188602	0.381027915892612	-1.24938401456728	0.0301406217581693
cg10561989	chr14	35408569	-0.189907894887486	2.10688784110927	-3.33103987062918	0.00160899310726031	0.381541272337243	-1.25085645877137	0.000297876104094041
cg21799607	chr3	170217500	-0.196516216215355	-1.32205029740725	-3.32952736379946	0.00161618161846964	0.382154438914632	-1.2543496071216	-0.0794385333878139
cg05702207	chr1	1525422	0.420677154646508	1.24555909138983	3.32938763256918	0.00161684725378346	0.382154438914632	-1.25467227098473	0.0549388412340733
cg15274309	chr11	114123605	0.310075690772783	-0.391491135867842	3.32927275222461	0.00161739470185132	0.382154438914632	-1.25493754388682	0.0157664859527042
cg01783101	chr7	118498931	-0.556928705147081	-1.43913854002522	-3.32922453065132	0.00161762454810563	0.382154438914632	-1.25504889186324	-0.0881798658842243
cg14693893	chr14	102430593	-0.147614861938621	-3.53245050778937	-3.32889209696047	0.00161920992241198	0.382154438914632	-1.25581648573581	-0.013656680449227
cg24332710	chr1	46016173	-0.230593485757619	0.312887213005738	-3.32835518344593	0.00162177356821266	0.382154438914632	-1.25705613182615	0.0123563138409835
cg19784622	chr10	129185382	0.692880182866878	1.1920215792685	3.32829174750323	0.00162207671493051	0.382154438914632	-1.25720258740597	0.0875376729164673
cg05197036	chr5	140824037	-0.173691904016408	1.29880041275042	-3.32813226977505	0.00162283906176308	0.382154438914632	-1.25757076900302	-0.0238470951594878
cg17351384	chr14	58711803	0.220060705013801	-4.32376160838331	3.32803558365853	0.00162330141287347	0.382154438914632	-1.25779398041737	0.00223747118660864
cg17493727	chr6	108169872	-0.232625715626698	-2.37670635815422	-3.32797250763763	0.00162360310841127	0.382154438914632	-1.25793959688344	-0.0392227110167531
cg06372303	chr18	907092	0.453230785307559	-1.5767863354461	3.32792541300178	0.00162382839887058	0.382154438914632	-1.2580483178854	0.0654717188190106
cg24932433	chr2	175411591	0.417107464058761	0.675071034921403	3.32791870520219	0.00162386048992877	0.382154438914632	-1.2580638032	0.0758822960134277
cg23774016	chr1	159284082	-0.247078403301141	-0.955289531925082	-3.32735034863973	0.00162658177057807	0.382154438914632	-1.25937581859054	-0.0901764175735
cg03702919	chr16	21832208	0.263876772325828	-0.319559837181932	3.3273281840194	0.00162668798182503	0.382154438914632	-1.25942698157283	0.0588878706521463
cg08167066	chr2	10220455	-0.314383349992058	-2.28820548511432	-3.32727320778689	0.00162695145228188	0.382154438914632	-1.25955388331686	-0.0206711340956761
cg00089091	chr2	115919950	-0.792303386304167	-2.26844379119051	-3.32724836250645	0.00162707053513051	0.382154438914632	-1.25961123332425	-0.0439835275005931
cg07753583	chr7	150020206	-0.55880619917594	-2.81271574125166	-3.32723500489234	0.00162713456127507	0.382154438914632	-1.25964206641152	-0.05528884019005
cg13266717	chr20	62338881	-0.338362649682082	-3.98455585473582	-3.32670851700059	0.00162966004138351	0.382154438914632	-1.26085728928653	-0.00888443388323832
cg18916488	chr2	45244898	-0.288523577079017	-0.304344924815365	-3.32669616706526	0.00162971932663334	0.382154438914632	-1.26088579367291	-0.0873809771143617
cg20065005	chr1	16712408	0.149525957198155	0.596516466730968	3.32623318970378	0.00163194330063782	0.382154438914632	-1.26195432842056	0.0273148564950149
cg24044501	chr10	72056549	0.147126818696528	0.942741123564987	3.32618900390792	0.00163215570323778	0.382154438914632	-1.26205630307469	0.0842065475970345
cg01675158	chr14	99988776	0.211008609592867	1.40842861108722	3.32617932659427	0.00163220222590346	0.382154438914632	-1.26207863685926	0.0824882331919278
cg17035698	chr5	180258852	-0.389934415619441	-0.19556968231808	-3.32590056862756	0.00163354286472035	0.382154438914632	-1.26272195203353	-0.0329793861042773
cg22942704	chr1	20813574	0.268902013547573	-2.03872616321355	3.32589816506945	0.00163355442875604	0.382154438914632	-1.26272749880676	0.0117830163112179
cg16134607	chr12	56512091	-0.211730974427125	-0.683286644202539	-3.32568076212663	0.00163460072185789	0.382154438914632	-1.26322919732883	-0.0563441072215
cg18201070	chr15	28015490	0.334250131292264	1.65164186791004	3.32543113118753	0.00163580290112551	0.382154438914632	-1.26380524443675	0.0241618675752893
cg11253737	chr1	204796491	0.200164975444828	-1.5117590036137	3.32522873397464	0.00163677822560665	0.382154438914632	-1.2642722766905	-0.0157362985450787
cg16924010	chr3	194018158	-0.203640686164735	-1.50094016183264	-3.3251871490008	0.0016369786860983	0.382154438914632	-1.26436823210176	-0.0789071698073432
cg11750883	chr1	152486950	0.27920781002715	-1.27555083196285	3.32504846349696	0.0016376473880747	0.382154438914632	-1.26468823744444	0.0119429657147623
cg09067967	chr4	39529342	-0.681023342877432	-2.07773725305662	-3.32500883936718	0.00163783849184755	0.382154438914632	-1.26477966541808	-0.0663080272128258
cg01807748	chr1	94534645	0.208184358608591	1.73578184240679	3.32478828664691	0.00163890258466933	0.382154438914632	-1.26528855299339	0.0779124472013486
cg23251678	chr1	198181345	-0.16640088824291	-1.04786107745439	-3.32475997469567	0.0016390392277361	0.382154438914632	-1.26535387653661	-0.125123383162351
cg05179172	chr5	132948974	0.295289243951999	1.33754925911696	3.32362072843003	0.00164454657672891	0.383237871041999	-1.26798216468419	0.0592844070499012
cg04361279	chr1	3560965	0.33204929104735	3.11181763067398	3.32323018060652	0.00164643859489725	0.383329407634047	-1.26888305344063	0.0161037510175615
cg26876680	chr1	31409638	-0.256056807808399	4.37263851450788	-3.32310286947343	0.00164705580206887	0.383329407634047	-1.26917671259634	-0.00358043133292119
cg17834794	chr12	76035462	-0.271437484917331	-0.200465199724669	-3.32300679875685	0.00164752170006482	0.383329407634047	-1.26939830744384	-0.0764389270163627
cg21784396	chr7	127991421	-0.202897541509379	-0.792767507478173	-3.32266385690266	0.00164918582559349	0.383516226056071	-1.27018929990586	-0.0546472821340935
cg08253824	chr12	52088855	0.322133443318902	2.43698865873001	3.32123462891238	0.00165613831056287	0.3846537985617	-1.27348528792217	0.050486505776033
cg14417498	chr1	165322199	0.702478481680443	-2.23198074365597	3.32108334718154	0.00165687584329653	0.3846537985617	-1.27383411496985	0.0685100268276094
cg16092330	chr14	105864430	-0.255342904619057	-2.0149550256098	-3.32104089662592	0.00165708285525278	0.3846537985617	-1.27393199624871	-0.0492364536328003
cg06834177	chr1	6333843	-0.283174035719477	3.57083013635126	-3.32078125676533	0.00165834953326874	0.3846537985617	-1.27453065049247	-0.0085041028767886
cg17758048	chr10	79352883	0.271359684987881	0.995441145635032	3.32052065813667	0.00165962181061993	0.3846537985617	-1.27513148783628	0.0476921147795962
cg15553385	chr2	109065907	-0.429750175627132	-4.16169738275115	-3.3201821404705	0.00166127587926328	0.3846537985617	-1.27591193444948	-0.00996807236499547
cg10736454	chr19	7739455	-0.225188628937817	-2.64452649797229	-3.32016338282002	0.00166136757872486	0.3846537985617	-1.27595517852588	-0.0488441490739511
cg09087363	chr16	874411	-0.322024992968027	1.68494197549834	-3.32010785912124	0.001661639042372	0.3846537985617	-1.27608318258233	-0.0507233904482639
cg21437596	chr1	44678191	-0.268367278051225	-0.293604924463113	-3.3200644477986	0.00166185131606089	0.3846537985617	-1.27618326195485	-0.0733995264754114
cg13910174	chr2	46715231	0.230770297041486	-1.7507988761929	3.31960771127945	0.00166408623364544	0.384932028509782	-1.27723616442579	-0.00635232383990886
cg25614701	chr17	38464730	0.170902713501373	1.22210269752508	3.31928549172631	0.00166566464030858	0.384932028509782	-1.27797891751951	0.0732012922424606
cg24882525	chr11	70565226	-0.21832215028116	2.11964470720982	-3.31925285459402	0.00166582459377729	0.384932028509782	-1.27805414750518	0.0205281318275657
cg17975245	chr1	20959890	0.244715847858985	-2.82617946487747	3.3190409546512	0.00166686346195597	0.384932028509782	-1.27854257540079	0.0119020424355543
cg02056144	chr12	54070517	-0.287858124285601	-2.81651044705368	-3.3189366122723	0.00166737523997963	0.384932028509782	-1.27878307715019	-0.0394768695624091
cg02104456	chr15	83726483	0.21197537630699	2.51455893543952	3.31816811188171	0.00167114916294227	0.385603382322407	-1.28055427939527	0.0559254569071796
cg01169021	chr5	140792918	0.763237680015244	-1.94558832001033	3.31668550750601	0.0016784527441443	0.386976637946437	-1.28397063476422	0.0911584452399212
cg18698431	chr12	105956397	0.209837454408162	1.44037271875971	3.31660735360407	0.00167883858189193	0.386976637946437	-1.28415069945569	0.0524701006251199
cg04154583	chr22	44889756	0.217338953227338	2.27422036811178	3.31618755483525	0.00168091252242457	0.387019028436204	-1.28511786306681	0.0375732528489449
cg12241733	chr19	743394	-0.167336924977291	-1.12942625576575	-3.31606718661492	0.0016815076273334	0.387019028436204	-1.28539516308373	-0.0936518773348839
cg11775391	chr14	20929613	0.293183802484836	-3.60372726425488	3.31604250793324	0.0016816296642813	0.387019028436204	-1.28545201622239	0.0156779779707791
cg23222039	chr19	17982708	0.162990411082868	-3.39818248444681	3.31585912236052	0.00168253677508026	0.38702778129301	-1.28587448018515	0.00925579470073651
cg23332813	chr6	33133370	-0.27620503572672	-0.562994692322856	-3.31498664268641	0.00168685881595749	0.387637486418726	-1.28788421742927	-0.0689931205168535
cg25339073	chr11	30605797	0.585529468814099	-1.39700619229353	3.31497264159645	0.00168692825938345	0.387637486418726	-1.28791646609596	0.0800248123875691
cg11809091	chr5	140552105	0.489428146151607	-0.312904096270542	3.31404787051959	0.00169152099070047	0.388492384894086	-1.29004631153951	0.0753953466205622
cg24066072	chr6	30524609	0.187186191482774	-4.27244695937056	3.31380770794429	0.0016927156554417	0.388566368842014	-1.29059937429666	0.00398475053565311
cg25554917	chr2	170220129	-0.242998402715792	-3.07691976153343	-3.31339498178319	0.0016947705865165	0.388761159041716	-1.29154977332035	-0.0175688674096431
cg01203902	chr18	43545025	-0.333860603754821	1.85620694858291	-3.31328668784748	0.00169531016448218	0.388761159041716	-1.29179913406605	-0.00788019389347649
cg02704931	chr15	57998412	-0.190303370464255	2.33673624841913	-3.31274970643798	0.00169798809461935	0.389032254919336	-1.2930355323253	0.00682679280998799
cg01063965	chr11	695461	-0.314847634616146	-3.9935786021217	-3.31269933158012	0.00169823951973518	0.389032254919336	-1.29315151426714	-0.0142909792071578
cg03848890	chr2	26782564	-0.401530588867088	-0.10455738894959	-3.31179744536428	0.00170274687692978	0.389085253438409	-1.29522782166695	-0.0902374829802856
cg17008164	chr15	31507824	-0.194693109565179	-1.10997590015021	-3.31170159552185	0.00170322657087487	0.389085253438409	-1.29544846606547	-0.0456325770918338
cg08217733	chr19	56164466	-0.319406786629975	0.557674280831343	-3.3116039315474	0.00170371547546898	0.389085253438409	-1.29567328270295	-0.0259143181150057
cg16286281	chr8	119120052	-0.221831514330943	2.41592668181349	-3.31111195796614	0.00170618030954746	0.389085253438409	-1.29680571731421	0.0174129552169729
cg15641398	chr7	1266616	-0.127373142549137	-0.9321167978156	-3.31107716383375	0.00170635475917616	0.389085253438409	-1.29688580340225	-0.069864668103975
cg07505964	chr17	57229514	0.176691883952339	1.84276895690911	3.31060654806226	0.00170871597556962	0.389085253438409	-1.29796897703675	0.0582321295028309
cg15408020	chr6	74987753	-0.560133795266881	-0.645425392697283	-3.31041771431537	0.00170966427863734	0.389085253438409	-1.29840357312314	-0.133244248501105
cg25142416	chr8	86290219	0.414400150182343	0.136845100333782	3.31022228335037	0.0017106462367807	0.389085253438409	-1.29885333720745	0.0474292557322377
cg03208489	chr11	63647865	0.235665571173824	0.710525155179409	3.31022003230132	0.00171065755046169	0.389085253438409	-1.29885851767237	0.0409025158259512
cg07972159	chr10	78870177	0.329436725583682	2.4121268158984	3.3098715535025	0.00171240984512356	0.389085253438409	-1.2996604664398	0.020678761183746
cg18994446	chr2	216248512	-0.23135182381289	1.41330792954718	-3.30979134599064	0.00171281340191654	0.389085253438409	-1.29984503970106	-0.0145309241533592
cg15990192	chr1	116915626	0.274541813071865	-3.69251984896713	3.30966923252943	0.00171342797753238	0.389085253438409	-1.30012604174874	-0.000666305564773526
cg22827864	chr6	72298424	-0.44467231801726	-0.842152923629043	-3.30966503931916	0.0017134490849298	0.389085253438409	-1.30013569086892	0.0122428985579051
cg08011119	chr2	119913996	-0.394744012290621	-0.857012308813169	-3.30961742956289	0.00171368875581726	0.389085253438409	-1.30024524658358	-0.0290528691577805
cg07138115	chr8	26370349	-0.425334633365829	-2.47618952189178	-3.30956091286599	0.00171397330606555	0.389085253438409	-1.30037529702655	-0.0505261216384434
cg14951856	chr10	80275252	0.344555764709955	0.963557357243479	3.30930072753801	0.00171528386401257	0.389085253438409	-1.30097399206311	0.0433781357397507
cg02704895	chr6	28109581	0.138334231031846	-3.66906681376359	3.30900761186372	0.00171676142879518	0.389085253438409	-1.30164842778425	0.00310221706616161
cg18527919	chr2	24398170	-0.454671312813007	0.772657603112246	-3.30867462001002	0.00171844146676457	0.389085253438409	-1.30241457280856	-0.078561494648794
cg11015434	chr4	1600531	-0.596338733674072	0.100055714563956	-3.30848013015345	0.00171942344275668	0.389085253438409	-1.30286203257012	-0.105098358750896
cg16409012	chr2	13024987	0.295920055257576	0.474928777159619	3.3083993042676	0.00171983168748177	0.389085253438409	-1.30304798287012	0.0969005881820545
cg24446604	chr1	175015908	-0.287984897376625	0.408512482119153	-3.30838923275247	0.00171988256428182	0.389085253438409	-1.30307115349322	-0.0891707986138294
cg09292244	chr8	8182618	0.235865908409241	2.26231362483414	3.30831400037156	0.00172026264976221	0.389085253438409	-1.30324423250976	0.0880630366593451
cg13458005	chr10	27702309	-0.403473705741725	0.833553411487169	-3.30805958624017	0.00172154857789734	0.389085253438409	-1.30382951849398	-0.0461981745564466
cg09168939	chr1	164652019	-0.149056841494457	-0.978292216986013	-3.30772384439973	0.00172324696688654	0.389085253438409	-1.30460186037821	-0.119227987090203
cg15368222	chr12	38449116	-0.47217131596435	1.52476278702529	-3.30769108268824	0.00172341278069259	0.389085253438409	-1.30467722308353	-0.029712744693961
cg24833081	chr4	20215304	-0.770780351844935	-0.0957920311057484	-3.30767569614654	0.00172349066037743	0.389085253438409	-1.30471261703557	-0.149421707936109
cg01245393	chr12	108740289	0.392611749783893	-0.451959181429893	3.30753663219281	0.00172419469004947	0.389085253438409	-1.30503250407995	0.0322063577213433
cg16759783	chr18	77746937	0.156001356594481	0.54405046497844	3.30743296936372	0.00172471967390131	0.389085253438409	-1.30527095322314	0.0545813967309562
cg01887435	chr6	151402973	0.162538178840836	1.41410203803343	3.30721860025847	0.00172580579195172	0.389085253438409	-1.30576403917191	0.100893357375695
cg15240876	chr7	49268605	-0.307532345532962	-1.08736194890255	-3.30708603485716	0.00172647776894454	0.389085253438409	-1.30606895307538	-0.0827716662100416
cg16056219	chr14	75043777	0.177752546311425	2.24326888964504	3.3068537705753	0.00172765571884233	0.389085253438409	-1.30660316721367	0.048252724759476
cg11358199	chr2	8453529	0.20407145629679	1.43983656383637	3.3068410661085	0.00172772017266194	0.389085253438409	-1.30663238719487	0.0636044605222019
cg17283838	chr1	93427260	-0.189421177580384	-1.67781821681463	-3.30664810178192	0.00172869942217305	0.389085253438409	-1.30707619258734	-0.0147901675600132
cg02622189	chr3	8694910	-0.290429448699799	1.67352849544968	-3.30650485616427	0.00172942670036072	0.389085253438409	-1.30740563833437	-0.0158865232930343
cg02665650	chr6	34984838	0.377437721761432	0.706491208984531	3.3064556363007	0.00172967666337968	0.389085253438409	-1.30751883549472	0.0986328094730805
cg09267483	chr17	72353512	0.467344265902649	-2.93458338453995	3.30637275158099	0.00173009767060018	0.389085253438409	-1.30770945375293	0.0323237471818981
cg10095011	chr12	133049413	-0.533107013846862	0.290135651241695	-3.30623497002914	0.00173079773710226	0.389085253438409	-1.30802631751266	-0.069423363960485
cg07055769	chr14	52555443	0.226902883810217	0.290288506587027	3.30593476476829	0.00173232400514576	0.389231877666783	-1.30871668904647	0.00865599527607142
cg10572195	chr10	5681208	-0.500189002162384	2.53815974900403	-3.30553424719084	0.00173436225251129	0.389357922144052	-1.30963768787939	-0.0178941892977288
cg13074813	chr1	205208323	0.168411459246957	0.0732477467011202	3.30538681167103	0.00173511312813965	0.389357922144052	-1.30997670251378	0.0540832838162872
cg11126081	chr10	135141628	0.247287093478661	0.19874620292799	3.30530931884351	0.0017355079153617	0.389357922144052	-1.31015488668995	0.0216482522624223
cg05973840	chr6	29761044	-0.393170832699309	-0.321172898871218	-3.30468296118029	0.00173870201631447	0.38987810051729	-1.3115950203746	-0.0436269588003644
cg25082710	chr1	152880108	0.334556778997381	0.112522085657205	3.30420647573526	0.00174113557103088	0.389957934340129	-1.312690457366	0.055178302023511
cg08458487	chr10	81709191	-0.194138440936423	-1.835356463501	-3.30407511250106	0.00174180704922848	0.389957934340129	-1.31299244425078	-0.101616936130617
cg16137147	chr1	221067896	0.453240511355757	0.0168061928605296	3.30370713216319	0.00174368932773942	0.389957934340129	-1.31383834526021	0.116331489178006
cg10812634	chr5	126409211	-1.14911261593215	-2.07752695806253	-3.30352961286266	0.00174459805556726	0.389957934340129	-1.31424640091247	-0.119907033818345
cg05072008	chr7	50518647	-0.387433346831239	1.15700655041971	-3.30348007688959	0.00174485171199794	0.389957934340129	-1.31436026472751	-0.0494943174367405
cg18710053	chr5	126409061	-0.929859287985895	-1.08978159421642	-3.30345090025277	0.00174500113170376	0.389957934340129	-1.31442732992615	-0.160710053622348
cg06164973	chr16	87101534	0.234955100891507	1.62568475826691	3.30317385640683	0.00174642053508124	0.389957934340129	-1.31506412345334	0.0468811074785986
cg26778477	chr19	46295880	-0.323993667320494	-2.85168629010955	-3.30291858323731	0.00174772936586765	0.389957934340129	-1.31565084859192	-0.0243360062319671
cg06569904	chr3	42452635	0.211995206102929	1.99632864614161	3.30282119992656	0.00174822891190047	0.389957934340129	-1.31587466937282	0.0682807970471029
cg20029153	chr17	27505257	0.170325571297027	1.14055066994944	3.3027963847118	0.00174835622781712	0.389957934340129	-1.31593170276172	0.0180147096688555
cg22905511	chr5	126409198	-1.06613689591604	-1.69921587998797	-3.30273128088639	0.00174869028852076	0.389957934340129	-1.31608133120779	-0.140475708398044
cg24832985	chr5	81148310	-0.300059882267302	-2.40766861685121	-3.30256030157315	0.00174956790507877	0.389958370739056	-1.3164742855426	-0.0370010592961982
cg14351692	chr12	13716374	0.284120811019302	0.197120093550859	3.30165822362507	0.00175420506845893	0.390649323214719	-1.31854729373338	0.0166968889668299
[truncated: 443,332 more rows]
