# Supplementary material for: Large-scale placenta DNA methylation integrated analysis reveals fetal sex-specific differentially methylated CpG sites and regions
Source: Sci Rep. 2022 Jun 7;12:9396. doi: 10.1038/s41598-022-13544-z (PMC9174475; doi:10.1038/s41598-022-13544-z)
Supplement: Supplementary file 10 — Supplementary Information 10. [file 41598_2022_13544_MOESM10_ESM.csv]

ID	CHR	Pos	logFC	AveExpr	t	P.Value	adj.P.Val	B	MD
cg12691488	chr1	243053673	1.3809055991836	-2.65585157568949	14.1015121069548	6.95541125498857e-12	3.09479632708465e-06	9.37712988891544	0.115888503029619
cg00739353	chr12	38546326	-0.685100047845148	2.17517305593371	-10.4634039825353	1.39732080230978e-09	0.000310867548173065	7.31810395514419	-0.0612656843764918
cg17592734	chr19	52074501	2.02856508391282	-1.76229547045278	8.10475514322757	9.20831110451459e-08	0.0136573986977719	5.20502270085867	0.259739644945553
cg17612569	chr21	27107221	1.18189524480739	-2.21538597851196	7.78237313158852	1.72421058091317e-07	0.0191796012389038	4.85127751989597	0.137365092604508
cg01382982	chr19	52074348	2.20097009230571	-1.56893587541062	7.48401365742789	3.11950116468631e-07	0.0230699553049302	4.50820457950837	0.306860833027402
cg13323902	chr5	140090859	-0.676709184583245	-2.09665064647265	-7.41464181965317	3.58674823502144e-07	0.0230699553049302	4.42622787091465	-0.0407524829645051
cg12174804	chr8	18244861	-0.797896786256676	-0.686088703762565	-7.3980391339593	3.7089395917503e-07	0.0230699553049302	4.40648353901439	-0.0896182791901209
cg12780322	chr4	57334163	-0.62685969309268	-3.00367678450379	-7.34273665185451	4.14789239280638e-07	0.0230699553049302	4.34036708176738	-0.0423001347943108
cg18379413	chr19	52074293	1.71717821442251	-2.00635919916031	7.23370140070192	5.1775995704949e-07	0.0255973619299174	4.2084294516883	0.203588129357448
cg26605406	chr19	52074318	1.97990301581625	-2.30770026415256	7.07353331689659	7.19202390610671e-07	0.0307586186058523	4.01078476653744	0.226841979265944
cg25824543	chr19	52074410	1.70494077442065	-2.02478124939674	7.04654174910993	7.60414261136975e-07	0.0307586186058523	3.97702562411711	0.212284307025413
cg20696478	chr19	52074483	2.06923512511934	-1.94441689676949	7.00060702220722	8.362389055008e-07	0.0310069023770642	3.919272662025	0.251810040525981
cg12090001	chr12	52761221	0.463654617596537	1.76858593201128	6.95735278868258	9.14774147488195e-07	0.0313097636443521	3.86454244033309	0.0421040615545885
cg09296742	chr14	85779929	0.896321387823111	0.887430136860985	6.9091487461453	1.01131531526036e-06	0.0321416233496047	3.80315127292854	0.106492837983327
cg02491754	chr12	53773040	-0.628237493920525	-0.0977975192705605	-6.7674054936793	1.36079018364314e-06	0.0403653913754433	3.62019366717057	-0.0955811494336306
cg06642617	chr2	73461528	1.48595029274528	-3.94019237144344	6.68137411205524	1.63152930791218e-06	0.0453716064060568	3.50736714785367	0.0640619781052654
cg21228005	chr5	150284796	1.62161139633625	-0.290903127781814	6.56134512293166	2.10497789286978e-06	0.0550944531456838	3.34770095827426	0.275593938233766
cg21803417	chr5	7868887	-0.506126523728734	-4.0397711525132	-6.45217888027143	2.65824967912892e-06	0.065710159901614	3.20020211598788	-0.00948685797672622
cg00629585	chr9	135853992	0.598765148866611	0.758284707540448	6.42116506968247	2.84125908210671e-06	0.0665375024244851	3.15790137719321	0.0879089625939743
cg08480458	chr3	53529655	0.475246124722339	-0.370002825287059	6.3821230400925	3.0902052096642e-06	0.0687490313814834	3.10440116599521	0.0784807175788817
cg22526939	chr7	16626224	0.734471269927523	2.22866952150594	6.35755904244537	3.25822212372323e-06	0.0690352103574478	3.07059805549725	0.0791563281458244
cg02730299	chr5	95047004	-0.838371284713685	2.40047968638417	-6.14274064409988	5.19372868916506e-06	0.100516427926217	2.77030118255029	-0.0375137571187546
cg15473186	chr3	53530075	0.607330313111403	0.51798780810666	6.14255470415671	5.19583826043264e-06	0.100516427926217	2.77003762601778	0.0900119487375851
cg05715266	chr10	13542736	0.6862599366601	1.85094433245458	6.09516517369088	5.76322037041124e-06	0.106847224057239	2.70266245805435	0.0580209623688034
cg02350627	chr7	94138909	-0.73733150440088	-2.20107047476861	-6.01660164807381	6.84773466347145e-06	0.121875433721692	2.59007341184022	-0.0574924303989433
cg10410121	chr7	46213043	0.680272332131065	1.75743342538866	5.98188129455069	7.39169251527888e-06	0.126496876972627	2.53996212563191	0.0427163519448048
cg09971754	chr16	89557657	0.678300610220327	-2.93472722843869	5.92715122078689	8.34065849881699e-06	0.135754699656208	2.46053269647866	0.0613838955428255
cg01250407	chr7	116964802	1.04396329894754	-0.317587575153232	5.91631619945017	8.54286701001874e-06	0.135754699656208	2.44474444150381	0.180100605951661
cg10943359	chr4	165304531	-0.598770797452172	-2.28649169956282	-5.80764353382037	1.08712187734138e-05	0.164065750473823	2.28523809452666	-0.0291417151510158
cg16002305	chr14	97879656	0.624171890007863	0.564600800463363	5.79982731724389	1.1061905018597e-05	0.164065750473823	2.27368513815745	0.108660898886648
cg02325951	chr14	89878619	0.481241738309206	0.793319071399013	5.77447010004167	1.17044225483959e-05	0.166324123069255	2.23613121660743	0.118102514773592
cg18708075	chr19	52074312	1.51060461100783	-1.69573268572125	5.75719106041714	1.21640138528039e-05	0.166324123069255	2.21047631577245	0.216592183542482
cg03880733	chr2	23784893	0.639506504625065	1.64973021335759	5.73795671292029	1.26973772687697e-05	0.166324123069255	2.18185674126603	0.033995006991569
cg26976732	chr16	216100	0.74531008420682	-2.140205679905	5.72851765990599	1.29678106163061e-05	0.166324123069255	2.16778831368494	0.076848756073555
cg14129328	chr4	69138730	-0.533331026199902	1.4029310719703	-5.71861799776232	1.32577744480883e-05	0.166324123069255	2.15301665345985	-0.0507209106766312
cg05468644	chr12	19260997	0.60662534867598	-0.137711435494933	5.70325930560145	1.37208196183283e-05	0.166324123069255	2.13006554263127	0.0907273978147113
cg16484526	chr12	25150608	0.573678981063488	1.15135410360202	5.69968886100814	1.38308129344607e-05	0.166324123069255	2.12472419832054	0.0684359890044127
cg10835286	chr2	66657913	-0.499243128050586	-2.38230855227618	-5.63530218084917	1.59766801888216e-05	0.187073470964626	2.02802289337074	-0.000938604991280206
cg24738779	chr6	33181143	0.961915954520484	-2.43075688158951	5.54248033959134	1.9685006077601e-05	0.221799695161902	1.88735953701426	0.0955552770721621
cg08580836	chr5	150284448	1.57924491237277	-0.182198883991566	5.52802368271707	2.0337143743936e-05	0.221799695161902	1.86531950684962	0.282347225138899
cg05221738	chr6	168628407	0.696193578838445	1.4972657510466	5.5258331387037	2.04378657767604e-05	0.221799695161902	1.86197680300506	0.0514516520250503
cg27169610	chr1	42182637	0.470865123865758	0.422387060858122	5.50144422812175	2.15942798067237e-05	0.224902035267176	1.82470527733444	0.0728418104856519
cg26639401	chr17	45773857	0.585001466548344	0.688553628965532	5.49857501070328	2.17346465575496e-05	0.224902035267176	1.82031389524587	0.0424388452523983
cg03199192	chr15	34491893	-0.72298021993175	2.36107534155367	-5.48753369149203	2.22835485865756e-05	0.224974418039043	1.80340205777515	-0.101128885042462
cg27641522	chr18	53447560	2.12936592399153	-2.08409862070705	5.47531548953709	2.29074684024076e-05	0.224974418039043	1.78466372833353	0.245119390971422
cg03379681	chr3	151058527	-0.458495882613244	2.02783846783916	-5.46779186370643	2.3300499802154e-05	0.224974418039043	1.77311273688914	0.0172590350882567
cg08313539	chr6	127094710	-0.643570829235245	-1.18247080592316	-5.45908168469969	2.37641199597144e-05	0.224974418039043	1.75972820134907	-0.0733898058770912
cg06597652	chr19	611414	0.464656402580482	-0.558062956754546	5.44170492508669	2.47173569758731e-05	0.2291237198271	1.7329882736185	0.0480469596309973
cg19290410	chr12	114847438	0.509250750756712	-0.0427668851234646	5.42880786791397	2.54499962922323e-05	0.231100509188494	1.71310934277158	0.108048893741124
cg20907105	chr6	52929905	-0.483111886035335	-3.14066589408775	-5.36354145835733	2.95118411053827e-05	0.262624693523156	1.61208873056649	-0.0160729765389298
cg02343823	chr5	150284419	1.02658158043687	0.911783374749037	5.35335044830907	3.02032992441019e-05	0.263507795922836	1.59625169610542	0.174634507244097
cg06736444	chr16	2801793	-0.475419350217952	-0.775995215061407	-5.32734771658318	3.20433551667217e-05	0.27418513066774	1.5557661957314	-0.0317831213228786
cg04312967	chr16	1597521	-0.421698284685576	2.78202014071507	-5.30952343344632	3.33702912067205e-05	0.275309092709036	1.52795088930319	-0.0111831517864965
cg25490551	chr12	22409049	0.558276356062683	-0.0517806268185325	5.30897233228166	3.34121987429721e-05	0.275309092709036	1.52709006104843	0.104345766598854
cg10573505	chr1	181454164	0.502539357160296	-0.541158424278693	5.29291110046006	3.46573831875674e-05	0.277922064501022	1.50198065985244	0.0762681487705816
cg21791657	chr15	70374458	-0.503595049629404	2.82311125181149	-5.28886379340898	3.49785494306239e-05	0.277922064501022	1.49564673194853	-0.0336184319104411
cg01150433	chr3	147142182	0.436423601814418	0.160582608359698	5.24295400835049	3.88410002879963e-05	0.303196936774445	1.42361557285638	0.10421298287818
cg13007763	chr6	63572411	0.999655647771458	0.226347814465398	5.22596016522396	4.03784858780921e-05	0.309764250594575	1.39686767085551	0.147061836231726
cg17264609	chr2	105051018	0.618111811111699	-0.923691324068465	5.21154366708723	4.17312813062467e-05	0.314516350985562	1.37414068280731	0.0961508866462342
cg14633063	chr2	38101511	0.442649650525631	0.609526563394421	5.20447177050365	4.24116549779608e-05	0.314516350985562	1.3629801844582	0.043359814310537
cg26353296	chr3	49378124	-0.472540796682388	-0.328775830308417	-5.16628901881774	4.62850328779609e-05	0.330888584936236	1.30258698223711	-0.0291088788749205
cg00553107	chr9	132381661	0.372207816844154	1.90166224257599	5.16524203303167	4.63961694257504e-05	0.330888584936236	1.30092777922825	0.0193199213018688
cg19499998	chr6	160680213	0.566307913150726	0.732511529114185	5.1569169875921	4.72895786311344e-05	0.330888584936236	1.28772867937544	0.0727508447696465
cg20100801	chr12	95987654	0.665375408510787	1.18460394096571	5.14402815703	4.87073962862841e-05	0.330888584936236	1.26727270448864	0.0907102533827073
cg11566441	chr11	111887338	-0.640988980249182	-1.42191381163496	-5.13587446461821	4.96265772736866e-05	0.330888584936236	1.25431868679118	-0.0544806991207568
cg21972176	chr19	38270453	-0.802756600332408	-2.80126991067638	-5.13064637630435	5.02252091978579e-05	0.330888584936236	1.24600728875262	-0.0185593454275874
cg19655128	chr17	48227965	-0.611616786870632	-1.07313345846991	-5.12957015814016	5.03493476881129e-05	0.330888584936236	1.24429584118898	-0.0610493460385139
cg08899199	chr7	116594421	-0.525853311954964	-3.38872304679623	-5.11532711585829	5.20219242592818e-05	0.330888584936236	1.22162925143307	-0.0158330388421658
cg10457436	chr12	6745871	0.61378860137829	-0.701287575391407	5.11516718300839	5.20410225810087e-05	0.330888584936236	1.22137455588152	0.0687269532575262
cg20938379	chr11	65842323	-0.387893864574486	2.27248490577131	-5.11068545479158	5.2579114072873e-05	0.330888584936236	1.21423574760928	-0.0445253074459375
cg03507326	chr16	2801952	-0.633070009082665	-0.449306036352785	-5.10886224694713	5.27996294633816e-05	0.330888584936236	1.2113307394431	-0.0576605849652281
cg06711306	chr5	159895052	0.376792055122631	-0.369788026092795	5.08386478907992	5.5919592306822e-05	0.341912314367572	1.17145013208903	0.0678314526414819
cg27216630	chr2	201374900	-0.470602947976847	-3.40621061314763	-5.08181788196757	5.6183223500156e-05	0.341912314367572	1.16818033459614	-0.0202019991275206
cg04675542	chr5	150284416	0.934477577607454	0.807160392815591	5.07657714620978	5.68639734602703e-05	0.341912314367572	1.15980572941407	0.163670835667598
cg00158308	chr13	97646341	-0.615282441209129	-2.35660050170785	-5.06868560493041	5.79048967922156e-05	0.342791595467297	1.14718738314066	-0.0523050326535605
cg07519816	chr18	53447596	2.11576409433345	-1.72823830485334	5.06385928209474	5.85510245141332e-05	0.342791595467297	1.13946562275277	0.273773612570974
cg11291313	chr5	150284530	0.967694386642623	-0.0879127935315039	5.05243614604232	6.01096409942955e-05	0.344860574818879	1.12117554809414	0.204372570743718
cg09088396	chr6	28966423	0.451291862835566	1.78871546306681	5.03209538549345	6.29901126514365e-05	0.344860574818879	1.08855891403213	0.0438461038118376
cg22563286	chr19	50643731	0.395803917294841	1.39495614061643	5.0129041889612	6.58362595820543e-05	0.344860574818879	1.0577294173889	0.0471326051209833
cg13480774	chr1	166958401	0.432763412251989	-0.0406751534700034	5.0105059219852	6.62009946505726e-05	0.344860574818879	1.05387293128392	0.113829952935675
cg10423427	chr12	132325334	0.728403754798585	0.654882171077796	5.00832145998355	6.65349984239257e-05	0.344860574818879	1.05035951467502	0.035737144089276
cg08905654	chr12	14996743	-0.468527469055048	2.46201700610772	-5.00469604792865	6.70931027006761e-05	0.344860574818879	1.04452697589347	-0.0247889788553749
cg11798182	chr14	98444513	0.643136523598557	0.359286884348616	4.99979127419569	6.78557259195678e-05	0.344860574818879	1.03663314267449	0.117219682333827
cg24720849	chr11	1854357	-0.459503557400243	-1.13120915954429	-4.99420372921727	6.87352379404545e-05	0.344860574818879	1.02763615673701	-0.0361861735595629
cg22627940	chr8	49390241	0.885074311890414	2.92523113283427	4.97694327942316	7.15258917236101e-05	0.344860574818879	0.999814885633041	0.0512236390180824
ch.9.120938663F	chr9	121898842	-0.575552490721252	-3.04290114023228	-4.97256216550752	7.2252343403841e-05	0.344860574818879	0.992746299178193	-0.00721049096701042
cg22340526	chr7	153586207	0.448622776679291	0.541548091959188	4.97178466456359	7.23820442296711e-05	0.344860574818879	0.991491571567356	0.0780422841196522
cg12525096	chr2	241907048	0.403327961244351	0.381673338128623	4.9693150798215	7.2795583221363e-05	0.344860574818879	0.987505586698483	0.0104899895708924
cg01799818	chr17	594735	-0.865631569718407	2.19829270577092	-4.96886158761252	7.28717818796375e-05	0.344860574818879	0.986773540678469	-0.0582806178422342
cg08456247	chr2	56410143	0.46850027034873	1.78376630792982	4.96123752792022	7.41650094109859e-05	0.344860574818879	0.974462021459308	0.0870056515146846
cg06907033	chr1	54873990	-0.464884390088305	-0.0564957276596385	-4.95959917513093	7.44459396689639e-05	0.344860574818879	0.971815275372087	-0.0542894347936569
cg10152030	chr16	460049	-0.341751935600742	3.02292855473448	-4.95907457416163	7.45361215751696e-05	0.344860574818879	0.970967704952209	-0.0160048743690461
cg25591867	chr12	106641008	-0.567285984364442	-1.80797860596378	-4.95778310329421	7.47586052951977e-05	0.344860574818879	0.968880974118627	-0.0517547391285004
cg10755235	chr14	60974039	0.398585624719894	-0.454921992474323	4.9521616439753	7.57348976500443e-05	0.344860574818879	0.959795148480014	0.066906078771458
cg15651925	chr7	156259219	-0.491932560352014	-0.598315000226439	-4.94909271001171	7.6273333864817e-05	0.344860574818879	0.95483299251767	-0.097888383502902
cg03902093	chr3	128444369	0.440755997205079	-0.0635357777022208	4.94844983494753	7.63866155152705e-05	0.344860574818879	0.953793357515758	0.0667058194153606
cg14417896	chr15	70087153	0.376249183120325	1.20190999469669	4.94762793029354	7.65316927269081e-05	0.344860574818879	0.952464115915777	0.018264033854668
cg11157185	chr1	59966003	0.679919038616849	0.389144727352685	4.9410009710887	7.7711697660493e-05	0.344860574818879	0.941743003326494	0.126533524713522
cg14194263	chr9	136075669	0.344043535905097	-0.0663883467532543	4.93525244998068	7.87502242111914e-05	0.344860574818879	0.932437950538829	0.0426180352762742
cg01851874	chr8	93074929	-0.55173184294357	0.387858060048614	-4.93225454801752	7.92973971128545e-05	0.344860574818879	0.927583419339425	-0.0570163254293677
cg14965628	chr1	91967328	-0.392644634820914	-2.6784688993849	-4.92795518994255	8.00888464354761e-05	0.344860574818879	0.920619196841292	-0.00413869451659024
cg04601045	chr7	157416840	0.597761313667017	2.03348680981987	4.9277841753954	8.01204928464831e-05	0.344860574818879	0.920342128307953	0.0323615451033837
cg21011702	chr13	21951294	-0.666372887882863	2.14932025593068	-4.92002133172305	8.15704458003227e-05	0.344860574818879	0.907760821113945	-0.0196068841541958
cg03468349	chr2	264164	-0.395704818762116	-3.66473789377424	-4.91636037210456	8.22634481023001e-05	0.344860574818879	0.901824512094444	-0.0044178071449599
cg10858568	chr6	127664850	-0.673086212320493	-3.00071024778773	-4.90849230409286	8.37731048784675e-05	0.344860574818879	0.889059901667816	-0.0390735603044779
cg01715499	chr1	6949495	0.35710527829065	1.06173315267873	4.89838003363826	8.57546856564906e-05	0.344860574818879	0.872641659952545	0.0184817533370674
cg21188409	chr3	180466040	-0.565511875770162	-0.088263547971582	-4.89503829590963	8.64199176659675e-05	0.344860574818879	0.867212875017652	-0.0475705821469207
cg14788768	chr5	24170286	0.614743816671569	-0.101869114772665	4.89304475810048	8.68192549909217e-05	0.344860574818879	0.863973549965477	0.109732206363582
cg06602478	chr3	195159296	-0.60783505829767	2.46038429830966	-4.891809271255	8.70676808343631e-05	0.344860574818879	0.861965712774778	-0.0565371245926107
cg02606018	chr12	10658281	0.426790027149041	-1.62198350991477	4.88883632470616	8.76684235352264e-05	0.344860574818879	0.857133389365854	0.0345963316683751
cg01225095	chr12	32909323	-0.4294088702742	-3.01014259149035	-4.88644632196629	8.81544156853901e-05	0.344860574818879	0.8532477075793	-0.0180009470631976
cg24082276	chr6	34098387	0.382818104870695	0.0628674158604371	4.88411814959705	8.86304602798004e-05	0.344860574818879	0.849461784675968	0.0351093887175246
cg12250896	chr10	134001112	0.611862989099505	-0.0723251610378719	4.88376839613766	8.87021995868541e-05	0.344860574818879	0.848892973080491	0.087593480830546
cg22014430	chr1	24077973	-0.397445918207467	-1.39127425442588	-4.88197055419106	8.90718917317767e-05	0.344860574818879	0.845968835334061	-0.0430920442203985
cg21546155	chr5	159894937	0.522467590713155	-0.859353670417576	4.87389133539034	9.0752600743122e-05	0.344860574818879	0.832822677802363	0.0968510336171391
cg24165921	chr12	79941506	-0.532664366433475	-3.60911266940562	-4.8717605042252	9.12012059514516e-05	0.344860574818879	0.829353972667234	-0.0105409279353359
cg04887082	chr10	95094925	-0.592869220052207	-1.63976318140485	-4.87098231964868	9.13655971771829e-05	0.344860574818879	0.828087036689742	-0.0841350828737842
cg26402405	chr5	148693811	0.322858801023396	1.96968985167301	4.8705509083531	9.14568619897779e-05	0.344860574818879	0.827384634462114	0.0314308700645648
cg09388140	chr7	96641477	-0.406335690189032	-0.0601816217784055	-4.85964969530561	9.3793917534786e-05	0.345837801153541	0.809627297596268	-0.00384993743925999
cg21226735	chr9	92807111	0.457298026594639	0.022331651162377	4.85787976780562	9.41790328222727e-05	0.345837801153541	0.806742660685077	0.106104396346675
cg20301998	chr13	106886462	0.535631944077721	0.598543359978385	4.85682553262763	9.44091827570146e-05	0.345837801153541	0.80502425812895	0.0967375081772935
cg00450990	chr2	23751324	0.488776809617618	0.89671274729555	4.84920621859696	9.60895815387071e-05	0.345837801153541	0.792600246881123	0.0593436941837145
cg00448578	chr1	200196840	0.478696601985224	0.265301417905282	4.84828026865027	9.6295848968304e-05	0.345837801153541	0.791089855899295	0.0757057028935705
cg11894856	chr12	93327173	-0.414970547307699	2.42802942813438	-4.84014212602536	9.81281295387486e-05	0.345837801153541	0.77781004064362	-0.0338091688753831
cg04853583	chr19	51685247	0.412835926316844	-0.634930567783822	4.83995667361984	9.81702926452271e-05	0.345837801153541	0.777507314229555	0.0692243124674425
cg22106623	chr8	87082205	0.6284160662299	1.33260455103265	4.83767786321256	9.86898867379373e-05	0.345837801153541	0.77378707654195	0.0747294176876858
cg10663628	chr2	23798452	0.443226380477666	1.47458401684876	4.8375841594114	9.87113117633965e-05	0.345837801153541	0.773634086675385	0.0127640277890956
cg02330169	chr6	12458951	0.484927671879081	0.773542351199132	4.82112157119829	0.000102549483865279	0.348800366326424	0.746737180701476	0.0404485651188048
cg07093324	chr2	114652143	-0.567231094602856	2.29782578961626	-4.81892489661078	0.000103072931300508	0.348800366326424	0.743145437107163	-0.0192857355678703
cg16542473	chr5	123424832	0.762392915124819	1.06378607636139	4.81512154900068	0.000103985639383595	0.348800366326424	0.73692511319383	0.0594744542882817
cg07007621	chr16	89724915	-0.414478369566435	-3.19477900020729	-4.81215929364065	0.000104702171493257	0.348800366326424	0.73207903588326	-0.00427953384185439
cg22608160	chr1	95352630	-0.497497076936151	1.915259348175	-4.80390043603551	0.000106726392541862	0.348800366326424	0.718561806380667	-0.0261759315599034
cg23929609	chr10	50147825	0.53058690445382	0.470526086068583	4.8029244772223	0.000106968199932993	0.348800366326424	0.71696385607926	0.0864603624061806
cg07820332	chr12	127101141	0.473206319832763	0.239257284667927	4.8012676334114	0.000107379976657283	0.348800366326424	0.714250792181233	0.0716707957994499
cg02087272	chr2	23850319	0.475403679335921	1.04737467425226	4.80063056717299	0.000107538734002386	0.348800366326424	0.713207505454574	0.0105848545550526
cg08272368	chr3	166528804	0.607571944655381	1.18542914779338	4.79958837798809	0.000107798960685927	0.348800366326424	0.711500655345493	0.126855868990256
cg23824902	chr1	9619882	-0.336769883309065	1.58363100052298	-4.79679655812272	0.000108499201887824	0.348800366326424	0.706927625528605	-0.0125721925053419
cg14399930	chr17	37123669	-0.639387349681376	-3.12333310195098	-4.79499765472625	0.000108952838163094	0.348800366326424	0.703980452800401	-0.0263622100415201
cg25012143	chr2	117814536	0.476485088529366	0.841008060053317	4.7938445130982	0.000109244639474687	0.348800366326424	0.7020910154619	0.0462681504884348
cg24951886	chr10	13526236	0.575960297245652	1.40904495968855	4.79148532855961	0.000109844095632493	0.348800366326424	0.698224910216612	0.0660747126487288
cg14256028	chr13	110528090	0.641623589973373	0.423325335338035	4.78879528892667	0.000110531683819291	0.348800366326424	0.693815714948275	0.115429289259348
cg25373630	chr18	60984656	0.466193220351631	0.553089713938059	4.7788170125642	0.000113120451659046	0.3540303731154	0.677452126933672	0.065956544164719
cg09901035	chr5	143163	0.787915859660902	-0.149526493097343	4.77005148683563	0.000115445169675896	0.3540303731154	0.663066510087678	0.0944728643873494
cg06530338	chr2	19561612	0.738765828535974	-0.498384085530824	4.76775001436531	0.000116063519545047	0.3540303731154	0.659287754329851	0.155995916291135
cg02200207	chr7	29605237	0.366222394955569	1.43625062403134	4.76751916152023	0.000116125728735624	0.3540303731154	0.658908681884514	0.0839227700148975
cg19866594	chr8	73848457	0.841354091816129	0.270618058089949	4.76736474161296	0.000116167359949586	0.3540303731154	0.658655112418812	0.0740720995532056
cg05009389	chr15	90208810	2.23204513851429	-1.91413067833954	4.75672546224616	0.000119072344602043	0.360414976775441	0.641177074575367	0.282357334645513
cg22232327	chr18	53447594	1.81501728440452	-1.61021660099935	4.75346440810165	0.000119977386495652	0.360700663286943	0.635816908056055	0.236811541716815
cg16700924	chr1	146552102	0.567755882723888	0.449132164197541	4.74963162775498	0.000121049999819551	0.361482921608789	0.629515231211777	0.0961844829460506
cg17862447	chr2	23633680	0.513087101918218	1.49050194110156	4.74546872234487	0.000122225991945485	0.362561404427731	0.622668617386053	0.0963903491652036
cg23030903	chr3	9908764	0.396226398011589	1.0194288666337	4.74200557288872	0.000123213108796214	0.363069048560648	0.61697116172936	0.0366562026732856
cg11818555	chr13	30700159	0.401741988761832	1.5322895249715	4.73687138864331	0.00012469138597688	0.365007781629215	0.608521724099318	0.0257365833628835
cg11850861	chr1	42273306	0.413233106434778	0.212555054284373	4.72966615078546	0.000126796280079388	0.368743472083422	0.596658181059989	0.0807818081030962
cg09043750	chr13	37574610	-0.595937026359432	-3.196456340971	-4.72505226510393	0.000128162987693986	0.370297824990023	0.589057840527753	-0.0256871049664028
cg18794282	chr8	48253633	-0.374213043075156	2.45660180488364	-4.71452418150469	0.00013133761592639	0.374795184667821	0.571704995512723	-0.0310577561281891
cg14960290	chr19	12540901	-0.695651248044024	1.47893369338483	-4.71303654823876	0.000131792561740321	0.374795184667821	0.5692518747075	-0.0691670043731195
cg24345260	chr7	2952979	0.374834827499764	-0.767517340570188	4.71028644906275	0.000132637792175408	0.374795184667821	0.564716195702539	0.0301716840979779
cg21394778	chr1	3037102	0.426950355999643	-0.915013983688056	4.70250140544748	0.000135060322688566	0.374795184667821	0.551871293811142	0.0312717574156704
cg00940941	chr8	120257063	-0.391842482015786	2.17301754950139	-4.70203881248977	0.000135205671055141	0.374795184667821	0.551107799122538	-0.000666191793086579
cg00110790	chr6	33655814	0.495269728185359	1.32221929906038	4.70096463398682	0.000135543791915854	0.374795184667821	0.549334798114671	0.0033049742495479
cg01894985	chr3	123589179	-0.436999849394512	1.74363933762544	-4.70005679323122	0.000135830220703342	0.374795184667821	0.54783623478941	-0.0520281894433358
cg04329870	chr2	87048747	-0.4181399943831	1.82832913266429	-4.69695052434263	0.000136814901644781	0.374795184667821	0.54270796313769	-0.0308222744895295
cg23919433	chr17	79830196	-0.777736804436003	-1.81080064105958	-4.69415715333985	0.000137706554676099	0.374795184667821	0.538095230819102	-0.0591683730252438
cg13607138	chr20	33539306	-0.628744542787161	2.00752909485549	-4.6836020008201	0.000141129146629401	0.374795184667821	0.52065652411448	-0.0536485306122965
cg09121047	chr1	87617328	-0.362713271672219	1.95524405146426	-4.68215933077491	0.000141603574923849	0.374795184667821	0.518271932975019	0.0104884989797528
cg16512882	chr10	45496087	-0.500880323783048	-1.44165542967072	-4.6790544771783	0.000142630093211669	0.374795184667821	0.513139036504909	-0.0364782326257846
cg00289362	chr6	170482788	0.666952243230848	0.832468908727321	4.67510435838528	0.000143946946993771	0.374795184667821	0.506607026687249	0.0339092735411344
cg01858895	chr5	139094177	-0.43954292463009	-0.725672420563617	-4.67171083733512	0.000145088053668969	0.374795184667821	0.500993872995192	-0.0417729583153514
cg27068965	chr11	68136052	-0.578886181636044	2.34441924478791	-4.66973150276194	0.000145757840966822	0.374795184667821	0.497719237320434	-0.0632276402904703
cg26186954	chr8	87082008	0.573098886120246	0.365588931104841	4.66679711895408	0.000146756560445316	0.374795184667821	0.492863664604269	0.0947877082349524
cg12822818	chr11	112096781	-0.453688405087054	-2.14603862188848	-4.66259169481308	0.000148199945678343	0.374795184667821	0.485903027391733	-0.019762233464646
cg27188447	chr15	67358130	-0.510852866576181	-3.53717659339877	-4.66231807490375	0.000148294352860074	0.374795184667821	0.48545006795694	-0.0126331490239373
cg03147592	chr12	133022955	0.564946707367412	-1.61983777429431	4.66231093544208	0.000148296817004352	0.374795184667821	0.485438248932891	0.064909453419691
cg25757697	chr12	8220002	0.521205006687123	-0.445880420385765	4.66145855450358	0.000148591308852985	0.374795184667821	0.484027129547322	0.0566561153493737
cg17239894	chr20	25067662	0.615147925768468	0.579381224846852	4.65911975491142	0.000149402386136009	0.374795184667821	0.480154780230508	0.08606324482644
cg17177995	chr1	70035846	0.848307570135425	-2.25127159650687	4.65730733108789	0.000150033994889145	0.374795184667821	0.477153488740351	0.0576957178617015
cg00119670	chr6	127795207	0.493180770295036	0.098204838267205	4.65605538288912	0.000150471858723056	0.374795184667821	0.475080083977374	0.0880856508141232
cg16061761	chr7	89127	0.300855356769382	1.23834771467306	4.65233870305124	0.000151779371265188	0.374795184667821	0.468923600507574	0.0151924930665868
cg23261712	chr6	24408993	-0.438228027391438	2.91540171426058	-4.6496036449629	0.000152748877675095	0.374795184667821	0.464392042046656	-0.0272177085434167
cg08384314	chr6	30711680	-0.602162795391504	-3.31699426412898	-4.64660178408357	0.000153820160163743	0.374795184667821	0.459417382267034	-0.0258818947009856
cg18498565	chr10	3173604	-0.68665710797854	2.69544436324693	-4.64631050130072	0.000153924514093813	0.374795184667821	0.458934612294772	-0.0499949508979519
cg26548095	chr1	230885886	-0.489248652421553	-0.968631160116146	-4.64392143237939	0.000154783115931841	0.374795184667821	0.454974596886017	-0.0470112222067904
cg09592155	chr17	8029700	-0.395568114054253	-2.37461821139164	-4.63765568864361	0.000157057995118739	0.374795184667821	0.444585480749484	-0.03261356917637
cg02510453	chr4	152020490	-0.643930779458995	-3.08153125171494	-4.63733737214645	0.000157174462118159	0.374795184667821	0.44405755883398	-0.0403899614078534
cg01484075	chr2	121670634	0.298651832043317	-0.639324664984588	4.62784464796957	0.000160688071778463	0.374795184667821	0.428308426958069	0.0648050080088619
cg18087256	chr13	45495954	-0.336341701576304	2.22684295138276	-4.62660722181111	0.000161151894968715	0.374795184667821	0.4262546450909	-0.0264132519192455
cg21714878	chr22	50052407	-0.520677385629817	-0.214174555162669	-4.62591438171343	0.000161412181560648	0.374795184667821	0.425104643608989	-0.11271819177463
cg22790013	chr12	30939463	0.56101489511522	0.624164911269723	4.62587862004941	0.000161425628038087	0.374795184667821	0.425045283517774	0.0853290832593345
cg10575367	chr16	2801914	-0.59248525762463	1.27989737338574	-4.62549420258306	0.000161570241428537	0.374795184667821	0.424407186731667	-0.0439514103758193
cg14138884	chr9	92724132	0.453278699441748	-1.52847010573369	4.62403052668066	0.000162122057427641	0.374795184667821	0.421977460165421	0.0964126857435648
cg23676484	chr2	239994601	0.597735381739266	1.60288820779258	4.61819841509356	0.000164339764583076	0.374795184667821	0.412293506512334	0.0298657527517099
cg01973174	chr1	3441168	0.370514283235213	1.48472282221408	4.61307820475481	0.000166311999691265	0.374795184667821	0.403788280422652	0.00786763210113928
cg14278666	chr7	137350242	-0.402984075057335	-0.132630326035735	-4.60947046721601	0.000167715983016664	0.374795184667821	0.39779356043675	-0.0571698260598098
cg19953799	chr2	97427733	0.763774167898696	1.9680675041869	4.60794805479626	0.000168312027039797	0.374795184667821	0.395263412256592	0.0668005604360288
cg00442658	chr21	18885041	-0.506214832128676	-3.30718305289824	-4.60454896544329	0.000169650541546405	0.374795184667821	0.389613359749149	-0.0166930785261371
cg10970045	chr2	11775827	0.336057652818534	0.29926250674745	4.60192077221952	0.000170692848621056	0.374795184667821	0.385243772571864	0.0109304168473311
cg15408020	chr6	74987753	-0.667541260043291	-0.596058351267817	-4.59961618911246	0.000171612133257642	0.374795184667821	0.381411542162041	-0.100892571601618
cg24372485	chr19	2078331	0.607189617642733	2.36204679906996	4.59373436493799	0.000173981072124041	0.374795184667821	0.371627974519975	0.0257893052047206
cg14394171	chr7	41148057	-0.634326334959253	0.608664611735017	-4.59117174787028	0.000175023475611806	0.374795184667821	0.367364158069564	-0.0656923512895268
cg14843888	chr3	53530247	0.344118355129249	0.0944390749487558	4.5853429412427	0.000177418007877782	0.374795184667821	0.357663019433407	0.0362778691284169
cg00535683	chr1	153114002	0.47749142641173	0.0205828872978294	4.58232426652024	0.000178671074224073	0.374795184667821	0.352637346596028	0.0937715725181496
cg09688422	chr11	105959824	-0.523906666983197	2.10467861652258	-4.58173136914534	0.000178918235925682	0.374795184667821	0.351650130284604	-0.0462299653859791
cg26659349	chr7	94138869	-0.667126950485911	-2.71134658936643	-4.58022837656521	0.000179546336598265	0.374795184667821	0.349147357359914	-0.0335160186660841
cg03334076	chr15	57309541	-0.363750292126876	1.2299117497078	-4.57955050883432	0.000179830345002466	0.374795184667821	0.348018490683465	-0.0299426096868808
cg09711028	chr12	21976788	0.783834459544658	1.11950081023803	4.57889930624091	0.000180103608262458	0.374795184667821	0.346933979688166	0.103038758678849
cg13956167	chr2	23792747	0.505869881866262	1.38776669322517	4.5785733610405	0.000180240541480815	0.374795184667821	0.346391132949841	0.0463414304411578
cg09786985	chr10	135050074	0.619359786529682	-1.66541596422392	4.57719651637196	0.000180820129168015	0.374795184667821	0.344097925354178	0.0950127335161041
cg03266576	chr4	88929070	0.70020807179644	-3.87435282074429	4.57600582383157	0.000181322871335791	0.374795184667821	0.342114586583635	0.0168984170397444
cg02342974	chr20	18269074	-0.580610483012049	-3.80609931664531	-4.57441600903781	0.000181996332639899	0.374795184667821	0.339466172907492	-0.0110809244511768
cg03887092	chr6	1080885	0.601923995892837	2.53534005984241	4.57414949723562	0.000182109476386195	0.374795184667821	0.3390221720965	0.0227098494439866
cg11201284	chr6	127665315	-0.743123919644168	-3.02824670476734	-4.57239015226563	0.000182858163331792	0.374795184667821	0.336090948955841	-0.0454689395773951
cg19014419	chr5	150284504	0.979298243319024	-0.697950834291357	4.57234900363466	0.000182875711187982	0.374795184667821	0.336022387439868	0.186131810751094
cg04477101	chr17	2275030	-0.479923285595594	2.24865923907425	-4.5722834974124	0.000182903649856963	0.374795184667821	0.335913241098488	-0.0523808808335576
cg23440058	chr3	124103696	0.30990341101156	-0.902632038467664	4.57215408918281	0.000182958855645981	0.374795184667821	0.335697619897433	0.0527637445157988
cg24046305	chr7	86689346	-0.398145102571045	-4.34681937480102	-4.57045548702055	0.000183685042655323	0.374795184667821	0.332867213695738	-0.00411596211575876
cg18543428	chr13	37389462	-0.432604536748497	-1.28302732916334	-4.56600126717612	0.000185603151207736	0.374795184667821	0.325443499482872	-0.0485636142940111
cg01569295	chr1	231155862	-0.698023562690833	-0.268627083814505	-4.56556037144178	0.000185794108411616	0.374795184667821	0.324708547525977	-0.117214290460128
cg05577016	chr4	7945149	0.504454077069698	-0.697164187172639	4.56490539306825	0.000186078153278896	0.374795184667821	0.323616688837875	0.0596033507358468
cg23899057	chr12	106316810	0.790859202087525	0.792701485828956	4.56209908498749	0.000187300133672711	0.374795184667821	0.318937973440945	0.0636174425131166
cg08906898	chr20	34319899	0.459912273616351	1.63615275758946	4.56081794834463	0.000187860680318892	0.374795184667821	0.316801744312575	0.0309523908806835
cg15209921	chr6	29430506	-0.564453455300305	-0.239295977954733	-4.56028692654718	0.000188093518527903	0.374795184667821	0.315916237755978	-0.0566573048519843
cg08783514	chr15	63772233	-0.554618518149227	1.78373698517385	-4.55739999618217	0.000189364458593931	0.374795184667821	0.311101565809927	-0.0171744440769921
cg15584084	chr4	164337795	-0.542599916010083	-0.197185402223541	-4.55657804481117	0.000189727895314235	0.374795184667821	0.309730583825539	-0.0764344915725038
cg15609272	chr5	159894868	0.474959385009599	-2.0090536179733	4.55492066049282	0.000190462870526047	0.374795184667821	0.30696589844783	0.0620387081143506
cg22748740	chr6	28973350	-0.554344578592532	-0.875171934546951	-4.55451016614107	0.000190645349479742	0.374795184667821	0.306281103734195	-0.062253586395322
cg10024583	chr17	45772800	0.422897571579167	0.91278772386449	4.54944217623304	0.000192912825129581	0.374795184667821	0.297825002173949	0.075807034505098
cg01104554	chr9	101556628	-0.380475029947812	1.82601152820001	-4.54892127739126	0.000193147416966632	0.374795184667821	0.296955700392925	-0.0108480229819016
cg01681422	chr6	2684421	-0.444898998281041	2.69255847672618	-4.54625204571745	0.000194354052738599	0.374795184667821	0.292500671134222	-0.0194512094376232
cg00321555	chr10	6779875	0.472077202035867	0.0315400528957237	4.54600004140225	0.00019446836414512	0.374795184667821	0.292080026486285	0.0478962956079822
cg24884703	chr1	91185422	0.541262177433217	0.483978463863112	4.54558387281938	0.000194657290368958	0.374795184667821	0.291385343711174	0.110698163378103
cg07268119	chr7	45717573	0.754874724485632	1.69636594070665	4.54015970258511	0.000197136669122327	0.374795184667821	0.282329342123306	0.0596950162192255
cg04156995	chr11	33229666	0.551336558906659	1.58968848468526	4.53993734790601	0.000197238983715005	0.374795184667821	0.281958035760377	0.0721926164626145
cg21368143	chr12	25150626	0.745516880388388	0.677533875667297	4.53928835606356	0.000197537918006016	0.374795184667821	0.28087426324524	0.120149775953075
cg04554987	chr12	49110849	-0.713057938252737	-3.37254645776378	-4.53907363653741	0.000197636921211187	0.374795184667821	0.280515685695326	-0.0239216669511559
cg26896499	chr1	223536296	-0.65514158013357	-2.75868083956631	-4.53500910421881	0.00019952046684292	0.374795184667821	0.27372701448856	-0.0171167822361003
cg05210373	chr14	105173786	-0.453877285580265	-1.02929862061606	-4.5341187380966	0.000199935482044846	0.374795184667821	0.272239657428953	-0.0511684200893416
cg04204499	chr8	1085741	0.537335583149279	1.40604167155023	4.53409259211451	0.000199947682288195	0.374795184667821	0.272195979207328	0.0498698190015504
cg00017033	chr14	60559007	-0.473050049813871	-2.80734069864001	-4.53146062090038	0.000201179661465991	0.374795184667821	0.267798742154919	-0.0156320666066321
cg00977842	chr10	82050793	0.617736863732329	1.62040493076939	4.53116605626523	0.000201318017241586	0.374795184667821	0.267306564400783	0.0617448437973532
cg09123507	chr20	2668712	0.687532300415552	-0.198844882809554	4.52919414540876	0.000202246689074546	0.374955249209754	0.264011517328274	0.111985647282958
cg21679391	chr1	1286917	-0.480206918639974	-2.04575968139787	-4.52497939712891	0.000204246130857944	0.375265922812565	0.256967250231715	-0.0452176226066667
cg07796597	chr10	11379739	0.485604637402704	0.380043013158109	4.52440830958829	0.000204518578550451	0.375265922812565	0.25601261775058	0.0434879988200173
cg16984944	chr3	99979425	-0.424689548300864	-1.81902742176979	-4.52351717755608	0.000204944441245838	0.375265922812565	0.254522924910972	-0.0162455198193218
cg14422179	chr15	44112994	-0.304520656703219	0.969123006392068	-4.51712562833675	0.000208025205276647	0.377219494009346	0.243835675847034	-0.0373696935099016
cg01283625	chr10	13568099	0.773429307340178	1.4282511850228	4.51703257444363	0.00020807040083642	0.377219494009346	0.243680047849404	0.113399676265712
cg13278496	chr3	147125287	0.539677579043032	-1.31678485098967	4.5160106220302	0.000208567406873831	0.377219494009346	0.241970820321142	0.0864392741683108
cg07852840	chr3	140813919	-0.3780386475145	2.50825310555755	-4.51410827443095	0.000209495764206021	0.377219494009346	0.238788813798791	-0.00906581433047404
cg09218076	chr14	73248514	-0.412455298002552	-0.502678806386104	-4.51147614762694	0.000210787129596521	0.377219494009346	0.234385465944745	-0.011327469136099
cg24843646	chr6	74405650	0.627054677887156	-2.71036252979328	4.50987456458585	0.000211576815542421	0.377219494009346	0.23170576565822	0.0563354396172468
cg17483510	chr3	179168677	-0.772524912291336	-3.19726743354713	-4.5053490756349	0.00021382433082027	0.377219494009346	0.224132386395541	-0.0373462559293531
cg19039765	chr13	110174231	0.7366971412471	1.94579411936607	4.50476124306846	0.000214118028989864	0.377219494009346	0.22314848707703	0.084938040711404
cg22374083	chr1	155258376	0.447410663791197	1.7401530805386	4.50298044586969	0.000215010250141492	0.377219494009346	0.220167602609569	0.0248043387639301
cg09682128	chr13	100613240	0.46092616783826	0.258843111208455	4.50094765244477	0.000216033307118546	0.377219494009346	0.216764476411262	0.073324193009363
cg16488035	chr1	153953089	-0.313629889988508	2.75590234461131	-4.49907283245065	0.000216981207192761	0.377219494009346	0.213625415454379	-0.0329840128567997
cg18831045	chr5	137667989	-0.436122582854747	-2.31637899679158	-4.49820813655529	0.000217419804306969	0.377219494009346	0.21217750291484	-0.0132233736701493
cg13445195	chr9	138710742	-0.364027624704312	2.98459146045753	-4.49787429276469	0.000217589377800675	0.377219494009346	0.211618467686876	-0.0208640544909232
cg12942038	chr2	97427895	0.633369768589542	0.802728947801228	4.49191350648343	0.000220639644503615	0.377219494009346	0.2016348438931	0.101857385815574
cg12688597	chr15	20487872	-0.581013175823977	-0.748344466016829	-4.49101021154128	0.000221105624595261	0.377219494009346	0.200121593373224	-0.076162686277879
cg13072098	chr1	64512024	0.510601324282735	0.338958707641355	4.48769363842296	0.000222825054200827	0.377219494009346	0.194564725994697	0.0687734862404874
cg19560701	chr18	53447211	0.995172059435875	-1.78902518900517	4.48632683119325	0.000223537569207806	0.377219494009346	0.192274315561261	0.149729605799959
cg27249419	chr18	32847428	-0.591935775077975	0.904688407545626	-4.48521239893697	0.000224120219647778	0.377219494009346	0.190406670225603	-0.0423746766609194
cg10715223	chr8	101661788	1.24277713052178	-3.96934593830007	4.48483844661337	0.000224316072986158	0.377219494009346	0.189779944157876	0.0352921931581293
cg14862722	chr3	2908279	-0.359450702295978	-0.4733781052378	-4.48417390233046	0.00022466454611069	0.377219494009346	0.188666162799929	-0.0309458184140149
cg22526990	chr19	33788511	-0.372560231333244	-0.797848171639077	-4.48316704277284	0.000225193561461316	0.377219494009346	0.186978567797635	-0.0475135884319418
cg05514903	chr8	49494173	0.442534341235378	-0.995482019435784	4.4827252511541	0.000225426079641599	0.377219494009346	0.186238047442551	0.0831235982061407
cg12990639	chr2	119471314	0.426124971806542	-1.19204818000949	4.48124943190733	0.000226204568785474	0.377219494009346	0.183764163021007	0.0432973762106004
cg20628994	chr10	118429852	-0.949894125002861	-2.17626078165929	-4.47922302099065	0.000227277906689041	0.377219494009346	0.180366952424642	-0.0853578299821959
cg22084182	chr7	27973667	0.612369269621949	0.375235772988865	4.47791776341029	0.000227971982892767	0.377219494009346	0.178178498271247	0.0728567685333988
cg01230207	chr19	54107821	-0.376127538067458	1.69439949056142	-4.4777643261753	0.000228053713891318	0.377219494009346	0.177921226444111	-0.0292782657495565
cg19229692	chr7	131830279	-0.543381177432461	-0.108050542072936	-4.47137002026783	0.000231486122045463	0.381020204535222	0.167197505566332	-0.0808186937600796
cg00164150	chr2	20101139	-0.99962340470281	-2.18101704426841	-4.4703026177129	0.000232064141043549	0.381020204535222	0.165406968356422	-0.101006517356401
cg16743289	chr1	174968144	-0.439211485977497	-1.76835349452848	-4.46854715053182	0.000233017922872503	0.381179627743656	0.162461958930892	-0.0404038673304595
cg13862169	chr1	201144179	0.452630577406747	1.2793048348314	4.46421768962741	0.000235387116882852	0.383644787116451	0.155197364443922	0.037815261146537
cg22166739	chr11	73694868	-0.345018111578691	-0.695906089358955	-4.45602317440582	0.000239937978490184	0.386005131509833	0.141442001257644	-0.00479393523011573
cg03618918	chr1	160865097	0.341272709000035	0.665505851870164	4.45390477201467	0.000241128785979848	0.386005131509833	0.137884888837412	0.0603629395885146
cg07959574	chr4	42401056	0.432251041098625	-0.433279387813117	4.44961289570685	0.00024355962820797	0.386005131509833	0.130676749855608	0.0993079084259283
cg15146189	chr11	33280012	-0.644216212648141	-4.38052211520683	-4.44931160291003	0.00024373119893005	0.386005131509833	0.130170660997812	-0.018452071905036
cg18736711	chr8	1615950	-0.489591073226432	-0.86418629572692	-4.44921494281518	0.00024378626764678	0.386005131509833	0.13000829667191	-0.100741094986077
cg21731908	chr12	106632050	0.464412242495929	-1.40362365169206	4.44827505927169	0.000244322386956829	0.386005131509833	0.128429481020918	-0.0442417637677628
cg13617301	chr14	105619701	0.296210697192069	0.102533478123233	4.44823988425981	0.000244342474172066	0.386005131509833	0.128370392274448	0.0435964241504879
cg10551270	chr5	892523	-0.664361561293113	-3.68843931429903	-4.44791177426371	0.000244529926378756	0.386005131509833	0.127819210458042	-0.0266686312610242
cg26440261	chr7	229594	0.574152999959127	1.9026839867812	4.44771384467588	0.000244643075338631	0.386005131509833	0.127486709249262	0.0737907231761744
cg27353689	chr15	90033146	0.477213042780561	1.80518432448581	4.44444821687349	0.000246517539513692	0.387588290358793	0.122000203915247	0.0553298093976122
cg23338753	chr2	1895908	0.615081258607301	1.18322165610141	4.44114088788266	0.000248430676327559	0.38922088933308	0.116442508025425	0.0708716617550119
cg11451477	chr13	113974478	-0.354012799950303	2.33693804828905	-4.43617796551547	0.000251329573082439	0.392381020645211	0.108100598194925	-0.0427094373236487
cg11398523	chr19	50316423	-0.659117824712031	-3.01559407489697	-4.43043386935915	0.000254727295954863	0.395511114952654	0.0984424855753776	-0.01825695354112
cg26806071	chr4	154074259	-0.314135975732461	-3.6719223377237	-4.42978792827617	0.000255112260289768	0.395511114952654	0.0973561894705064	-0.0115572287024499
cg21430465	chr8	49815934	0.465640281832733	0.620026618098706	4.42823262189918	0.000256041586802342	0.395573583210168	0.0947404144661617	0.0500379658169334
cg11697258	chr17	61919381	-0.320995258224631	-3.5429639534123	-4.42332659868208	0.000258995414236261	0.397306809816398	0.0864876529240055	-0.0118879974524929
cg00772020	chr7	100808104	-0.372741044403954	-2.33115529009903	-4.42310961675737	0.000259126844054293	0.397306809816398	0.0861225959055156	-0.0413975949675312
cg19740707	chr6	149751329	0.517152410700705	2.24274912966771	4.42193049625871	0.000259842232477889	0.397306809816398	0.0841387237756583	0.0228584327768121
cg05157251	chr18	57566460	-0.595295087653246	-1.4067547755662	-4.41985736371432	0.00026110485220392	0.397870143076814	0.0806503321717553	-0.0272678110728474
cg24482850	chr1	205291215	-0.331838792709159	-1.10726253618547	-4.41801714132454	0.000262230791404517	0.398222068852754	0.07755348527518	-0.025468427614638
cg18303581	chr8	8239485	-0.386339282145435	2.70018833923207	-4.41620666464471	0.000263343297959906	0.398551271226748	0.0745063615649686	-0.0327578525606375
cg18067520	chr6	107114594	-0.495032083969253	0.584082467223021	-4.41097691549085	0.000266583629905604	0.398916005469089	0.0657025696714992	-0.0648852456013179
cg09319367	chr12	12605426	-0.5023522748532	2.17762523776814	-4.41064931152594	0.000266787942004615	0.398916005469089	0.0651509873958025	-0.0213640453326706
cg01025434	chr5	150027297	0.360274753244324	-1.00175308873243	4.40624263785528	0.000269551548961801	0.398916005469089	0.057730483857152	0.0351025149181973
cg01280390	chr8	19363452	0.590777668954857	0.284673770965151	4.40558789703257	0.000269964614079817	0.398916005469089	0.056627783919037	0.0764005071466876
cg06998119	chr5	51813680	0.814114621293059	-0.214186556082367	4.40555876511284	0.000269983007712822	0.398916005469089	0.0565787195902487	0.103679987639373
cg07016288	chr22	42525748	0.814940477201569	0.124657871394303	4.40396114943747	0.000270993660539583	0.398916005469089	0.0538878661108599	0.097857114367994
cg09883745	chr3	40086528	-0.435650383140105	-1.73473101362946	-4.40368566478729	0.00027116831661558	0.398916005469089	0.0534238433502869	-0.0304653421069527
cg26355737	chr13	114292172	0.419609961889117	0.955852233019845	4.40321325357522	0.000271468086886518	0.398916005469089	0.0526281024045172	0.0662894226126544
cg02425263	chr7	1265197	-0.354315865118927	-2.04483707604514	-4.4029217880612	0.000271653203648817	0.398916005469089	0.0521371396812	-0.0209909569981267
cg01242052	chr17	8732166	0.582878639387086	0.508860102325394	4.39749404485648	0.000275123786210367	0.399583917409427	0.0429927632036984	0.0557734056307163
cg08101955	chr11	112192015	0.484924586632497	1.17171626004903	4.39647894236348	0.000275777791620367	0.399583917409427	0.0412822467490885	0.0561583345514479
cg16398581	chr1	59986591	0.303307197090724	0.710677260499786	4.39636259293822	0.000275852852484912	0.399583917409427	0.0410861835571792	0.037910065430996
cg11990419	chr11	31841155	0.289195045656234	1.10451258621713	4.38999239887754	0.000279993988587483	0.399583917409427	0.0303495731780004	0.0521275315314759
cg24536161	chr1	3477695	0.377297818475429	1.10605595993556	4.38924162968184	0.000280486149107895	0.399583917409427	0.0290839292865437	0.0221262972984563
cg08177070	chr15	96935641	-0.510847593947664	2.56927661105454	-4.388161236322	0.000281195919154705	0.399583917409427	0.0272625088463654	-0.000923451530651653
cg00269416	chr16	15982627	0.938287551136877	-3.23258906834905	4.38815542475833	0.000281199741971507	0.399583917409427	0.0272527108998766	0.0474108283849807
cg07016094	chr7	11676721	0.556853670672239	1.46257987448605	4.38520265046016	0.000283148836336416	0.399583917409427	0.0222740821004397	0.069692599305729
cg24596998	chr1	220863263	0.49728368379184	-3.01230233265786	4.38476538199858	0.000283438625105537	0.399583917409427	0.0215367375291917	0.0410013733016864
cg24806953	chr17	41277364	-0.59907288709944	-4.05743236343451	-4.38402469318462	0.000283930178743199	0.399583917409427	0.0202877072083849	-0.00901894027899525
cg08033998	chr14	69714389	0.415348841611041	1.17041360260442	4.38165308905254	0.000285509853126344	0.399583917409427	0.0162880883054939	0.0422464541156203
cg26039867	chr7	1303218	0.302092047963986	-0.545126094553894	4.38164122538515	0.000285517777432222	0.399583917409427	0.0162680793058696	0.0210532709374356
cg03229627	chr7	4922039	-0.327531102132868	-1.59052149877767	-4.38097817113588	0.000285961014543031	0.399583917409427	0.0151497647909835	-0.0183600833691315
cg24735790	chr12	54426498	-0.332319161122593	-3.56961982263399	-4.37949683473819	0.000286953756205512	0.399583917409427	0.0126511717124993	-0.00928745394734186
cg02930107	chr14	97925164	0.45400692544942	-0.618979521174713	4.37721313889858	0.000288491005245615	0.399583917409427	0.00879880766012153	0.0852050449483044
cg19790640	chr8	104153829	0.505664367930608	-0.166190932041388	4.37644079513368	0.000289012772850488	0.399583917409427	0.00749582699500628	0.0363465183197685
cg18116154	chr3	139396524	0.835686736157513	-1.84247266334122	4.37323882254313	0.000291186049507602	0.399583917409427	0.00209332935540285	0.117237798888461
cg27627662	chr8	736572	0.387095489132898	1.10367525579742	4.37211313412994	0.000291953985691812	0.399583917409427	0.00019378634273437	0.0247324188620629
cg06636244	chr10	3572706	-0.781738479014715	2.98123393063146	-4.37203470795658	0.000292007563242057	0.399583917409427	6.14415218738174e-05	-0.0259178595717224
cg08258782	chr6	29987727	-0.752114635870025	1.93689380288496	-4.37158270579043	0.000292316545317329	0.399583917409427	-0.000701327488744852	-0.0531032863794253
cg21231715	chr8	23567941	0.383691532210299	1.51386861713084	4.37089513589982	0.000292787188416796	0.399583917409427	-0.00186166289726053	0.0630408146357359
cg12305074	chr7	78368756	-0.635090014273398	2.12379403852939	-4.36507159163412	0.000296804089623572	0.399583917409427	-0.0116912400069777	-0.0296176542952742
cg20273576	chr17	79108139	0.924149966024468	0.302964905292718	4.36473870103152	0.000297035374002515	0.399583917409427	-0.0122532255550674	0.104203614760351
cg02857898	chr19	46582429	0.424719367750939	-0.743289856677569	4.36431179026172	0.000297332246485771	0.399583917409427	-0.0129739514057103	0.0765825908906358
cg03535284	chr6	169653959	0.407249912039451	-1.28878511317404	4.36416167281118	0.000297436708575457	0.399583917409427	-0.0132273891455048	0.0917340656585564
cg19961043	chr17	48546431	-0.352457797829473	1.36148728261339	-4.36363683881309	0.000297802214346297	0.399583917409427	-0.0141134639546312	0.00121257557025978
cg12204423	chr4	129732568	0.459599376783842	-2.87580938123401	4.36296626234162	0.00029826987533836	0.399583917409427	-0.0152456335141817	0.0314181899713005
cg18617669	chr2	188858890	0.430481319341315	1.9745702016109	4.36036973688393	0.000300087669339696	0.399583917409427	-0.0196298900336078	0.018056587305227
cg03691818	chr12	53085038	-0.447138905978122	-2.94175043817021	-4.35910694540777	0.000300975753794107	0.399583917409427	-0.0217623575690489	-0.0179159754363949
cg11663667	chr4	155662515	0.404811961808267	0.232652915646805	4.3581450918279	0.000301653969279246	0.399583917409427	-0.0233867353259276	0.0993296199838078
cg01770707	chr1	58063953	0.549541360915811	2.55290154139303	4.35726200182076	0.000302277999956038	0.399583917409427	-0.0248781748129154	0.0319168725202843
cg13318256	chr11	67885605	0.349859819714237	-1.17259064607798	4.35530827934113	0.000303663201444639	0.399583917409427	-0.0281780555037683	0.103022372898158
cg02941420	chr2	9514739	-0.427476700614082	2.94269277405674	-4.35269573394678	0.000305525486919959	0.399583917409427	-0.0325912690663905	-0.0212709614671122
cg10409919	chr3	53530016	0.39273136531996	-0.650779355953984	4.35186044898388	0.000306123316331156	0.399583917409427	-0.0340024014468492	0.066262005262169
cg21617494	chr15	57618479	-0.352991298849635	2.2681835627806	-4.35179621216919	0.000306169340497061	0.399583917409427	-0.0341109260067709	-0.0327598276397448
cg16362934	chr11	119661326	0.373281273199661	-0.761336490657663	4.35154672804997	0.000306348155954259	0.399583917409427	-0.0345324193852647	0.0523899439901228
cg06783737	chr6	26752689	0.605339674696024	-3.56039184024454	4.35126330224366	0.000306551426147191	0.399583917409427	-0.0350112630203947	0.0248985223052313
cg02659532	chr11	1991875	-0.593879149984093	1.48229884524112	-4.35063180846063	0.000307004814819132	0.399583917409427	-0.0360781895743427	-0.0102626293487724
cg07085156	chr10	64959524	-0.445225785858908	1.93374730636385	-4.35045504625701	0.000307131844067226	0.399583917409427	-0.0363768410522081	-0.0513496626507026
cg14216252	chr1	64349562	0.410598523616787	0.127175266242661	4.34825644435213	0.000308716279248101	0.400474317839313	-0.0400917714113147	0.0713196195500118
cg10063179	chr4	187476326	0.57692025397017	-2.3980402054042	4.34369409294194	0.000312030419692965	0.401791638640273	-0.0478021305540972	0.0552440604488517
cg15844785	chr12	54582946	-0.426123361930312	-3.75668975463049	-4.34202723230093	0.000313250141382845	0.401791638640273	-0.0506196069183709	-0.00989981676515378
cg01036090	chr12	53104746	0.624981718546369	1.4078221111508	4.34194622806463	0.000313309537968619	0.401791638640273	-0.0507565341243392	0.0838459602046132
cg14543630	chr9	116732084	0.353576203694879	1.62523071260253	4.33982813162618	0.000314866660968325	0.401791638640273	-0.0543371205216649	0.0351164600729668
cg24231558	chr7	16626326	0.541925393280721	2.28318528208858	4.33922901588999	0.000315308511176408	0.401791638640273	-0.0553499859640274	0.0651085472160493
cg03509094	chr19	7928546	0.54761678074696	-0.2007884721778	4.33870873679569	0.000315692724414837	0.401791638640273	-0.0562295972954274	0.044728007527506
cg09048251	chr5	77253974	0.447417694488314	1.14255313556483	4.3382216833801	0.000316052827575572	0.401791638640273	-0.0570530584096902	0.0799424962218067
cg25417344	chr19	13875786	-0.836765438988219	-4.36393040488118	-4.33557170380661	0.000318019334390292	0.403139791448125	-0.0615337653461321	-0.0230205775544449
cg19493250	chr5	95226946	0.526933465634846	0.880527880835997	4.33130536743607	0.00032121117251087	0.403971253599713	-0.0687488522344069	0.0749540664602015
cg01665212	chr6	30712373	-0.762422751046206	-3.83338722475142	-4.32968141387648	0.000322434564227349	0.403971253599713	-0.0714956713666792	-0.0219568656578526
cg03485217	chr4	10686300	0.479322269822652	0.129492590713484	4.32646068361319	0.000324874738312264	0.403971253599713	-0.076944061107028	0.0726637577068242
cg12264626	chr8	86350381	0.442641644208539	-1.87782337627722	4.32629399532543	0.000325001532731576	0.403971253599713	-0.0772260674771186	0.0843955406454971
cg23281711	chr19	1354468	-0.436613118093813	-0.585402957987167	-4.3259211291071	0.000325285340055779	0.403971253599713	-0.0778568987806398	-0.0779720243231372
cg01394944	chr1	104615609	0.514846512411467	2.28325376038372	4.32524356608821	0.000325801704861863	0.403971253599713	-0.0790032620909953	0.0598242765288077
cg05459650	chr4	7965818	-0.445110851239265	3.05059722395906	-4.32331124905099	0.000327278833230687	0.403971253599713	-0.0822727648084225	-0.0246915696802842
cg04848682	chr14	77492060	-0.59827389522713	-1.85356160695644	-4.31905880655851	0.00033055327732152	0.403971253599713	-0.0894691500351774	-0.0412930014392689
cg21344746	chr10	80831230	0.409036915252218	1.0424278735554	4.31878044011082	0.000330768767525544	0.403971253599713	-0.0899402856230065	0.0817720850410457
cg02226934	chr4	187473490	0.621899427088543	-0.765697855624828	4.3173217380355	0.000331900293007943	0.403971253599713	-0.0924092562365058	0.0584985946764414
cg25568337	chr6	157098338	-0.336627423932115	-2.19795359074265	-4.31714143190467	0.000332040427434113	0.403971253599713	-0.0927144523155903	-0.00458213292436549
cg09230661	chr14	105930431	-0.393467068789075	2.58970326670226	-4.31616088444389	0.000332803552541192	0.403971253599713	-0.0943742326476826	-0.0401408024407686
cg25312054	chr13	110434467	0.555524357506799	1.979903272963	4.315058804248	0.000333663364822393	0.403971253599713	-0.0962398366276531	0.0858561112875218
cg06989693	chr5	41409354	-0.293491221735169	-0.455546256101063	-4.31485143707814	0.00033382539610528	0.403971253599713	-0.0965908805875433	-0.0384382660301238
cg00332421	chr9	138590995	0.370855624715565	0.0570240870926675	4.31290514074302	0.00033535003767608	0.403971253599713	-0.0998858812523853	0.0452515733388953
cg13408086	chr9	140221397	0.931694417491424	2.23729409796251	4.31278271446285	0.000335446174383229	0.403971253599713	-0.100093155440381	0.0989870502036074
cg23117304	chr2	23699034	0.500011370339601	2.45407293124921	4.3115544921853	0.000336412183593828	0.403971253599713	-0.102172675933427	0.0194321080141689
cg01394255	chr17	8798062	0.381269240010117	1.96880568755427	4.31007261013604	0.000337581418050188	0.403971253599713	-0.104681852760058	0.0285954353321747
cg12355681	chr13	99404153	0.3086969313244	-1.1306406218305	4.30912765011103	0.000338329140203014	0.403971253599713	-0.106281997026529	0.0585985889824799
cg01061843	chr6	74171491	-0.439213550857637	-3.3051521050944	-4.30839054319361	0.000338913547996076	0.403971253599713	-0.107530229915488	-0.0100101759486146
cg13224077	chr6	32936079	-0.398810931253069	-2.57538977244445	-4.30633226293641	0.000340550807370403	0.403971253599713	-0.111016025260118	-0.0285023367193894
cg20731581	chr13	99405269	0.360029643687661	1.1593572240478	4.30385422523179	0.000342532502825382	0.403971253599713	-0.115213204295041	0.0266313140137807
cg21341807	chr22	37172566	0.696934467260816	-2.46710592989515	4.30254498033127	0.000343584181001187	0.403971253599713	-0.117430961280133	0.0798517013034745
cg25874148	chr13	36497471	-0.311374737976953	-1.14164663761456	-4.30239928313145	0.000343701415585002	0.403971253599713	-0.117677770253615	-0.0341887612243864
cg13886752	chr9	127334918	-0.364736713245191	0.565272046236919	-4.30228585367259	0.000343792713883196	0.403971253599713	-0.117869919448416	-0.0507402272772625
cg05603630	chr10	52751341	-0.393740250067543	-4.16996538481466	-4.30210268825852	0.00034394019339975	0.403971253599713	-0.118180203588347	-0.0116979420458311
cg04731926	chr19	35758185	-0.38992403175967	-2.07171160619895	-4.30164422018807	0.000344309617218482	0.403971253599713	-0.118956866463022	-0.0327766186802008
cg22907789	chr17	75567709	0.38980337221648	-1.3592984413717	4.29986518617706	0.00034574690110858	0.403971253599713	-0.121970797363524	0.0920568597549604
cg27089547	chr16	30546565	-0.398792948253058	-1.37641076227638	-4.2997647016654	0.000345828262164828	0.403971253599713	-0.122141040511121	-0.031162870787075
cg01694451	chr11	1854224	-0.353166278968703	0.659941273864652	-4.29945057403695	0.000346082731377911	0.403971253599713	-0.122673248491276	-0.0459862472293158
cg10943249	chr15	53097289	0.610296955792364	0.132511323140463	4.29772593008483	0.00034748318777051	0.403971253599713	-0.125595367822488	0.115831718524664
cg13192180	chr17	65717569	0.551046678366056	0.947240364916886	4.29672158882189	0.00034830135920859	0.403971253599713	-0.127297177093206	0.0615506455193556
cg07018249	chr15	22381402	0.990667205982815	1.57393180756826	4.2948233251081	0.00034985303678435	0.403971253599713	-0.130513940500284	0.0819145469108848
cg18237551	chr5	150284600	1.05279658280029	0.741821989780956	4.29455244671857	0.000350075023096741	0.403971253599713	-0.130972992153387	0.184435034518175
cg12745289	chr1	33430890	0.406609843852685	2.25465650969043	4.29409287066985	0.000350451971667451	0.403971253599713	-0.13175184043573	0.0418017688886607
cg04730882	chr2	176986535	0.415819235902692	0.261374917762266	4.29220957906195	0.000352000925702934	0.404708289120592	-0.134943669219217	0.0807861174744303
cg07735220	chr2	65280591	-0.350182676043308	-1.05984402946368	-4.2898642720501	0.000353939485945522	0.404995550164292	-0.138918965621442	-0.00834337585190786
cg22229974	chr6	32034588	0.439893669954378	0.629027813888395	4.28970539889591	0.000354071192620058	0.404995550164292	-0.139188273205463	0.0446801838099733
cg04102734	chr1	209406725	0.331143816497769	2.88437329463324	4.28771683526956	0.000355723889680867	0.405412554962484	-0.142559296380034	0.0212969109448558
cg07881405	chr5	3597487	0.593479329512478	-0.506318660300794	4.28576537441112	0.000357353278192358	0.405412554962484	-0.145867760116452	0.165241704962312
cg13540960	chr11	32450244	0.289356767564928	-1.13203727450163	4.28449779879533	0.000358415662098271	0.405412554962484	-0.148016958529451	0.054678782276979
cg25681379	chr10	4693210	0.709395191255231	0.683439326778998	4.28390596375955	0.000358912777475956	0.405412554962484	-0.149020474121667	0.129506864445366
cg20265878	chr1	230496611	0.415374293160455	0.875780549896134	4.28256226422213	0.000360043996571576	0.405412554962484	-0.1512989648301	0.0378128746439976
cg25576789	chr7	157493703	-0.783996592727074	-1.15909044985988	-4.28032416904081	0.000361936129034739	0.405412554962484	-0.155094417852504	-0.106082479765966
cg06515111	chr10	118153009	0.513163075953765	1.29744284792157	4.27962279105073	0.000362531139925395	0.405412554962484	-0.156283932912697	0.0477416614238372
cg10791541	chr3	55040617	-0.404377935961351	1.71760285108742	-4.27961175612639	0.000362540509193995	0.405412554962484	-0.156302648139598	0.0256524791042783
cg07259733	chr12	25103643	-0.391290480431586	0.339168043801811	-4.2787458143463	0.000363276500498082	0.405412554962484	-0.157771317994222	-0.0227146777913353
cg13579167	chr11	2772852	-0.462513262614351	2.86249855460686	-4.2776375277024	0.000364220656415767	0.405412554962484	-0.159651108773118	-0.0396840642607162
cg16681104	chr6	159550158	0.425795936467558	1.82078206180814	4.27734413585457	0.000364471010634576	0.405412554962484	-0.160148755338649	0.0313036573957415
cg14129053	chr2	1895732	0.468855399254459	1.55357825214519	4.27629283628772	0.000365369514055476	0.405412554962484	-0.161932014070421	0.04615537626996
cg21447117	chr7	27224873	0.618784868366316	-3.4718713768663	4.27487299250966	0.000366586526618302	0.405751099118807	-0.164340564776738	0.0360719978969908
cg25212571	chr1	153114115	0.537952889322016	1.39177861560445	4.27121402203009	0.000369741578287634	0.407036433005617	-0.170548257486203	0.0815429110273721
cg04843067	chr2	177016037	0.327425534685971	-0.431673042060794	4.26929721167147	0.000371405263785481	0.407036433005617	-0.173800716409498	0.0495967692220046
cg23238315	chr7	156259194	-0.57462001303723	-0.561880991456778	-4.26779130387844	0.000372717575452126	0.407036433005617	-0.17635617357212	-0.10870251848576
cg04755409	chr18	77233327	0.646477442873242	1.67292582432331	4.26751730208385	0.000372956851981036	0.407036433005617	-0.176821163051873	0.0570861051345403
cg06871074	chr1	146551565	0.467696670648272	0.5262598040354	4.2660165112324	0.00037427017865226	0.407036433005617	-0.179368165160665	0.0926487861127746
cg19373099	chr2	210008092	0.543437111448505	-0.892456446029538	4.26584413102651	0.000374421323580732	0.407036433005617	-0.179660725067587	0.0513080001724363
cg18785467	chr6	88412083	-0.317562677359534	-0.568580237810266	-4.26356294597876	0.000376427269629673	0.407036433005617	-0.183532540920151	-0.0368729175702565
cg24152511	chr1	208508894	0.40355337004963	0.544757399027683	4.26294656166276	0.000376971131251287	0.407036433005617	-0.184578795371693	0.056945851565312
cg01528832	chr10	65225240	2.75842676044124	-1.32430112328137	4.26259219093978	0.000377284164160669	0.407036433005617	-0.18518032099585	0.197892478874314
cg14632071	chr9	124616283	0.427862424660069	0.294500812277611	4.26256636979832	0.000377306983422432	0.407036433005617	-0.185224151439653	0.0369651173081337
cg01943447	chr1	180901423	-0.306076628673741	2.71971124661923	-4.26199696181566	0.000377810546021827	0.407036433005617	-0.186190715072623	-0.0162055522668635
cg05562381	chr17	8230350	0.911030452528398	-1.99875342864213	4.25834692853249	0.000381054547721005	0.407770724448666	-0.192387258366433	0.0903501598765477
cg00807684	chr3	29967204	0.641601716891773	0.790561200166429	4.25688505875788	0.000382361621748193	0.407770724448666	-0.194869343362893	0.088236600751545
cg24996565	chr14	96180643	0.328452999177917	-0.328954094847117	4.25613411549028	0.000383034796065289	0.407770724448666	-0.19614442785551	0.0274823543452198
cg12808347	chr2	11622001	0.429938559451255	0.978438749817917	4.2553883332781	0.000383704520451446	0.407770724448666	-0.197410796014505	0.057890671534249
cg25614468	chr8	107072690	0.425753100924989	1.40494183054692	4.25492058392315	0.000384125166135941	0.407770724448666	-0.198205077101695	0.0511170874591692
cg12595281	chr15	93633172	0.389255201380571	-2.03969725897174	4.25483173764416	0.000384205117606123	0.407770724448666	-0.198355948270782	0.0432513888355961
cg04807106	chr3	124103560	0.357359259537135	0.26235220749357	4.25391560077033	0.000385030509929475	0.407770724448666	-0.19991169243159	0.0527010125342685
cg24480120	chr17	7982693	0.580630734456402	-1.86107167502323	4.25303708236044	0.000385823680503988	0.407770724448666	-0.201403620757041	0.069168068100509
cg06295404	chr16	11350337	-0.484975468479404	-2.91638482390497	-4.24756533442105	0.000390800875674276	0.408571954468891	-0.210697374397334	-0.0247282701351966
cg11404296	chr12	89603597	-0.437253147573894	1.58449951688629	-4.24712445691059	0.000391204697824121	0.408571954468891	-0.211446312819323	-0.0488452273651832
cg01265531	chr11	1854174	-0.41666554895655	-0.508989316015989	-4.24435618780056	0.000393749877605689	0.408571954468891	-0.216149265170049	-0.0423832049768872
cg20952167	chr14	101291933	0.297709119970744	-0.72022152051051	4.24402475954746	0.000394055707750538	0.408571954468891	-0.216712364080879	0.0312039470680788
cg09799789	chr1	245836746	0.439476670988964	1.95381070777222	4.24197988312801	0.000395947922914437	0.408571954468891	-0.220186824576809	0.0124274117600043
cg00337662	chr15	68113328	0.427529343831197	-3.48259270780956	4.24116445453919	0.000396705014137113	0.408571954468891	-0.221572420106473	0.0233229456390693
cg10898212	chr17	30813178	-0.622293762623504	-0.969189271422457	-4.24102714283926	0.000396832645024398	0.408571954468891	-0.221805748794003	-0.080999563209352
cg24910410	chr5	180258265	-1.33368754629973	-2.9752926167574	-4.24047036359188	0.000397350592111676	0.408571954468891	-0.222751879099763	-0.0786520064473045
cg24738115	chr13	110639050	0.47922292397721	0.908478834597144	4.24014171451617	0.000397656637922091	0.408571954468891	-0.223310361719604	0.0454131169998688
cg07563611	chr16	70794856	-0.529627140489208	1.46617486625366	-4.23919509574136	0.000398539473384052	0.408571954468891	-0.224919027380542	-0.0384678718171703
cg16610412	chr5	132667181	0.38386600029179	1.21668497666063	4.23844259539936	0.000399242672134453	0.408571954468891	-0.226197864566143	0.0670397717482978
cg15764183	chr4	152098105	-0.332880073389382	2.56353408484117	-4.23720700272903	0.000400400012162063	0.408571954468891	-0.228297794313667	-0.0160694509336035
cg02410860	chr11	66035546	-0.305753500181543	-3.86077597709797	-4.23710537125788	0.000400495356706862	0.408571954468891	-0.228470525871607	-0.00595930866684946
cg11812849	chr7	157703243	0.376097594591585	2.24432560588065	4.23708757663658	0.000400512052894124	0.408571954468891	-0.228500769471264	0.0321262417047631
cg05012661	chr4	6891264	0.322044786068692	0.642738513268308	4.2364962707657	0.000401067255494654	0.408571954468891	-0.22950576309993	0.0190045960297224
cg20915897	chr7	45717588	0.49178035675455	0.918914124570283	4.23627657799412	0.000401273731094207	0.408571954468891	-0.229879164021781	0.0423840847547363
cg07501506	chr1	26226649	-0.393688563876122	2.35257551378163	-4.23307171088206	0.000404297933690317	0.409826916496471	-0.235326767271717	-0.0396085982237552
cg13954619	chr2	70314561	-0.534643545020721	-2.29752579087238	-4.23236962697566	0.000404963485385997	0.409826916496471	-0.236520275045792	-0.0320908577078481
cg16977872	chr11	64008132	-0.373228713052188	-2.53637372268366	-4.23056416324825	0.000406680052794801	0.409826916496471	-0.239589658234174	-0.00777618611833109
cg16554148	chr1	3630882	0.588394330340676	-0.31504649838219	4.23015244125492	0.000407072523073444	0.409826916496471	-0.240289644406994	0.101890524189688
cg27028202	chr6	166100316	0.362795827601343	0.00599136519170253	4.22969316874926	0.000407510768528911	0.409826916496471	-0.241070489500548	0.0310991319260476
cg19527157	chr3	193723612	-0.488301289949558	2.71292607543946	-4.22803843686262	0.000409093667247042	0.409826916496471	-0.243883970577637	-0.0337213027732068
cg21158163	chr20	59542578	0.850970675336764	-0.23723820042602	4.22753041510566	0.000409580871053779	0.409826916496471	-0.244747786242873	0.148224161446068
cg15124342	chr6	18155283	-0.55514867676261	-2.16935029858787	-4.22722420718576	0.000409874811980118	0.409826916496471	-0.245268457502865	-0.0145452436248961
cg05870439	chr10	117828913	-0.726978377397079	-1.11064073052898	-4.22148895330257	0.000415419548223876	0.413987665799542	-0.255021994495668	-0.095434273478944
cg01753327	chr8	22064885	-0.317918012099246	2.97468170902929	-4.219190583872	0.000417662616841639	0.413987665799542	-0.258931409964398	-0.0186868916315658
cg18313543	chr1	200017833	0.383934759967657	2.03675717567873	4.21900288671345	0.000417846333174694	0.413987665799542	-0.259250692464885	0.0221568093317129
cg20129534	chr8	122954569	-0.399651258193116	2.44423420230984	-4.21867587608519	0.000418166601831404	0.413987665799542	-0.259806961061403	-0.0319082897209602
cg19345165	chr11	47600677	0.350811140485204	-4.32811835626012	4.2181438979973	0.000418688137961726	0.413987665799542	-0.260711912319541	0.00605158665711576
cg01879488	chr11	35160498	0.472545086226109	-1.27275932362325	4.21649106364817	0.00042031269300573	0.414672488087613	-0.263523703404942	0.0880176700019141
cg22301736	chr8	131367154	-0.346344652583218	2.01376229770833	-4.21480168298998	0.000421979698558623	0.415396068394386	-0.266397891909745	-0.0386760290715241
cg27015469	chr6	31865095	-0.346435368142898	-2.08955314012611	-4.21288169381163	0.000423882305168527	0.416289041669344	-0.269664696400361	-0.0230019227047488
cg19181528	chr20	59542589	0.703367653395916	-0.159185572825233	4.21200089398812	0.000424758005245292	0.416289041669344	-0.27116344898052	0.11837202767138
cg05557110	chr7	46218895	0.571721183369211	1.53078029084277	4.2075456549438	0.000429215307183085	0.41860245429477	-0.278745340632503	0.0490974716897824
cg10661769	chr6	30881484	-0.513912170470562	-0.903347657133661	-4.20648562137767	0.000430282716697575	0.41860245429477	-0.280549528032092	-0.0605542116078329
cg00616243	chr13	95202420	-0.439133070523143	-3.52614328793914	-4.20644704560035	0.000430321611019054	0.41860245429477	-0.280615186044422	-0.0130958613857878
cg04683035	chr7	158712832	-0.320551768682323	2.39869435642814	-4.20582657072767	0.000430947693847795	0.41860245429477	-0.281671283137218	-0.0284785111445052
cg00631327	chr8	3965218	-0.559376427550476	-0.424407253701638	-4.20496118095918	0.000431822429859892	0.41860245429477	-0.283144295123603	-0.0727651882278401
cg26818625	chr8	72471153	0.405142333351208	-0.7868235273867	4.20304112213609	0.000433769583901867	0.41915808230337	-0.286412707883916	0.105178819448525
cg05315633	chr6	168628719	0.392760418702783	0.536533633999345	4.20253954982836	0.000434279681989476	0.41915808230337	-0.287266554920911	0.0277621439561749
cg06543055	chr1	59903010	0.379415222378215	0.931031942139236	4.20027727915389	0.000436587886874166	0.420473824867719	-0.29111795469677	0.0855383569565118
cg14533885	chr3	146262700	-0.49291546776268	-3.48258800228491	-4.19901189255054	0.000437884323311357	0.420587354597094	-0.293272384292927	-0.0107467828164846
cg07535903	chr3	97594844	0.452787246645134	2.02979626012906	4.19831859422877	0.000438596268627012	0.420587354597094	-0.294452837117837	0.0160206053801939
cg06496041	chr21	39810840	0.316186272941239	-0.217085189982774	4.19646437533492	0.000440506062822763	0.421510304604006	-0.297610128671661	0.0439949482284553
cg14206523	chr15	35017944	-0.301550569895539	0.40662192963879	-4.19444571881223	0.000442594697554933	0.422055171121765	-0.301047720692853	0.0137575150648657
cg09616536	chr3	64670013	0.801919820368784	-0.680948122169196	4.19205488527876	0.00044508124930631	0.422055171121765	-0.305119503576623	0.0433845943614027
cg13649728	chr4	128651707	0.449208095883547	0.0451885689018116	4.19137796527404	0.000445787809018041	0.422055171121765	-0.306272432981054	0.0912436571011502
cg12666279	chr2	115918745	-0.583621193477039	-1.89188092194146	-4.18967259198818	0.000447572839504856	0.422055171121765	-0.309177178784544	-0.0574906197638416
cg05999049	chr17	46692859	0.485236748689719	-0.664313654029157	4.18856868863195	0.000448732121577022	0.422055171121765	-0.311057565476166	0.0892812636364968
cg07814763	chr7	73770020	0.325454089334814	0.584121309644671	4.18839969800353	0.000448909855131428	0.422055171121765	-0.311345431990138	0.00623660219472832
cg00898026	chr8	43058931	-0.470252142029858	2.68267240333889	-4.18798193724547	0.000449349531937524	0.422055171121765	-0.312057074506559	-0.0406687207390062
cg13657134	chr7	6198846	-0.373966996145843	0.567796099610008	-4.18564891095579	0.000451812894013038	0.422055171121765	-0.31603155743243	-0.032214731548308
cg01829002	chr5	50259133	-0.763665652107073	-2.79216022070084	-4.18467226757196	0.000452848110575299	0.422055171121765	-0.317695464806476	-0.0462029646669784
cg24872384	chr17	39323742	0.481392459033828	-0.106975119712285	4.18332099917199	0.000454284338864174	0.422055171121765	-0.319997740342568	0.0960366596390085
cg22079271	chr2	233347454	0.35266917001142	0.723497897275241	4.18316176154123	0.000454453888671084	0.422055171121765	-0.32026905670994	0.026894386733215
cg04688828	chr8	143858612	1.14528449517087	-2.64473975808316	4.18231793591636	0.000455353418630601	0.422055171121765	-0.321706837526554	0.109212294045945
cg03218192	chr17	33914403	-0.347631785610631	-1.8229349714238	-4.18050812282741	0.000457288723741387	0.422055171121765	-0.324790730467722	-0.0512498883985686
cg19452338	chr2	6115711	0.574462712875812	1.6164278138395	4.18050140105582	0.000457295926933608	0.422055171121765	-0.324802184721833	0.0342425686162441
cg23685149	chr10	99205954	0.725330377435834	-4.59819365815395	4.1798000405497	0.000458048144555453	0.422055171121765	-0.325997358838742	0.00972588903267421
cg12822816	chr10	134361019	-0.37422749852135	2.80470069462431	-4.17935699243432	0.000458523957591726	0.422055171121765	-0.326752367207412	-0.0322549272019952
cg00044299	chr18	24126361	0.612423715260173	-0.528039836841718	4.17751517274671	0.000460507298605907	0.422055171121765	-0.329891212485208	0.0172455325488585
cg18232772	chr22	50165512	0.408261929727152	-1.19801630094666	4.17673515192315	0.00046134984231895	0.422055171121765	-0.331220607702372	-0.000609693093981734
cg00908927	chr11	79152969	0.440246193067764	-0.251225256404558	4.17663217106428	0.000461461192958831	0.422055171121765	-0.331396122149902	0.0982340678126805
cg04966294	chr6	30893104	-0.39777762613471	2.02055873272483	-4.17510893345665	0.000463111378897024	0.422055171121765	-0.333992330553492	-0.0555057342175203
cg10480711	chr7	158949352	0.74742391721558	2.27503442298367	4.1749513096272	0.00046328247633425	0.422055171121765	-0.334260994762529	0.0362673692070582
cg03653880	chr2	26254790	-0.342619552995128	0.994389290629687	-4.17435806155164	0.000463927002671428	0.422055171121765	-0.335272181664516	-0.0232739460144563
cg20640432	chr19	4153445	-0.449764822244951	-3.60151260731064	-4.17417227134746	0.000464129036517258	0.422055171121765	-0.335588865088283	-0.0136305088066995
cg10037068	chr2	175500072	-0.497698769397377	1.56216761712992	-4.1731209111171	0.000465273978423174	0.422055171121765	-0.337380979942416	-0.0491337637391694
cg16754216	chr2	3826867	0.729106253806386	0.831864634261767	4.17272768841746	0.000465702928330263	0.422055171121765	-0.33805127591801	0.0875061427618259
cg17453961	chr6	159550256	0.3803655729802	1.54182240103397	4.17173042843769	0.000466792573450158	0.422055171121765	-0.33975127868131	0.0390779765531122
cg14345917	chr2	45180089	0.420461500053885	0.303966303869989	4.17156171317365	0.000466977170669865	0.422055171121765	-0.340038890464921	0.0711455669798873
cg10926148	chr12	53074313	-0.388468765520017	-2.08117142696523	-4.16939276333241	0.000469356814840686	0.422055171121765	-0.343736524692397	-0.0714282588014954
cg03221073	chr1	186157555	-0.610896787072758	-1.40098362950404	-4.16926546385605	0.000469496857003121	0.422055171121765	-0.343953556193713	-0.098055743626352
cg16450677	chr2	70312492	-0.406797197654103	1.62340505691872	-4.16923355443444	0.000469531967118121	0.422055171121765	-0.344007958410113	-0.0370133718854921
cg04398416	chr10	3598486	0.975913239931546	-0.340579950755536	4.1670820107281	0.00047190539800181	0.422664132567729	-0.347676288705448	0.119570666253387
cg11116300	chr14	101515879	-0.346106498649131	-1.58116713788701	-4.16531676641447	0.000473861659658709	0.422664132567729	-0.350686243340416	-0.0574453086723119
cg07547781	chr6	127664470	-0.560537962404489	-2.90525958957006	-4.16297943287511	0.000476464415906872	0.422664132567729	-0.354672032334129	-0.0405010351228912
cg07595776	chr5	77253990	0.284947870897628	1.05325804937156	4.16183360999477	0.000477745579699156	0.422664132567729	-0.356626118364134	0.0519736939931376
cg26556336	chr15	87197932	-0.730230266600536	0.292800168711186	-4.16150160191767	0.00047811744758777	0.422664132567729	-0.357192342830681	-0.101992598589261
cg09176256	chr10	119293967	0.97878883764231	-0.867051019707662	4.16138434628152	0.000478248849792541	0.422664132567729	-0.357392318840367	0.14178524769032
cg24555670	chr8	18244502	-0.445606194399291	1.21515226634884	-4.16045939665922	0.000479286660391687	0.422664132567729	-0.358969828258748	-0.0666938886221439
cg09233791	chr6	166908811	-0.378572377383607	-0.468459965748787	-4.16036993574978	0.00047938715669694	0.422664132567729	-0.359122407916224	-0.0802218674084467
cg04640920	chr15	37180889	0.613936245795352	0.267676983622189	4.1603612351714	0.000479396931655451	0.422664132567729	-0.359137247180314	0.114412005750414
cg06531517	chr1	167488503	0.379737436414718	1.31543583225905	4.15985878163929	0.000479961768686402	0.422664132567729	-0.359994215759809	0.0417312873371727
cg04009108	chr8	7406299	0.634985601070742	0.826785062241577	4.15923979019521	0.000480658528815212	0.422664132567729	-0.361049972997141	0.0788112419579183
cg21968101	chr19	406560	-0.411326582323339	-1.13900897721626	-4.15793542161272	0.000482130092423076	0.423024847318833	-0.363274806968734	-0.0660637089892773
cg13413996	chr9	136324127	0.396890332987299	-1.36947354890924	4.15675130255248	0.000483469898330116	0.423024847318833	-0.365294641123355	0.0204133089514124
cg14462265	chr9	23683888	-0.528694933170402	-1.22889104317054	-4.15635342551958	0.000483920923985018	0.423024847318833	-0.365973350497603	-0.0361637203046958
cg07974440	chr2	108008848	1.0221713642504	2.19481248535399	4.15465656945375	0.000485849180636673	0.423157412121976	-0.368868022279202	0.0900755674944891
cg00369333	chr19	54495381	0.348718692021061	0.714733134587599	4.15405910458644	0.000486529951256	0.423157412121976	-0.369887289013417	0.0225601824244621
cg12159577	chr4	57186067	-0.371937574131559	1.59310955733301	-4.15279969656399	0.000487968090639211	0.423157412121976	-0.3720359060772	-0.0410987689455253
cg26848086	chr11	31832246	0.558254113090117	-2.85259371665019	4.1504517324333	0.000490660642486291	0.423157412121976	-0.376041963208245	0.0156678985988556
cg01123787	chr16	89001986	0.560677841373035	-1.29823201025228	4.15028890383609	0.000490847918343572	0.423157412121976	-0.376319793350042	0.0250614660411618
cg07809589	chr2	66664535	0.47464442502171	-0.638280348387364	4.14958001894616	0.000491664070131854	0.423157412121976	-0.377529367142702	0.0727603899030608
cg23807354	chr1	92950249	0.382485353401268	-3.53534600139427	4.14882031317866	0.000492540240883975	0.423157412121976	-0.378825696890718	0.0133782201317094
cg00366236	chr17	14952413	0.492045944964521	-1.40306216166543	4.1482929676404	0.000493149348729259	0.423157412121976	-0.379725561314813	0.00850293058563911
cg16099804	chr5	83680253	-0.305665288013416	-3.09580983800943	-4.14763099300423	0.000493915026626528	0.423157412121976	-0.380855185533462	-0.0111375690138307
cg08774009	chr8	49309094	0.32547302723572	1.02358787216712	4.1463193222793	0.000495435696890877	0.423157412121976	-0.383093573856221	0.0577175046619778
cg26577201	chr2	219857793	0.803628764465841	-0.673251473926453	4.14556434823467	0.0004963130912306	0.423157412121976	-0.384382005563549	0.107594613228071
cg23314545	chr19	32532988	-0.508258238978359	-3.19396316402721	-4.14534763659162	0.000496565230182718	0.423157412121976	-0.384751851153253	-0.00565182332984247
cg27274322	chr4	1357073	0.862455070941085	1.87724331567029	4.14531430039345	0.000496604027449239	0.423157412121976	-0.384808743852077	0.0535217298205808
cg07582955	chr1	896763	-0.503925917951651	-1.62005031908162	-4.14434688690156	0.000497731243159483	0.423157412121976	-0.386459799364076	-0.0336999870268063
cg22083073	chr13	85468980	0.711665702788834	2.13403618239489	4.14369856703447	0.000498488088517676	0.423157412121976	-0.387566304650313	0.0825917116968371
cg14252569	chr14	59104316	-0.271162480575986	-3.28652995159643	-4.14260129630193	0.000499771662195708	0.423157412121976	-0.38943911472065	-0.00980737622156173
cg18954144	chr2	5896473	0.5686521972315	0.517223680306045	4.14220161547409	0.000500240025297696	0.423157412121976	-0.390121306952916	0.126282659675969
cg16564525	chr1	156561143	-0.380352478572947	-1.00501095952199	-4.14001768642253	0.000502807015681929	0.423523724124424	-0.393849129679694	-0.0291079891891828
cg20436262	chr3	192958848	-0.406109053690092	-2.07458063263405	-4.13992590963305	0.000502915178292383	0.423523724124424	-0.394005793983678	-0.0264681212910019
cg05758066	chr12	22700178	0.46887400665443	2.18995244536346	4.13844315395872	0.000504665895616567	0.423523724124424	-0.396536961661594	0.0299667997618348
cg02905198	chr12	54070610	-0.463074991524312	-1.77170722451972	-4.1383572204581	0.000504767545679839	0.423523724124424	-0.396683660909606	-0.0559162150329935
cg05924191	chr15	35279830	-0.491146546914517	-1.08338169002568	-4.13696799870297	0.000506413691102206	0.423523724124424	-0.39905530852209	-0.0932306167600363
cg18886444	chr3	49378032	-0.323866995234014	-1.33097933382299	-4.13653368512038	0.000506929428421176	0.423523724124424	-0.399796786567093	-0.00126544624618319
cg23598115	chr1	213681300	-0.42758250597099	-2.55150849747024	-4.13491284212167	0.000508858787102673	0.423523724124424	-0.402564073335584	-0.00941646505362415
cg09020384	chr8	787146	0.461740632139009	0.859503988579284	4.13454546268066	0.000509297115044581	0.423523724124424	-0.40319133070992	0.0575736295430441
cg27542767	chr6	40253980	-0.363293257165664	-3.0366822419192	-4.13241320618287	0.000511848624221683	0.423523724124424	-0.406832095172858	-0.0241373791658183
cg01328473	chr2	1711966	0.434317759709947	1.02215708581633	4.13206422921731	0.000512267434717204	0.423523724124424	-0.407427993144931	0.0397094732111726
cg06815737	chr20	36973574	0.488251853211908	1.77709251439834	4.13151600910238	0.000512926051297529	0.423523724124424	-0.408364127223606	0.0700953325421554
cg21184951	chr2	240168413	0.279819389415622	-0.35232421186681	4.13030169078607	0.000514387918367438	0.423523724124424	-0.4104377569988	0.0483544611361256
cg11976911	chr11	13509032	0.519225239444298	-1.15886142921778	4.13016581643449	0.000514551750928166	0.423523724124424	-0.410669789106156	0.0694551627015097
cg13309828	chr5	140223264	0.494472940635731	-0.0814806002200747	4.13006303520469	0.000514675715638644	0.423523724124424	-0.41084530906796	0.0404451673684019
cg05307234	chr8	133786975	0.535198449763085	0.813349962782889	4.12983503503402	0.000514950813918285	0.423523724124424	-0.411234668586452	0.0766191218068093
cg15265102	chr17	41797729	-0.602906038055003	0.582675868941976	-4.12860763597354	0.000516434287210906	0.423554342109454	-0.413330779398708	-0.0700523865062832
cg20154865	chr11	111957432	-0.789011557201349	-3.72389827740093	-4.12719183221179	0.000518150783886551	0.423554342109454	-0.415748770896514	-0.0270048246621381
cg25912009	chr4	7844982	-0.657703726031898	1.41779570148028	-4.12696043998646	0.000518431862112585	0.423554342109454	-0.416143969078018	-0.0463337132057514
cg23035597	chr1	1063527	0.388778242872824	-0.453268645144929	4.12627956798993	0.000519259820404995	0.423554342109454	-0.417306861788683	0.0297215878884441
cg00225067	chr3	45647141	-0.468945547002233	2.77530673001871	-4.12464535740165	0.000521252465701929	0.423554342109454	-0.420098135777493	-0.0457524350916958
cg01139101	chr2	17492831	0.328079984009459	1.91060118594235	4.12411128643275	0.000521905332699821	0.423554342109454	-0.421010382629971	0.032951439330562
cg10281509	chr2	45238442	0.470833383599228	-0.0541310637277163	4.12313809583969	0.000523097099093704	0.423554342109454	-0.42267274023682	0.0548821058693425
cg08447589	chr5	150603302	-0.691456599593074	-4.66016919533493	-4.12281449269989	0.000523493985413495	0.423554342109454	-0.423225518020999	-0.0101434639945187
cg05494813	chr5	28405098	0.409016233823655	1.0784445815174	4.12276451314267	0.000523555310193999	0.423554342109454	-0.423310893570357	0.075437287392625
cg10971134	chr1	56877429	0.425099887741873	0.479747126252211	4.12095434559314	0.000525781231252998	0.424294482482438	-0.426403153960947	0.105331607562435
cg12473943	chr22	24584744	-0.34748732564346	0.183173536441568	-4.12039551528539	0.000526470322528572	0.424294482482438	-0.42735783391472	-0.057700078771683
cg00868875	chr18	24127237	0.766781849245867	0.648156478062476	4.11919230555195	0.000527957063543872	0.424294482482438	-0.429413414246715	0.102572569048643
cg10006979	chr6	30900678	0.435726499637756	1.15407751708615	4.11849103096714	0.000528825527038575	0.424294482482438	-0.430611527000082	0.0455292993644628
cg16057782	chr17	6347554	0.898737306506837	-2.11063089571401	4.1180282715321	0.000529399394136176	0.424294482482438	-0.431402159982832	0.105495971272487
cg26007540	chr17	38574415	-0.347511137785677	-4.0419105388599	-4.11739019741979	0.000530191690400307	0.424294482482438	-0.432492345148635	-0.0106406605571518
cg19695507	chr10	13526193	0.538876511660208	1.2438228301203	4.11574715489456	0.000532237318975187	0.424681310545363	-0.435299701831022	0.096620103242511
cg24348573	chr10	6020387	0.347960449213086	-0.723844192745605	4.11431268366855	0.000534029725060203	0.424681310545363	-0.437750835955643	0.0725922378957234
cg25609480	chr10	13534652	0.665837384405246	0.346431606759485	4.11318079811461	0.00053544830368915	0.424681310545363	-0.439685028683553	0.051194506533362
cg16820615	chr13	114884918	0.44868670065698	-1.63103456501872	4.11283755174461	0.000535879234586975	0.424681310545363	-0.440271593218286	0.0754624768549239
cg08058213	chr4	156715823	0.476882977757664	-0.0983374367683091	4.11217194321655	0.000536715865930554	0.424681310545363	-0.44140905638928	0.0772658433033249
cg00318573	chr20	61993118	0.375583605216603	-0.580759300553581	4.11210513083632	0.00053679991733544	0.424681310545363	-0.441523234187233	0.0509335294535914
cg14669274	chr8	143592375	0.557577976899912	-1.62616475510138	4.1112884930686	0.000537828329621691	0.424681310545363	-0.442918836609796	0.0703669055267366
cg01145583	chr6	160211477	-0.438168881877688	-2.57617995327615	-4.11090601029434	0.000538310677084928	0.424681310545363	-0.443572500286972	-0.0218920781416429
cg12685539	chr11	10472001	-0.49634144258103	0.2953306834797	-4.10915876870599	0.00054051962467714	0.42566924948822	-0.446558663529358	-0.0148302099246643
cg25413342	chr13	30613228	0.355634036499492	-1.41555884828765	4.10792561240779	0.000542084095390471	0.426147056671024	-0.448666340296993	0.0612827391326346
cg00305774	chr1	1361077	-0.361267094939721	2.96048348488718	-4.10696713053762	0.000543303221574735	0.426352172545388	-0.450304621092402	-0.0159593882693224
cg11828070	chr8	110657193	-0.765656488603337	-3.73142369301462	-4.10533304076357	0.000545388002281161	0.426580692079044	-0.4530978224552	-0.0129984206747812
cg01003902	chr19	5622997	-0.814675869899012	-5.21239771847881	-4.10523615070218	0.000545511866089917	0.426580692079044	-0.453263445268535	-0.0131910760269039
cg21113603	chr19	34306891	0.483514810710008	2.0164571228095	4.10334637968655	0.000547933373702598	0.427277259959787	-0.456493923509329	0.0161188870210499
cg09018299	chr16	24748339	-0.31728408455675	1.89168740853065	-4.10202453467678	0.00054963354041012	0.427277259959787	-0.458753698133591	-0.0127947564433688
cg14777903	chr3	192958565	-0.526528616797978	-1.78874249648738	-4.10155188455751	0.000550242745953123	0.427277259959787	-0.459561750281028	-0.0433151940531607
cg06855337	chr2	189489191	-0.518078247609064	-0.304390750035873	-4.10074556979415	0.00055128357548665	0.427277259959787	-0.460940276146586	-0.00867297797078509
cg26146971	chr2	219757724	0.545412172464878	-3.78796984348269	4.10011612887338	0.000552097455913546	0.427277259959787	-0.462016437191817	0.0191609599317017
cg06330055	chr11	129564162	-0.315697759633968	1.94891264908548	-4.09587519271903	0.00055761248188318	0.427277259959787	-0.469267881867378	-0.0190042524984987
cg18382294	chr10	6934352	0.303108435500374	0.179202487401777	4.09524085306457	0.000558442116344947	0.427277259959787	-0.470352620400074	0.0408415664266722
cg09822726	chr17	61443331	-0.549027538521679	0.231865307798203	-4.09499725487392	0.000558761039226174	0.427277259959787	-0.47076918706745	-0.0770892244646157
cg20759273	chr11	117297288	-0.743529103360401	-2.81424357070446	-4.09492450576084	0.000558856318905834	0.427277259959787	-0.470893592908555	-0.0379647726544965
cg19971388	chr8	11559775	0.462080216188757	-0.278834044109084	4.09488191250475	0.000558912110929865	0.427277259959787	-0.470966430380225	0.0750092099128896
cg16074889	chr2	62576967	-0.388768725893461	2.68895705647048	-4.09347519399828	0.000560757874753277	0.427277259959787	-0.473372084412639	-0.0275790581692827
cg19351954	chr7	156259207	-0.551802016008917	-1.42167771791215	-4.09282049779157	0.000561618982502363	0.427277259959787	-0.474491735648327	-0.0938822822409371
cg19778647	chr12	24974720	-0.47397598141431	2.29136204213622	-4.09219778305849	0.000562439252401372	0.427277259959787	-0.475556718408421	-0.0485892090305265
cg04730047	chr3	99979355	-0.389869604192092	1.27647547850039	-4.09125715336034	0.000563680566844627	0.427277259959787	-0.477165455040213	0.00819162715625554
cg18355337	chr19	55549722	-0.860538975004658	0.82868497933811	-4.09079712642857	0.000564288644387788	0.427277259959787	-0.47795224896872	-0.0242190979634677
cg21908235	chr1	146551744	0.467864779384867	1.3801475843019	4.0904542988725	0.000564742230664295	0.427277259959787	-0.478538603163194	0.075952526638762
cg03148184	chr4	111562513	0.328868306066423	-1.81112019944549	4.08885602394405	0.000566861682305501	0.427277259959787	-0.48127230826073	0.0433100466961379
cg26881761	chr1	47698493	0.513365213429535	-0.149737045321894	4.08876753667337	0.00056697925615948	0.427277259959787	-0.481423662552577	0.0663174561956665
cg01766699	chr2	196602679	0.363228057397926	2.084065675643	4.08828807017145	0.000567616751776076	0.427277259959787	-0.482243781487742	0.0233449376323618
cg14795752	chr1	91185441	0.452734262699259	-0.297939488340521	4.08792209583494	0.000568103831088441	0.427277259959787	-0.482869784013829	0.0939504005165381
cg15476279	chr6	33181145	0.872585663992233	-2.55802279223368	4.08718013772668	0.000569092593953612	0.427277259959787	-0.484138936636915	0.0790281476361185
cg11866851	chr5	31532348	-0.260483151294726	-3.10753056286264	-4.08661101201557	0.000569852199208325	0.427277259959787	-0.485112475573554	-0.0151947156503418
cg08084692	chr6	143832933	-0.421775041124736	-2.74504366178176	-4.08600773636334	0.000570658490571508	0.427277259959787	-0.48614445355661	-0.00504775011064165
cg03983645	chr11	20181887	0.437742140382564	-0.0305358219954409	4.08530598082758	0.000571597837428456	0.427277259959787	-0.487344922856753	0.12002680719403
cg13746919	chr10	81837573	-0.391571152781608	0.23813868959196	-4.08455388535711	0.000572606283631091	0.427277259959787	-0.488631541828107	-0.0313797320608892
cg05233289	chr11	64120728	-0.482016995424077	3.18205091509226	-4.08447691201858	0.000572709593496456	0.427277259959787	-0.488763223097417	-0.0103279137258249
cg12539171	chr1	19922782	-0.349615729497748	-3.64869095648189	-4.08416622265243	0.00057312677503485	0.427277259959787	-0.489294735253583	-0.0150273641903812
cg18908240	chr10	51787021	0.315694207535888	-0.618079763807831	4.08404424778463	0.000573290641144568	0.427277259959787	-0.489503405564361	0.0203078395039516
cg22060367	chr2	161957720	-0.44596614233126	0.802461440689856	-4.08032499370858	0.000578309789591538	0.428693606656044	-0.495866627760289	-0.0198551540729175
cg14526204	chr19	44174404	-0.393412095687503	-3.98003951093542	-4.07824521479402	0.000581135582005343	0.428693606656044	-0.499425274858765	-0.0109367888475754
cg21296613	chr20	57800725	0.463326167583155	0.93513816069246	4.07805979178438	0.000581388184995592	0.428693606656044	-0.499742559807263	0.102570561775344
cg08012199	chr11	110583945	0.347636064586913	-2.98945439737033	4.0780105318762	0.000581455310540853	0.428693606656044	-0.499826850828177	0.0255871096957075
cg14968300	chr8	23585186	0.49372731201709	0.0624074106431543	4.07780303832995	0.00058173814311197	0.428693606656044	-0.500181904784277	0.0884692430841913
cg18398438	chr11	73844763	-0.4218024761373	-1.74599786485014	-4.07698658954923	0.000582852372610015	0.428693606656044	-0.501579002763791	-0.104163544461492
cg05962710	chr7	107745446	-0.487687118779	2.52305235282185	-4.07527207088757	0.000585199169316383	0.428693606656044	-0.504513003782788	-0.0146515346404937
cg03188948	chr7	1209495	1.07706921570126	-1.6935813248836	4.07497328000163	0.00058560911311365	0.428693606656044	-0.505024333891634	0.0624470690390807
cg22162422	chr2	100634259	0.494394294539954	2.07413826196033	4.07455485659287	0.000586183676219913	0.428693606656044	-0.505740404214761	0.0454546836298337
cg11236311	chr7	105172168	-0.398380656760243	-0.536911360843402	-4.07399533353674	0.000586952872453457	0.428693606656044	-0.50669796296537	-0.00217868967689488
cg26950950	chr15	20107369	0.39432966903572	-0.357599532905551	4.07333207782928	0.000587865980290635	0.428693606656044	-0.507833073371885	0.0453091737690173
cg09615688	chr16	80982506	0.86030277200998	-0.0923213703726688	4.07240579969447	0.000589143568646405	0.428693606656044	-0.509418371947698	0.126175884960004
cg06928484	chr1	160390288	0.617032155056005	-0.0619955571842883	4.07231772063726	0.000589265197884883	0.428693606656044	-0.509569119514906	0.081821686445279
cg20011116	chr2	192542603	-0.688297214756891	-3.61170871715025	-4.07151334055565	0.000590377135910762	0.428693606656044	-0.510945840683925	-0.0127178573294176
cg19494588	chr5	146195103	-0.444536298998134	-2.06562737847127	-4.07136958952411	0.000590576071448562	0.428693606656044	-0.51119187920785	-0.0709926952104609
cg02974259	chr16	71782211	-0.34767281251763	1.7378518981789	-4.07134760622012	0.000590606499816057	0.428693606656044	-0.51122950506582	-0.029205563825859
cg12075497	chr18	24130267	-0.376354878004077	-3.00989729702341	-4.06815469624268	0.00059504267116527	0.429223641122729	-0.51669469601595	-0.0348821386834891
cg12883821	chr8	145662334	-0.396469621342325	3.76761123540844	-4.06790095736758	0.000595396636225247	0.429223641122729	-0.517129038837335	-0.00776212661965481
cg15678844	chr10	26500780	0.385065926092418	-1.74899605731442	4.06646147279607	0.000597408699495322	0.429223641122729	-0.519593181549721	0.0501529824982987
cg07810204	chr1	1169394	0.683836684156238	2.32701232370373	4.06615486009873	0.000597838149356023	0.429223641122729	-0.520118064632003	0.0456473757024073
cg19438750	chr15	91768905	-0.513702608978685	-1.77185864852656	-4.06573858793005	0.000598421684882753	0.429223641122729	-0.520830680412691	-0.0526670216761499
cg00537210	chr2	23786588	0.308541867144114	-0.0207456640261577	4.0655269947703	0.000598718516942348	0.429223641122729	-0.521192910534858	0.0497505418759866
cg02639435	chr10	13534679	0.728475110564389	0.17741669880698	4.06472789382894	0.000599840857900863	0.429223641122729	-0.522560930468536	0.066217581216458
cg20536146	chr15	74464972	0.268690133596772	0.90924160997217	4.06448915479629	0.000600176575624671	0.429223641122729	-0.52296964705415	0.044317496406289
cg18812980	chr19	36478250	0.492041974660263	-3.12532981424548	4.06369712903148	0.000601291676941539	0.429223641122729	-0.524325604700524	0.0350262326515121
cg19292827	chr15	68921782	0.294852525409116	0.400105224357453	4.06348811862748	0.000601586289914753	0.429223641122729	-0.524683439411077	0.0501847490179528
cg06785712	chr1	86888624	-0.305566015435749	1.30666259251921	-4.06323165720416	0.000601947985069228	0.429223641122729	-0.525122515925135	-0.0207614691086135
cg00115458	chr6	33141305	-0.314059366617108	-2.43422889501859	-4.06097398211464	0.00060514144091208	0.430494272966252	-0.52898795648172	-0.0304882728323217
cg10775273	chr2	219857927	0.707132122834813	-0.111832887992801	4.06060500262097	0.000605664965067544	0.430494272966252	-0.529619727955747	0.116457364145717
cg00917642	chr4	1208960	-0.313880956180824	2.55424087560955	-4.05919041567914	0.00060767623861538	0.43069866559668	-0.532041878427274	-0.0187299560587021
cg08746853	chr12	14924953	-0.719413917938608	1.69170610904704	-4.05876227047514	0.000608286294025336	0.43069866559668	-0.532775001152764	-0.0451953277172085
cg02835822	chr11	2161456	0.338367049554364	-2.38419780129059	4.05836251337419	0.000608856452125443	0.43069866559668	-0.533459524272117	0.0194300706802179
cg11789612	chr15	41794412	0.38136149086249	1.43383584289381	4.05678972868088	0.000611104841155071	0.431602979146455	-0.536152771834574	0.0288959587620876
cg08605326	chr17	50237401	0.513119386696838	-0.819441092012647	4.0556329334659	0.000612763840600319	0.432088819884993	-0.538133770978373	0.0717230561237308
cg25506106	chr19	17970744	-0.804761878485053	-4.20076422406031	-4.05408240151446	0.000614994570086813	0.432273683683097	-0.540789165730722	-0.0193516280635078
cg03169059	chr2	240145022	0.404019590058331	0.904446302658021	4.05353469194117	0.000615784489825904	0.432273683683097	-0.541727191149387	0.0730220512284369
cg16720405	chr3	122790178	-0.399909613678392	2.18932546703186	-4.0534265675504	0.000615940549131772	0.432273683683097	-0.541912370651041	-0.00236850237007036
cg06352809	chr10	124152109	-0.481450114839266	1.44929368834732	-4.05004057171502	0.000620847703508599	0.433448614806526	-0.547711756666037	-0.052521593169906
cg21847393	chr3	50383483	0.877736277790796	-3.00800226344512	4.04885123689636	0.000622580598027512	0.433448614806526	-0.549748958817733	0.0577558797220132
cg21115018	chr5	34597807	-0.448177861592583	-0.829730732140893	-4.04871772087549	0.00062277543601274	0.433448614806526	-0.549977662566456	-0.0104727413328337
cg10375802	chr1	233086192	0.534702829095703	-3.47303186034878	4.04803016166392	0.000623779745897822	0.433448614806526	-0.551155420799916	0.01493214753396
cg09567725	chr16	85336621	0.383568010113245	-1.50111839151352	4.04770931856075	0.000624248951136246	0.433448614806526	-0.551705020248684	0.0231274844089707
cg01113339	chr7	1660895	0.397921050249523	-0.45171374488806	4.04766442361771	0.0006243146342078	0.433448614806526	-0.551781925099908	0.0350273548653631
cg14054376	chr2	95543986	0.369185616515481	0.836958844215141	4.04758299764408	0.000624433781230577	0.433448614806526	-0.551921407757893	0.0318679009697015
cg16970798	chr3	190116113	0.438600336381106	1.58459364650926	4.0463183756116	0.000626287164702004	0.433947620204314	-0.554087754827918	0.0243185422513738
cg05041871	chr2	1732234	0.451693005779547	0.775211935339465	4.04561681590841	0.000627317713099358	0.433947620204314	-0.555289594587427	0.0105167808847562
cg09260640	chr19	57999177	-0.790990694666245	-4.21947072964931	-4.04393990287773	0.000629787863306633	0.433947620204314	-0.558162425938563	-0.0214516473559775
cg26375147	chr11	60674132	-0.71943469013023	-4.77979240262012	-4.04387373745523	0.000629885526185195	0.433947620204314	-0.558275781700538	-0.00962181445578689
cg17631894	chr7	4761793	-0.45130021307417	2.76381580823804	-4.04377652509025	0.000630029043061182	0.433947620204314	-0.55844232809245	-0.017513081440846
cg26577738	chr11	8985377	-0.408527337120431	-1.33022887062804	-4.04052418502667	0.000634849416985334	0.43659192950354	-0.56401462686511	-0.0554572336116272
cg02126435	chr16	74701421	-0.498318202090412	-4.03201356967855	-4.03733304384357	0.000639614881102636	0.439190373637123	-0.569482668205454	-0.0133163825000035
cg15101392	chr11	117748132	0.472532680690439	-0.507246174044217	4.03581568358398	0.000641893332191434	0.439624833401959	-0.572082880732895	0.0263327801970787
cg15975990	chr2	180871849	-0.405166823635515	-1.23294507029378	-4.03553301371967	0.000642318680716789	0.439624833401959	-0.57256729033128	-0.0388486721429068
cg02293852	chr1	29607330	-0.618717467749558	1.55306847986099	-4.03494014542496	0.000643211715851459	0.439624833401959	-0.573583299927397	-0.0671349059067595
cg15312261	chr2	180886778	0.733716504351693	0.296324325500614	4.0327959733106	0.000646451835680945	0.441161735249333	-0.577257975866184	0.0952745555212009
cg18786479	chr1	167425134	-0.533420526074213	-1.73351405162594	-4.03152379740244	0.000648381954669433	0.441268044929621	-0.579438351037004	-0.0374104414340596
cg17775332	chr19	40324887	-0.399044173710437	0.684766475239874	-4.03095730961268	0.000649243268656504	0.441268044929621	-0.580409280866721	-0.0410127791160344
cg04240456	chr1	89756672	0.357769387221766	1.5232802527365	4.03060058231116	0.000649786239262054	0.441268044929621	-0.581020701753394	0.0417697459859301
cg19283806	chr18	66389420	-0.411463609976333	0.149340467005999	-4.03004361097705	0.00065063490571393	0.441268044929621	-0.581975349871758	-0.00422794311913732
cg11573625	chr12	76215360	-0.464065351015268	1.13406899152873	-4.02943320472952	0.000651566262841412	0.441268044929621	-0.583021605512037	-0.0599808801096756
cg16505704	chr13	80378331	0.649567861089688	-0.810363646268564	4.02761521719294	0.000654348038836077	0.441348942620183	-0.586137818288119	0.0840701110837371
cg11898958	chr10	102427695	0.296712895000608	-0.932087308521942	4.02686102261678	0.000655505539075986	0.441348942620183	-0.587430637949299	0.065182091169519
cg25185518	chr4	146403942	-0.625835325856442	-3.58922905864237	-4.02667260413103	0.000655795033357557	0.441348942620183	-0.58775362473849	-0.0281830437445674
cg03327643	chr1	245836835	0.633214519148257	1.23898247485709	4.02620252188132	0.00065651784454511	0.441348942620183	-0.588559447967445	0.0692426459652709
cg02087383	chr4	72651102	0.607219876172693	0.953057450938666	4.02570743845526	0.000657279958119572	0.441348942620183	-0.58940814204273	0.0646275289897558
cg06872272	chr10	37414768	-0.528581370755099	1.19031206768451	-4.02547557612755	0.000657637182226196	0.441348942620183	-0.589805615498521	-0.0133575621864651
cg08342194	chr6	31683075	-0.390730084868221	1.94346912951921	-4.02388367988636	0.000660095013075947	0.442331258852585	-0.592534628527522	0.0160702946734489
cg19901956	chr11	77921274	-0.537904275286013	2.05476543867771	-4.02118294198059	0.000664285848450246	0.443574541134155	-0.597164869285753	-0.0407352922576713
cg02682520	chr5	159895160	0.392550255585901	-0.787176529881728	4.02016318793402	0.000665875136889785	0.443574541134155	-0.598913276957886	0.07339494808369
cg24382521	chr5	40908228	0.468842639081031	0.238655744730843	4.0185812751517	0.000668348064285126	0.443574541134155	-0.601625641114572	0.0173350633056043
cg20412539	chr7	999153	0.32303190658301	-0.550110111505933	4.01855672613715	0.000668386512710316	0.443574541134155	-0.601667734197551	0.019380097697958
cg04131468	chr17	12694449	0.325109313850022	0.858004305330156	4.01808127619616	0.000669131593307656	0.443574541134155	-0.602482973208327	0.0678463288363774
cg16621790	chr3	50383485	0.915706752208063	-3.31076116912513	4.01757855049545	0.000669920319641791	0.443574541134155	-0.603344994618566	0.0496078740645796
cg24338331	chr2	32853480	-0.402846098793769	-3.33925710865924	-4.01709960965302	0.000670672593006792	0.443574541134155	-0.604166245149618	-0.00262814070814871
cg01220655	chr5	180056522	0.266692181487892	0.0706382043529018	4.01527628799334	0.000673544210786367	0.443574541134155	-0.607292850382545	0.014218445802094
cg06394333	chr7	121437819	-0.373246552547012	2.18733705123122	-4.01446083252426	0.000674832470475455	0.443574541134155	-0.608691240241204	-0.00194305135984096
cg23805623	chr12	130316046	0.652405494310768	1.72074339806409	4.01381476441284	0.000675854877096782	0.443574541134155	-0.609799180659005	0.0716421242923906
cg23461741	chr10	105527043	-0.386525349221475	2.94835456288698	-4.01378369896069	0.000675904077294622	0.443574541134155	-0.609852455289395	-0.00979174629665536
cg02759489	chr4	55098483	0.48100115687417	-2.72607926580731	4.01347077568586	0.000676399871823372	0.443574541134155	-0.610389095240621	0.0232314595099384
cg11072779	chr2	70044977	-0.555119307719919	1.2889896511294	-4.01190574501392	0.000678884953064998	0.443574541134155	-0.613073085270905	-0.0369861946456123
cg11848324	chr14	20403845	0.422680205038264	0.786221754848906	4.01176472882978	0.00067910931686437	0.443574541134155	-0.613314931161268	0.0353037144538465
cg13589318	chr9	132176355	-0.471666646507848	-1.82436443132107	-4.01156963551434	0.000679419842093871	0.443574541134155	-0.613649522308147	-0.0532668429444283
ch.22.22928834R	chr22	24598834	-0.371785662736689	-2.81304541192675	-4.0110598327433	0.000680231951709618	0.443574541134155	-0.61452385974583	-0.00328587056222165
cg18986925	chr2	26635591	-0.549408584591478	-0.238643930206856	-4.00926429049989	0.000683099950594289	0.443574541134155	-0.617603416851047	-0.0900463970170569
cg08167066	chr2	10220455	-0.364720828326379	-2.36469385290926	-4.00894964700483	0.000683603768122735	0.443574541134155	-0.618143083747012	-0.0719081869227368
cg20915460	chr8	6561689	-0.377715510348808	2.19272024636773	-4.0084665002077	0.000684378120635902	0.443574541134155	-0.61897177270679	-0.0383493883394987
cg21175642	chr3	48701770	-0.308720734472638	-3.25718846475359	-4.00832222407197	0.000684609525593822	0.443574541134155	-0.619219236242975	-0.00611343443602745
cg01572940	chr2	45398381	0.584381729333005	-1.20558459152391	4.00776457348499	0.000685504677512691	0.443574541134155	-0.620175733310558	0.0601995135826459
cg10728960	chr3	78079111	0.499754210703822	0.0769540156945894	4.00758822402109	0.000685788000216676	0.443574541134155	-0.6204782160541	0.0952720702562007
cg18323922	chr1	36107203	0.555315506080368	-3.73776950513947	4.00717326948522	0.000686455126402544	0.443574541134155	-0.621189971803893	0.0226091725912679
cg19854521	chr7	93520452	-0.371939824501536	-2.81281831038013	-4.00559729308389	0.000688994743530636	0.443574541134155	-0.623893268098824	-0.0175981951576776
cg00658405	chr19	1510500	0.432104122544352	-1.74214207042616	4.00546623332409	0.000689206362376627	0.443574541134155	-0.624118082866568	0.00379790864127819
cg11417675	chr11	73694801	-0.510048228296066	-3.02775875708153	-4.00483261897898	0.00069023035832465	0.443574541134155	-0.625204972943539	-0.0269902108443816
cg02134594	chr1	3632713	0.600364521883484	0.0246182120365569	4.00387972540384	0.000691773206327007	0.443574541134155	-0.626839588769728	0.073598268141025
cg21565496	chr13	40762150	0.526289124025686	0.0438930090459817	4.00300844121409	0.00069318693042496	0.443574541134155	-0.628334252121024	0.0612922697730972
cg01188068	chr14	75517797	-0.338983224178526	-3.3645113361595	-4.0027109404972	0.000693670307594788	0.443574541134155	-0.628844615383096	-0.0132212081675749
cg08001899	chr17	47751234	-0.403923292609429	1.6462400662228	-4.00224770938613	0.000694423632012369	0.443574541134155	-0.629639298891058	-0.0140756328005857
cg15134919	chr1	144942354	-0.267673571780741	-1.69947770568301	-4.00152822497017	0.000695595304299985	0.443574541134155	-0.630873613246895	-0.00695341093235691
cg00266983	chr7	1277521	0.55188897904199	-0.494385386608004	4.00094695754869	0.00069654333205797	0.443574541134155	-0.63187082882617	0.100342439583245
cg06193004	chr20	43729874	0.455906365539324	-2.10796884131004	4.00084394226265	0.000696711480977309	0.443574541134155	-0.632047562500877	0.0610611450384379
cg16062483	chr14	98444417	0.7032094996692	0.789110192764005	4.00083716717606	0.000696722541177562	0.443574541134155	-0.632059185901758	0.0944798095448376
cg00887848	chr4	3482507	-0.324940568367122	-3.1084386727386	-4.00037204597345	0.000697482261684859	0.443574541134155	-0.632857157890901	-0.00111836441967578
cg12865497	chr17	10598676	-0.300279048602346	2.4092024452042	-4.00015366246279	0.000697839250415573	0.443574541134155	-0.633231825287328	-0.0398354140647297
cg21222370	chr9	136023905	-0.309014210919436	-1.14717552185039	-3.99840217119584	0.000700708992612756	0.444752023782846	-0.636236843578723	-0.0258435947045515
cg24405543	chr10	11872888	0.816277573405559	0.954366430652942	3.9973358989031	0.000702461795779892	0.444752023782846	-0.638066316284438	0.094997029805944
cg06967124	chr5	180045597	0.381722484016028	-1.47262845890259	3.99695721858954	0.0007030853455116	0.444752023782846	-0.638716057002419	0.015269371718016
cg12053462	chr1	91170011	0.501105731159956	1.54206456395927	3.99659037864386	0.000703689924987018	0.444752023782846	-0.639345489111321	0.0528705007036057
cg00737840	chr11	125036420	0.317887257577259	-0.675611621844603	3.99572009522911	0.000705126292179861	0.444786765571431	-0.640838768697916	0.0781938019614043
cg15852150	chr12	42875816	0.427887603862649	0.834659547083148	3.99534627249762	0.000705744168966778	0.444786765571431	-0.641480206144353	0.0914966232560593
cg02628360	chr17	79315269	0.544286425073574	-0.107663560604623	3.99227073943333	0.000710848139900403	0.446183135236163	-0.646757746992577	0.090806810963848
cg14025883	chr9	5436224	-0.486170847150996	2.00158672695967	-3.99206968580119	0.000711183075828477	0.446183135236163	-0.647102767193778	-0.0492331897222591
cg06958636	chr1	245255197	-0.295664119528341	0.9608636121684	-3.99137273033442	0.000712345355470889	0.446183135236163	-0.648298801050236	0.0166390335101407
cg22827864	chr6	72298424	0.726516642052841	-1.16442667277614	3.99100351160568	0.00071296185162791	0.446183135236163	-0.648932421371547	0.0809245384557459
cg23189739	chr12	52281652	0.423813289755937	-1.04388401727757	3.98958702861478	0.000715331939357236	0.446183135236163	-0.651363328235935	0.0333845646873412
cg06133670	chr7	127744553	0.519267380406877	-2.19794292300366	3.98943859970594	0.000715580748030576	0.446183135236163	-0.651618061454269	0.0812702986341177
cg15685514	chr19	13316043	0.268216217118095	1.73629720925344	3.9879286600485	0.000718116743052718	0.446183135236163	-0.654209478950216	0.0104863921389142
cg13622068	chr13	55373912	0.472882506645269	0.262057837626991	3.98737057015371	0.000719056341295444	0.446183135236163	-0.655167324043896	0.0932560623109228
cg06763829	chr20	61885236	1.73968500763662	-2.33595863849022	3.98599181640337	0.000721382866295384	0.446183135236163	-0.657533735547682	0.107429837604814
cg04975598	chr1	160039909	-0.586356498601577	-4.08554562882635	-3.98594337822072	0.000721464737817243	0.446183135236163	-0.657616873735209	-0.0140463770580412
cg14575155	chr9	128998098	0.365403161486462	1.22764120218464	3.98489473291329	0.000723239460187823	0.446183135236163	-0.659416773615082	0.0356005138887646
cg01918222	chr16	87277142	-0.400822223604151	1.06748685925038	-3.98478073316049	0.000723432655036639	0.446183135236163	-0.659612446689763	0.0102469451348866
cg14069279	chr9	98113462	0.539225153813729	1.54901541282703	3.98429656936089	0.000724253738824303	0.446183135236163	-0.660443489297868	0.0561403803231197
cg11054911	chr4	52946921	0.364609711780114	1.30987287787421	3.98321443439337	0.000726092271746665	0.446183135236163	-0.662300961767494	0.0432345953614557
cg19719930	chr17	70339343	-0.361739782997444	-1.06962177942219	-3.98309860034819	0.000726289347827592	0.446183135236163	-0.662499793088558	-0.0473478263923263
cg19512582	chr14	61083516	-0.357137062544754	-2.03968359587885	-3.98300544714793	0.000726447874195123	0.446183135236163	-0.662659692800829	-0.0196388887962883
cg23102014	chr15	70574295	0.26821412405346	0.0858747049202561	3.98227021843159	0.000727700284232471	0.446183135236163	-0.663921745884616	0.0836619087303603
cg15459774	chr10	8331529	-0.614875791647361	0.441102430415083	-3.98110186858953	0.000729694916615908	0.446183135236163	-0.665927326514779	0.0468356241328499
cg19241352	chr1	166958389	0.507018503665967	0.474167262604439	3.97717941380212	0.000736431381030148	0.446183135236163	-0.672661080583274	0.13433392841658
cg22540431	chr6	42290322	-0.363859301903779	0.747599373294531	-3.97713299601357	0.000736511469580508	0.446183135236163	-0.672740771466873	-0.0550098671608349
cg21352837	chr2	10199417	-0.39914946042244	1.51452629150369	-3.97663360896209	0.000737373653992159	0.446183135236163	-0.673598134753785	-0.0430816150665895
cg15913671	chr17	79304420	-0.431441958107779	-0.345064698053403	-3.97590018252634	0.000738641728742677	0.446183135236163	-0.674857326462382	-0.0410889469441152
cg26391564	chr7	121900908	-0.446840366366395	-2.83285565493991	-3.97546267951172	0.000739399194992042	0.446183135236163	-0.675608471216127	-0.0185579309568186
cg17295910	chr10	131731569	-0.490100899707983	-0.128785423151715	-3.97520468463904	0.000739846234697721	0.446183135236163	-0.676051424564892	-0.0738925375821011
cg09579081	chr15	81109237	0.341489848255892	1.33523948608627	3.97494286916425	0.000740300170056601	0.446183135236163	-0.676500940877731	0.0134687056437256
cg03002835	chr6	168476648	0.631489090686223	2.61248172439989	3.97418432995802	0.00074161689286464	0.446183135236163	-0.677803311257717	0.0301478716357875
cg27527630	chr7	29923538	0.620216611632914	0.00549328758295671	3.97399622278513	0.000741943782995458	0.446183135236163	-0.67812628536219	0.133380488487264
cg25980042	chr22	46781474	-0.292329312873165	1.85257925812374	-3.97385256366369	0.000742193528650777	0.446183135236163	-0.678372944726104	-0.0413734253000838
cg02375258	chr19	52074470	2.01613292495196	-2.04158683157654	3.973604859509	0.000742624349332719	0.446183135236163	-0.678798249359872	0.240936236578587
cg25500616	chr2	131800227	-0.424437581915714	1.17992401688269	-3.97271575918719	0.000744172776248975	0.446183135236163	-0.680324847113182	-0.0122147560658816
cg10113212	chr14	92790798	0.372977367452242	-0.314031094769109	3.97269023558507	0.000744217274787804	0.446183135236163	-0.680368672066839	0.0708738502327071
cg26559315	chr8	143858636	1.37356188923776	-2.92900665641405	3.97083733644291	0.000747454766428421	0.446183135236163	-0.683550252076043	0.102936219918565
cg08804626	chr6	1953086	-0.484941339159095	2.0448914643368	-3.9705718457873	0.000747919795630147	0.446183135236163	-0.68400613500447	-0.0308627053769821
cg25124211	chr15	22981162	-0.609919121272823	2.44609430025622	-3.97028954878934	0.000748414578979254	0.446183135236163	-0.684490880417624	-0.0428309324319549
cg09213451	chr14	61569759	0.396080405481343	0.160039336290995	3.97017620556544	0.000748613328016026	0.446183135236163	-0.68468550846906	0.0594367867427077
cg22300957	chr4	41748857	0.459965648803793	0.0210532250106532	3.96975452357355	0.000749353215864701	0.446183135236163	-0.685409607896594	0.0793775137178123
cg26349395	chr17	45776758	0.400761667627014	1.84966581086067	3.96960772068081	0.000749610968882632	0.446183135236163	-0.685661695356197	0.0109243951062168
cg20693209	chr11	13984067	0.413285699968986	-1.80423354342675	3.9694804135491	0.000749834563270593	0.446183135236163	-0.685880305866468	0.0837125272717824
cg26731644	chr6	47236429	-0.765077522655638	2.18691582921089	-3.96860493733065	0.0007513739976072	0.446183135236163	-0.687383685919112	-0.0704301749237842
cg27663249	chr16	2801092	-0.578403952819594	2.03347152159323	-3.96828169873739	0.000751943175332853	0.446183135236163	-0.687938765116143	-0.0258462661616806
cg03621279	chr5	140009	0.512905902895815	1.21753063067167	3.96776488156403	0.000752854110930309	0.446183135236163	-0.688826276221928	0.0598637146058848
cg04785555	chr4	159716876	0.355472365989311	1.43292469997686	3.96743378184142	0.000753438281338612	0.446183135236163	-0.689394868340143	0.0139979956713114
cg20538322	chr12	114851913	0.369983370866794	-0.980134868148663	3.96647618595955	0.000755130344719803	0.446183135236163	-0.691039361662866	0.0260366247039415
cg11906176	chr10	76970489	-0.431310419277128	-3.89192816082482	-3.96633428223174	0.00075538140942169	0.446183135236163	-0.691283058738248	-0.0148049790213322
cg19459454	chr3	32509030	-0.31684448210045	2.30286222357675	-3.96610945223218	0.000755779362706435	0.446183135236163	-0.691669170466441	-0.0282169153760793
cg18413659	chr7	825173	-0.274067664694947	1.95107595372447	-3.9659536042537	0.000756055339174961	0.446183135236163	-0.691936817362903	-0.0268121983062165
cg08979191	chr5	132113734	-0.718537243308572	-2.69188572027083	-3.96584013933581	0.000756256326677632	0.446183135236163	-0.69213167806867	-0.0526649764543077
cg18755020	chr2	241828030	0.946067344158929	0.799065254493864	3.96560717188562	0.000756669163456707	0.446183135236163	-0.692531770199476	0.10592853607744
cg09721595	chr11	77773924	-0.947966261907007	1.79170304967628	-3.96536654376131	0.000757095811428085	0.446183135236163	-0.692945021293038	-0.065801556475295
cg19987219	chr1	47016749	0.45583690234983	0.361343396177878	3.963477664128	0.000760453247825504	0.447440438996101	-0.696189050467804	0.066866883118172
cg18756330	chr12	92569710	-0.358967448023213	2.57206086996004	-3.96227934513463	0.000762590920448143	0.447440438996101	-0.698247174133011	-0.0328775423221656
cg18421360	chr5	90415181	-0.427485347731611	-0.901935753615592	-3.96207648956066	0.000762953385418716	0.447440438996101	-0.698595587143093	-0.0566183506389886
cg25439867	chr13	30172641	-0.353924112392942	-2.36864917525211	-3.96186727385686	0.000763327394647018	0.447440438996101	-0.698954925984019	-0.0589351172164836
cg21107579	chr18	74728959	0.560328344509298	-0.129205771173593	3.96134756940165	0.00076425724722223	0.447440438996101	-0.699847554339969	0.0513041402726482
cg13123165	chr11	122106236	-0.421530093649728	-1.08555543284828	-3.96007864632862	0.000766532344580839	0.447853562118294	-0.702027071040253	-0.00745615784752324
cg04985097	chr5	74807689	-0.701617766707194	-3.46343650811576	-3.9598316660742	0.000766975948502163	0.447853562118294	-0.702451295947442	-0.0240534730183248
cg14574951	chr3	55861102	-0.568258613668491	-0.918211428028874	-3.95788650235936	0.000770478633689091	0.448734135795966	-0.705792500713542	-0.0639671686546546
cg22620858	chr13	80917437	-0.310133220957762	-0.633708269651334	-3.95768754737211	0.000770837792451692	0.448734135795966	-0.706134255377642	-0.027853988244041
cg12405833	chr16	12070719	-0.461852967922937	-3.43434102756181	-3.9570068853907	0.000772067803807755	0.448734135795966	-0.707303475562091	-0.0199285052415729
cg05073901	chr7	48028663	-0.39690544498506	-0.663801550118711	-3.95675801547758	0.000772518020127542	0.448734135795966	-0.707730982025494	0.000482847461881708
cg12005811	chr4	22503787	-0.378447620932512	-0.119949900500079	-3.95558564515151	0.000774642410389436	0.448856978969492	-0.709744907824172	-0.0542930577071226
cg05785947	chr16	68771059	-0.60734644633973	-3.78369760439792	-3.95497499739859	0.000775751238061596	0.448856978969492	-0.710793918423084	-0.0194288297195815
cg07621645	chr2	144503739	-0.482122108733913	-1.36328974442295	-3.95494807821198	0.000775800154902197	0.448856978969492	-0.710840162358004	-0.0498031822700861
cg14191885	chr10	81776391	-0.332953948884075	1.52322519010941	-3.95389121531639	0.000777723090033163	0.448856978969492	-0.712655752589697	-0.0475579454869576
cg00377320	chr17	47988100	-0.550347037619609	0.735702105372596	-3.95352811801239	0.000778384832073216	0.448856978969492	-0.713279531235358	-0.00463805512671023
cg07628841	chr2	27851430	-0.454889350431841	-1.72567914508009	-3.95331022366639	0.000778782212223558	0.448856978969492	-0.713653863125529	-0.0483681402850468
cg17316073	chr8	54557599	0.420930014792513	1.977426615891	3.95212197721015	0.000780952811509492	0.449081431755949	-0.71569525121647	0.0336608812066622
cg02974976	chr1	117077219	0.333077099099185	1.25547744153586	3.95083570274927	0.000783309277190137	0.449081431755949	-0.717905122897767	0.0450470591550777
cg27627821	chr4	177347632	-0.34119268364885	0.261769235997294	-3.95081790513638	0.000783341932219212	0.449081431755949	-0.717935700449871	-0.0456791975149939
cg06959457	chr10	82363384	0.642001372000842	2.04872531250459	3.95041823602924	0.000784075601806249	0.449081431755949	-0.718622363931407	0.05265155310827
cg12440258	chr5	50265272	-0.612889568315236	-1.9988865412472	-3.9503406561413	0.000784218093966874	0.449081431755949	-0.718755653227709	-0.0533455698635531
cg19387239	chr4	140781385	0.661216738868177	1.56500595330485	3.94903303877345	0.000786623701485347	0.449117556454043	-0.721002299983221	0.0707332427571562
cg11002034	chr3	184528803	-0.590866617202069	2.47443980091106	-3.94850923913436	0.000787589390737134	0.449117556454043	-0.72190227373722	-0.0441113577171122
cg03081303	chr19	34664167	-0.331088191509666	-3.87253386044777	-3.94838350990446	0.000787821363844002	0.449117556454043	-0.722118299045846	-0.00861069782182956
cg23708337	chr7	1209742	0.540646484898254	-2.5345915404657	3.94811409951012	0.000788318661035914	0.449117556454043	-0.722581196713946	0.0255754028085954
cg22504024	chr12	111710593	0.300101544224558	0.372247641580257	3.94720724171445	0.000789994904463315	0.449223279179252	-0.724139372941673	0.0180871590666093
cg02265239	chr14	59748448	0.526417327372993	-0.462616920610639	3.94672856301108	0.000790881129793913	0.449223279179252	-0.724961860643095	0.0819091907200599
cg14817765	chr20	2444494	0.41509054303723	-1.17641564327102	3.94630188175103	0.000791671922146952	0.449223279179252	-0.725695012676139	-0.000988615202709653
cg25457437	chr2	72380973	0.355061734826865	0.585426122000516	3.94583255271031	0.000792542666009764	0.449223279179252	-0.726501454436455	0.0325419998898425
cg16476700	chr7	2069840	-0.547529922959675	2.95241564398842	-3.94423349467902	0.000795516561353045	0.450288321335814	-0.729249168671994	-0.0342412864859114
cg00007036	chr1	33742089	-0.343673198945907	2.93406840948182	-3.94373513451352	0.00079644567205895	0.450288321335814	-0.730105540852485	-0.015742137411505
cg25206417	chr2	121549834	0.400072474239459	0.0623057663658309	3.94138886384939	0.000800834456840829	0.451487508682576	-0.734137474632455	0.0523200244198046
cg25076039	chr5	169128937	-0.386292264356154	-1.80169469620527	-3.94098572617356	0.000801590962611236	0.451487508682576	-0.734830268648189	-0.0336136142958512
cg06518831	chr6	31632541	-0.298128949974528	-0.988305109628224	-3.94045643047584	0.000802585290702113	0.451487508682576	-0.73573987676818	-0.0222062991859723
cg04612608	chr16	9248364	0.463030252221275	-1.23719578086892	3.9404350301769	0.000802625518864941	0.451487508682576	-0.735776653987299	0.0674276519922236
cg17698584	chr3	127006287	0.413679186620619	-0.281922124999981	3.93966521776774	0.000804073944601158	0.451731178664641	-0.737099619056155	0.057649351174746
cg20639805	chr10	112404997	0.449719462832616	0.348640705567393	3.9390510034624	0.000805231475272712	0.451811014451	-0.738155198979453	0.0572602447379964
cg21571658	chr15	70785399	0.359061412295926	0.733199657789794	3.93639698996485	0.000810252267835738	0.454055574394176	-0.74271653937259	0.0597354936345128
cg10848828	chr6	30104295	-0.412872303331152	-1.04767840406298	-3.93486398947539	0.00081316655475721	0.45505006388589	-0.745351382692365	-0.0113761195039465
cg23679982	chr17	1686737	0.46536466397003	3.0710103428127	3.93187910407295	0.00081887091705662	0.45505006388589	-0.750481944731553	0.0493201995446959
cg20593059	chr12	115286012	-0.256995473120589	2.07307453114919	-3.93163107784083	0.000819346705515529	0.45505006388589	-0.750908281251658	-0.0290969641212133
cg26509715	chr2	119600627	0.426617032576989	-1.66249568322482	3.9294306779233	0.000823579806422605	0.45505006388589	-0.754690701839536	0.0930971514255123
cg06792448	chr14	101349632	0.295640954230826	0.549162584395805	3.92929116654331	0.000823848929786122	0.45505006388589	-0.754930524649162	0.016312009302316
cg01379412	chr11	111810533	-0.434625015359862	0.239440060478024	-3.92894969628521	0.000824508010017285	0.45505006388589	-0.755517522252426	-0.086278422004947
cg18868478	chr11	57476216	-0.310062588711761	2.47779796909147	-3.92856890501898	0.000825243604086023	0.45505006388589	-0.7561721197102	-0.0234559046808182
cg10522857	chr3	117426868	0.788696758805917	1.28040494817152	3.92844354311174	0.000825485915118693	0.45505006388589	-0.756387623866162	0.0757234511886236
cg26985469	chr22	41778258	0.671752223603749	-3.37543403311428	3.92787923892759	0.00082657753192906	0.45505006388589	-0.757357702716426	0.0103684592443147
cg20629316	chr1	64413782	0.616698773883734	0.838098888619243	3.92778990071789	0.000826750483785176	0.45505006388589	-0.757511282666053	0.0912482487484082
cg00934883	chr6	30711966	-0.30893860926543	-2.51777105168233	-3.9271319259086	0.000828025382834657	0.45505006388589	-0.758642407531576	-0.0188718793662996
cg15539420	chr17	46692248	0.456398692695256	-0.168890036812912	3.92657005132126	0.000829115626925471	0.45505006388589	-0.759608340977296	0.09903659474258
cg07997370	chr16	34443120	0.50324870447327	-0.295337058800484	3.92451803917349	0.000833109447056556	0.45505006388589	-0.763136122524013	0.0701606717505397
cg25581448	chr6	106582669	-0.789909165308331	2.1028854851311	-3.92384876450153	0.000834416191845548	0.45505006388589	-0.764286765546353	-0.0632844884093404
cg09020697	chr16	86488958	-0.353962945064334	-1.29934407288075	-3.92349420882997	0.00083510928129591	0.45505006388589	-0.764896339044	-0.0459679563480417
cg25731943	chr3	156252078	0.31569854000799	0.571492302048267	3.92309509611197	0.000835890157330864	0.45505006388589	-0.765582523999274	0.0800281256750811
cg04125208	chr11	35161229	0.428681513135449	-1.65346025035929	3.92280433205555	0.000836459503761444	0.45505006388589	-0.766082431884103	0.0602435549118976
cg11855842	chr1	23807492	-0.425886452561186	1.89477421149455	-3.92261848372673	0.000836823616521954	0.45505006388589	-0.766401961003278	-0.0380779579256401
cg13373406	chr5	151150340	-0.504598741301328	-2.39973932047789	-3.92259952867574	0.000836860761996088	0.45505006388589	-0.766434550512373	-0.0292373581745344
cg05523057	chr5	2668571	0.512700642172669	1.35727678758989	3.92228119375367	0.000837484835936863	0.45505006388589	-0.766981867494162	0.075488798582782
cg12999366	chr7	30499283	1.1675269519725	-1.85154267115529	3.9218984551963	0.00083823578245301	0.45505006388589	-0.76763991999748	0.122139477788569
cg11421768	chr5	912712	-0.489478192839713	3.05893525902842	-3.92153430962536	0.000838950871356194	0.45505006388589	-0.768266010750207	-0.0386924609721444
cg06591892	chr19	47353883	-0.608508471756675	-3.35857210525331	-3.92114733729488	0.00083971145201463	0.45505006388589	-0.768931354550849	-0.0230656583076326
cg05374025	chr19	55549746	-0.574358338821376	0.246022617999226	-3.92103524345784	0.000839931896786813	0.45505006388589	-0.769124085098504	-0.0409934146279951
cg15553612	chr1	119520934	0.514338707696099	0.713426378067522	3.91911734293901	0.000843712598630312	0.45505006388589	-0.772421742365083	0.0315953728783934
cg24715105	chr1	228191579	0.490693527720299	1.23223094983515	3.91885549326953	0.000844230088381805	0.45505006388589	-0.77287198108667	0.0501426441625101
cg07836887	chr17	5346448	-0.417906197782125	2.58279632037752	-3.91874674954595	0.000844445089918687	0.45505006388589	-0.773058961855392	-0.0381766106509072
cg18931760	chr11	32608616	-0.39443429486213	2.54405471651227	-3.91816057177224	0.000845604984735637	0.45505006388589	-0.774066881013472	-0.0271688974568072
cg22686124	chr1	245836513	0.525215788855595	2.22034748829157	3.91763959710669	0.000846637190882818	0.45505006388589	-0.774962696784576	0.0479031006757173
cg17887427	chr22	19166691	-0.217457574699421	-3.76324656707142	-3.91695307431142	0.000847999313476005	0.45505006388589	-0.776143189511709	-0.00445660329330948
cg26107642	chr5	35890578	-0.331722328871763	-1.01104631430179	-3.91627540273249	0.000849346014551872	0.45505006388589	-0.777308481272502	-0.0572488473307103
cg05627765	chr15	70315909	0.41358702797404	0.666252108518522	3.91613435548969	0.000849626577947516	0.45505006388589	-0.777551021750034	0.00171409385911625
cg09975683	chr16	87784170	-0.398505950034195	3.14805086342162	-3.91573861646465	0.000850414252965561	0.45505006388589	-0.778231526674005	-0.0177150856119959
cg10376827	chr10	88730324	0.463679530624978	-3.00347234088291	3.91563927111349	0.000850612103114805	0.45505006388589	-0.778402359958239	0.00918592374460604
cg08377526	chr2	92261659	0.475887572487701	-0.319077628570509	3.914515580673	0.00085285317010862	0.45505006388589	-0.780334674893696	0.0759529860599661
cg19455963	chr12	124196937	0.354692706295874	-4.15604099084473	3.91380005501808	0.0008542832635813	0.45505006388589	-0.781565130251638	0.00725977856902735
cg17232883	chr11	59318136	-0.413577885191544	-3.0622886002106	-3.91308462299106	0.000855715557072878	0.45505006388589	-0.782795445317473	-0.0128782448628093
cg17209692	chr2	23785338	0.42545376568777	1.74374157722011	3.91216731122565	0.000857555512046338	0.45505006388589	-0.784372959412474	0.019290485866901
cg02081006	chr5	122430434	0.439812140761302	0.820458067389483	3.91101245140938	0.000859877545810037	0.45505006388589	-0.786359036398166	0.0988342302639554
cg05534676	chr7	31378807	0.444133226852912	0.258768560049284	3.91066809034891	0.000860571150619172	0.45505006388589	-0.786951263717438	0.033422146167232
cg15994467	chr12	52401523	0.296968514865309	-0.0617416111219896	3.90998814964725	0.00086194230902126	0.45505006388589	-0.7881206301241	0.0556915706102557
cg10398455	chr2	72904298	-0.587649334985738	2.33435231256237	-3.90979839995498	0.000862325343488814	0.45505006388589	-0.788446966165163	-0.0327558638248026
cg04891611	chr15	57618705	-0.361972496701677	2.33202974897537	-3.90892699045029	0.000864086574303757	0.45505006388589	-0.789945655419374	-0.0255427428536863
cg01160998	chr16	85625433	-0.265075336440031	-0.000412202010743206	-3.90863772553695	0.000864672007269974	0.45505006388589	-0.790443152906097	-0.0302541451578437
cg17952075	chr2	23854382	0.450276677361527	0.835730205013778	3.90846849316039	0.000865014693724109	0.45505006388589	-0.790734211807446	0.0297252271611643
cg21212076	chr9	35564052	0.576549625694644	-1.0444965690277	3.90742784982588	0.000867124914421137	0.45505006388589	-0.792524015488997	0.0705120773230577
cg26224664	chr14	101693935	-0.48649652056845	1.22420441172418	-3.90686263693226	0.000868273202220506	0.45505006388589	-0.793496143761002	-0.0534891206765085
cg01115236	chr13	32886082	-0.327277523655978	2.76035277534084	-3.90653880708122	0.000868931777647458	0.45505006388589	-0.794053115070666	-0.0282841880637492
cg11517094	chr5	179051568	-0.295987940547922	-0.319065264836367	-3.90618696505393	0.000869647885329402	0.45505006388589	-0.794658270622039	-0.0171646114839777
cg13250752	chr4	138281992	-0.484365050788067	-1.45542989868029	-3.90601187657727	0.000870004463590834	0.45505006388589	-0.794959418280725	-0.0413049471500426
cg19698340	chr17	17846718	-0.355235194950597	0.360818504097416	-3.90557695984376	0.000870890827704325	0.45505006388589	-0.795707469049217	-0.0137911013950779
cg04208853	chr5	5890802	0.410388401187517	0.154396834708501	3.90537662600558	0.000871299412169319	0.45505006388589	-0.79605204298131	0.0440128128024944
cg18102633	chr19	17487776	0.717877447346781	1.61186158470521	3.90530722333806	0.000871441004657284	0.45505006388589	-0.796171415843514	0.0442410342029057
cg11007362	chr6	901022	0.436632197601642	-1.08851128229561	3.904211218407	0.000873680068541595	0.45505006388589	-0.798056573683083	0.0160684126472215
cg00610991	chr2	40677600	0.451774855052	-0.999452066483857	3.90420021197673	0.000873702582952737	0.45505006388589	-0.798075505276387	0.07050508973685
cg07104732	chr1	6478615	0.388525081241296	-0.848283005875287	3.90395199059037	0.000874210490305156	0.45505006388589	-0.79850245934379	0.0486849622925734
cg15541630	chr8	87081770	0.444270848440994	0.196531565723486	3.90372286952786	0.000874679575676582	0.45505006388589	-0.798896561967315	0.108809571797237
cg17403520	chr6	33359638	-0.255052006540226	-0.0540713549883925	-3.90302274572643	0.00087611451000368	0.45505006388589	-0.800100831578536	-0.0438307721840774
cg09010992	chr17	8732032	0.391024185345908	-0.580001037948707	3.90254866488919	0.000877087489705994	0.45505006388589	-0.800916299827078	0.0214017244718441
cg07641497	chr22	33195343	-0.489352000841113	2.2266909857872	-3.90200202487524	0.000878210721388109	0.45505006388589	-0.801856588226224	-0.0104606277683739
cg20391984	chr4	114683822	-0.763948069123105	-2.75278423245871	-3.90160508680118	0.000879027243900781	0.45505006388589	-0.802539378043174	-0.0242063258473598
cg02461776	chr11	598696	0.429966600451665	0.473139832781683	3.90154521281108	0.000879150473420544	0.45505006388589	-0.802642370332397	-0.00526753777721312
cg18756674	chr19	55909041	0.364526851590174	1.3950743104834	3.90140817033953	0.000879432591803275	0.45505006388589	-0.802878104565276	-0.0082040836462498
cg26703661	chr15	90208915	1.3492063785901	-1.98645231760259	3.90119289101452	0.000879875952116565	0.45505006388589	-0.803248419745282	0.186704248923391
cg05949903	chr16	21831636	0.589703349698114	-1.4284897287655	3.90051789860727	0.000881267518477106	0.45505006388589	-0.804409527218191	0.152126665564065
cg02994463	chr13	58240705	-0.330594107971315	-1.77118732815298	-3.90026392322771	0.000881791681873797	0.45505006388589	-0.804846414772727	-0.0435210581597743
cg22744818	chr22	39917833	-0.278888066963001	-1.762542652637	-3.89994480941915	0.000882450720187397	0.45505006388589	-0.805395356744717	-0.0392853741658573
cg13692196	chr17	37558667	0.302465795916177	-2.95773721547427	3.89975187006863	0.000882849419030106	0.45505006388589	-0.805727254365927	0.00575918289040424
cg22415594	chr13	46626866	-0.394551944714661	-2.09419022777722	-3.89903385567924	0.000884334733120238	0.45505006388589	-0.806962407748576	-0.0308340675212535
cg06694331	chr19	45284273	-0.353662510146228	2.63338387572825	-3.89877872367939	0.000884863108348095	0.45505006388589	-0.807401299469801	-0.00833783150630296
cg11703222	chr5	1913923	0.839918831780494	0.918423211314003	3.89824912483403	0.000885960904306179	0.45505006388589	-0.808312351703076	0.0362110058242481
cg21226754	chr5	150077189	-1.36001385062135	2.24536639820926	-3.89796617450084	0.00088654798246041	0.45505006388589	-0.808799106654615	-0.127213768938622
cg24111008	chr19	7599072	-0.449860208344411	-1.55098943160658	-3.89790050165049	0.000886684298814842	0.45505006388589	-0.808912083050213	-0.0433333016627606
cg04488647	chr1	3389969	0.291974163242269	0.650213107358135	3.89598619578431	0.000890666980305751	0.455401526509573	-0.81220531784311	0.0360928936554481
cg00976157	chr16	49892496	-0.31358202714155	-4.11346666022898	-3.89520828627181	0.000892290490927539	0.455401526509573	-0.813543617419099	-0.00485180831863879
cg13396152	chr1	62005072	0.690361225994497	0.904612509065939	3.89513040506732	0.000892453192451108	0.455401526509573	-0.813677603906442	0.0815709039337136
cg01177709	chr4	47465011	-0.529724419650803	-0.670294113391579	-3.89486745916793	0.000893002730541004	0.455401526509573	-0.814129976586112	-0.0504453937888937
cg27653165	chr4	114794244	-0.456671462693105	-0.181571269215822	-3.89481668195323	0.00089310889007011	0.455401526509573	-0.814217334113882	-0.0544863539629544
cg26974681	chr14	98012978	0.424841680933032	-0.415486304538175	3.8946248325564	0.000893510101501428	0.455401526509573	-0.814547394233842	0.0548687635360385
cg17301052	chr5	3387075	-0.398203111105452	-1.81886666659398	-3.89385644153203	0.000895118823464504	0.455699462543346	-0.81586935772874	-0.026646656229541
cg09420439	chr7	27136424	-0.523454587520117	-2.12666954940805	-3.89316230244171	0.000896574567737802	0.455918926589485	-0.817063594993232	-0.0434235905667469
cg13916080	chr9	129624994	0.48314390305841	-1.07334104414461	3.89196357972939	0.000899094071318972	0.456678206444331	-0.81912598975622	0.0782572378047589
cg22115892	chr4	177198411	0.324930384383178	-0.16599165833179	3.89051379064741	0.000902150687557123	0.456892415076963	-0.821620414189503	0.0577952271936868
cg07046854	chr17	80012572	-0.349613073166759	2.56510121631298	-3.89035827266673	0.000902479182381226	0.456892415076963	-0.821887994197351	-0.0257665062748721
cg00026290	chr4	10686554	0.421215532258393	-0.432011246091631	3.89030282449115	0.000902596332273998	0.456892415076963	-0.821983397037017	0.0813863959143429
cg23192749	chr5	40570344	0.463413940608271	-1.342262324783	3.88868179244346	0.00090602791517561	0.457205881492497	-0.824772557276908	0.0568414260142432
cg23600372	chr12	56036796	0.342115022833654	0.297793122261837	3.88838832395039	0.000906650548702122	0.457205881492497	-0.825277511790144	0.0423952509075141
cg20449590	chr1	146551201	0.770653372565826	1.08239875595187	3.88761293777084	0.000908297685794843	0.457205881492497	-0.826611689834752	0.123998495078254
cg15681626	chr11	64739253	-0.473832233108478	-2.38101453199016	-3.88734647746341	0.000908864409156675	0.457205881492497	-0.827070183227846	-0.034538078261774
cg24726466	chr22	41681654	0.684999107916847	-3.23714783962947	3.88700722185412	0.000909586467000619	0.457205881492497	-0.827653937932164	0.0235811161338843
cg02371401	chr5	676784	0.644509524534206	1.61463628800911	3.88689773928512	0.000909819607049093	0.457205881492497	-0.827842324705506	0.0427056978631456
cg11437810	chr15	69744829	-0.611118067497671	-2.00299992041467	-3.88662135131562	0.000910408432001835	0.457205881492497	-0.828317907728596	-0.0297099230763772
cg14783259	chr15	20737822	1.08645802947638	1.05109174107906	3.88595755774741	0.000911824146419484	0.457400597859139	-0.829460114099369	0.0445511929856917
cg07557260	chr8	132052870	0.384350281062299	0.771394552388123	3.88497823129761	0.000913916818398483	0.457458935378372	-0.831145295163974	0.0775597947512782
cg03481855	chr8	129089293	-0.516007939774615	1.12190844850502	-3.88494090324405	0.000913996677255257	0.457458935378372	-0.831209528294798	-0.0576733103828684
cg10281478	chr7	95402528	0.375438479978564	-2.20567136176497	3.88435308271347	0.000915255164114403	0.457574106474579	-0.832221041031555	0.0540312296700144
cg05354549	chr14	105487825	-0.351939037471397	-1.75072542949535	-3.88350861678359	0.000917066130717025	0.457964916644533	-0.833674207189495	-0.0428327594584994
cg07513276	chr6	127665252	-0.762170596000589	-3.66121594385755	-3.88252038436637	0.000919189933756157	0.45851089982616	-0.835374800929772	-0.0248990258784114
cg08175928	chr9	134165024	-0.318191336333547	-0.285756883920314	-3.88190840339725	0.000920507590271568	0.458601380287286	-0.836427942249592	-0.00293733860713441
cg25077752	chr19	2899864	-0.483422492540684	0.918486743322061	-3.88147926309004	0.000921432693206473	0.458601380287286	-0.837166446077363	-0.0655106739775615
cg23003258	chr2	175869831	-0.837489598352555	-4.33110667790649	-3.88058385689453	0.000923365910563464	0.458830117608647	-0.838707364015164	-0.0200049974366427
cg26955755	chr16	2497840	-0.33140628839133	2.50932126495038	-3.88031152930158	0.000923954676450613	0.458830117608647	-0.839176022320001	-0.0418962826381715
cg00908004	chr13	113832595	-0.384982140926824	-0.34599227553699	-3.87981404125679	0.000925031198456417	0.458852599432314	-0.840032174120278	-0.0154411444125151
cg17902989	chr19	3985501	-0.529393607977829	-4.50459349954324	-3.87911893178754	0.000926537446559592	0.459067361796589	-0.841228437127984	-0.0106658954057541
cg09321959	chr19	4546435	0.680367839182334	0.544227904922355	3.8785844993328	0.000927697178989744	0.459067361796589	-0.842148191343985	0.0148860717982464
cg10585661	chr3	184056618	0.478802004948226	0.930547385293606	3.87818762088853	0.000928559349894661	0.459067361796589	-0.842831222678525	0.0822147014497161
cg26010877	chr10	131213990	0.389005832961816	-0.845740605736636	3.8766602683719	0.000931884783204243	0.46020007826544	-0.845459861705741	0.066000900555065
cg01302593	chr6	169613593	-0.40333835194484	2.55294161596423	-3.87383005531125	0.000938078219929776	0.461746716159838	-0.850330995200255	-0.0139524055785181
cg10123224	chr1	104068567	-0.532458410466386	-2.02900729215106	-3.87293927563178	0.000940035997153489	0.461746716159838	-0.85186419058906	-0.0134513542296305
cg04637478	chr5	140753655	0.578233509805112	-2.02159489864101	3.87291029472464	0.000940099760311814	0.461746716159838	-0.85191407251193	0.0574398533228542
cg18519564	chr9	4792419	-0.322163011584751	-3.44119796566406	-3.87274461877163	0.00094046435952378	0.461746716159838	-0.852199234435437	-0.010175453349848
cg06509837	chr19	610955	0.394395315053067	-0.789947368235482	3.872271200003	0.000941506976527942	0.461746716159838	-0.853014089384347	0.0803339233069184
cg19416570	chr19	58715677	-0.818819806108004	-2.60699666459916	-3.87207383552635	0.000941941974648977	0.461746716159838	-0.853353798136128	-0.0344391680958613
cg00000948	chr8	49890609	0.320131855351882	0.909232505499056	3.87192010668411	0.00094228093681314	0.461746716159838	-0.853618401052849	0.032944080102274
cg18525972	chr12	52749958	0.351808469520263	-0.240936072586664	3.86984841429376	0.000946860736229659	0.462356314651758	-0.85718434209043	0.0388274167113124
cg00992253	chr14	101117521	0.364270251154176	-0.865085625212557	3.86978685793164	0.000946997154327825	0.462356314651758	-0.857290299423928	0.0520855409685582
cg14217074	chr3	187528979	-0.295420274130527	1.89322942351186	-3.86871518100404	0.000949375285591887	0.462356314651758	-0.859135003949294	-0.0245656096242187
cg24651969	chr6	1318932	0.538670175939596	0.203438028798659	3.86847321915521	0.000949913038399844	0.462356314651758	-0.859551504372003	0.0670855425752735
cg04248979	chr5	178358274	-0.83987604249619	2.22136071282252	-3.86747814554552	0.000952127745581627	0.462356314651758	-0.861264392640591	-0.0565145040334534
cg26192309	chr1	211765568	-0.340148709588345	-0.724866903619944	-3.86732774630835	0.000952462931355738	0.462356314651758	-0.861523288040426	-0.0355002812548037
cg07214760	chr12	118546039	-0.669603427725079	1.89378094812325	-3.86665463249802	0.000953964498270288	0.462356314651758	-0.862681987210604	-0.060308220529059
cg13711950	chr20	43729527	0.447946833061436	-2.42017231652218	3.86585876803754	0.00095574293215092	0.462356314651758	-0.864052009159717	0.0248295271860604
cg12686016	chr7	27135477	-0.556029452607776	-2.25702993468028	-3.86464552465656	0.0009584603847052	0.462356314651758	-0.866140558864214	-0.0371544709285354
cg24562927	chr17	4075322	-0.352091372645703	3.12165813372242	-3.86340424605574	0.000961248583329766	0.462356314651758	-0.868277420746782	-0.0197640978959339
cg08021815	chr12	21651324	-1.1353894519646	1.99706446128051	-3.86268415180442	0.000962869776720999	0.462356314651758	-0.869517086827369	-0.0743139437600147
cg03875235	chr11	625052	-0.326708103576051	1.1771102311115	-3.86235183563239	0.000963618857608798	0.462356314651758	-0.87008918588274	-0.0419040073747412
cg21792155	chr3	46940347	0.765694536738063	-1.57895942488541	3.8618744536643	0.000964695948633565	0.462356314651758	-0.870911029386264	-0.0235366186734758
cg10693616	chr17	7982670	0.414258937111771	-1.00383148907439	3.86144829863656	0.000965658470408952	0.462356314651758	-0.87164468877032	0.062630255777922
cg26470696	chr19	19383613	0.253335177268157	1.22837103372616	3.8606544471658	0.000967454025346155	0.462356314651758	-0.873011382358142	0.0165487364452326
cg05569086	chr8	143859399	0.42989755841021	-2.34754464648726	3.85896963169364	0.000971275793988253	0.462356314651758	-0.875912026456156	0.029195442930684
cg06378129	chr16	67998246	-0.378677829781332	-2.29923725605774	-3.85797574454193	0.000973537323958341	0.462356314651758	-0.87762318458167	-0.0540849292972967
cg09511177	chr1	247737746	-0.338057509990328	0.0288313151455648	-3.85796368205744	0.000973564803543752	0.462356314651758	-0.877643952546329	-0.0207049052135773
cg21207665	chr14	37129342	0.477948684232229	0.231557004969308	3.85690498373293	0.000975979634348763	0.462356314651758	-0.879466730404332	0.0987248880336907
cg03860037	chr13	28497359	0.626692981112963	-0.537206879656899	3.85679861413405	0.000976222586357703	0.462356314651758	-0.879649870638571	0.109678003913716
cg23125542	chr11	67183148	0.380448450751791	0.280754225471253	3.85626446567544	0.000977443510176188	0.462356314651758	-0.880569538085416	0.020385985120302
cg02117884	chr6	31681642	0.293008450156918	-0.436288932554603	3.85558452966564	0.000978999862742456	0.462356314651758	-0.881740227732632	0.0443005587990695
cg25021339	chr5	92917125	-0.576857861035501	-2.70893104371981	-3.85535014383759	0.000979536935529577	0.462356314651758	-0.882143788339795	-0.0588769552063546
cg14477263	chr1	1168550	0.589743317811263	0.480089306739812	3.85526654473808	0.000979728565763797	0.462356314651758	-0.882287727941311	0.0649358203370183
cg23572397	chr2	63054079	-0.797164784006543	2.19809465751584	-3.85515412785721	0.000979986312386695	0.462356314651758	-0.882481285892024	-0.0793793707924242
cg03632357	chr5	159504903	-0.429814435956452	1.81075043013371	-3.85393173041088	0.000982793350600788	0.462356314651758	-0.884586020150523	-0.0213994737636933
cg14016879	chr9	133354284	-0.419287272425362	2.63215668731548	-3.8537529145885	0.000983204641892065	0.462356314651758	-0.884893910718768	-0.0460418474758422
cg22691340	chr12	62997631	-0.38224635130781	-2.79478255563335	-3.85358761183676	0.000983585004205137	0.462356314651758	-0.885178534967276	-0.0085960260458738
cg18587063	chr11	122940457	-0.558387446936765	1.93486687895337	-3.85344285153623	0.000983918218401502	0.462356314651758	-0.885427789190818	-0.0233795673772359
cg26941823	chr5	171569243	-0.403347983900307	-0.0238476196053179	-3.85328998511909	0.000984270213363676	0.462356314651758	-0.885691001577056	-0.0136000032092747
cg07209634	chr7	156796550	0.554817733068646	0.289589835139697	3.85327652329777	0.000984301216968893	0.462356314651758	-0.88571418079185	0.091837287895298
cg26310273	chr3	55377420	-0.295677472520735	-0.111423327639044	-3.85301220271334	0.000984910164234313	0.462356314651758	-0.88616930191156	-0.0106799102562855
ch.10.1915679F	chr10	91891840	-0.456879975433857	-3.55215321389139	-3.85293164967706	0.000985095818448491	0.462356314651758	-0.886308002814963	-0.00629380233589452
cg14305262	chr11	598487	0.392266613625937	-0.371060379910228	3.85209657920175	0.0009870224940207	0.462356314651758	-0.887745887766398	0.0231222334733656
cg15243542	chr7	44923719	-0.515081359362309	1.33738343994277	-3.8518599157163	0.000987569205256066	0.462356314651758	-0.888153396116476	-0.00412152482810624
cg05302338	chr11	91959700	0.25830193853496	-0.898221729718138	3.85123441321228	0.000989015614894967	0.462356314651758	-0.889230450704807	0.0579951121639976
cg06686805	chr6	168615208	0.522899735212226	0.615617505675626	3.8508992217158	0.000989791576901999	0.462356314651758	-0.889807622956712	0.0652287699479661
cg08396985	chr2	5896489	0.536313538443401	0.30846451539911	3.85053222605314	0.000990641859050511	0.462356314651758	-0.890439563393959	0.115538596478775
cg23645210	chr1	2188767	-0.429108619971402	2.04351217420046	-3.85037214079044	0.000991012983604113	0.462356314651758	-0.89071522014881	-0.0256467937158167
cg21992501	chr2	32872637	-0.418789170426423	1.9836041717787	-3.85019617398513	0.000991421085691045	0.462356314651758	-0.891018224841639	-0.0425234344795126
cg20487230	chr7	1653515	0.627062728658094	0.357308883226596	3.84969252098775	0.000992590080988201	0.462356314651758	-0.891885491583725	0.055921088532407
cg05121790	chr1	12123554	0.675712518908049	-2.11067482857316	3.84913040333844	0.000993896392772929	0.462356314651758	-0.892853440996037	0.0795318336592959
cg02886584	chr13	95198412	-0.361412355404786	1.1633817896875	-3.84874898812	0.000994783741139112	0.462356314651758	-0.893510231914456	-0.0331866140110556
cg20948271	chr4	79258587	-0.403572710614154	1.46504354688667	-3.84741868857068	0.000997884801451756	0.462356314651758	-0.895801021614932	0.0179225046617077
cg14283939	chr15	72020908	0.402816110527324	1.13440715845254	3.84632403970393	0.00100044374190548	0.462356314651758	-0.897686059122762	0.0322684309399049
cg04190002	chr22	51113604	-0.247778225337542	-0.737024577319087	-3.84584437016139	0.00100156711086767	0.462356314651758	-0.898512084465939	-0.0332020720383372
cg16101806	chr5	10701439	0.466243592465865	3.11310217948678	3.84552265104634	0.00100232126795745	0.462356314651758	-0.899066111774352	0.0134309758006487
cg26578408	chr13	112555823	-0.477826536973415	-0.303192721798934	-3.84513274035447	0.00100323603278367	0.462356314651758	-0.899737574916181	-0.0691396048631372
cg02096172	chr6	6894163	-0.338048313456158	2.0958909989953	-3.84496667469307	0.00100362588938388	0.462356314651758	-0.90002355711515	-0.0195575241833589
cg26413432	chr4	155702351	0.513384120926462	0.900521593063372	3.84413496090933	0.00100558069174238	0.462356314651758	-0.901455866608409	0.105777481353649
cg23129613	chr7	150065255	-0.384675981939074	-0.650706310776122	-3.84361859684693	0.00100679622160942	0.462356314651758	-0.902345117101274	-0.0442547732988556
cg15996406	chr2	23759048	0.351855255912157	1.71858604888249	3.84314503161124	0.00100791228609224	0.462356314651758	-0.903160669140246	0.0189107184025988
cg22528044	chr2	167232679	-0.573275020810651	-3.85625914623718	-3.84292150906466	0.0010084394950419	0.462356314651758	-0.903545611622542	-0.0111775388636913
cg09079818	chr7	155604091	0.376357517861271	-0.33462448597501	3.84267436988174	0.00100902272616732	0.462356314651758	-0.903971227570703	0.0580633677897682
cg17509561	chr8	19419126	0.429473850057974	0.651961543575886	3.84239075769075	0.00100969244416395	0.462356314651758	-0.904459658533142	0.0723153107740019
cg15121364	chr19	40324993	-0.563184938374659	0.687542356201084	-3.84209352793981	0.00101039479261236	0.462356314651758	-0.904971543954633	-0.049814788447669
cg01261798	chr10	134000034	0.532642728518706	-0.284800949060128	3.84193236797836	0.00101077581363911	0.462356314651758	-0.90524909276209	0.0983476973286786
cg03805896	chr20	62550467	-0.33290314816468	1.58423059441591	-3.84118749869216	0.00101253872047112	0.462356314651758	-0.906531912652568	-0.028148061837146
cg23063374	chr13	22030131	-0.39626038177445	1.52819129080249	-3.83988555275311	0.00101562742071747	0.462356314651758	-0.908774174039052	-0.0314217211877736
cg27279876	chr8	49702292	0.485426497152095	2.06005485435531	3.83890700934177	0.00101795505194254	0.462356314651758	-0.910459492134841	0.070052437096529
cg27462791	chr11	1854368	-0.417232402012832	0.293082595016305	-3.83801941010245	0.00102007094197006	0.462356314651758	-0.911988203963822	-0.0340749696311167
cg12690246	chr12	50356869	0.343629174919571	1.33377920607326	3.8376850091568	0.00102086923162533	0.462356314651758	-0.912564148568786	0.0149075682781394
cg11461472	chr5	1764354	0.361287775205788	-0.254021800359422	3.83746410936067	0.00102139690920214	0.462356314651758	-0.912944609948262	0.0345257720848292
cg16451324	chr2	183291758	-0.462948209301938	-1.69016028068796	-3.83716505653033	0.00102211170785336	0.462356314651758	-0.913459678569462	-0.00548857558954793
cg14507193	chr5	57755944	0.914564179661566	-4.32270953863436	3.83654527605093	0.00102359469559599	0.462356314651758	-0.914527155362758	0.0110007936845676
cg15369608	chr2	239975220	0.56942610990642	3.71181634773278	3.83652618467764	0.00102364041065675	0.462356314651758	-0.914560037501661	0.0221293670759207
cg01809437	chr16	84695622	-0.245485850483964	1.07838874983901	-3.83621063350768	0.00102439630459308	0.462356314651758	-0.91510353044469	-0.0550844622527256
cg18036710	chr19	40324850	-0.339984784790529	1.09852755508779	-3.83575192938554	0.00102549610671816	0.462356314651758	-0.915893589557156	-0.0387924482985385
cg09811759	chr1	245843825	-0.517365273957842	2.09609710309928	-3.83564591846004	0.00102575044842155	0.462356314651758	-0.916076180667597	-0.0471415247207673
cg04783710	chr2	217539235	0.38774758678495	2.11358839766946	3.83533886238748	0.00102648749197889	0.462356314651758	-0.916605049774568	0.00782349450537267
cg13465515	chr19	19733493	-0.327947135711681	-0.228319352569787	-3.83519596902457	0.00102683066618299	0.462356314651758	-0.916851168242537	-0.0776988012527746
cg08626876	chr5	140501540	0.479766694403482	0.632964876639109	3.83518613655364	0.00102685428414056	0.462356314651758	-0.916868103639161	0.066472967112257
cg23812679	chr3	57985453	-0.511167346066758	0.747594889999935	-3.83473004167995	0.0010279504343262	0.462356314651758	-0.917653682130937	-0.0101138836913965
cg09143673	chr5	172664439	0.390265375443235	0.221534934776347	3.83408271994845	0.00102950816379261	0.462356314651758	-0.91876864031722	0.0762312019100218
cg01723252	chr7	1589295	-0.303832134630704	1.65527632223682	-3.8338480621106	0.00103007342873848	0.462356314651758	-0.919172822018728	-0.0446220544082713
cg19333963	chr19	1467979	0.742607445249143	-2.4583798043834	3.83365274807288	0.00103054415396164	0.462356314651758	-0.91950923798048	0.0407977811614264
ch.9.96055087R	chr9	97015266	-0.403597042486792	-2.2883006457318	-3.83350244309992	0.00103090654863568	0.462356314651758	-0.919768129444332	-0.023499839998756
cg07329360	chr11	31841768	0.342641222183744	0.803429769528211	3.83309507669755	0.00103188937127583	0.462356314651758	-0.920469797325484	0.0823994550531122
cg21253943	chr4	53968201	0.431764339721339	0.0403723502255747	3.83280358585667	0.00103259320096209	0.462356314651758	-0.920971878358423	0.0365762432568513
cg20118840	chr11	119928838	-0.422889832708909	1.39357197649101	-3.83262116117976	0.00103303392368499	0.462356314651758	-0.921286098622607	-0.0268648371013142
cg03304019	chr10	133998913	0.527041097194893	-1.20875324989609	3.83240958532217	0.00103354530731966	0.462356314651758	-0.921650531983512	0.0367563023645179
cg06202149	chr1	3605886	0.361412593095508	-0.423908380276603	3.831919622228	0.00103473052514912	0.462356314651758	-0.922494484274296	0.0544777512862899
cg14452121	chr9	111776163	-0.338111093272544	-3.58362614963102	-3.83173687262253	0.00103517294107799	0.462356314651758	-0.922809268803775	-0.00862011914287042
cg15288326	chr1	200994098	0.311444638554613	1.33457082572597	3.8302874740636	0.00103868843263892	0.462356314651758	-0.925305878016081	0.00619158953414733
cg26532664	chr1	2739523	-0.412401418897774	-0.904787196472024	-3.82994587660327	0.00103951869728174	0.462356314651758	-0.925894293010112	-0.0532880387541357
cg11586930	chr1	59314514	0.843693690533707	0.755254532140555	3.82978350340516	0.00103991358223048	0.462356314651758	-0.92617398834587	0.0757318242926819
cg03366574	chr7	2764599	0.331323278489269	3.48498109205801	3.82974946197614	0.00103999638848452	0.462356314651758	-0.926232626373806	0.00646269857995085
cg24830738	chr5	113698445	-0.392324763671494	-1.51124852565108	-3.82972895230121	0.00104004628171934	0.462356314651758	-0.926267955308572	-0.00474261683021482
cg27405706	chr21	43786824	-0.37879248281643	0.356504431582839	-3.82951459836946	0.00104056787605725	0.462356314651758	-0.926637191317807	-0.00961883806798658
cg19471655	chr19	51487109	0.40784012515712	-1.07492348030237	3.82917829888129	0.00104138672824685	0.462356314651758	-0.927216487600866	0.0629195335849773
cg04065086	chr1	151104186	-0.373806905823927	-0.46213931393589	-3.82899890168734	0.00104182380246558	0.462356314651758	-0.927525511449341	-0.0490712402037813
cg23068499	chr2	176986026	0.390516217003889	0.581138938442174	3.82811695380817	0.00104397518743295	0.462356314651758	-0.929044739596359	0.0697961413043935
cg15225201	chr3	173302142	-0.798948459758048	-2.86371127121374	-3.82803935050179	0.00104416470068117	0.462356314651758	-0.929178418743281	-0.0451505414779626
cg13625875	chr4	54959419	0.627497516803088	0.294097146103783	3.82788736013324	0.00104453597189464	0.462356314651758	-0.929440237231682	0.116471253245567
cg25428929	chr2	242606353	-0.494207706394084	2.64666285163954	-3.82702763727309	0.00104663851194565	0.462356314651758	-0.930921207189251	-0.0223437946472983
cg23978504	chr3	181413373	1.06659841879067	-1.67679114014546	3.82671987869877	0.00104739218851885	0.462356314651758	-0.931451361137065	0.16149709039523
cg19391276	chr6	100055785	0.694723995643502	-1.88451106755205	3.82647188707737	0.00104799989278839	0.462356314651758	-0.931878560676791	0.0887987296943375
cg10977280	chr1	64541265	0.309924901464572	-0.39067731710095	3.82646355157804	0.00104802032504031	0.462356314651758	-0.931892919745652	0.0429106524114934
cg20031584	chr3	48697500	0.421596889756953	0.851740991422712	3.82601898322354	0.00104911063933657	0.462356314651758	-0.932658753971307	0.035049344686472
cg14676272	chr8	49836160	0.343104790309807	-1.16925077464674	3.82560757832117	0.00105012062341418	0.462356314651758	-0.933367464115353	0.0427908872809368
cg18673341	chr7	22481962	-2.1988477124665	-1.81333401984769	-3.82554687687372	0.00105026972501546	0.462356314651758	-0.933472032371062	-0.129590243965849
cg23808916	chr6	166240875	-0.32840050929593	-0.124541294577879	-3.82528828726294	0.0010509051370603	0.462356314651758	-0.933917496758257	-0.0576025826134525
cg21642926	chr8	104154149	0.439762836586436	1.97095325466587	3.82528076635677	0.00105092362330956	0.462356314651758	-0.933930452819874	0.0329618513646327
cg06730286	chr16	1657372	-0.344674676032148	3.15389806982506	-3.82500817229615	0.00105159387260439	0.462356314651758	-0.934400044277193	-0.0211991270604805
cg16115513	chr6	72298527	0.418590310387347	0.338341352671049	3.82376905723307	0.00105464594260678	0.462882521445682	-0.936534664523244	0.102744484038822
cg21078963	chr6	163755165	0.394608234933842	0.456410400381254	3.82348468453416	0.0010553476228849	0.462882521445682	-0.937024558499551	0.119738875987842
cg03388786	chr8	56852253	0.285076113675546	0.725909660840942	3.82296506784787	0.00105663095809579	0.462882521445682	-0.937919717182243	0.0489056622442613
cg08234149	chr14	22925659	-0.369445504811072	-1.78637518478461	-3.82283521082538	0.0010569519175023	0.462882521445682	-0.938143426765891	-0.0428331280044586
cg13710279	chr10	103538476	0.35513430158255	-0.213140952553686	3.81969457096989	0.00106474400293443	0.465166159413133	-0.943554062945072	0.0371281183643648
cg02225485	chr10	106014562	-0.689191720654727	-2.25596156140379	-3.81685800942897	0.0010718306824696	0.465166159413133	-0.94844106313375	-0.0579027080373308
cg17356964	chr6	106582638	-0.707112862336794	-0.09048914940065	-3.81626648630969	0.00107331439816996	0.465166159413133	-0.949460201533733	-0.071411854980477
cg01182895	chr10	13512177	0.702849159945433	0.877811806082882	3.81577840994832	0.00107454017457113	0.465166159413133	-0.950301117787354	0.0945165668804638
cg18607580	chr10	13542696	0.430283530517016	1.25152065324013	3.81571349157231	0.00107470331816253	0.465166159413133	-0.950412967384372	0.0437313656762156
cg17733820	chr22	31536784	0.536065386634624	-0.2784118580445	3.81570862712194	0.00107471554379524	0.465166159413133	-0.950421348479718	0.0805902419148991
cg07709692	chr20	23498937	0.53629677544016	1.28737710516447	3.81556342138679	0.00107508054729502	0.465166159413133	-0.950671527716248	0.0793488650576595
cg09077443	chr11	123236871	-0.367437414454544	2.05383988239437	-3.81478129059191	0.00107704870733283	0.465166159413133	-0.952019093247801	-0.0101818018495623
cg14208013	chr20	57485765	-0.324826035749127	3.13847516651175	-3.81476922691429	0.00107707909247258	0.465166159413133	-0.952039878380839	-0.0224369864041872
cg11711420	chr5	50679290	-0.405461023938431	-1.48260042195108	-3.81466852468072	0.00107733276736926	0.465166159413133	-0.95221338360443	-0.0129167063753303
cg06571993	chr7	98579529	-0.416366886349892	3.57569359355227	-3.81423842206013	0.0010784168894754	0.465166159413133	-0.952954433170741	-0.0174700356794177
cg08070476	chr7	16887412	-0.404477826515911	-2.161584992053	-3.81416552501073	0.00107860074205343	0.465166159413133	-0.953080032333542	-0.0725392416418909
cg24389195	chr13	30385117	0.419218235846565	1.29907437588626	3.8128386771557	0.00108195261072012	0.465166159413133	-0.955366170261513	0.0309681413890464
cg14910061	chr4	24473413	0.64545909950551	-0.352226748605068	3.81210161180428	0.00108381904451365	0.465166159413133	-0.956636141589136	0.0836945105858729
cg04878826	chr1	117398001	0.463859943852761	1.40388438609525	3.81029213179611	0.001088414672003	0.465166159413133	-0.959753952771601	0.0548710216738202
cg12384572	chr3	49377951	-0.302744260639085	-1.874867321673	-3.80995239945355	0.00108927966257477	0.465166159413133	-0.960339335240181	-0.00993822808247274
cg16063747	chr10	119294173	0.364956454710361	-0.456362570037762	3.80953944020874	0.00109033201502345	0.465166159413133	-0.96105089663679	0.0371906608283025
cg14837478	chr1	31769623	-0.548384048181439	-3.64883070341706	-3.80891404660519	0.00109192764081956	0.465166159413133	-0.962128507294737	-0.00813905197667053
cg20307448	chr11	134132814	-0.262874680700283	2.49876245496304	-3.8089016331642	0.00109195933586339	0.465166159413133	-0.962149896892784	-0.0178899483750591
cg09900253	chr6	160186100	-0.339468708959557	2.68682965619717	-3.80849518571825	0.00109299761656992	0.465166159413133	-0.962850248527118	-0.0221072032330076
cg04057674	chr16	50708021	0.472391273863953	1.36928184811705	3.80848950948715	0.0010930121235908	0.465166159413133	-0.962860029298387	0.0545849145990638
cg23903597	chr17	61704154	0.297598429791639	1.43851897342415	3.80843835116848	0.00109314288003042	0.465166159413133	-0.962948180751084	0.056889051959313
cg23506964	chr4	56413211	-0.461907923613396	-4.45362892286836	-3.80826434094547	0.00109358775208105	0.465166159413133	-0.963248020134402	-0.00721399333259823
cg17750043	chr22	25335513	0.326664003063912	0.186941429878917	3.80810999046256	0.00109398251278181	0.465166159413133	-0.9635139841781	0.0413692750874202
cg04954241	chr1	120387965	0.350444520817055	1.78438632987056	3.80771080351787	0.00109500411388857	0.465166159413133	-0.964201832979594	0.0382417694012743
cg20892245	chr6	15244618	-0.434468584984658	1.22263407859634	-3.80760999715713	0.00109526224778764	0.465166159413133	-0.964375535509618	-0.0187953291099807
cg21333033	chr2	241827789	0.612809158168602	1.55392440962811	3.80754355186775	0.00109543242665487	0.465166159413133	-0.964490029561098	0.0535688081807615
cg00298065	chr19	58715577	-0.513246378676543	-1.7833909559037	-3.8073505289453	0.00109592694355948	0.465166159413133	-0.964822634288028	-0.0403436686389342
cg18402987	chr7	1209562	0.764104575817077	-2.75855684364099	3.80734424596668	0.00109594304402083	0.465166159413133	-0.964833460729415	0.0354897452920543
cg02464665	chr1	231156359	-0.505698118596981	-1.70576217531393	-3.80558400623927	0.00110046301339679	0.465166159413133	-0.967866635352622	-0.0371426132962321
cg12863717	chr13	50367064	-0.294374085339274	-1.75186264333435	-3.80525960195733	0.0011012980412253	0.465166159413133	-0.96842564406141	-0.0416253923015378
cg25406408	chr1	3623500	0.395432490892795	1.32798597958115	3.80450069134933	0.00110325396164176	0.465166159413133	-0.969733397664379	0.0196038302718891
cg09524946	chr13	50706810	0.509853222636432	-1.31860833926357	3.80418486171384	0.00110406895711232	0.465166159413133	-0.970277638908708	0.10709057835855
cg19145995	chr19	4038489	-0.352785771869346	2.22036692807676	-3.80407893583841	0.00110434243170504	0.465166159413133	-0.970460172128144	-0.0273341472996601
cg12348970	chr9	19786543	-0.429531745480415	-1.12853802977981	-3.80354015428256	0.00110573447478031	0.465166159413133	-0.971388613585204	-0.0830316681081337
cg12429629	chr15	93152363	0.391381637909534	-0.136889348964974	3.80313162826659	0.0011067911394889	0.465166159413133	-0.972092600173842	0.0396790654817657
cg24370375	chr1	39624920	-0.299817862912785	1.39066269312731	-3.80262095206585	0.00110811342876581	0.465166159413133	-0.972972621211589	-0.0116146891132369
cg13400209	chr2	117813666	0.372228051516604	1.3318490611647	3.80227836006525	0.00110900137808983	0.465166159413133	-0.973562995203634	0.0369126130157548
cg03396963	chr15	88932280	0.284580630694897	-0.25349569321933	3.80225629551964	0.00110905859043565	0.465166159413133	-0.973601018177452	0.0407141237628342
cg10716823	chr15	69744850	-0.412462455234835	-2.45796485526137	-3.80208318256564	0.0011095075660166	0.465166159413133	-0.973899337403811	-0.0128007507945837
cg02988775	chr1	6524642	0.39609298827815	1.37441036068077	3.80197170141427	0.00110979679249759	0.465166159413133	-0.974091449174092	0.0343899649834015
cg06927812	chr13	41718870	-0.441859110576406	-1.64687714961974	-3.80136010290572	0.00111138485481577	0.465166159413133	-0.975145401838236	-0.0279547958728158
cg05403655	chr11	125215457	0.68821960119621	1.50687893124015	3.80071377847567	0.00111306553764434	0.465166159413133	-0.976259206435684	0.0678045333973369
cg00970057	chr1	42272694	0.327771020905251	0.170082402229323	3.79996212494054	0.00111502328906884	0.465166159413133	-0.977554536016369	0.0361095300870693
cg13526264	chr6	113886304	0.49626291039424	-0.773888290071374	3.7995874529649	0.00111600043339268	0.465166159413133	-0.978200215691241	0.0785232737658257
cg04986236	chr2	241825847	0.570451250390284	0.707510200504767	3.79918225984099	0.00111705813371836	0.465166159413133	-0.978898496759017	0.0662142216994436
cg17698643	chr16	15982631	0.918732420325782	-3.09576111491778	3.79867772139378	0.00111837655243132	0.465166159413133	-0.979767987850267	0.0476681667368304
cg15212418	chr17	155045	-0.352190179317335	-1.16870300164948	-3.79832058673315	0.00111931072124296	0.465166159413133	-0.980383455730913	-0.0530303906876226
cg19895579	chr8	89437704	-0.307509073434558	-0.679477222613107	-3.79815819902576	0.00111973574023583	0.465166159413133	-0.980663307501697	-0.0503891729962112
cg04793527	chr2	163099881	-0.448721409205645	1.49267529833525	-3.79809084550871	0.00111991207228338	0.465166159413133	-0.980779381743972	0.00133484477457835
cg24491907	chr7	11013444	0.243383167350814	-3.3518078604192	3.79739446174319	0.00112173682729741	0.465166159413133	-0.981979506623646	0.010438397660223
cg05374044	chr8	19451024	0.465894279291648	-0.156717367720893	3.79684586880565	0.0011231763998388	0.465166159413133	-0.982924941513716	0.0912146198987679
cg01289782	chr4	183367333	-0.405912920753258	2.39401316349696	-3.79626238960621	0.00112470953075274	0.465166159413133	-0.983930506313466	-0.0286114327151303
cg08874609	chr5	126626360	0.439928417883551	-1.63263939861076	3.79604313017902	0.00112528618653028	0.465166159413133	-0.984308378799835	0.0640995096088304
cg04409048	chr6	146203625	-0.503866134625803	-0.941545516055367	-3.79588229832668	0.0011257093634545	0.465166159413133	-0.984585557690505	-0.0362008345241416
cg22022566	chr12	108908888	-0.506917967273013	-4.74595499898366	-3.79555122282636	0.0011265809787758	0.465166159413133	-0.98515613768953	-0.0100301207664594
cg15642759	chr10	72043804	0.380399107378278	-1.23525867208729	3.79530092197676	0.00112724038509389	0.465166159413133	-0.985587511216204	0.0772036630160881
cg12386194	chr3	101231763	-0.628628674114677	-4.00782971874625	-3.79496555193688	0.00112812450298901	0.465166159413133	-0.98616549692723	-0.00949593345306846
cg07583851	chr13	42840965	0.445336509447095	-0.188251217984448	3.79467090808312	0.00112890182466265	0.465166159413133	-0.986673296139481	0.107871002419252
cg12829597	chr14	103385891	0.372007600537865	0.442831312500374	3.79372601530963	0.00113139820415694	0.465166159413133	-0.988301769608195	0.0251543293549552
cg18554922	chr14	104870666	0.630333414834609	0.357623779125492	3.79365623874262	0.00113158276895799	0.465166159413133	-0.988422026682438	0.0398885596830598
cg12099191	chr19	5100020	0.359681620286234	3.01530522143992	3.79358124503735	0.00113178116684396	0.465166159413133	-0.988551275403998	-0.00441426540693945
cg22967329	chr6	33217032	-0.653386384218795	-4.45009729611759	-3.79323588342982	0.0011326952761017	0.465166159413133	-0.989146494270321	-0.0167126192179954
cg09148608	chr16	31464034	-0.242884655219851	1.32098041345106	-3.79166191838116	0.0011368705642737	0.465166159413133	-0.991859202651944	0.00405748866649902
cg21873672	chr5	2668716	0.445632358184763	0.554157160070319	3.79158085865919	0.00113708600615512	0.465166159413133	-0.991998909522374	0.0412638666417038
cg24780966	chr18	13619641	0.262687080862895	1.46548150749585	3.79153666335291	0.00113720348624755	0.465166159413133	-0.992075080433625	0.00889430124443169
cg24362960	chr3	144064632	0.679757527570641	0.134753597459667	3.79105582030522	0.00113848244350173	0.465166159413133	-0.992903819487187	0.0396642034280414
cg17884766	chr12	50641260	-0.530067221186717	2.06476510668448	-3.79017267043318	0.00114083518585204	0.465166159413133	-0.99442595267841	-0.0503007381012075
cg01782500	chr6	30164320	-0.271944126372335	2.16200215761279	-3.78926893346332	0.00114324776886543	0.465166159413133	-0.995983585974982	-0.0390369383423256
cg02380813	chr9	80645316	-0.26234612560524	-3.49983777560608	-3.78866275814578	0.00114486882892718	0.465166159413133	-0.997028367687814	-0.00617793585538778
cg20657098	chr20	13765530	-0.716113480716009	-3.03383869073444	-3.78856867759697	0.00114512062760243	0.465166159413133	-0.997190522211394	-0.0248182007191466
cg12500811	chr4	177648950	-0.388127174220244	-1.50151717400281	-3.78847333485315	0.00114537586051229	0.465166159413133	-0.997354852413341	-0.073571006262563
cg03043696	chr1	1820656	-0.272781268744778	0.458167297395963	-3.78844046537456	0.00114546386532637	0.465166159413133	-0.997411505412638	0.00797226366631831
cg20250722	chr6	26522136	-0.263484212987378	-2.54036797115607	-3.78763049854804	0.00114763459380601	0.465166159413133	-0.998807551048931	-0.0257175384709285
cg00453938	chr20	39320532	0.44715331014475	-0.268359440034651	3.7874471896385	0.00114812643189433	0.465166159413133	-0.99912350126076	0.0582374139648048
cg07246873	chr16	20702422	0.495683749370894	1.03457188159732	3.78713371872748	0.00114896799384024	0.465166159413133	-0.9996637996414	0.0689532184830062
cg22032946	chr17	25934400	-0.312053738293343	2.4002992710814	-3.78712654219131	0.00114898726754652	0.465166159413133	-0.999676169141921	-0.024925414892164
cg22364668	chr19	49944826	-0.59236981377374	-4.2592625930675	-3.78699515445049	0.00114934018651898	0.465166159413133	-0.999902629664055	-0.00848596889249487
cg25406346	chr17	46048249	-0.323039142429499	-2.92706173758129	-3.78680838474232	0.00114984205147579	0.465166159413133	-1.0002245474386	-0.0135628545566077
cg10506497	chr17	9674987	0.360041274785347	1.67919003846031	3.78631533896252	0.00115116794956343	0.465166159413133	-1.00107436869655	0.0375072311098529
cg03117005	chr20	60642115	-0.286922988872578	-2.94358538298353	-3.78622093861227	0.00115142198388408	0.465166159413133	-1.00123707917692	-0.0156866375796883
cg10348543	chr7	100209640	-0.752943926603001	-3.69292052669512	-3.78373637118423	0.00115812807142694	0.465166159413133	-1.00551960094583	-0.0237477365653881
cg08034535	chr4	140375469	-0.265351338158119	-3.2297956405356	-3.78333266680231	0.00115922136321305	0.465166159413133	-1.00621545777279	-0.0084709140797585
cg07578070	chr6	150326732	0.331356294847029	-3.23806321413678	3.78184514716145	0.00116325863556466	0.465166159413133	-1.00877949356814	0.0217440420413573
cg18318006	chr10	97169147	-0.419965651574887	1.37952331913544	-3.78120692558399	0.00116499510537941	0.465166159413133	-1.00987960931721	-0.0293854204227347
cg18489606	chr19	2927396	-0.58938549534729	1.6439332867044	-3.78105439027644	0.00116541050331821	0.465166159413133	-1.01014253882227	-0.0709002960451623
cg25918303	chr11	106889334	-0.716822505241809	-3.10720765271591	-3.78056883224235	0.00116673379769749	0.465166159413133	-1.01097951236399	-0.0233280231201965
cg12615951	chr14	31677607	-0.373617648519494	-2.94611248057067	-3.78024904542794	0.00116760612895363	0.465166159413133	-1.01153074282208	-0.00435385779935824
cg13171943	chr15	90294568	-0.481106559277205	-2.79536567546129	-3.78022505819561	0.00116767158867233	0.465166159413133	-1.01157209074294	-0.0218523755975036
cg00339217	chr7	16438075	0.397474990084094	1.70850183101163	3.78022246388344	0.0011676786686129	0.465166159413133	-1.01157656268158	0.00508077125142381
cg09882144	chr12	125339904	0.402033854090657	1.49392560292052	3.77903147812521	0.00117093339998044	0.465166159413133	-1.01362953558881	0.0659093686096064
cg24406771	chr1	229002047	-0.545448624264189	1.49496110798322	-3.7783485258636	0.00117280383441305	0.465166159413133	-1.01480679388034	0.0140321349547996
cg20011562	chr6	12749352	0.336298438583053	-1.14635361586909	3.77715635975395	0.00117607598445505	0.465166159413133	-1.01686184631551	0.0509110727426273
cg06556795	chr1	48449120	0.346664134081002	1.35717004227814	3.77685517118249	0.00117690409200053	0.465166159413133	-1.01738103876275	0.00586805150780922
cg18592745	chr19	39806522	-0.315078132431558	2.03955353909839	-3.77674697727731	0.00117720170861526	0.465166159413133	-1.01756754514396	-0.048719697651555
cg12420858	chr5	136835107	-0.540449239098955	-3.92692394618244	-3.77608594872483	0.0011790216690426	0.465166159413133	-1.01870704173801	-0.0104189501775878
cg05412664	chr7	108096745	-0.470092696175501	-2.02234654508731	-3.77522371773457	0.00118139978122284	0.465166159413133	-1.0201933887484	-0.02410519595349
cg06288697	chr2	71192044	-0.408527288516794	0.58632345203784	-3.77466595244706	0.00118294068346769	0.465166159413133	-1.02115489379038	-0.0081565329181611
cg19111712	chr11	1301065	-0.262598731256545	2.80183188810841	-3.77400156719032	0.00118477874020245	0.465166159413133	-1.02230020381886	-0.0251538799227828
cg06311103	chr13	31579287	0.321304171961423	-0.153063350076447	3.7739243342376	0.00118499259297867	0.465166159413133	-1.02243334350407	0.0272192820579964
cg03599855	chr8	119073725	-0.362445991502816	0.0371164197590083	-3.77284569966778	0.00118798326378317	0.465166159413133	-1.02429278290501	0.00615442039952208
cg01368068	chr7	78368660	-0.462951115660249	0.949158822437007	-3.77229975760305	0.00118949982031859	0.465166159413133	-1.02523393145847	-0.0286032566685563
cg11016414	chr6	170614479	-0.323867547314749	1.26995965768702	-3.77227524655384	0.00118956795388057	0.465166159413133	-1.02527618614612	-0.0446605170436463
cg24102622	chr19	13124776	0.329052189173975	-1.02575579986305	3.77205505418808	0.00119018019802506	0.465166159413133	-1.02565577708675	0.0670974434693493
cg18500192	chr3	19189930	-0.584093364334947	-1.51018519590402	-3.77126908135332	0.0011923681434144	0.465166159413133	-1.02701072788851	-0.0370053322685437
cg13559409	chr9	107545269	-0.363928775033493	2.4926303977455	-3.77097105006639	0.00119319882852457	0.465166159413133	-1.02752451172138	-0.0215143242283055
cg14188064	chr2	114740380	0.338715631019361	1.57348198801172	3.77051146204312	0.00119448093664735	0.465166159413133	-1.02831681066746	0.0337343638099638
cg02299946	chr10	124224470	0.510711977515561	2.13879879959243	3.77025424038366	0.00119519910174007	0.465166159413133	-1.02876024530033	0.0277337542889603
cg01072969	chr19	51108274	0.448785982426478	-1.14797240235522	3.77007457555619	0.00119570098155655	0.465166159413133	-1.02906997736688	0.0147007206753906
cg10802176	chr12	42299446	-0.308731209012217	0.966724195137562	-3.77002167214971	0.00119584880297523	0.465166159413133	-1.02916117998203	-0.029906085174681
cg27525272	chr2	60812753	0.334758342320384	-0.173424569582694	3.76891408529482	0.00119894776156762	0.465166159413133	-1.03107061188442	0.0067850226079868
cg06897606	chr16	28270673	0.310074625405231	0.0354809202641619	3.76782438413919	0.00120200445128228	0.465166159413133	-1.03294923180946	0.0181719417577769
cg10437842	chr15	42213760	0.428770691355287	1.13742204453144	3.76610909486447	0.0012068316285419	0.465166159413133	-1.03590639547845	0.0324339273040665
cg03272499	chr13	66919912	-0.827393248547231	1.20525877955191	-3.76597474091428	0.00120721053928577	0.465166159413133	-1.03613802433559	-0.0901354513724466
cg15837109	chr15	32964208	0.378372085478371	0.479025315488425	3.76595951630682	0.00120725348381636	0.465166159413133	-1.03616427187939	0.0564766247868402
cg23718633	chr2	152114699	-0.477811987516232	0.794870100041189	-3.76590454012525	0.00120740856948183	0.465166159413133	-1.03625905200873	-0.0690769799090448
cg15408734	chr2	70369140	-0.327245815985427	-1.93361470729262	-3.76566882950441	0.00120807372398305	0.465166159413133	-1.03666542284957	-0.0335101238671214
cg22972841	chr19	4304543	-0.407106158540539	-2.49355191973508	-3.76550334589966	0.00120854092121069	0.465166159413133	-1.03695072120574	-0.0318706152712507
cg15553342	chr2	310853	0.434926916255203	1.63628908227069	3.76536818119812	0.00120892265436057	0.465166159413133	-1.03718374929176	0.0247447287447051
cg20781516	chr1	201153815	0.359868322074772	0.515226871108452	3.76524244447108	0.0012092778683295	0.465166159413133	-1.03740052355577	0.0362184942286289
cg16965558	chr7	1279226	0.433933112573137	-1.02449920113145	3.7647744969212	0.00121060075868848	0.465166159413133	-1.0382072830555	0.0915466554913205
cg22121237	chr7	119915258	0.506713210642501	0.652753698535507	3.76455106906904	0.0012112328966844	0.465166159413133	-1.03859248261262	0.0932368409044348
cg13355704	chr2	69968414	-0.321377217574371	-0.0984596981720745	-3.76419372069299	0.00121224461280443	0.465166159413133	-1.03920856896194	-0.0275198945247496
cg23904004	chr15	35414083	0.683583621622823	1.46673617793793	3.76364821758101	0.00121379064467119	0.465166159413133	-1.04014904779941	0.0802055107763949
cg00112048	chr8	144958131	0.311083448350638	0.0918219175904643	3.76355527836858	0.0012140542422655	0.465166159413133	-1.04030928088958	0.0376357847277272
cg09632907	chr4	54969963	0.3595432524814	-1.00735021411061	3.76349665082444	0.00121422055305539	0.465166159413133	-1.04041035856849	0.114749051024115
cg01702520	chr3	141592597	-0.381799876228917	2.05143482555659	-3.76318093475153	0.00121511654436484	0.465166159413133	-1.04095467454669	-0.0339646025951931
cg03081707	chr11	993756	-0.361932289735471	2.29523788650535	-3.7616874270735	0.00121936396387918	0.465166159413133	-1.04352960707184	-0.0343827688129591
cg26052194	chr5	54402507	0.377281609227529	-0.157332531342085	3.76035750475252	0.00122315855150681	0.465166159413133	-1.04582253738243	0.0391845154852601
cg06756919	chr14	37135898	0.646003627994843	0.922861922015304	3.75980739295114	0.00122473157443618	0.465166159413133	-1.04677099869119	0.11326013984994
cg20125846	chr6	163566689	0.378403802736821	2.40464018971748	3.75946659287889	0.00122570708503102	0.465166159413133	-1.04735858308739	0.0254891692896305
cg14067761	chr2	23840739	0.343918459684163	1.69314245762306	3.7594628841616	0.00122571770514942	0.465166159413133	-1.04736497741739	0.0411072109551117
cg17339927	chr12	132991124	0.280429074536278	0.191230130169549	3.75902390960749	0.00122697537807914	0.465166159413133	-1.04812183054643	0.0367508897285033
cg10394068	chr21	28514326	-0.378847905620003	-1.61155044396096	-3.75881785542675	0.00122756616966388	0.465166159413133	-1.04847709771447	-0.0971831500532075
cg05961792	chr1	172929351	-0.366254472526665	1.64787541444077	-3.75789237531542	0.00123022315591414	0.465166159413133	-1.05007276793889	-0.014726475735637
cg05790658	chr4	143748032	0.648019482370311	1.92310212429061	3.75756142023678	0.00123117468766496	0.465166159413133	-1.05064338895348	0.0530685443145699
cg13696531	chr7	157691305	-0.442632117977804	0.435714025178664	-3.75647286011669	0.00123430956726487	0.465166159413133	-1.05252025861913	-0.0747431099415458
cg06677890	chr5	149887486	0.32595998975871	2.27669487204157	3.75534162883016	0.00123757572019803	0.465166159413133	-1.05447072168703	0.0241351673577977
cg09874752	chr10	99531309	0.522870258336645	-1.89260034429435	3.75463860265047	0.00123960985251791	0.465166159413133	-1.05568288632208	0.0833659127534196
cg19623360	chr7	27191914	0.438374382820628	-1.71635429772163	3.75456032971368	0.0012398365320368	0.465166159413133	-1.05581784578576	0.0591143480879331
cg04529785	chr12	117799083	0.548016973161277	-2.73625913073014	3.75435553518679	0.00124042981432813	0.465166159413133	-1.05617095629241	0.0436654331767276
cg08267319	chr17	79886956	0.509903670448107	-1.78469412000733	3.75388817839412	0.00124178478440074	0.465166159413133	-1.05697678405329	0.039377900219599
cg14462800	chr6	80651943	0.582053161512812	2.425698309142	3.75372922085982	0.00124224597162709	0.465166159413133	-1.05725086324049	0.0701871449200011
cg08801795	chr2	220361916	0.30985634110823	-1.09290805641225	3.75362140700221	0.00124255887116188	0.465166159413133	-1.05743675925	0.0276213079685805
cg16627905	chr13	99408201	0.371293032253904	-0.489227209971358	3.7524129471834	0.00124607143909285	0.465166159413133	-1.05952043604652	0.0601815552307107
cg16927242	chr2	66664667	0.444332624658302	-0.250373757564511	3.75195614218495	0.00124740177341627	0.465166159413133	-1.06030808433267	0.105334679291302
cg22260016	chr12	94492343	-0.399207917408506	1.79086705097763	-3.75194904971524	0.0012474224396212	0.465166159413133	-1.06032031358485	-0.0115951750553941
cg09909115	chr16	85476590	-0.36009556165555	2.5407198982137	-3.75168680308157	0.00124818681841722	0.465166159413133	-1.0607724951679	-0.0235137332268667
cg21132005	chr22	49583075	0.529668856603878	0.387505858703627	3.75130491449272	0.00124930075214453	0.465166159413133	-1.06143097262214	0.0523477010886507
cg15689733	chr7	157444235	-0.761545430415209	0.707955637128986	-3.75121316532133	0.0012495685228198	0.465166159413133	-1.06158917292769	-0.150688030850438
cg26213224	chr7	55254659	-0.53064357733134	1.50657257613478	-3.75110403494532	0.00124988709477535	0.465166159413133	-1.0617773432879	-0.0520074756712732
cg04131405	chr17	48051691	-0.393167274268058	2.75757103285665	-3.75078993064171	0.00125080447344257	0.465166159413133	-1.06231894532294	-0.0186423278446398
cg11178030	chr4	36376725	0.797982629121393	1.7234711801338	3.7505351409304	0.00125154910722718	0.465166159413133	-1.06275827385425	0.0463995406765729
cg16863522	chr2	116601613	0.597174980391406	-0.961687306121764	3.75046733789799	0.00125174733851183	0.465166159413133	-1.06287518536532	0.0866467081445358
cg12451679	chr19	47617189	0.333847061074085	-3.04490446952841	3.74988919063706	0.00125343889470716	0.465166159413133	-1.06387207686964	0.0250905164515832
cg17441982	chr1	3626994	0.580106424334216	1.71783152682315	3.74841202859803	0.00125777110823271	0.465166159413133	-1.06641915085628	0.0294173855977267
cg02201485	chr7	85911701	0.307008136303729	0.775137719838087	3.7480400027522	0.00125886452195083	0.465166159413133	-1.06706064116985	0.0400931072067071
cg20211711	chr17	7307397	-0.700200587145284	-4.22014549264286	-3.74789125485299	0.00125930196760338	0.465166159413133	-1.06731713021979	-0.0121669814521626
cg09126995	chr1	33814006	-0.443932445211788	1.31432529533132	-3.74723405928532	0.00126123648744457	0.465166159413133	-1.06845035001349	-0.0340069305967458
cg22005990	chr17	46659939	0.503580192557028	-2.44708935952291	3.74709023139596	0.00126166025178576	0.465166159413133	-1.06869835713774	0.0246398835746234
cg25947489	chr8	95246814	0.377217560064329	-0.0107425362271071	3.7468188610914	0.00126246018255024	0.465166159413133	-1.06916629065906	0.0758383984389948
cg08190928	chr6	106433985	0.300765179669587	-0.572351705731227	3.74675731757202	0.00126264166715659	0.465166159413133	-1.06927241250439	0.0736777234824145
cg01291665	chr10	11911449	-0.327169126870746	0.779778813232867	-3.74644598360082	0.00126356015089978	0.465166159413133	-1.06980925845333	-0.0567598483831077
cg24605948	chr8	23574525	0.432119437645073	0.415250361481942	3.7460815348102	0.00126463617318964	0.465166159413133	-1.07043769430637	0.0556405178014958
cg23997405	chr14	101033689	0.345157469505624	-0.511542959177691	3.74598917427951	0.00126490900866975	0.465166159413133	-1.07059695614221	0.0822628974767721
cg22794214	chr1	42123463	0.410551029503169	0.689133679972434	3.74595881922699	0.00126499869104779	0.465166159413133	-1.07064929888988	0.0267193763655256
cg20660775	chr11	47613458	0.354812000725874	0.0105558124699951	3.74587048718253	0.0012652596992079	0.465166159413133	-1.070801614366	0.0463904910211371
cg02921923	chr11	92651425	0.496347982228589	1.03657948663184	3.74584008367078	0.00126534954944996	0.465166159413133	-1.07085404072799	0.0648150556358293
cg26301626	chr22	25081049	0.59545025738272	-0.164195011929535	3.74555203922858	0.00126620110919354	0.465166159413133	-1.07135073147227	0.00661676290122681
cg02647835	chr17	79952861	-0.307882075579015	2.23337254915969	-3.74464097851467	0.00126889826417622	0.465166159413133	-1.07292173122627	-0.0315560011404908
cg06946708	chr10	125732373	0.568836744449477	-1.61811783939287	3.7445814333566	0.00126907474314108	0.465166159413133	-1.07302440914258	0.100498681401866
cg03450049	chr22	50913555	0.572463703185034	-3.8911006616513	3.74391392630186	0.00127105475563038	0.465166159413133	-1.07417544218831	0.00915868454779929
cg17224181	chr3	42064950	-0.48819916465964	1.35855904449034	-3.74386309662619	0.00127120565607191	0.465166159413133	-1.07426309191959	-0.039956788377203
cg22846510	chr7	83753280	-0.635666945782293	-1.04469701911612	-3.74370814028121	0.00127166579184202	0.465166159413133	-1.07453029594144	-0.0881244603947272
cg10236452	chr1	208132590	1.14274573190171	-2.01886532914085	3.74324493744906	0.00127304223610407	0.465166159413133	-1.07532903691027	0.0865851674698655
cg14361458	chr4	189203962	0.580520848739721	-0.74536060852291	3.74311904904477	0.00127341657873562	0.465166159413133	-1.0755461177811	0.101633557556941
cg07702693	chr2	11118564	0.389336565017873	0.234183205632067	3.74282622342702	0.00127428774918214	0.465166159413133	-1.07605106461559	0.0754144367513959
cg03847373	chr5	50265767	-0.687866921975496	-2.71056611427842	-3.74203327022706	0.00127664979063022	0.465166159413133	-1.07741843478789	-0.0367299429769545
cg25290482	chr6	75861687	-0.439053323678323	-0.56007571331603	-3.74188595838261	0.00127708907954527	0.465166159413133	-1.07767246063176	-0.045904495605952
cg03262105	chr6	25280507	-0.482437231723938	-3.78492233283683	-3.7415851518066	0.00127798656036944	0.465166159413133	-1.07819117510186	-0.0199482065594578
cg00080706	chr14	69725831	0.356853801539447	1.1545959764393	3.74146072910613	0.00127835796834654	0.465166159413133	-1.07840573147484	0.0295799199540899
cg03655884	chr8	86230419	0.460101052649621	1.29690349204332	3.74131581831656	0.00127879066916659	0.465166159413133	-1.07865561809226	0.0643833996794784
cg00843795	chr7	105163736	-2.30336478228771	0.716617216634606	-3.74122189367211	0.00127907120388294	0.465166159413133	-1.07881758349677	-0.194808149936822
cg20375220	chr12	79257667	0.405000870187897	-3.69382662860061	3.74086607348069	0.00128013452326868	0.465166159413133	-1.07943116758279	0.0188818409593627
cg09863248	chr2	60154033	0.358312350111621	2.24944379461163	3.74063553191094	0.00128082393255804	0.465166159413133	-1.07982871943555	0.0130414623676344
cg21549161	chr7	67722023	0.412219887124575	-1.45184060499281	3.74050510183175	0.00128121413239975	0.465166159413133	-1.08005363677152	0.0439968729963485
cg03125124	chr16	88765219	-0.357843216014629	2.19990971677775	-3.74007194218161	0.00128251083576318	0.465166159413133	-1.08080059128998	-0.0364596418612045
cg11464842	chr2	97427975	0.611813859015647	2.53854719494375	3.74002831826981	0.00128264150004653	0.465166159413133	-1.0808758179202	0.0557066936493624
cg01196788	chr2	19561709	0.432901904899108	0.281942439544993	3.73965379817263	0.00128376382238098	0.465166159413133	-1.08152165482823	0.101613012701875
cg14281092	chr2	153226118	-0.496305083682513	0.355887834917161	-3.73915160563017	0.00128527026787375	0.465166159413133	-1.08238765807522	0.0107917065387156
cg16354207	chr2	238874908	-0.376143689770174	-2.87285375357979	-3.73914088998868	0.00128530243106408	0.465166159413133	-1.08240613664387	-0.0197085902304011
cg12133828	chr11	98437985	0.449102459557408	1.09524557948999	3.7388397227351	0.00128620671634996	0.465166159413133	-1.08292548461674	0.0551882014359562
cg12705762	chr6	137810767	0.221117432315126	-1.24579278794375	3.73849107416438	0.00128725435671075	0.465166159413133	-1.08352671331689	0.0571072413269073
cg15484161	chr1	234746568	0.764198498033762	-4.20915957791742	3.73785782105757	0.00128915935770451	0.465166159413133	-1.08461873391723	0.0115206566355726
cg05294159	chr17	43047548	0.321242695282001	-1.37222508747642	3.73771837365312	0.00128957922943887	0.465166159413133	-1.084859206329	0.0442352904276164
cg10358939	chr3	192973502	0.520573662456008	1.38421562868162	3.73755094587294	0.00129008352826681	0.465166159413133	-1.08514793031598	0.0552164653950999
cg26550710	chr8	97167878	0.258988431488933	-0.355826387711612	3.73747898616054	0.00129030033370484	0.465166159413133	-1.08527202271291	0.0484369265625432
cg14242207	chr19	8564224	0.332902810664618	1.00443337426717	3.7372388083607	0.0012910242202375	0.465166159413133	-1.08568620273481	0.00339459551329802
cg20316758	chr13	106797152	0.303496225701795	1.67631234834957	3.73685588618281	0.00129217916529519	0.465166159413133	-1.08634654312251	0.0352992763538752
cg22126437	chr18	45932281	-0.384118524443688	1.08519108855896	-3.73663243303212	0.00129285360329058	0.465166159413133	-1.08673188379084	-0.0174752040118556
cg25824828	chr22	40019116	-0.410870172607558	-2.40680282611206	-3.73653914403793	0.00129313527623847	0.465166159413133	-1.08689275906779	-0.0446554581314761
cg21929446	chr3	183735910	-0.47805414303736	-3.11172834196773	-3.73601110204086	0.00129473077135506	0.465166159413133	-1.08780336065742	-0.0172349958489792
cg00095326	chr1	228940949	-0.295813104245837	0.741336790370775	-3.73598098151053	0.00129482184025952	0.465166159413133	-1.08785530323382	0.0417572127390838
cg10821115	chr5	128797013	-0.703631498398856	-3.10042236646498	-3.73580923740956	0.00129534122690379	0.465166159413133	-1.08815147457962	-0.0225132448658696
cg09362578	chr7	2775902	-0.315844666069041	3.33189033671562	-3.73575860846032	0.00129549437782539	0.465166159413133	-1.08823878387725	-0.0213194326626287
cg16242604	chr1	157104991	-0.302096755578389	2.48890278323351	-3.73569008150044	0.00129570169823006	0.465166159413133	-1.0883569582332	-0.0178403214901822
cg07002498	chr2	189171719	-0.29352606481869	2.82249304704859	-3.73552683883449	0.00129619570254098	0.465166159413133	-1.08863846954	-0.0359692946625145
cg13368042	chr11	103713957	0.546198563649748	1.30578232131662	3.73541072372366	0.00129654720323742	0.465166159413133	-1.08883870978544	0.0367485714337679
cg24030627	chr19	40440416	0.304678400730375	-1.29576632186973	3.73510532045136	0.00129747216328151	0.465166159413133	-1.0893653778829	0.014714015440453
cg09876568	chr6	28910953	-0.345010131414167	2.32922459028073	-3.73499671373739	0.00129780125276776	0.465166159413133	-1.08955267051111	-0.00689219173863176
cg07671805	chr5	74907694	-0.783553612409511	0.654836030447718	-3.73494094748748	0.00129797026236875	0.465166159413133	-1.08964883964881	-0.0496565289201678
cg21031226	chr8	142203096	-0.327487179406989	1.97174936713819	-3.7347919261197	0.00129842200533043	0.465166159413133	-1.0899058278378	-0.0341279432511445
cg24372586	chr6	30520094	-0.330809720164564	2.2211007365072	-3.73409550617744	0.00130053519727632	0.465166159413133	-1.09110681179181	-0.0422155260561707
cg26607758	chr8	91997553	-0.500131134931264	-1.29464754930121	-3.73409309102868	0.00130054253164543	0.465166159413133	-1.09111097675373	-0.0132345786833059
cg15128555	chr2	217528830	0.434924665337232	1.07789397292205	3.7340530829087	0.00130066403501971	0.465166159413133	-1.09117997139519	0.0292303441551482
cg22599769	chr7	95064738	-0.4356953558824	-2.27468406290329	-3.73403317158784	0.00130072450925366	0.465166159413133	-1.09121430879352	-0.00292980024397804
cg04627530	chr16	843070	-0.289999184729706	0.764362751890129	-3.73355530692588	0.00130217670572672	0.465166159413133	-1.09203839575138	-0.0517613130023554
cg04858776	chr11	59318494	-0.403414184339663	-3.78299243469262	-3.73334766605968	0.00130280821210598	0.465166159413133	-1.09239647740358	-0.0144530678841912
cg26922706	chr5	133513036	-0.610916446684414	-1.99424136123808	-3.73327466576873	0.00130303030288003	0.465166159413133	-1.09252236828708	-0.0220095949351319
cg11585071	chr1	3615457	0.569741502191291	-0.893483179215086	3.73264468422915	0.00130494847258009	0.465166159413133	-1.09360879052266	0.0485424693401332
cg10143416	chr2	241907034	0.317923503837012	-0.286464709929346	3.73247706114829	0.00130545932301237	0.465166159413133	-1.09389786245143	-0.00279978429544425
cg27053785	chr7	1024142	0.301867037575291	2.10611147348401	3.73174896795401	0.00130768057093222	0.465166159413133	-1.09515348903171	0.0104261629675177
cg20064008	chr20	23405592	-0.395100005986819	1.26947884481834	-3.73172894135676	0.00130774172045535	0.465166159413133	-1.09518802581462	-0.043849728990778
cg05147638	chr12	54744992	-0.366331934918213	3.21671339288618	-3.73166726286825	0.00130793006831365	0.465166159413133	-1.09529439322065	-0.035488055211363
cg25816610	chr21	39494547	-0.430890089864741	1.83785448836301	-3.73146609790738	0.00130854455343288	0.465166159413133	-1.09564131183118	-0.0244168078037824
cg23173586	chr14	20945319	-0.443340879863239	1.18770426462905	-3.73085013437683	0.0013104278756333	0.465166159413133	-1.09670357358918	-0.0276662274273035
cg03425110	chr10	71333037	0.77678540545912	-2.52419893753559	3.73083779605786	0.00131046562774633	0.465166159413133	-1.09672485172253	0.0689388803876027
cg13623495	chr6	10426099	-0.287887807940315	-2.334885159587	-3.73010663903177	0.00131270470733612	0.465166159413133	-1.09798577699577	-0.00256756253893844
cg20469502	chr14	100910129	-0.672207559347724	1.74697582278502	-3.72974280562619	0.00131382031514806	0.465166159413133	-1.0986132325416	-0.0859509853671784
cg10996039	chr7	27178861	0.298047408971584	0.408937559109995	3.72938865204128	0.00131490714444376	0.465166159413133	-1.09922399613241	0.085758670138623
cg12579684	chr14	101391505	-0.492031112009135	-1.44400492515238	-3.72903825986539	0.00131598330743902	0.465166159413133	-1.09982827440409	-0.0645239550619715
cg18959478	chr11	6341349	-0.778843570882573	-1.63445905541228	-3.72883778043245	0.00131659943441351	0.465166159413133	-1.10017401728418	-0.104963947030613
cg11952340	chr15	63814440	-0.376318810196619	-1.6864027813213	-3.72835901089749	0.00131807197802001	0.465166159413133	-1.10099969575537	-0.0911317185804345
cg04223956	chr1	198201614	-0.733821968437715	2.54782787047531	-3.72772804477028	0.00132001512304506	0.465166159413133	-1.10208785429957	-0.0521303193899431
cg14663177	chr2	38373737	0.557043129907967	-1.25343471021098	3.72730275681853	0.00132132645560333	0.465166159413133	-1.10282130477899	0.104486255335194
cg13721770	chr6	112249160	-0.353016761565083	-0.321847660550102	-3.72666325364118	0.00132330072940759	0.465166159413133	-1.10392419430006	-0.0196409745862475
cg19497114	chr14	40686341	0.635171584301809	3.11641230352712	3.7263923712543	0.00132413787833833	0.465166159413133	-1.10439136050636	0.0185756813695446
cg23615262	chr1	166766052	0.501828660341049	1.98472032616079	3.72612645745322	0.00132496018248735	0.465166159413133	-1.10484995867964	0.048462280280799
cg10442101	chr7	16066532	-0.351184145446209	-2.06087015177702	-3.72552851109941	0.00132681110305316	0.465166159413133	-1.10588118723381	-0.0446933088170145
cg16325502	chr2	223166435	0.318523503111834	-0.346370153117492	3.72547887136607	0.00132696487611087	0.465166159413133	-1.10596679695694	0.0833234622232237
cg05285554	chr14	69722689	0.411198624451438	0.116673874259986	3.72540608043234	0.00132719039846575	0.465166159413133	-1.10609233377626	0.0219556893580208
cg14291291	chr6	33656083	0.499242123478781	0.919498104504028	3.72468337582406	0.00132943155789779	0.465166159413133	-1.10733872908696	0.0126716507786951
cg12431401	chr19	39369277	-0.254768002699124	0.00460338662140217	-3.7246614090836	0.00132949973704024	0.465166159413133	-1.10737661359703	0.00171415642531425
cg24764168	chr6	1386142	0.602945143305865	0.0808098133214673	3.72428679526587	0.0013306629759334	0.465166159413133	-1.1080226848506	0.0231777721976391
cg04887124	chr1	16557469	-0.358113942480909	1.68334103917432	-3.72424159003795	0.00133080341393325	0.465166159413133	-1.10810064737442	-0.0512705795837778
cg20967028	chr12	14996272	-0.453647624908515	2.98373754338194	-3.72422546926411	0.00133085349950775	0.465166159413133	-1.10812844983282	-0.00723234204105561
cg26022389	chr1	64261252	0.424689999554265	-0.149360535255311	3.72414705463178	0.00133109715228577	0.465166159413133	-1.10826368653122	0.085537662260329
cg12957265	chr15	57026014	-0.703584499828542	-1.84914176134713	-3.72399398833522	0.00133157289275665	0.465166159413133	-1.1085276703784	-0.0789753772968177
cg08724891	chr2	219826145	0.305689194640709	0.0804279477862615	3.72397257220706	0.00133163946897373	0.465166159413133	-1.10856460545335	0.0698038369852574
cg15591578	chr19	51219167	0.416898855949432	0.888394063896238	3.72324754383801	0.00133389530804705	0.465166159413133	-1.10981502019845	0.0165857113551287
cg00944649	chr1	16330853	-0.40964112709439	1.49990728610807	-3.72323268391308	0.00133394158249947	0.465166159413133	-1.10984064831835	-0.00979672317404567
cg23591152	chr13	52303132	-0.703941397542707	1.65348238663822	-3.7229842155883	0.00133471555933897	0.465166159413133	-1.1102691687501	-0.0719734053331954
cg08284371	chr4	36245424	-0.375466586598781	-1.70197978378339	-3.72192174614694	0.00133803016507515	0.465166159413133	-1.11210156241258	-0.0349836631734238
cg09139923	chr1	149162462	0.321860785687219	-0.765726567763244	3.72174515870278	0.0013385818580094	0.465166159413133	-1.11240611610724	0.053036489758463
cg07446430	chr16	23843492	0.578247457773383	-0.0487462249092894	3.72165392128863	0.00133886698942512	0.465166159413133	-1.11256346996276	0.0675775363886031
cg11523134	chr1	3605747	0.448521787153234	0.963054837398232	3.72154611266368	0.00133920398606559	0.465166159413133	-1.11274940370106	0.0312657934650944
cg14054275	chr10	99772103	-0.378866999957498	-0.757218236442771	-3.72087638839651	0.00134129934591297	0.465166159413133	-1.11390445638738	-0.0537791185805083
cg19755314	chr7	143220	0.375113502740534	0.167815328855686	3.72063356455992	0.00134205986852678	0.465166159413133	-1.11432324833095	0.0370600815741017
cg23161505	chr7	150065239	-0.605977147941056	-0.448903272639898	-3.7204175279854	0.0013427368527177	0.465166159413133	-1.11469584151479	-0.0391965646013212
cg16918585	chr1	39492570	-0.281436710921875	-3.88798037686861	-3.7204068566752	0.00134277030169406	0.465166159413133	-1.11471424608473	-0.00858004619180983
cg08441822	chr15	58723879	-0.408587782437928	-0.445772631701346	-3.71993110109811	0.00134426238566901	0.465166159413133	-1.11553477232158	-0.0326299547436621
cg04370807	chr17	29248951	0.309496260392579	-3.56778830305847	3.71978538811536	0.00134471970513314	0.465166159413133	-1.11578608110437	0.00190566324680598
cg14117934	chr2	113587675	-0.309584919232353	2.59674986227081	-3.71951905032678	0.00134555600330247	0.465166159413133	-1.11624543008638	-0.0232261045507284
cg23068989	chr1	64689428	0.622493335361481	0.765720518324323	3.71933306140327	0.00134614031229584	0.465166159413133	-1.11656620297271	0.0858980157365057
cg16845394	chr8	109096007	0.329842753265407	-1.39623980446471	3.71889433279181	0.00134751963270257	0.465166159413133	-1.11732287443841	0.0357946351081986
cg27093546	chr12	25404596	-0.359877027626327	-3.17918422175173	-3.71818274899217	0.00134975976102528	0.465166159413133	-1.11855014118135	-0.0124950614381398
cg13289579	chr8	142289876	0.383681576951935	-1.479707585862	3.71769403871293	0.00135130040036972	0.465166159413133	-1.11939302157908	0.0466748931460053
cg04147372	chr14	60337617	-0.523203234996284	-2.82532701740176	-3.71763688457114	0.00135148069022062	0.465166159413133	-1.11949159569611	-0.0244651567715727
cg14921163	chr15	99099744	0.797669261584882	1.32578153661363	3.71716311157501	0.00135297610089246	0.465166159413133	-1.12030871632684	0.0901110212157327
cg21597754	chr12	7310839	-0.316070262505593	1.03977132138396	-3.71713210345127	0.00135307403164412	0.465166159413133	-1.12036219640211	-0.0249765884713713
cg24586978	chr13	99612723	-0.366774839915672	-0.366222172640247	-3.7169216530208	0.0013537388678403	0.465166159413133	-1.12072516299007	-0.0218933972703817
cg23016243	chr17	42983768	0.286503603379039	-0.999712296993527	3.71616488684959	0.0013561322509453	0.465166159413133	-1.12203037112693	0.0450508454312474
cg11414610	chr19	16528319	-0.38733953405454	2.41327581279255	-3.71596575035837	0.00135676274535797	0.465166159413133	-1.12237382634819	-0.0271632345979238
cg09657097	chr18	55711538	-0.366974537558218	-1.77604547928122	-3.71558639899288	0.00135796462918106	0.465166159413133	-1.12302810334404	-0.0313704459080431
cg23514543	chr12	42523899	-0.526094420654353	-0.740246661820357	-3.71503274366352	0.00135972064634373	0.465166159413133	-1.12398300940305	-0.0308507090047326
cg26559808	chr1	119870802	0.348116118107047	-0.582081545935427	3.71381317033776	0.00136359667985729	0.465166159413133	-1.12608645492846	0.0703276944612589
cg13560452	chr6	137813584	0.438194429983788	0.838973514480061	3.71335612463632	0.00136505207459273	0.465166159413133	-1.12687474312528	0.0488931979739988
cg14578866	chr2	1680784	0.310867767464598	2.37992941760824	3.71324981746622	0.00136539081461554	0.465166159413133	-1.12705809638356	0.0165703275054568
cg03776464	chr2	222436947	-0.29303118603351	-3.3122959454297	-3.71302889736833	0.00136609502666476	0.465166159413133	-1.12743912859782	-0.0147496651375647
cg12581592	chr11	13984043	0.320223576662547	-2.75781122684245	3.71301648697611	0.00136613459710273	0.465166159413133	-1.12746053345106	0.0397528841518878
cg12307716	chr6	74405811	0.609110245572453	-3.06990653666466	3.71269019637634	0.00136717537951678	0.465166159413133	-1.12802330445643	0.0469358684364688
cg08086724	chr14	36973204	0.628613381685674	-1.43888202509231	3.71265808037509	0.00136727786367851	0.465166159413133	-1.12807869671138	0.0689879119338032
cg03047053	chr4	35920672	0.695550800490105	1.86298531241358	3.71249576683601	0.0013677959327145	0.465166159413133	-1.12835864805565	0.0466138434206045
cg27165836	chr1	4193882	0.423169650371529	0.252388681733733	3.71217249940623	0.0013688283103692	0.465166159413133	-1.12891620642031	0.0679354817217807
cg16183450	chr3	184429783	0.381443939738839	-3.58168216860967	3.71213694601306	0.00136894189976995	0.465166159413133	-1.12897752751013	0.0252241791368215
cg24480926	chr12	131919579	0.476546848237246	-0.0615708903531816	3.71172691739545	0.00137025257352699	0.465166159413133	-1.12968472954583	0.0466749153664911
cg21146833	chr15	40089066	0.39749642627041	-0.746502023819347	3.71158562850381	0.00137070449728931	0.465166159413133	-1.12992841970827	0.034591506971181
cg01796223	chr7	129933014	-0.589668714777048	0.276585483923171	-3.71132534532155	0.00137153742026355	0.465166159413133	-1.13037734756542	-0.0177591881892234
cg17489451	chr12	28410104	0.488198857567451	1.54334834545358	3.71126201215223	0.00137174016630677	0.465166159413133	-1.13048658262388	0.0293111043222287
cg19129145	chr4	127877739	0.365732351191072	0.610889267002646	3.71096226091728	0.00137270015120823	0.465166159413133	-1.13100358462681	0.0643433459076527
cg01612443	chr4	94749535	-0.319758484757664	-0.354218790430837	-3.7108147382897	0.00137317285224839	0.465166159413133	-1.1312580275641	-0.0407618739760436
cg00243120	chr7	65838813	-0.345903427098639	2.56721872365158	-3.70950210376902	0.00137738598158717	0.465166159413133	-1.13352203188663	-0.01977773723865
cg18905633	chr14	105648697	0.297272639265599	0.0909594348216387	3.70931881510643	0.00137797529622328	0.465166159413133	-1.13383816553642	0.0338304348897582
cg15150550	chr1	223174905	-0.332877618645076	-0.673129214612002	-3.70837118454517	0.00138102612871277	0.465166159413133	-1.13547262984724	-0.0273662619224093
cg15083845	chr5	1113624	0.24680948013111	-0.43746851747738	3.70791245924123	0.00138250536567614	0.465166159413133	-1.13626383778012	-0.000152777480873778
cg19741675	chr6	31095639	0.332743724536214	0.712175014923095	3.70744753253331	0.00138400620117275	0.465166159413133	-1.13706574373491	0.0256088928201695
cg14416311	chr9	89560881	0.369216636447811	-2.66157609129619	3.70734074607529	0.00138435114761842	0.465166159413133	-1.13724992936519	0.0131143697151027
cg24973846	chr20	18447980	0.508207710298758	-3.76662102016043	3.70714079344726	0.00138499727262147	0.465166159413133	-1.13759480857131	0.0234678466864452
cg12995330	chr4	3413039	-0.476320773345578	2.22781996291386	-3.70713815352758	0.00138500580522979	0.465166159413133	-1.13759936191913	-0.0346658127572577
cg13509401	chr14	66480625	0.709517794078284	2.12756322511428	3.70702841398058	0.00138536054563429	0.465166159413133	-1.13778864133865	0.0875333596493816
cg09627302	chr3	31432787	-0.322058113846991	2.40869930902391	-3.70693385207947	0.0013856662954574	0.465166159413133	-1.1379517423471	-0.0327072241039031
cg24480227	chr10	114489426	-0.34091139217015	2.5123016906784	-3.70685811201566	0.00138591123626726	0.465166159413133	-1.13808237937774	-0.0299859165501637
cg03539789	chr2	223167170	0.37537415452517	0.245837055457598	3.70667562583992	0.00138650156652203	0.465166159413133	-1.13839713310348	0.0797551833557332
cg11714200	chr19	1065688	-0.397764024538947	-0.0475821306777329	-3.70652707027401	0.00138698231744292	0.465166159413133	-1.13865336322956	-0.0564209479894232
cg14129103	chr16	12609068	-0.258576705651884	1.47248710639448	-3.70646010723069	0.0013871990751413	0.465166159413133	-1.13876886181741	-0.0347351855797853
cg12187098	chr12	9265053	0.596824562856966	1.91509913756524	3.70630038466257	0.00138771622854812	0.465166159413133	-1.13904435319829	0.0556915530848938
cg00739155	chr17	36832423	-0.299499485359657	-0.444387616558496	-3.70610779990501	0.00138834003780085	0.465166159413133	-1.13937652595831	-0.0598450098952887
cg16001722	chr6	127836159	0.304410348141338	-2.93701097471565	3.70551640159258	0.00139025739674201	0.465166159413133	-1.14039657959459	0.0163268577351356
cg00654657	chr1	99728691	0.293427581387208	-0.508115972572281	3.70457112213853	0.00139332751222266	0.465166159413133	-1.14202701929529	0.039349934327812
cg25793931	chr10	119310053	0.440422534125594	-2.75235708705885	3.70456354759506	0.00139335214021414	0.465166159413133	-1.1420400840712	0.0337083038752609
cg00489988	chr12	133245207	-0.354771775669022	3.6744349423913	-3.70411077016617	0.00139482509125697	0.465166159413133	-1.14282104757756	-0.0104386014500381
cg17691263	chr10	38637466	0.397073899165505	-0.143647101649022	3.70343081621096	0.00139703997753675	0.465166159413133	-1.14399385476746	0.0344117692117275
cg14948448	chr4	148401661	0.380174393960273	1.15649476959557	3.70312895206969	0.00139802438759961	0.465166159413133	-1.1445145212523	0.0520131753854164
cg21881537	chr17	61574411	0.237962773448377	1.44117143707566	3.7024921588411	0.00140010328924474	0.465166159413133	-1.14561288821682	-0.00990411444449901
cg05652455	chr17	36882104	-0.323404511348568	1.5073137302913	-3.70183093038724	0.00140226520261938	0.465166159413133	-1.14675340538869	-0.0518014449446984
cg17244238	chr5	1728443	0.4295549622546	0.664867926315459	3.70176757334045	0.00140247252451444	0.465166159413133	-1.14686268670613	0.0525201404224903
cg14878230	chr13	20437969	-0.42322143620244	-3.93885582843899	-3.70156596551648	0.00140313244340927	0.465166159413133	-1.14721042989577	-0.0164849831308592
cg10329418	chr7	95026181	-0.432955819451023	-1.99777911312481	-3.70142476184173	0.0014035948256723	0.465166159413133	-1.14745398519263	-0.0223455403727668
cg17140046	chr8	102570487	0.287585101111981	3.4690926545609	3.70097966280472	0.00140505332415654	0.465166159413133	-1.14822171569143	0.00511380932390082
cg18550381	chr7	97844391	0.368811927823446	-1.07212849061082	3.70062330588897	0.00140622211443138	0.465166159413133	-1.14883638013249	0.0187850156913473
cg01277162	chr13	54604033	0.500910448520983	-0.363441966770199	3.69996978984137	0.00140836803828518	0.465166159413133	-1.14996360380477	0.0659611022582881
cg18181954	chr17	12567934	0.331704611482553	0.453765972399864	3.69968125732179	0.00140931651216197	0.465166159413133	-1.15046128300035	0.041697971582041
cg05956150	chr15	61491665	-0.346578722725371	-0.502013084717889	-3.69968059755834	0.0014093186816833	0.465166159413133	-1.15046242100291	-0.0572540155907381
cg20412250	chr1	38019808	-0.544829327997383	-3.52953891349432	-3.6996577559552	0.00140939379449907	0.465166159413133	-1.15050181967532	-0.0295889389579037
cg04306106	chr16	84681729	-0.458842896213814	-2.58879006388966	-3.69963140633576	0.0014094804480741	0.465166159413133	-1.15054726920554	-0.0417585580367006
cg06869505	chr1	15527517	-0.45657384074177	1.67534132787144	-3.69942766108687	0.00141015066448579	0.465166159413133	-1.15089870237773	0.0173673630038618
cg15106082	chr2	240146162	0.355192225108556	0.688958527196735	3.6990365037974	0.0014114382540095	0.465166159413133	-1.15157339697634	0.0557160756022986
cg02556363	chr3	29833047	0.420121052216893	0.319281099044869	3.69876484440619	0.00141233317194724	0.465166159413133	-1.15204197415094	0.0773467505315084
cg12951726	chr12	113773300	-0.312738119093057	-3.47544624847427	-3.6984956499286	0.00141322052396771	0.465166159413133	-1.15250630019012	-0.0233092648554933
cg10009657	chr19	4153419	-0.478777245948449	-2.64734986351887	-3.69844533117389	0.00141338645207091	0.465166159413133	-1.15259309366257	-0.0339961248108799
cg27540823	chr10	50746589	-0.470552466474117	-1.69408191723605	-3.69836913767057	0.0014136377399076	0.465166159413133	-1.15272451783014	-0.0244682151573773
cg00789143	chr14	98013058	0.480864235056896	1.39880133226358	3.69831643375147	0.00141381158446256	0.465166159413133	-1.15281542545649	0.0405984259680213
cg05430021	chr8	123110321	-0.519547524754494	-0.097719584076886	-3.69812988414861	0.00141442709079635	0.465166159413133	-1.15313720019725	-0.0209090254690089
cg07280097	chr3	128779601	0.278080455433752	0.194988649200258	3.69809984740621	0.00141452621955466	0.465166159413133	-1.15318900984535	0.0438119801555775
cg14635269	chr9	129439339	0.403015003245382	-0.502023029920686	3.69791833047173	0.00141512541720919	0.465166159413133	-1.15350210413602	0.0502755017522104
cg10959440	chr6	148701916	-0.312223306747528	2.1878957505193	-3.69760688400003	0.00141615410515206	0.465166159413133	-1.15403931136677	0.0211939062578109
cg04213213	chr3	16831943	-0.423366649120727	3.49264322887249	-3.69687060635622	0.00141858892829769	0.465166159413133	-1.15530930330122	-0.00469583912578164
cg19476918	chr17	76574137	0.565340634201303	1.43062004230448	3.6967539639355	0.00141897503744483	0.465166159413133	-1.15551049803581	0.0414559453810317
cg01456243	chr15	91478982	-0.314097735086769	-2.78612051530603	-3.6967122166829	0.00141911325426875	0.465166159413133	-1.15558250725841	-0.00786174730017182
cg10495160	chr2	237678157	0.40466365530785	0.199277507856365	3.69636493953338	0.00142026353634339	0.465166159413133	-1.15618152096959	0.0420602175644732
cg19484559	chr8	19347157	0.499454639107414	-0.453073265010499	3.69567076069476	0.00142256562424736	0.465166159413133	-1.15737890319878	0.0242162577758311
cg04642170	chr22	26848288	-0.337800956351141	2.60259541720476	-3.69556809878776	0.00142290639276924	0.465166159413133	-1.15755598398193	-0.0257308787290411
cg00022688	chr10	114136011	0.432321749874136	-1.87713344052705	3.69510472226344	0.00142444549717603	0.465166159413133	-1.15835525967305	0.0578651239819689
cg20260619	chr14	54449398	-0.396497474970948	2.4487651279951	-3.69508853760652	0.00142449928426593	0.465166159413133	-1.15838317652678	-0.020700836018215
cg25317460	chr2	119608121	0.525535390143731	-0.628203169645179	3.69506577394296	0.00142457493902318	0.465166159413133	-1.15842244148718	0.0699884196434591
cg01347682	chr4	140656794	0.317580637784356	0.607584131794963	3.69485003777007	0.00142529213306507	0.465166159413133	-1.15879456419418	0.0865574268923057
cg24254842	chr1	42193353	0.325645918007999	-0.782675917599756	3.69447156455387	0.00142655119435814	0.465166159413133	-1.15944739229108	0.0596198274593465
cg05584439	chr11	47213196	-0.528929743261078	1.49428547829701	-3.69424618333875	0.00142730148973748	0.465166159413133	-1.15983615257695	-0.0512395349459651
cg03706086	chr8	71381216	-0.394155408217959	1.73629757452758	-3.69368466810586	0.00142917247668245	0.465166159413133	-1.16080471217951	-0.0203137969125625
cg09511351	chr7	160687	0.311085189744762	0.0974697026322399	3.6936604059204	0.00142925337376682	0.465166159413133	-1.16084656215367	0.00419875479285559
cg26144458	chr21	38070148	0.415361288995186	0.342341577824986	3.69302398373638	0.00143137700754998	0.465166159413133	-1.16194433151843	0.0934331610781891
cg27552599	chr20	37590471	-0.314112702518591	-0.182511636054064	-3.69287459843061	0.00143187593365438	0.465166159413133	-1.16220200771006	-0.0211620318966315
cg24580199	chr1	23763081	0.346417330164574	-1.5029028904187	3.6928024636613	0.00143211691536292	0.465166159413133	-1.16232643373654	0.00295096554639579
cg06629702	chr1	2706960	0.312468937411655	-0.114689536222161	3.69245236976164	0.00143328704969314	0.465166159413133	-1.16293031486059	0.0523212489995095
cg12559670	chr7	1610220	-0.379336145157488	-3.25928077033771	-3.69228189401133	0.00143385718091711	0.465166159413133	-1.1632243707774	-0.0192272712247063
cg21963535	chr20	44098285	0.321086311551095	-3.1840028023407	3.69209442690501	0.0014344843964217	0.465166159413133	-1.16354773551661	0.0185740006006758
cg18270285	chr4	8151550	0.283531223210092	0.519409347267585	3.69167756941576	0.00143588006522394	0.465166159413133	-1.16426677982405	0.0168163988876927
cg10224592	chr2	234357995	-0.301139360642615	1.99482232372788	-3.69137049327942	0.00143690903787976	0.465166159413133	-1.16479646114299	-0.0120499429456639
cg16196968	chr8	86976101	0.454790938813023	-1.00290191410638	3.690708353097	0.00143913026894581	0.465166159413133	-1.16593860090889	0.0840472228101344
cg24352878	chr1	8772712	-0.296391773315984	-1.56870179225312	-3.69066472032484	0.00143927675977904	0.465166159413133	-1.16601386410099	-0.0186518555568971
cg01563858	chr7	26435415	0.397291958206091	-0.11081518163997	3.69057738484992	0.00143957002056844	0.465166159413133	-1.16616451114331	0.0509274787804515
cg23298782	chr7	75398974	0.2863902077325	2.20222390905106	3.68963703289963	0.00144273134535228	0.465798866010163	-1.16778654940901	0.00874342673986206
cg03984677	chr7	6307766	-0.388939417416502	-1.7549602028918	-3.68909289237565	0.00144456380328565	0.465798866010163	-1.16872515425609	-0.0800238969229914
cg11248812	chr17	75502917	-0.433649859069557	1.71349775661768	-3.68884926189951	0.00144538500435244	0.465798866010163	-1.16914540054515	-0.0388547446249603
cg02151101	chr4	53439190	0.37597523390336	1.62544587938223	3.68841245416774	0.00144685850173837	0.465798866010163	-1.16989886550531	0.0660854637909857
cg14417372	chr11	119455230	0.706159772336716	-2.03801100055237	3.68835752750237	0.00144704389280548	0.465798866010163	-1.16999361050833	0.0615752915710515
cg07230359	chr16	86466427	-0.324733163100316	-1.85885064244197	-3.68810346605903	0.001447901718894	0.465798866010163	-1.17043185054544	-0.0228765005003816
cg12581598	chr1	202537837	-0.274503046936188	1.7944598700936	-3.68780095954272	0.00144892377387801	0.465798866010163	-1.17095365574372	0.0110002515428361
cg02626873	chr20	1247526	-0.397213840519664	-3.07376152864673	-3.68660265053439	0.00145297942780003	0.465798866010163	-1.17302067007396	-0.0196469755906657
cg17780447	chr19	22700869	0.411376908301425	1.26085225435114	3.68656823303692	0.00145309607899858	0.465798866010163	-1.1730800383937	0.0469906599136142
cg26411747	chr12	130262964	0.693503746171896	-0.853353163109463	3.68653433900023	0.00145321096509057	0.465798866010163	-1.17313850377786	0.061547942890143
cg08920458	chr11	2584917	1.01498566236881	-0.598471829439621	3.68628922231348	0.0014540420720413	0.465798866010163	-1.17356131700895	0.0681128185416296
cg19962424	chr11	35110045	0.291975449082171	0.482066617807093	3.68602514278102	0.00145493800196238	0.465798866010163	-1.17401684047988	0.0714179201062107
cg03646261	chr2	45235408	0.326475965980087	0.595642169286154	3.68500546213033	0.00145840255411721	0.465798866010163	-1.17577573987815	0.045621325424182
cg24530529	chr2	236643527	-0.412701802204367	2.59463001864288	-3.68498188716835	0.00145848275087031	0.465798866010163	-1.17581640559835	-0.0321282475850111
cg04217496	chr13	43119835	0.431107567745967	-0.0633602917534684	3.68486990699105	0.00145886374201848	0.465798866010163	-1.17600956626721	0.0579056635154032
cg12770425	chr6	33585071	0.553995841305578	1.77392465399566	3.68474096686269	0.00145930255816365	0.465798866010163	-1.17623198214867	0.0403117668782305
cg21828345	chr15	68724752	0.445715968767181	-1.05824383672352	3.68348919104291	0.00146356946629487	0.465798866010163	-1.17839124284619	0.0838232663561
cg27627493	chr15	63767360	0.291220663811885	0.618909730236297	3.68278074820615	0.00146598979287387	0.465798866010163	-1.17961328019167	0.0379214988712308
cg22142968	chr12	52238436	-0.499096562910525	1.68220650352697	-3.68205579273684	0.00146847063382098	0.465798866010163	-1.18086380353827	-0.047210863039916
cg24379315	chr8	9413445	0.464481626915623	-3.86256238245625	3.68173448058084	0.00146957151155701	0.465798866010163	-1.18141805673569	0.00992452224448627
cg18763720	chr19	40324966	-0.325506945400743	1.05553757102968	-3.68153696811991	0.00147024863282071	0.465798866010163	-1.18175875963778	-0.0306519889365828
cg27588356	chr6	161459571	-0.769104627031694	1.8983000077899	-3.68145391617367	0.00147053344750427	0.465798866010163	-1.18190202173286	-0.0632724287028401
cg13242070	chr1	228652067	0.819507571266201	-1.02853719967841	3.68083593238235	0.00147265444921803	0.465798866010163	-1.18296802599634	0.102954125443839
cg14905331	chr8	92082498	-0.57620608952988	-3.2539586771827	-3.68080082159039	0.0014727750449202	0.465798866010163	-1.18302859115054	-0.0180076992114686
cg05923072	chr6	74405909	0.472880417966667	-1.66574990283867	3.68071566868844	0.00147306756179804	0.465798866010163	-1.18317547759466	0.0864913493369678
cg01176715	chr2	211037310	-0.363846739831315	-0.240082672600497	-3.68064986172565	0.00147329366097294	0.465798866010163	-1.18328899283952	-0.0295100131334235
cg00518276	chr11	106148020	0.400308630427637	0.599211862088241	3.68052638421497	0.00147371799695236	0.465798866010163	-1.18350198827999	0.0649941526852948
cg13654873	chr14	31974893	-0.350370396168877	-1.99306288656139	-3.68022372055086	0.00147475862575975	0.465798866010163	-1.18402407536055	-0.0148689000837614
cg18494902	chr15	40398565	-0.31149933314777	-1.0652047703308	-3.68015666904689	0.00147498926295825	0.465798866010163	-1.18413973754059	-0.00317573246104902
cg25738301	chr12	104532524	-0.315870292518431	1.33989270889276	-3.67985595910424	0.00147602405463241	0.465798866010163	-1.18465845495048	0.00357427828504164
cg21319053	chr5	37840725	0.330715846459036	-0.384275279323515	3.67980828473796	0.0014761881758179	0.465798866010163	-1.18474069211756	0.0697523776097514
cg02246426	chr8	97162431	0.488449083271571	0.938225499047908	3.67968057062779	0.00147662792647	0.465798866010163	-1.18496099601591	0.0545891620184084
cg12852187	chr2	231903372	-0.347057408884028	1.1974205233255	-3.67950987257519	0.00147721588367983	0.465798866010163	-1.18525544632574	0.0213290859444394
cg22299467	chr19	58399865	-0.341771283371867	-3.12145614906122	-3.67928142432343	0.00147800311980634	0.465798866010163	-1.18564951461227	-0.018194892293836
cg03874026	chr17	43246982	-0.376877318100243	-0.351861700010049	-3.67859048912489	0.00148038662031956	0.465798866010163	-1.18684136409444	-0.0737301864380184
cg10531568	chr2	1426068	0.484345769098838	0.647726181925972	3.67852741646718	0.00148060438971919	0.465798866010163	-1.18695016326586	0.0555130569511582
cg08358166	chr17	18538271	0.65035390314168	-0.450010461805869	3.67849973675115	0.00148069996879531	0.465798866010163	-1.18699791027031	0.110739661155362
cg05846102	chr12	3606988	0.321463871054734	1.13966398106497	3.67782081880571	0.00148304620968504	0.465798866010163	-1.18816903221643	0.054259032174368
cg19428472	chr2	160569937	-0.474194489574182	-2.34364107224303	-3.67749237267765	0.00148418259128742	0.465798866010163	-1.18873559682622	-0.00427224685034422
cg00388871	chr20	62530407	-0.432260914289331	1.33042438712072	-3.67723007597115	0.00148509072308893	0.465798866010163	-1.18918805496179	0.0132071447084731
cg20203971	chr2	240171099	0.394222163810786	1.67718198133711	3.67652080358909	0.00148754914235295	0.465798866010163	-1.19041154107602	0.026694777211944
cg13784195	chr21	27104564	-0.487142084949032	-0.928233084302939	-3.67627388743247	0.00148840592657845	0.465798866010163	-1.19083746881001	-0.0807414118764227
cg25811083	chr2	9193471	0.316850621581579	1.93051321471284	3.67594792851998	0.00148953773220589	0.465798866010163	-1.19139974477005	0.0248374484941877
cg16421901	chr3	183142401	0.374405232310396	0.509199454458015	3.67575524562472	0.00149020717273219	0.465798866010163	-1.19173212106103	0.0312526322148777
cg08664412	chr6	26299939	0.472722578300796	-3.79586329264829	3.67509312969243	0.00149250983997727	0.465798866010163	-1.19287426611812	0.00477045480199516
cg07254066	chr16	54965895	0.650217273943886	1.26442128019342	3.67480708428529	0.00149350572024185	0.465798866010163	-1.19336769275283	0.0665767633742607
cg14701108	chr2	3131293	0.487019608646882	1.2253997268666	3.67462430011415	0.00149414243601524	0.465798866010163	-1.19368299450136	0.112879813871243
cg05583636	chr16	25005762	-0.317220558026437	1.82779522558644	-3.67407064783414	0.00149607268392378	0.465798866010163	-1.19463804244701	-0.0161051461466302
cg20944143	chr1	202972455	0.439602074363788	0.300544582282576	3.67406074555171	0.00149610722959281	0.465798866010163	-1.19465512385269	0.046418373959899
cg19780614	chr8	28932339	-0.406439713998147	3.40176740952499	-3.67375699404716	0.00149716729796751	0.465798866010163	-1.19517909437442	-0.0163075186460168
cg27443567	chr13	113833487	-0.801687645233845	2.63019976902156	-3.6735715800245	0.00149781474324653	0.465798866010163	-1.19549893319556	-0.0449059701178163
cg09516144	chr16	15982637	1.16580932902357	-3.17893071627244	3.67336898531525	0.00149852249828662	0.465798866010163	-1.19584840878224	0.076630739502258
cg23450481	chr19	46586221	-0.418786823774621	-1.11497789128232	-3.67326010251223	0.0014989030118997	0.465798866010163	-1.1960362315126	-0.0739206823043454
cg13621410	chr3	136537694	0.379790080982636	-2.11032023303919	3.67275698727321	0.00150066249452622	0.465798866010163	-1.19690410525564	0.0448418200190142
cg24405636	chr19	42724150	-0.257523045936308	-3.89883837937594	-3.67263694734618	0.00150108259713404	0.465798866010163	-1.19711117422462	-0.0037968736063824
cg22513099	chr8	117788299	0.401797017515251	0.553040238993401	3.67195588054778	0.00150346832393113	0.465798866010163	-1.19828601573888	0.0616225928700173
cg22984198	chr19	3008744	0.362177713667518	1.47909369641791	3.67194194165961	0.00150351718998118	0.465798866010163	-1.19831006036038	0.0326232179704722
cg06650378	chr1	213455957	0.534971088406742	-0.320818361475029	3.6719092642673	0.00150363175442335	0.465798866010163	-1.19836642895653	0.0123192453463881
cg20601684	chr10	27792608	0.444752428986918	2.64646062509514	3.67149031823164	0.00150510131258856	0.465798866010163	-1.19908911232764	0.00302960610944791
cg16683965	chr5	51813682	0.44238770681689	-0.920742276630098	3.67135677150996	0.00150557005976061	0.465798866010163	-1.19931948098369	0.0503429080588444
cg20445582	chr4	55083843	-0.410188768994275	-4.58835144926167	-3.67080593771206	0.00150750500573345	0.465798866010163	-1.20026967207783	1.79805769234195e-05
cg20883730	chr11	7052540	0.259202573080477	-1.19584089293283	3.67071183317939	0.00150783581816621	0.465798866010163	-1.20043200294945	0.0416768323344214
cg03994717	chr6	168628662	0.409445364427533	1.5198449978119	3.67046185993813	0.00150871491588099	0.465798866010163	-1.20086320836402	0.0290688248304306
cg23027425	chr11	381866	0.353885937075528	-1.04652628195179	3.67044229009535	0.00150878375986099	0.465798866010163	-1.20089696647239	0.0237567077380781
cg18129961	chr14	96730780	-0.334642824054291	2.35662699642301	-3.66901760752009	0.00151380395177531	0.465798866010163	-1.2033545557409	-0.0304422792140572
cg07111834	chr1	114402309	0.390137962231318	1.03578511571887	3.66900624689891	0.00151384404983321	0.465798866010163	-1.20337415292505	0.0766145693609006
cg14781667	chr6	28877495	-0.309294403298215	2.41000718698239	-3.6686013855286	0.00151527372072925	0.465798866010163	-1.20407254298251	-0.0190174191663021
cg21433125	chr7	18535786	-0.39290189350741	-1.18548827874615	-3.66831214316234	0.00151629592869874	0.465798866010163	-1.20457148927129	-0.0243145733675185
cg17227156	chr18	35146001	0.48012215145193	-2.94798666079618	3.66814607682495	0.00151688312997122	0.465798866010163	-1.20485795562214	0.0272546286658663
cg26362105	chr1	228501816	-0.42498918669295	-0.410443833004212	-3.66792161715655	0.001517677164306	0.465798866010163	-1.20524515123201	-0.0537886928212358
cg17400905	chr13	43545157	0.74000328104076	-2.57683669920569	3.66742696518155	0.00151942846560257	0.465798866010163	-1.20609843214844	0.0467040105395321
cg09665980	chr5	134657773	-0.315378238257628	0.466378041780088	-3.66706021008155	0.00152072824205669	0.465798866010163	-1.20673108963764	-0.00632078539020253
cg12549908	chr10	4230567	0.403248553402434	-0.426693911336682	3.66631498018543	0.00152337271835395	0.465798866010163	-1.20801662200077	0.0361778248919677
cg10144198	chr10	134001728	0.354028049857397	-0.668412259849375	3.66605797957254	0.00152428574911889	0.465798866010163	-1.20845995200332	0.0749159537687818
cg11122255	chr10	24995583	-0.457237394544125	1.88865128684906	-3.66600213944267	0.0015244842005912	0.465798866010163	-1.20855627709921	-0.000745517087928138
cg25725312	chr6	28829946	-0.754113209527401	2.5900396732633	-3.66578204350724	0.00152526665332033	0.465798866010163	-1.20893594607424	-0.0361027102469131
cg26585724	chr15	90208739	1.06925934483805	-1.59355842003008	3.66558708335913	0.00152596007876464	0.465798866010163	-1.20927225548348	0.169697446659423
cg07125981	chr10	35330496	-0.454835740853149	-0.0306431196934753	-3.66557819246507	0.00152599170892817	0.465798866010163	-1.20928759242098	-0.0773393039020198
cg08453928	chr16	80333922	0.698885313197036	0.286999521134143	3.6655758190064	0.00152600015283274	0.465798866010163	-1.20929168667599	0.114792152531471
cg06655840	chr3	134333711	0.354917133853611	0.939291712573232	3.66532964381525	0.00152687620585508	0.465798866010163	-1.20971634295315	0.000849263227536867
cg27365701	chr12	89744150	0.391779906459325	-2.46711184548742	3.66517401461671	0.00152743029339801	0.465798866010163	-1.20998480594349	0.0199921626190171
cg16686137	chr19	48837272	-0.476143579681686	-3.89876452825424	-3.66488307711394	0.00152846665336916	0.465798866010163	-1.2104866781369	-0.00964889235536358
cg06159484	chr1	8087590	-0.260725230706934	2.06851493485144	-3.6648652370759	0.00152853022470044	0.465798866010163	-1.21051745251327	0.00911500382605357
cg09135056	chr16	70488813	-0.389262691113082	-3.45165492009456	-3.66431782736645	0.00153048214054535	0.465798866010163	-1.21146174401851	-0.0171161703691819
cg16043635	chr1	3416414	0.317498450589672	0.436977600408982	3.664309654787	0.00153051130043704	0.465798866010163	-1.2114758418669	0.00808558671333381
cg08698835	chr16	56279276	-0.641611089487326	2.16328835586034	-3.66352841498225	0.00153330131481254	0.466329018060978	-1.21282349516605	-0.0484709628636256
cg19468290	chr11	19380814	0.4832340311518	0.583664773693664	3.6631858641005	0.0015345262406599	0.46638277440515	-1.213414402097	0.0692660245909693
cg06942649	chr8	436813	-0.303095376007256	0.083317932826788	-3.66256737395815	0.00153674034810195	0.466736890380386	-1.21448130996249	0.00363535345215138
cg08104845	chr1	182356337	0.342151097187899	1.7458687175831	3.66162796510746	0.00154010934482625	0.467391977299763	-1.21610180978939	0.0205806717304984
cg00114160	chr6	29430096	-0.397676693359453	-1.33018984899092	-3.66093157328482	0.00154261152465178	0.467391977299763	-1.21730310071052	-0.0474580519904478
cg20704159	chr12	113229582	0.405672741292214	0.920590714125083	3.66032863886663	0.00154478115322697	0.467391977299763	-1.21834317590539	0.047275931353896
cg15514751	chr1	154949630	-0.317736613418	2.13566891566863	-3.66015111692251	0.00154542053173418	0.467391977299763	-1.2186494052314	-0.0132652601149154
cg21997130	chr17	80895607	0.294851308860366	2.93629642018115	3.65927007183604	0.00154859765529787	0.467391977299763	-1.22016922801046	-0.0039619668030908
cg18790787	chr2	118170690	0.482437578920729	0.199524327093029	3.65881017963391	0.00155025863073664	0.467391977299763	-1.22096255266645	0.0485887170632298
cg02623400	chr1	50513749	0.889000634952922	-1.89702069028038	3.65864979175075	0.00155083831190745	0.467391977299763	-1.2212392254866	0.0963092665595142
ch.19.1922431F	chr19	58795738	0.381222776944896	-4.0984210046612	3.65841118524702	0.00155170109105206	0.467391977299763	-1.22165082726136	0.0123077993720721
cg02450832	chr16	80308154	0.498467139342739	0.175946190320803	3.65826761710483	0.00155222044894662	0.467391977299763	-1.2218984856597	0.0580075877892172
cg04792727	chr1	231664260	-0.278569104556993	-4.15779054315777	-3.65808443394662	0.00155288336380839	0.467391977299763	-1.22221448089603	-0.00730174844003342
cg01215717	chr17	79131893	0.369909683739032	-0.0600698036921914	3.65783997441863	0.00155376846563776	0.467391977299763	-1.22263617932076	-0.00125030022325995
cg08588156	chr5	143141	0.445931134881449	0.433232194402666	3.65783438728476	0.00155378870051151	0.467391977299763	-1.22264581725804	0.0615697075386212
cg24075745	chr2	241827864	0.388227555810237	2.21098934649784	3.65778646622628	0.00155396226649248	0.467391977299763	-1.22272848221094	0.0236438858412497
cg24636258	chr12	53068882	0.448045100164929	1.21430074527258	3.65755197768146	0.00155481184046168	0.467391977299763	-1.22313298047373	0.0506006861555263
cg08530008	chr1	204160493	-0.313012946073795	1.3385848711159	-3.65728628127702	0.0015557750385272	0.467391977299763	-1.22359131304386	-0.045213615244999
cg17075545	chr8	105479862	0.296721070032293	0.318853269973749	3.65676216781452	0.0015576767760461	0.467391977299763	-1.22449542117264	0.0562310001341532
cg10390589	chr19	47634047	0.412423988151065	-3.84790389652462	3.6567229376604	0.00155781921448585	0.467391977299763	-1.22456309411832	0.00812443701589824
cg14119936	chr11	4791012	-0.491926741331894	-1.24573773673257	-3.65642811677303	0.00155889007435793	0.467391977299763	-1.22507166713997	-0.0380214068797236
cg11383981	chr3	54962380	-0.292846025189291	2.15896201045379	-3.65622711919338	0.00155962056284546	0.467391977299763	-1.22541839273263	0.00795231742343161
cg23245945	chr10	106014479	-0.716175132700882	-2.34979696765166	-3.65601305715594	0.00156039890389863	0.467391977299763	-1.22578765482454	-0.0758246399188824
cg19007019	chr10	118647000	-0.329931373001819	2.72932320884855	-3.65574073518347	0.0015613896363726	0.467391977299763	-1.22625741668314	-0.0189654065318636
cg07220032	chr13	24742701	0.463600939751337	2.00887632351172	3.65509457144758	0.00156374292940193	0.467391977299763	-1.22737206441357	0.0218628939081931
cg17085280	chr18	31018457	0.403161186328063	-1.03642810836059	3.65487537307744	0.00156454203430751	0.467391977299763	-1.22775018677087	0.0788919784687599
cg06759085	chr2	191555076	0.384549244389515	0.145331792703201	3.65483997442981	0.0015646711207277	0.467391977299763	-1.22781125027173	0.0581941058040747
cg03738329	chr1	15759438	-0.461040984666135	-1.31709549971399	-3.6547064095923	0.00156515827956671	0.467391977299763	-1.2280416527593	-0.0299494514481639
cg17507751	chr5	41275792	0.557856945689011	0.495739280854305	3.6536450486243	0.00156903477839608	0.468235336403607	-1.22987252520118	0.121729272649679
cg06908450	chr17	79921870	-0.381990650861894	1.47944343553467	-3.65328148951838	0.00157036481791851	0.468318153487403	-1.23049967303871	-0.0327145225915582
cg09461494	chr8	100262768	0.343144631588854	1.29709466933362	3.65212770924432	0.00157459317862061	0.46855599996458	-1.23248997011998	0.00288645755182937
cg09664054	chr1	42179097	0.344069532927163	-2.079319966528	3.6516718633833	0.00157626685798292	0.46855599996458	-1.23327631430075	0.00594316018775379
cg03762535	chr1	119911480	0.317472289113808	1.26522985845183	3.65161348628425	0.00157648132180292	0.46855599996458	-1.23337701607482	0.0435093144341923
cg11605835	chr5	3597695	0.500312451121697	-0.263822666984086	3.65147701642695	0.00157698279273166	0.46855599996458	-1.23361242955619	0.11643253001672
cg11975980	chr6	54173316	-0.424381072042593	-0.935928053713723	-3.65109639760764	0.00157838224478557	0.46855599996458	-1.23426900524204	-0.0298414364307086
cg03485674	chr16	50347895	0.467147930063403	-1.51159227957873	3.65071116958608	0.00157979989415529	0.46855599996458	-1.23493353177104	-0.0048250045054869
cg18672670	chr7	95064709	-0.6284552616266	-2.52224970266323	-3.65066361310509	0.00157997499054706	0.46855599996458	-1.23501556770245	-0.0258864230070937
cg01250235	chr7	134896791	-0.410910874244424	-4.0478831149789	-3.65056220560986	0.001580348423015	0.46855599996458	-1.23519049776048	-0.0112657047141027
cg01534125	chr1	231155818	-0.431234166539371	-0.176269159323672	-3.65027237289805	0.00158141621136325	0.46855599996458	-1.23569046521672	-0.0880984295530124
cg22880122	chr6	31027005	0.460997142137327	-0.722530472082162	3.64981587090443	0.00158309948173396	0.46855599996458	-1.23647794047463	0.0197785778647119
cg09611620	chr3	71545533	-0.558060608285517	0.420697949098571	-3.64789698814931	0.00159019441613084	0.46855599996458	-1.23978804969673	-0.00154992502315643
cg01641096	chr16	776918	-0.376637597582749	-3.47423102479461	-3.64789422231967	0.00159020466524618	0.46855599996458	-1.23979282080193	-0.0173200095194186
cg17602885	chr1	9804627	-0.293970637979521	4.43493945002128	-3.64779250750396	0.00159058162712929	0.46855599996458	-1.2399682806554	-0.00433331480288812
cg21486465	chr7	89841028	-0.400620513914279	-1.9309434245738	-3.64764065833499	0.00159114455466152	0.46855599996458	-1.24023022312573	-0.012109245439982
cg09322259	chr6	106434131	0.423780154035919	-0.133169771832491	3.64755431806536	0.00159146471875597	0.46855599996458	-1.24037916158467	0.118783313765933
cg01358262	chr15	30334898	-0.715353687658169	1.59105388386546	-3.64739652689352	0.00159204999925648	0.46855599996458	-1.24065135405739	-0.0466589687363496
cg01201151	chr2	198573107	-0.492031114996215	0.468432337280702	-3.64711785771618	0.00159308416139146	0.46855599996458	-1.24113206306631	-0.0172990249542533
cg27664343	chr12	133296224	-0.36490515521879	1.33106140980869	-3.64709992984829	0.00159315071578086	0.46855599996458	-1.24116298893526	-0.0353928121088304
cg04049508	chr16	55535988	0.299411827482589	0.47032894529332	3.64671286439555	0.001594588305894	0.46855599996458	-1.24183068312543	0.0268798120481748
cg08558967	chr5	79378215	0.348312850500671	2.71774397500834	3.64669806966135	0.00159464328008451	0.46855599996458	-1.24185620427733	0.00775781222854455
cg19375583	chr3	190374982	0.514424792342659	1.35478021238344	3.64607306046233	0.00159696739805032	0.46855599996458	-1.24293435475631	0.037716239493506
cg20454400	chr17	46720386	0.292384227209474	-0.260845341592959	3.6459760823794	0.00159732831432531	0.46855599996458	-1.24310164338061	0.051644601076577
cg04064160	chr8	26048065	0.409905271579817	-0.0338087166910111	3.64560313220574	0.0015987170473356	0.46855599996458	-1.24374498777868	0.0650285310187003
cg19214024	chr19	3227772	0.351357808780413	-0.530346910533441	3.64502009301642	0.00160089046851027	0.46855599996458	-1.24475073822994	0.0417863387706685
cg08844900	chr3	129326790	-0.281093822056314	1.1654170959479	-3.64472387663658	0.00160199580620986	0.46855599996458	-1.24526171522479	0.00124454150739262
cg02696327	chr16	49312543	0.45515030330184	1.01872615742821	3.64466423280284	0.00160221845966979	0.46855599996458	-1.24536460157016	0.0634382053142873
cg20445806	chr11	12892848	-0.408199613438256	1.82339390346388	-3.64442604345408	0.00160310793766134	0.46855599996458	-1.24577548104989	-0.0400580723837388
cg07536018	chr5	138495127	-0.365709527230752	2.62366995353367	-3.64417056813656	0.00160406250975102	0.46855599996458	-1.24621617890499	-0.0132192113014956
cg10802414	chr1	155252776	0.354145907238782	0.010423090284974	3.64388989881193	0.00160511186585323	0.46855599996458	-1.24670033655564	0.0766287068638311
cg20118717	chr6	33400505	0.38873092526797	-1.40212300317238	3.64355741812376	0.00160635581044846	0.46855599996458	-1.24727386915811	0.0273719982857727
cg14871444	chr6	89996845	0.198811695347724	-0.0408649176192923	3.64345174751919	0.00160675136640943	0.46855599996458	-1.24745615198641	0.00671888416424749
cg26348847	chr14	65216504	-0.293561814272234	1.89854457784541	-3.6431367768592	0.00160793096495473	0.46855599996458	-1.24799947931507	-0.0322019582107514
cg05560165	chr5	133450315	0.288683798385953	-2.7385949736042	3.64302729568694	0.00160834118401932	0.46855599996458	-1.24818833530724	0.00866826034319187
cg12475590	chr13	21288062	0.538238126544914	1.65693236712538	3.64260098737355	0.00160993952038202	0.46855599996458	-1.24892372066409	0.0640671424057199
cg25103905	chr2	240121850	0.591650525024883	2.12235329525399	3.64259213179331	0.00160997273880541	0.46855599996458	-1.24893899660857	0.0505985480103803
cg19493651	chr2	62428082	-0.280667348337107	1.66499209048778	-3.64208776730543	0.00161186579360045	0.46855599996458	-1.24980902894937	0.00734236015096956
cg20419981	chr12	15146998	-0.393031444163105	1.24091363431736	-3.6420047589551	0.00161217756350572	0.46855599996458	-1.24995221888745	-0.0249406829682667
cg07828833	chr10	74069493	-0.254655161714719	0.619396108630045	-3.64151407157652	0.00161402174737605	0.46855599996458	-1.2507986574236	-0.0211438679904477
cg19717595	chr1	57887655	0.535728644830328	-0.130517512088471	3.64145105758378	0.00161425872820106	0.46855599996458	-1.25090735687804	0.113894315771401
cg26147947	chr12	130590231	0.547929044877374	0.352641783709886	3.6411536007392	0.00161537785796794	0.46855599996458	-1.2514204712944	0.0909109560462044
cg00225576	chr15	69591355	-0.609615483952535	-4.02035239827887	-3.64086207832368	0.00161647540456388	0.46855599996458	-1.25192334857126	-0.0265883432185373
cg11399589	chr20	36147549	-0.308485617420682	1.84926522472545	-3.64085129815433	0.00161651600472533	0.46855599996458	-1.25194194440018	-0.015474380902161
cg00769251	chr16	64984838	0.350047913549762	-0.461937109823864	3.6406452290945	0.00161729229368377	0.46855599996458	-1.25229741417213	0.040515910533745
cg00212521	chr1	240370408	-0.313292749714214	-1.40677950763927	-3.64044545464066	0.00161804522180314	0.46855599996458	-1.25264202562061	-0.0721466493888245
cg01607569	chr3	48696613	0.274513003552504	0.33786198124739	3.640056827153	0.00161951090909381	0.46855599996458	-1.25331240872868	0.0123201094720249
cg23045594	chr2	71503883	0.784252619589004	-1.46747515294117	3.63971605147329	0.00162079720571622	0.46855599996458	-1.25390024703798	0.0777746537498225
cg24725931	chr22	50006785	-0.960915931463971	1.27445452901546	-3.63921978088564	0.00162267224182331	0.46855599996458	-1.25475631359196	-0.152650103821587
cg04396185	chr12	53574334	0.668519810088113	-4.57982419147184	3.63906043324357	0.0016232747522159	0.46855599996458	-1.25503118805559	0.0107424468136858
cg26111575	chr10	123886914	-0.456733777649439	0.35133190280783	-3.63897341428172	0.00162360387351151	0.46855599996458	-1.25518129561363	0.0133489641861372
cg02505588	chr5	105753028	0.407763941302744	-0.715781177754986	3.6385810139378	0.00162508882133335	0.46855599996458	-1.2558581852449	0.0756661607476936
cg14435671	chr9	140318854	0.449443637546627	1.88550637038845	3.63805671801086	0.00162707499242974	0.46855599996458	-1.25676259370308	0.0218051308541425
cg04745064	chr6	29416095	-0.440378909857893	-1.96845320078276	-3.63762195637564	0.00162872380350222	0.46855599996458	-1.25751255520243	-0.0461019121598492
cg22753548	chr19	55668066	0.580486606407356	-0.343598618099544	3.63735953028651	0.00162971984000601	0.46855599996458	-1.25796523851339	0.091465156777465
cg00161791	chr21	45575014	0.487614830367624	-1.80101531007293	3.63727626812997	0.00163003598676152	0.46855599996458	-1.25810886514981	-0.0306756819789281
cg10488031	chr13	110437561	-0.378322707625299	-0.360064189144841	-3.63719592652371	0.00163034110163605	0.46855599996458	-1.25824745383608	-0.0548592287704879
cg02393603	chr6	112328944	-0.423911792737018	2.04042892370157	-3.63707171296358	0.00163081294097841	0.46855599996458	-1.25846172128197	-0.0341918111349063
cg22285878	chr7	130419173	0.504547044084028	-3.17171715328216	3.63687503574376	0.00163156031781743	0.46855599996458	-1.25880098788535	0.0338272944037229
cg06710937	chr13	23489940	-0.649876161744448	-2.71288005971884	-3.63659022994255	0.00163264318484011	0.46855599996458	-1.25929227534591	-0.0408898645927461
cg04123357	chr21	46929500	-0.686425994082401	-1.40148835663333	-3.63631722734222	0.0016336818413638	0.46855599996458	-1.25976320213353	-0.120600758239257
cg12649455	chr20	61878032	0.303612741034063	-0.761348223562797	3.63614279096854	0.00163434583804181	0.46855599996458	-1.26006410302094	0.00958418529104937
cg01852095	chr2	141441479	0.65753601539516	-1.2658412823008	3.63562136386966	0.00163633225475268	0.468823415381644	-1.26096355858498	0.019905539397457
cg14646075	chr2	228736089	-0.495943413648107	-2.90364818877362	-3.6347546901564	0.00163963919511735	0.468932572277429	-1.2624585583231	-0.032863094738349
cg13924998	chr7	41531155	0.256719074858877	0.471699025064525	3.63448437463858	0.00164067198037543	0.468932572277429	-1.26292484815628	0.0553755629244216
cg03392965	chr7	30931622	-0.329315868242427	0.0353532473061214	-3.63419445407588	0.00164178038448137	0.468932572277429	-1.26342495606649	-0.0630994837048413
cg06856155	chr2	11774852	0.343039851800571	0.234599147116419	3.63406184391963	0.00164228761701502	0.468932572277429	-1.26365370616546	0.0201698965309073
cg18372141	chr5	10104138	0.687483464833802	2.00277628748278	3.63377404683401	0.00164338897083365	0.468932572277429	-1.2641501506538	0.0807749937878243
ch.2.3753920R	chr2	187366017	-0.28632628217144	-2.94954664562662	-3.63373418171674	0.00164354158585996	0.468932572277429	-1.26421891719629	-0.0108524167945784
cg19938826	chr5	145218181	0.431649085146035	1.47185874378369	3.63355498361945	0.00164422778022643	0.468932572277429	-1.26452803031021	0.0663743047255365
cg00545469	chr7	158885581	0.496534808712647	2.16381284521693	3.63263508692738	0.00164775475434984	0.468932572277429	-1.26611483161083	0.0319678640739846
cg06531916	chr12	121106640	0.357785427989132	0.316267718857815	3.63209724772315	0.00164982034494235	0.468932572277429	-1.26704259067388	0.0485485240994418
cg14350969	chr6	154876352	0.301725811806889	-0.0791337279327934	3.63200696825398	0.001650167317165	0.468932572277429	-1.26719832036439	0.0704871099325499
cg16726772	chr10	116418597	0.318223413032757	1.18246994045449	3.63169392368023	0.00165137100393281	0.468932572277429	-1.26773831368964	0.0754263225934819
cg17978103	chr20	56272305	0.310411420832498	-0.851909692414682	3.63141329253396	0.00165245079541405	0.468932572277429	-1.26822239438777	-0.00496543457794718
cg26915889	chr1	112114712	0.293443293274416	0.295324581448165	3.631171763243	0.0016533806923265	0.468932572277429	-1.26863902523512	0.0533232902542836
cg14660163	chr2	161150008	-0.42908460567597	2.28811791467695	-3.63106492575084	0.00165379218564763	0.468932572277429	-1.2688233166532	0.0141854517463821
cg27297137	chr3	128444572	0.385561759770857	2.16638291711558	3.63072116849044	0.001655116881559	0.468932572277429	-1.26941628711491	0.0217137182436332
cg13295050	chr15	30339875	0.466980679845767	0.614760920130549	3.63069421100786	0.00165522080868423	0.468932572277429	-1.2694627879026	0.0777414320720266
cg07873812	chr19	57999044	-0.596982791611767	-3.74895922224448	-3.63061867825874	0.00165551203867435	0.468932572277429	-1.26959307944081	-0.0146065394559968
cg15726045	chr3	145790097	-0.46221979391083	-1.11579999626859	-3.63054047871387	0.00165581360431684	0.468932572277429	-1.26972797108856	-0.00980703041566977
cg10052164	chr11	1750939	0.454292127579023	-0.798479706599601	3.63030100871538	0.00165673742464315	0.468932572277429	-1.27014104880603	0.0494427745216678
cg18417772	chr2	5812177	0.463142323931866	1.4418463248449	3.62991422344774	0.0016582306292274	0.468944617557094	-1.27080823988149	0.0319175305378503
cg15718583	chr3	184231385	-0.765912547752203	-0.942898050375674	-3.62973133011694	0.00165893716141098	0.468944617557094	-1.27112372425292	-0.0782551055533707
cg08279886	chr6	32164323	-0.267439736219934	-2.91863318564132	-3.6294714078863	0.00165994177443752	0.468944617557094	-1.2715720804239	-0.0106561268803598
cg20102368	chr19	47733913	0.572147349118336	-3.28024104559875	3.62840876837299	0.00166405518795926	0.469625245620007	-1.2734050907528	0.016033588889126
cg25780735	chr13	65911268	-0.603276901301351	-0.47717904598752	-3.62830383043476	0.00166446194239046	0.469625245620007	-1.27358610417645	-0.0822784754408367
cg01349034	chr10	48660050	-0.444776326114331	1.1307393868538	-3.62791157896359	0.00166598323518679	0.469756596026548	-1.27426272059893	-0.0241006381279346
cg23983783	chr13	32997294	-0.319809555551704	2.21391936685225	-3.62733463831808	0.00166822331597595	0.469913944384161	-1.2752579163043	-0.01588904760957
cg17683390	chr7	73184622	-0.58297742164694	-4.63353883411605	-3.62692289483997	0.0016698238071599	0.469913944384161	-1.2759681535895	-0.00910916799593779
cg20274790	chr1	157111560	-0.457415129312944	2.67488145446124	-3.62670958915487	0.00167065354576081	0.469913944384161	-1.27633609508826	-0.0152599166475796
cg25601286	chr2	169408033	-0.605150936572214	-0.228143552684624	-3.62641358497354	0.00167180564846686	0.469913944384161	-1.27684668691906	-0.0986725630674592
cg24652379	chr7	141477912	-0.338419874397721	2.55184024167633	-3.62628436727964	0.00167230883359226	0.469913944384161	-1.27706958058531	-0.0351935396977268
cg15739181	chr3	182697352	-0.278778717716792	-3.49314235430063	-3.62609312957565	0.00167305380472885	0.469913944384161	-1.27739945532025	-0.00468187258044737
cg13530946	chr1	220266799	0.299036383766586	1.54000636514539	3.62572600126205	0.00167448488105764	0.469913944384161	-1.27803273134602	0.0654937675127497
cg26014197	chr16	3143153	-0.408546111497823	0.763196187754681	-3.6255964544584	0.00167499014669867	0.469913944384161	-1.27825619224513	-0.0659434261572472
cg24119798	chr11	45376874	0.35692890030322	-0.587105539203312	3.62481893458583	0.00167802583943249	0.470295943442462	-1.27959736811387	0.06895783550194
cg26254792	chr1	60280088	-0.75590078919836	-2.73197033678044	-3.62457367210586	0.00167898455189253	0.470295943442462	-1.28002043073424	-0.0716551314072883
cg21247874	chr9	37487279	0.302868738671857	-1.25155140881274	3.62417906705979	0.00168052816898056	0.470295943442462	-1.28070109936154	0.0657246644411547
cg24391314	chr3	50533663	0.371927042682576	-0.174772894489092	3.62410897457588	0.00168080250355085	0.470295943442462	-1.28082200435224	0.0219130721714838
cg24881205	chr7	20826188	-0.781955962924787	-4.24638342449337	-3.62289943365877	0.00168554349385373	0.470295943442462	-1.28290837968388	-0.0237658305541364
ch.7.41200093F	chr7	41233568	-0.436521079209788	-3.45181299418205	-3.62280836695907	0.00168590097874935	0.470295943442462	-1.28306546317401	-0.0111575237567613
cg09309208	chr13	80657784	-0.281222309929516	1.81377067500228	-3.62252156912324	0.00168702730119091	0.470295943442462	-1.28356016844678	0.0148138573698258
cg11152634	chr1	67894935	-0.553908851643491	-3.39163739269563	-3.62247937328415	0.00168719307687705	0.470295943442462	-1.28363295314016	-0.0157397450354985
cg08455380	chr3	49044317	-0.366085416860344	-1.96501404743153	-3.62241575238115	0.00168744305608952	0.470295943442462	-1.2837426944604	-0.0325803955488776
cg24508976	chr3	14584778	0.412082198783778	0.975256176027517	3.62218519853137	0.00168834925471862	0.470295943442462	-1.28414038248532	0.0109391362650987
cg01523712	chr20	43437858	0.453541808509983	-0.0468451243200714	3.62179349423003	0.00168988996226369	0.470295943442462	-1.28481604218406	0.0454021762271881
cg12845051	chr5	1226977	-0.386447941300305	-0.520005617864996	-3.62136192218439	0.00169158909153338	0.470295943442462	-1.28556046961011	-0.0471971288251857
cg06302857	chr22	35695644	-0.350985471784569	-4.06369908687314	-3.62130044635276	0.0016918312634579	0.470295943442462	-1.2856665104354	-0.0135811687637815
cg13225665	chr18	44562918	0.321848790184594	-0.434182107813999	3.62072527491989	0.00169409869782981	0.470295943442462	-1.28665863341529	0.0259149815811423
cg20881888	chr3	50383079	1.13362691059723	-2.78525764171949	3.62071280862378	0.00169414787554494	0.470295943442462	-1.286680136719	0.0900121149855228
cg06657807	chr3	49711660	-0.707682823269291	-3.37667784370186	-3.62040418204238	0.00169536581199284	0.470295943442462	-1.28721249109741	-0.0414155330011984
cg12780883	chr7	1748850	0.359249933553944	0.686599449945802	3.61909160427817	0.00170055532065724	0.470295943442462	-1.28947656850544	0.0277936831682786
cg18868922	chr2	54687288	0.260046794532561	-1.23988058974793	3.6188978281725	0.00170132277688322	0.470295943442462	-1.28981081375876	0.000961770291057595
cg00239660	chr6	130182620	-0.326474093635219	1.48273343473167	-3.6187755945119	0.00170180706301538	0.470295943442462	-1.29002165501088	-0.0205679264930549
ch.6.106373286R	chr6	106266593	-0.427234387460759	-4.2025701500705	-3.61869195203385	0.00170213853049538	0.470295943442462	-1.29016593014681	-0.0100356450132417
cg24045498	chr20	23500381	0.427909498922098	1.56975066641615	3.61852069452193	0.00170281740730335	0.470295943442462	-1.29046133254934	0.036405874425572
cg10717082	chr2	28978297	0.386579559950772	0.982460994013064	3.61832006306442	0.00170361306469575	0.470295943442462	-1.29080740188257	0.0798444528865467
cg11480830	chr2	198175037	-0.465652684649296	-3.91027430851211	-3.61830475575375	0.0017036737849821	0.470295943442462	-1.29083380546202	-0.0196682314591751
cg00474500	chr6	34111083	0.385505190586006	0.535276060274704	3.6177261807132	0.00170597041604235	0.470295943442462	-1.29183178839168	0.0491851585726995
cg03126946	chr12	2944310	-0.370604233162251	0.0571794280296792	-3.61685117018226	0.00170944954703349	0.470295943442462	-1.29334108806571	-0.0189699426554281
cg09240763	chr2	200330851	0.512967950621267	-1.16374585642691	3.61655124976848	0.00171064367316501	0.470295943442462	-1.29385841754136	0.0162051864487453
cg19395289	chr6	122328953	0.525410380904959	1.50579171700853	3.6164643812095	0.00171098969215647	0.470295943442462	-1.29400825606361	0.0322498321566954
cg21384009	chr18	72799721	0.483328272330823	2.78265229415991	3.61625574567864	0.00171182102159075	0.470295943442462	-1.29436812874463	0.0233191352126904
cg11281396	chr17	18882010	0.423359884995262	-0.54110771091577	3.61613170042123	0.00171231548160361	0.470295943442462	-1.294582092634	-0.00202248442610176
cg19055098	chr12	52165097	-0.564012818172396	0.349604492615372	-3.61592980887934	0.00171312054836536	0.470295943442462	-1.29493033223733	-0.0761551356707432
cg00813264	chr3	112021179	-0.240771884861855	0.702198565283358	-3.61561525786193	0.00171437560336042	0.470295943442462	-1.29547289586437	0.00755730112118191
cg11022791	chr12	68051679	-0.308726518887385	2.14236579252402	-3.61553342103545	0.00171470228021597	0.470295943442462	-1.29561405468188	-0.0292395917145324
cg00408964	chr2	64245679	-0.33953313041905	-3.70948201724904	-3.61540086759866	0.0017152315384624	0.470295943442462	-1.29584269353576	-0.00610952875024878
ch.14.1488981R	chr14	93077342	-0.315746781131739	0.286573087103524	-3.61515837937463	0.00171620016099729	0.470295943442462	-1.29626095645221	-0.0326756745909702
cg04580170	chr5	132153314	-0.446149821856048	2.22113138340282	-3.61503210418342	0.00171670478288122	0.470295943442462	-1.29647876574965	-0.0357211697685215
cg04223606	chr1	10532886	-0.305932742093275	-2.70214411634671	-3.61464326700276	0.00171825957757836	0.470295943442462	-1.2971494617279	-0.0161398961295424
cg00514628	chr22	30819337	-0.325225130237873	-1.59642598386315	-3.61462687184402	0.00171832516540127	0.470295943442462	-1.29717774132233	-0.0026363645934272
cg16114975	chr6	169273711	0.515313704958249	0.349599956277064	3.61444057917393	0.00171907059144912	0.470295943442462	-1.297499072699	0.0684107730145063
cg24932433	chr2	175411591	0.331451723471928	1.23760601589593	3.61410775971143	0.00172040312058728	0.470295943442462	-1.29807314370041	0.0283681712345784
cg01432561	chr8	24815367	0.3254433347854	-0.540310022134841	3.61379146484721	0.00172167043460716	0.470295943442462	-1.29861871113601	0.075158300368029
cg06507307	chr10	134567532	-0.257610451722943	2.64953191018596	-3.61334887791576	0.00172344531705052	0.470295943442462	-1.29938211470151	-0.0291114826528096
cg06507285	chr3	180587900	-0.271878575059702	-1.68850275826737	-3.61279720291839	0.00172566019973415	0.470295943442462	-1.30033367862999	0.0104898313656104
cg14282207	chr12	97313586	-0.408125366135045	1.52365515124137	-3.6124394964636	0.00172709783329993	0.470295943442462	-1.30095067212801	-0.0540478985362661
cg06308258	chr12	117069282	0.794800007961676	0.417839052437758	3.61213546187493	0.0017283206878133	0.470295943442462	-1.30147508841806	0.088952908643544
cg07085310	chr3	44752404	0.301766386148547	-0.295245117847018	3.61158047607453	0.0017305550961493	0.470295943442462	-1.30243235792448	0.0315246958478599
cg15646803	chr2	92261070	0.330264855619821	-0.806538287004959	3.61116465641228	0.00173223108192667	0.470295943442462	-1.30314958459618	0.0492655137815253
cg16468280	chr2	240036791	0.486295247756741	1.48392220160048	3.61101547899738	0.00173283274093534	0.470295943442462	-1.30340689297798	0.045960472780919
cg08970682	chr4	106472990	0.367840518907958	-0.0938885147822125	3.61082062227391	0.00173361894355679	0.470295943442462	-1.30374299096639	0.0637162391733351
cg04098829	chr5	92744116	-0.526253624311973	-1.58092264627952	-3.61069102192273	0.00173414204658907	0.470295943442462	-1.30396653154728	-0.0920234733222424
cg06264922	chr11	1319648	-0.280942093072006	1.3756087410599	-3.6104471509528	0.0017351268002495	0.470295943442462	-1.30438717093006	-0.0239592391414104
cg19587887	chr8	87082065	0.471161929840394	0.361995067595215	3.61002919344919	0.00173681580165966	0.470295943442462	-1.3051080813312	0.0969929023797939
cg02377374	chr2	231860906	0.253923881667126	0.689775608127436	3.60954295908406	0.00173878275877913	0.470295943442462	-1.30594675673029	0.0263900618107509
cg00933542	chr6	150070202	-0.426625909502048	-0.826361280416852	-3.60950039509273	0.0017389550469755	0.470295943442462	-1.3060201726196	-0.0464768100691537
cg26143820	chr14	100071437	0.356242679030735	-3.47275640823915	3.60940598164648	0.00173933726873145	0.470295943442462	-1.30618302024448	0.0131192953322386
cg16525838	chr16	89440460	-0.304863361706423	2.07501667263165	-3.60914587508964	0.0017403907087674	0.470295943442462	-1.30663166078612	-0.0305971009243
cg19504782	chr11	2886232	0.312647147634959	-0.220729353768054	3.60914348543342	0.0017404003898732	0.470295943442462	-1.30663578254303	0.0658524046141762
cg02731366	chr18	45568503	-0.319027184503149	0.862998774953062	-3.60909873168344	0.00174058170853372	0.470295943442462	-1.30671297526054	-0.0141783964971961
cg26268276	chr11	33038313	-0.33869764044489	-0.794569537345355	-3.60898232806567	0.00174105340214211	0.470295943442462	-1.30691375191411	0.00147506311488699
cg02467956	chr12	116737735	0.347907438909079	-0.403448870810531	3.60875057389049	0.00174199289799017	0.470295943442462	-1.30731348853905	0.0898584189273695
cg09906558	chr6	170482254	-0.671061533485141	1.0777305110651	-3.60860458361698	0.00174258497713594	0.470295943442462	-1.30756529676067	-0.101661222227283
cg25446840	chr7	12607228	-0.311036344314722	2.94111373863632	-3.60815602485629	0.00174440539865672	0.470295943442462	-1.30833898270717	-0.026838468525076
cg23456851	chr6	25279165	-0.547692142884641	-3.76409307253229	-3.60812985477955	0.00174451166470827	0.470295943442462	-1.30838412149219	-0.0145892504540646
cg22550847	chr4	79240082	-0.376653382315106	1.75891628392633	-3.60799160165319	0.00174507316059279	0.470295943442462	-1.30862258375311	-0.0413419271253431
cg24435669	chr1	15546149	-0.285700427386999	0.702980519920168	-3.60769206060431	0.00174629031725084	0.470295943442462	-1.3091392386876	-0.0317998868601634
cg09451427	chr3	50488230	0.636617521084116	1.03031159343096	3.60728284482836	0.00174795448175184	0.470295943442462	-1.3098450617634	0.0956735940509463
cg15628708	chr3	50225856	-0.275378833747426	1.3625987455682	-3.60722909835658	0.00174817316972213	0.470295943442462	-1.30993776458474	-0.0439995859067446
cg00958334	chr13	100608705	0.275713105531593	-0.562720257162256	3.60716505178859	0.00174843380283215	0.470295943442462	-1.31004823315379	0.0633845031995428
cg27176392	chr19	2652259	0.345842410630802	1.1660677233091	3.6070187535082	0.00174902929756981	0.470295943442462	-1.31030057069214	0.0107543719365926
cg02522906	chr10	123450196	0.456414251254192	1.48659268284101	3.60695654266101	0.0017492825822282	0.470295943442462	-1.31040787286899	0.0506473357844472
cg18229107	chr14	64854676	-0.358878331305029	-1.33442369032464	-3.60626641220825	0.00175209480347087	0.470596217459129	-1.31159821771689	-0.0442184803227791
cg21144120	chr6	28661199	-0.316810433897955	1.48800955345583	-3.60616344986454	0.00175251474853191	0.470596217459129	-1.31177580798535	0.0202221797445353
cg10268889	chr4	24474079	1.30507779534822	-0.597467941156421	3.60552192804684	0.00175513351678624	0.470883356492604	-1.31288230783422	0.114984819774704
cg04007350	chr7	158263221	-0.476164891581611	-0.360321434554141	-3.605268155113	0.00175617051425972	0.470883356492604	-1.31332001558847	-0.0861299623648293
cg12379383	chr15	96896940	-0.266122732149202	1.77885860913891	-3.60512422475319	0.00175675892863373	0.470883356492604	-1.31356826653274	-0.0161171212376102
cg14498423	chr3	139653328	0.429027534231037	-0.559170829436265	3.60423734180766	0.00176038897054942	0.471132645533293	-1.31509795730335	0.101907984881111
cg27126059	chr22	24891338	0.436061480538858	0.719927594996409	3.60415376401653	0.00176073143888525	0.471132645533293	-1.31524211144888	0.058476559602716
cg17202114	chr3	142644837	-0.330878577616292	2.19682730326531	-3.60412104754748	0.00176086551579481	0.471132645533293	-1.31529854047317	-0.0277135585189218
cg24298423	chr7	120704511	-0.780412505624576	-0.178391779490825	-3.60307899944106	0.00176514126019945	0.471373129939717	-1.31709584907663	-0.0703907199424912
cg18057126	chr19	53661840	-0.394581715773921	-1.09407293219826	-3.6029302815895	0.00176575231637335	0.471373129939717	-1.31735235453616	-0.029670807986701
cg12087941	chr10	4194452	0.584366166132193	2.04278413602036	3.60281933663228	0.00176620830620982	0.471373129939717	-1.31754370995945	0.0205084212999498
cg12671565	chr12	1904730	0.254222939384499	-0.0835522869785308	3.60273053948895	0.00176657335108325	0.471373129939717	-1.31769686523808	0.0384664826608525
cg03217795	chr16	23847556	-0.52447754412845	-3.57678397323632	-3.60247181132159	0.00176763740682127	0.471373129939717	-1.3181431132365	-0.0220684150576655
cg25390334	chr2	241827778	0.531989164282235	1.33598387924885	3.60235435637916	0.00176812066549212	0.471373129939717	-1.31834569643509	0.0336384981185194
cg03787486	chr4	100009490	-0.284332951603002	-3.98036074922159	-3.60153222723072	0.00177150690183446	0.471993085603258	-1.31976367956329	-0.00549861044613071
cg05162858	chr10	80697460	0.48591311182632	1.23502922711773	3.60111568404152	0.00177322502866173	0.472142084270045	-1.32048211803209	0.0639907503831447
cg22252026	chr11	111167304	0.319027002677487	1.32782835243102	3.60070267196353	0.00177493021485856	0.472142084270045	-1.32119446453093	0.0454100918323909
cg00802728	chr12	113906079	0.361024489800999	-1.30051060008217	3.60049593702131	0.00177578436088339	0.472142084270045	-1.32155103196675	0.0994997489362887
cg00841868	chr12	37937608	0.525451320955524	1.50340210287681	3.60036861643179	0.00177631060049277	0.472142084270045	-1.32177062877577	0.0760800941559977
cg01179696	chr3	183993341	0.445768770972072	1.08803044608617	3.59950018066428	0.00177990411523524	0.472680232249212	-1.32326846339883	0.0323489973196974
cg20631714	chr6	33223187	-0.933406261737793	2.54530196410944	-3.59936602138648	0.00178045989475102	0.472680232249212	-1.32349985395881	-0.0709387802768227
cg04905644	chr8	28938493	-0.329097333742827	1.83948855690972	-3.59899737359652	0.00178198796844507	0.472721060737716	-1.32413567652006	-0.0297214860680309
cg08842232	chr2	226265447	0.58169378281894	0.113088544227715	3.59881641679924	0.00178273852206974	0.472721060737716	-1.32444777993007	0.0551295836065373
cg21463554	chr2	495912	0.469756449426732	0.730508059909454	3.59777546088	0.0017870621548172	0.473585307719836	-1.32624315177417	0.0406561092562742
cg25909368	chr11	112132630	0.414044709054534	0.495742979423349	3.59691985842925	0.00179062366733211	0.473997762956916	-1.32771882999912	0.0365907558234605
cg09762907	chr6	42290256	-0.342702870970989	1.83201829842806	-3.59649474000648	0.00179239586083433	0.473997762956916	-1.32845203921863	-0.0154049262583977
cg01902704	chr16	24999103	-0.343891613409631	1.64843442891329	-3.59584120031039	0.00179512365259533	0.473997762956916	-1.3295792069615	-0.0117673981829017
cg24758957	chr5	145746294	0.338823946818206	-0.0246105726399588	3.59578647075458	0.00179535227267978	0.473997762956916	-1.32967359947928	0.0318540244124649
cg24990490	chr6	57447898	0.387955773627306	1.02902351096748	3.59538531393827	0.00179702889028196	0.473997762956916	-1.33036547699738	0.0674041126030195
cg05892903	chr8	90769545	0.246922168925769	-2.61332057522767	3.59538012829997	0.0017970505735487	0.473997762956916	-1.33037442068711	-0.00808712185714394
cg16883141	chr1	29508888	-0.346318432454861	0.894139966846514	-3.59524728023564	0.00179760615350127	0.473997762956916	-1.33060354414231	0.00347315526223613
cg03571121	chr11	2832861	0.352286571366125	0.742788153438222	3.5951178715501	0.00179814751274685	0.473997762956916	-1.33082673551071	0.0676875931855238
cg10492716	chr10	1155296	-0.299621637701294	2.32702666122364	-3.59510386028252	0.0017982061361581	0.473997762956916	-1.3308509007558	-0.0431976871925297
cg15317815	chr3	8809306	0.515438182495446	-2.7577420189376	3.5939639583815	0.00180298183290118	0.474975228292313	-1.33281688350027	0.0396527062675329
cg26159395	chr2	85765084	-0.431216498377154	-2.17771570227525	-3.59337533739063	0.00180545279985636	0.47523490848482	-1.33383206949971	-0.0432154482028531
cg00287841	chr8	131453955	-1.29281501914518	2.70022806655258	-3.59312306811124	0.00180651282183362	0.47523490848482	-1.33426715347257	-0.0875394528776491
cg22220310	chr1	1168541	0.516775208776644	0.271008623287353	3.59278465230792	0.00180793579169211	0.47523490848482	-1.33485081160023	0.0667695485915983
cg05925971	chr19	36485966	-0.437618129547584	-3.42399641878196	-3.59256192219044	0.00180887293029563	0.47523490848482	-1.33523494853709	-0.0312372695203033
cg25446890	chr7	124319401	-0.338910161795485	0.972103392652289	-3.59203892785654	0.00181107531785004	0.47523490848482	-1.33613694132465	-0.0210864225106994
cg15393733	chr12	53189841	0.444222256799363	-0.398020921376341	3.59191270458798	0.00181160725446588	0.47523490848482	-1.33635463438868	0.036755843627683
cg23170771	chr7	157129064	-0.484304193028276	0.22256347052075	-3.59165447196138	0.00181269599222275	0.47523490848482	-1.33679999903646	-0.032486677545247
cg19700746	chr14	105553234	-0.403454844848233	-3.16256841241595	-3.5912276301743	0.00181449702123211	0.47523490848482	-1.33753615627574	-0.0265572543858025
cg07793905	chr2	173945050	-0.313602241750222	2.45407855904395	-3.590979655507	0.00181554414389232	0.47523490848482	-1.33796382748404	-0.0165491877292639
cg20432350	chr1	112438321	0.413034483471436	-0.30478657246876	3.59012237192489	0.00181916879237868	0.47523490848482	-1.33944234208755	0.0404349376096697
cg17015522	chr17	77044488	-0.301296415917724	-0.48777375994035	-3.58983291573635	0.00182039424328028	0.47523490848482	-1.33994155095842	-0.0122025725906419
cg27584713	chr6	12717016	-0.339719575804647	-0.991271569482725	-3.58980409991723	0.00182051628342684	0.47523490848482	-1.33999124793424	-0.0603679103834516
cg27270218	chr20	33872806	0.264101961878315	-3.1068883421224	3.58948195989711	0.00182188115383526	0.47523490848482	-1.34054682353156	0.0108620914315848
cg16102793	chr12	117484975	0.39702275472634	2.34503544181519	3.58940002911626	0.00182222844623285	0.47523490848482	-1.34068812444968	0.0122212851916556
cg11786657	chr15	27113511	0.531820217467529	-1.10229588127303	3.58915391604168	0.00182327207591471	0.47523490848482	-1.34111257988043	0.0889035261772422
cg00665816	chr9	72131278	0.579581409597188	1.85043623391647	3.58908846197338	0.00182354972977076	0.47523490848482	-1.34122546419391	0.0702778488730804
cg05698911	chr6	348772	-0.419764994074314	1.73578317115185	-3.58903210772472	0.00182378881594103	0.47523490848482	-1.34132265460868	-0.0718319227932932
cg10895886	chr5	123804109	0.391624687494259	1.8164772199387	3.58896030666167	0.00182409348093559	0.47523490848482	-1.34144648506031	0.0233862977387964
cg16439296	chr8	42245169	0.381965313058708	1.51977096362914	3.5888744307969	0.00182445793384047	0.47523490848482	-1.34159458929405	0.0173641191493195
cg24511953	chr7	158856818	0.531656719268925	1.83185622967379	3.58844376000345	0.00182628676346982	0.47523490848482	-1.34233733646485	0.0441180881605404
cg06204629	chr1	72753076	-0.458280951178328	0.151380755849194	-3.58804737101365	0.0018279716153373	0.47523490848482	-1.34302095832118	-0.0600474496495107
cg16854917	chr19	52206691	-0.930866197133111	-0.77625401735117	-3.58798282476353	0.00182824611443981	0.47523490848482	-1.34313227613912	-0.125828160366286
cg14236976	chr9	129377989	0.430092543742405	0.73152280087498	3.58686952913844	0.00183298708974724	0.47523490848482	-1.34505228130884	0.070245539817176
cg23167246	chr13	114150035	0.682771560468221	0.883913058684438	3.5867335410486	0.00183356702659858	0.47523490848482	-1.34528680724427	0.107564992267477
cg04224064	chr14	36992233	0.477506227656732	1.33044841681132	3.58611529637557	0.00183620588578061	0.47523490848482	-1.34635303315804	0.0754547254162861
cg11551448	chr2	202060708	-0.360565710623139	0.556414962250089	-3.58597943916978	0.00183678626836057	0.47523490848482	-1.34658733212339	-0.0210928664580196
cg00638514	chr17	72932048	0.411658121617484	-1.97080690989714	3.58588095245941	0.00183720711719754	0.47523490848482	-1.34675718189332	0.0460899401846891
cg06211323	chr13	109248488	-0.37918819165959	0.287014479488956	-3.58585221659309	0.00183732992789786	0.47523490848482	-1.34680673962609	-0.0468807348531568
cg15069551	chr20	25128695	0.213560402369763	0.628054486172404	3.5857357188684	0.00183782789625826	0.47523490848482	-1.34700765092151	0.0197560887771537
cg23516630	chr13	43429966	0.36049322935536	1.41190761646118	3.58550912214522	0.00183879686317556	0.47523490848482	-1.34739843782853	0.0254249755031861
cg08465708	chr1	57836927	0.338049267259121	2.23442186950923	3.58537578111157	0.00183936728816964	0.47523490848482	-1.34762839641917	0.0205022042067222
cg01081189	chr5	139537190	0.641775545652582	-1.69827172341223	3.58531092146707	0.00183964481698538	0.47523490848482	-1.34774025262312	0.0896115595947851
cg07997066	chr3	44154910	0.333678442260313	0.826760469130988	3.58527157760915	0.00183981318608906	0.47523490848482	-1.34780810456688	0.029629963050034
cg00571339	chr2	7567411	-0.707204656277645	-1.63148982561924	-3.58516207086691	0.00184028189208479	0.47523490848482	-1.3479969584755	-0.0582534806373843
cg11948766	chr8	49494499	0.449853601506435	-0.769073638733848	3.58472297791136	0.00184216246238811	0.475444607491105	-1.34875421100182	0.105021661939265
cg15723784	chr15	67441067	-0.371928628269259	2.45607271246852	-3.58424963812852	0.0018441918307518	0.475475540993486	-1.34957052235289	-0.0227283229491927
cg14307853	chr9	91924749	-0.296908010202883	-1.0217965589414	-3.58419655909221	0.00184441953611379	0.475475540993486	-1.34966206111334	-0.0263627641983668
cg19341849	chr4	1504542	0.322099022640487	-1.68503077230299	3.58291594504083	0.00184992169774283	0.476617810982788	-1.35187056485094	0.00829231758469473
cg16531222	chr12	11816105	0.486416133945245	-0.67342333222117	3.58262432365079	0.00185117691200787	0.476665199446805	-1.35237348233105	0.00280714470637727
cg26297198	chr5	40908395	0.517325059923101	1.53993805992864	3.58184034983792	0.00185455550687048	0.477207543528911	-1.35372548381354	0.0699939486645098
cg13948883	chr9	137517397	-0.351239332179045	-0.149248135689787	-3.58163339246869	0.00185544842001654	0.477207543528911	-1.3540823906699	-0.0516415232905547
cg11590213	chr5	66331682	-0.619438223106534	-0.0920003168304098	-3.58128835953427	0.00185693800041615	0.477207543528911	-1.35467741351761	-0.0379229317732839
cg20958959	chr1	36639028	0.261293199834929	2.17228800033739	3.58114131839303	0.00185757316673426	0.477207543528911	-1.35493099126836	-0.00874338800258023
cg16343616	chr6	79940953	-0.53362624224326	2.29921094297534	-3.58013311423919	0.00186193403361035	0.47805183172929	-1.35666966802635	0.0283445632166848
cg01703733	chr17	72368626	0.337045842488549	0.411990379989542	3.57977904981798	0.00186346789227841	0.478169729950113	-1.35728025900249	-0.00281993347274689
cg15507486	chr19	46627896	0.344415776349683	-0.305323910031732	3.57881537262755	0.00186764899935231	0.478945339806139	-1.35894213054733	0.0501595486216568
cg13656078	chr19	47104475	-0.336985552278519	-3.29275767722455	-3.57858651015948	0.00186864332439624	0.478945339806139	-1.35933680446348	-0.0210575498324074
cg17001717	chr8	4439501	0.45606738887525	0.311447389277094	3.57796322062208	0.00187135394186423	0.479363957239266	-1.36041166526875	0.0841155445941779
cg11785240	chr2	240049338	0.504075950872493	-0.346677546960685	3.57738573775086	0.00187386881298745	0.479731979632417	-1.36140752788456	0.0325423118336869
cg01318154	chr9	136279619	0.273142246282189	3.14292793414788	3.57658202337489	0.00187737444632877	0.480001282118866	-1.36279351649068	-0.0050222256670136
cg03221715	chr3	129148362	-0.474359531809493	2.50193989821429	-3.5764034920417	0.00187815404030009	0.480001282118866	-1.36310138881757	-0.038774353286764
cg21831836	chr11	107819630	0.341857555024886	2.14952739347998	3.57566839785144	0.00188136734707756	0.480001282118866	-1.36436903364026	0.0150304089348332
cg22762091	chr8	132052843	0.290398582329236	0.326353315877373	3.57565162592774	0.00188144072519495	0.480001282118866	-1.36439795616126	0.0614304753766246
cg10167837	chr2	17699762	-0.368162457366962	-3.72546053479421	-3.57551141139238	0.00188205428221117	0.480001282118866	-1.36463975044279	-0.00195149649838838
cg04623297	chr2	102051587	0.350741056203341	-0.248391032291261	3.57535070830915	0.00188275773668561	0.480001282118866	-1.36491687605312	0.0792813768280238
cg10836392	chr22	44258132	0.333028480187871	0.602387900352476	3.57527229677555	0.00188310106596611	0.480001282118866	-1.36505209326469	0.0493114723954706
cg26869131	chr4	116035082	-0.454054715606544	-0.583647604448077	-3.57488220035403	0.00188481004309305	0.480001282118866	-1.36572479594452	-0.0290719232199755
cg16760008	chr17	77708928	0.445450576136755	1.56391158690636	3.57472961722394	0.00188547891215553	0.480001282118866	-1.36598791768902	0.0211677721591096
cg02470565	chr22	29702866	-0.38742749783432	-2.52557861269244	-3.57467724777006	0.00188570853480357	0.480001282118866	-1.3660782260369	-0.0150210270550598
cg13081999	chr7	143078192	-0.691762218215477	-2.78610492588795	-3.57398564443121	0.00188874357450229	0.480188523321718	-1.36727085566356	-0.0332788861180923
cg27323011	chr6	31632537	-0.276266129156425	-2.27634148826322	-3.57394475418088	0.00188892316852096	0.480188523321718	-1.36734136830082	-0.00863124581444205
cg14909424	chr7	2417033	-0.253869795456747	0.839680340095584	-3.5737720870558	0.0018896817253619	0.480188523321718	-1.36763912151583	-0.0280850143872965
cg14692106	chr4	7940389	0.393741410422211	-3.04064096035619	3.57324186797612	0.00189201294899594	0.480506494080962	-1.3685534471044	0.0384794346113795
cg19836283	chr15	68724690	0.308260160184596	-3.10734510847487	3.57276625454062	0.00189410650056703	0.480763775935138	-1.36937360561943	0.017656284094648
cg01555300	chr16	20634730	0.54219547537271	0.838161988948967	3.57230374649224	0.00189614455637576	0.480986067396995	-1.37017116174108	0.108765328909747
cg17624938	chr6	109415438	-0.251247172839755	-3.4990934974969	-3.57194481183128	0.0018977277034959	0.480986067396995	-1.37079011212674	-0.00721758332901055
cg16619764	chr1	116524390	-0.327649262840447	-2.1638171651683	-3.57134401478156	0.00190038054715219	0.480986067396995	-1.3718261280866	0.0143326657914157
cg12950665	chr7	4230985	-0.287803906368799	2.72282033544456	-3.5709391886174	0.00190217013583861	0.480986067396995	-1.37252420833032	-0.0310251814554109
cg07430284	chr13	31479366	0.535068197724784	-0.0512005209875827	3.57067331989822	0.00190334634860208	0.480986067396995	-1.37298266970943	-0.0255111358920131
cg05099491	chr1	165205352	0.399431379292384	-2.9377945625526	3.57050610859983	0.00190408646482949	0.480986067396995	-1.37327100666958	0.0308227988366979
cg21061859	chr14	79342116	-0.439025353997111	-1.7093184573065	-3.57032932469723	0.00190486926034043	0.480986067396995	-1.3735758500458	-0.0339258978410923
cg04304064	chr14	75424718	0.301894029965922	3.03645737011186	3.56997510114139	0.00190643871033498	0.480986067396995	-1.37418666614843	0.00288619542107993
cg23009067	chr7	2775923	-0.276536681057693	1.96349305895383	-3.56984076603652	0.00190703423922874	0.480986067396995	-1.37441831045435	-0.0435520514689127
cg03696393	chr13	107027491	0.670755460680986	0.517489619063389	3.56942390844562	0.00190888340359727	0.480986067396995	-1.37513712817221	0.069488725001126
cg11081186	chr5	180258762	-0.841569734574082	-2.36685070760755	-3.56892122340444	0.00191111564753042	0.480986067396995	-1.37600394085921	-0.0597021767074961
cg24220733	chr12	53084709	0.317540255505412	0.721396707583728	3.56869453486778	0.00191212313210908	0.480986067396995	-1.37639483346279	0.0358971185897915
cg18366149	chr17	61483413	-0.615468721066364	2.00610378725446	-3.56852625239805	0.00191287137808154	0.480986067396995	-1.37668501248187	-0.0496465307703606
cg06856720	chr20	19870217	0.456100125982422	0.197699121338623	3.56812795137445	0.00191464352227148	0.480986067396995	-1.37737182382008	0.0851274194824126
cg21293943	chr6	32337906	0.707205891851455	1.81296127548123	3.56778474590542	0.0019161718307685	0.480986067396995	-1.37796362904054	0.0792582265175451
cg05655885	chr7	56515601	1.00496971346375	-2.26811169653421	3.56742370642652	0.00191778085343128	0.480986067396995	-1.37858618430627	0.0986172329052512
cg16454587	chr11	25623877	0.712553288849712	-0.279104998617277	3.56732336536137	0.00191822827392931	0.480986067396995	-1.37875920618382	0.100720125630406
cg12841208	chr17	74274956	-0.397820397450955	1.69964544529523	-3.56712838828263	0.00191909797051307	0.480986067396995	-1.37909541205479	-0.0553372603795259
cg17757848	chr1	166958583	0.460961899577416	0.90082111581284	3.5670495369349	0.0019194497979095	0.480986067396995	-1.37923137805321	0.117588154709656
cg01749539	chr17	75473969	0.366769951238032	-2.08043907177623	3.56695922906467	0.00191985282139384	0.480986067396995	-1.37938709879451	0.0139574869047732
cg24757514	chr8	95835336	-0.253542675841234	-3.94632425342185	-3.56694096856262	0.00191993432400428	0.480986067396995	-1.37941858594518	-0.0051252647850399
cg09341491	chr16	50707795	0.404764700838206	0.520426375315277	3.56656519128033	0.00192161229912134	0.480986067396995	-1.38006654922001	0.0625940633998834
cg17540356	chr11	69632220	0.33174194368948	-2.77928512454879	3.5659278510368	0.00192446155035305	0.480986067396995	-1.38116552774156	0.0171960073823015
cg12806797	chr12	14926572	-0.486097653853216	-1.3729020565638	-3.56580379115606	0.0019250166485034	0.480986067396995	-1.38137944592722	-0.0427740678270827
cg27598340	chr7	55145727	-0.38005832148405	2.87915155692013	-3.56551329476076	0.00192631707423176	0.480986067396995	-1.38188035196478	-0.0302662559562576
cg22937574	chr12	8185341	0.553547271265773	-4.26835191631975	3.56530708945356	0.00192724069121392	0.480986067396995	-1.38223591316414	0.0137467678658431
cg02852421	chr15	70372614	0.502855525874606	1.39437959433604	3.56502106537339	0.00192852254860225	0.480986067396995	-1.38272910528804	0.0715759863199866
cg03830282	chr12	57853920	-0.413002320260245	-3.65485748383961	-3.56458025325352	0.00193049975712088	0.480986067396995	-1.3834891962984	-0.0190845971587036
cg08224646	chr16	67876574	-0.45131876621842	-3.5076684967394	-3.5643942511243	0.00193133464637575	0.480986067396995	-1.38380991827303	-0.0154777206648476
cg06197930	chr20	23434279	0.469221938685131	1.41646696305622	3.56427039066179	0.0019318908040023	0.480986067396995	-1.38402348956269	0.0375126996683582
cg08631887	chr13	30692581	0.379273034238611	0.534443259749228	3.56355827805007	0.00193509139405605	0.480986067396995	-1.38525137301809	0.0824598576890637
cg23949753	chr13	113120945	0.286101708800346	0.723763488884548	3.56323791759496	0.00193653295884372	0.480986067396995	-1.38580376232213	0.022522885240669
cg06529149	chr1	4194412	0.324772995622798	-0.977969648324913	3.56285035302434	0.00193827834571997	0.480986067396995	-1.38647202771675	0.00733178028836901
cg12124973	chr12	120740010	-0.499602333293563	-1.84092438775462	-3.56202312202575	0.00194200894955286	0.480986067396995	-1.38789838784995	-0.0125228900734449
cg02499814	chr17	79430641	0.51093243722052	0.15078473967567	3.56202215720564	0.0019420133047801	0.480986067396995	-1.38790005144268	0.012875789812775
cg03050183	chr11	65547778	-0.386249983913078	-2.43580731849191	-3.56175798972839	0.00194320612719274	0.480986067396995	-1.38835554209372	-0.0297351601037217
cg18148452	chr10	74856741	-0.583019651714077	-3.84234712434066	-3.56174617579979	0.0019432594887057	0.480986067396995	-1.38837591222765	-0.0220407245112165
cg06236559	chr18	45458303	-0.31480477124803	1.05221749451166	-3.56172442998658	0.0019433577146356	0.480986067396995	-1.38841340738027	0.00478473615242914
cg21016177	chr17	74100207	-0.78584367410764	-2.15251456423391	-3.56145609549574	0.00194457018567605	0.480986067396995	-1.38887608166774	-0.0428133170554154
cg09314642	chr14	60559010	-0.410000167858351	-2.91697298574817	-3.56142541450985	0.00194470886540952	0.480986067396995	-1.38892898311463	-0.0200071281786589
cg04025701	chr5	149829180	-0.413148600615653	-4.0751798856196	-3.56078560888863	0.00194760304495372	0.480986067396995	-1.39003215931023	-0.0114001544726386
cg13982446	chr9	140512815	-0.516170004448985	-3.0117958686951	-3.5606996828795	0.00194799205713633	0.480986067396995	-1.39018031554856	-0.0217352621049678
cg12506165	chr12	116997072	0.269028204983502	0.26056762196383	3.55980106553882	0.00195206495388923	0.480986067396995	-1.39172973145363	0.0572700001947475
cg00396520	chr2	70314546	-0.340240777085988	-3.35905227683599	-3.55966399482959	0.00195268695133379	0.480986067396995	-1.3919660706045	-0.00747002442712877
cg15473084	chr5	50265600	-0.578663901762075	-1.26135455831955	-3.55943726580218	0.00195371622795531	0.480986067396995	-1.39235699912725	-0.0574397948956579
cg00175823	chr12	132977140	0.368412278931735	-1.07698296484301	3.55925214182346	0.00195455702777141	0.480986067396995	-1.39267619114853	0.0511586579917527
cg09509877	chr7	32537585	-0.42634478365418	-0.428243591447263	-3.55925112482159	0.00195456164779623	0.480986067396995	-1.39267794466845	-0.0728015574520784
cg13298389	chr7	49710144	0.407149641594077	0.299831089421877	3.55862962560377	0.0019573870023531	0.480986067396995	-1.3937495335514	0.0630546519345141
cg13383019	chr3	136537856	0.409314342907205	-3.11742540159832	3.55845547677599	0.00195817941028207	0.480986067396995	-1.3940497997545	0.0181725969721885
cg14662750	chr6	15280024	-0.412217604303728	-0.143498332760925	-3.55819115994693	0.00195938270290963	0.480986067396995	-1.39450553200495	-0.0410527628493191
cg14437634	chr14	67879385	-0.355034076697167	2.09940718671935	-3.55801042326867	0.00196020591963911	0.480986067396995	-1.39481715556016	-0.0512318585831802
cg08644263	chr5	28078066	0.442619454934518	2.88419254351605	3.55792365243716	0.0019606012632787	0.480986067396995	-1.39496676436705	0.0352706407009481
cg13049182	chr3	181428579	0.252694834363492	-0.16908624947121	3.55785581355134	0.00196091040429773	0.480986067396995	-1.39508373094129	0.0629485690457295
cg02380840	chr12	69464200	-0.204391193506642	-0.723006760726554	-3.55754959842601	0.00196230642126088	0.480986067396995	-1.3956117005049	0.00431408223887203
cg24598316	chr5	76939397	0.279935309228855	-0.718848949816812	3.55733773097485	0.00196327288614077	0.480986067396995	-1.39597699687665	0.0911629124409689
cg00234613	chr4	87418006	-0.452145926007712	0.532830101057581	-3.55733219238712	0.00196329815752573	0.480986067396995	-1.39598654635569	-0.0086774782841802
cg08449164	chr2	54784402	-0.257283425841691	-1.08532770096912	-3.55711232511356	0.00196430162373633	0.480986067396995	-1.39636563496752	-0.0222716263313137
cg04011754	chr16	27500185	-0.384777206791304	2.79672934111073	-3.55649581784743	0.00196711803798559	0.480986067396995	-1.39742859395453	-0.032171226358747
cg26880963	chr1	65209468	0.413827838557077	1.25784618320505	3.55642407448143	0.00196744604450835	0.480986067396995	-1.39755229077591	0.0341274984917698
cg12516359	chr11	17717280	0.371310835351016	-0.19864776133027	3.55588052669972	0.00196993286600009	0.480986067396995	-1.39848944950816	0.0334316696557279
cg13767755	chr2	223162800	0.458270693754903	0.246623557114083	3.5555297185238	0.00197153951694353	0.480986067396995	-1.39909429318946	0.0995139295826296
cg15777335	chr10	13736109	-0.510910377114674	3.20860891198235	-3.55533936125551	0.0019724118664432	0.480986067396995	-1.39942249554871	-0.0346242398958519
cg08280475	chr3	128997692	-0.733252706908941	-2.60770619746835	-3.55531689713441	0.00197251483778209	0.480986067396995	-1.39946122676994	-0.0565466068173388
cg13249870	chr8	144879867	-0.37867917323956	2.70161200435823	-3.55522390476728	0.00197294115382006	0.480986067396995	-1.39962155825084	-0.0343854713065692
cg14662283	chr6	170068385	-0.342433961369995	2.54937817610702	-3.55465371242905	0.0019755571415575	0.480986067396995	-1.40060464397966	-0.0358199480752663
cg14901284	chr11	49072348	-0.424746458442215	-2.84233445415734	-3.55462895970407	0.00197567078209719	0.480986067396995	-1.40064732076456	-0.00472768447115496
cg08163163	chr1	16415115	0.510264261928932	-0.889600986181201	3.55438183741577	0.00197680568170141	0.480986067396995	-1.40107338980838	0.0522859980103528
cg18450930	chr11	5444223	-0.495315889571554	0.0237656072000441	-3.55433632068328	0.00197701478562383	0.480986067396995	-1.40115186610182	-0.0918895774406397
cg24525457	chr7	100091255	-1.3659890874563	-1.42043687785453	-3.55430642089986	0.00197715215713043	0.480986067396995	-1.40120341688608	-0.178195663814413
cg05116255	chr10	37413782	-0.338536850245182	1.58694944920873	-3.55425681709675	0.00197738007750205	0.480986067396995	-1.40128893970942	-0.0195128918047295
cg09364122	chr1	942198	-0.633542318102298	1.91980221108384	-3.55422571328594	0.00197752300701707	0.480986067396995	-1.40134256633546	-0.0650178789935751
cg24872173	chr11	18300953	-2.46339602470343	1.03316103136914	-3.55421858141411	0.00197755578112418	0.480986067396995	-1.40135486251838	-0.283718644312082
cg18527764	chr12	49083894	0.365510110913666	2.72419212398879	3.55420856614065	0.0019776018066418	0.480986067396995	-1.40137213002214	0.0215336175396644
cg21647035	chr1	16473479	-0.370828593996026	-2.66625558389383	-3.55410045957239	0.00197809868114633	0.480986067396995	-1.40155851828517	-0.0295336057265348
cg05857996	chr20	2675418	0.918418042034553	-1.10991162351448	3.55403682412481	0.00197839121704532	0.480986067396995	-1.4016682330797	0.0479256061183532
cg18574298	chr21	47015398	-0.420788667993884	-0.29004781997507	-3.55398879517787	0.00197861203718417	0.480986067396995	-1.4017510404328	-0.0705269634964187
cg10513866	chr5	139070639	0.310956254640519	0.701096427689943	3.55361913127262	0.00198031243467945	0.480986067396995	-1.40238838155053	0.0192005559662384
cg06967828	chr10	73723753	-0.594984462538802	-1.89591114337956	-3.5535692746725	0.00198054187764407	0.480986067396995	-1.40247433960876	-0.0425255155733354
cg15411303	chr4	100434274	-0.32805785938935	-0.91946778132777	-3.55341584067708	0.00198124815422802	0.480986067396995	-1.40273887578303	-0.00724881336312211
cg14108380	chr9	139299357	-0.341905677954124	1.54997571204237	-3.5529197307182	0.0019835335124582	0.480986067396995	-1.40359421805725	-0.0405603684554111
cg21450228	chr3	23727711	-0.331229766735953	1.64544596841446	-3.55235036207878	0.00198615954366343	0.480986067396995	-1.40457585997029	0.0259706099040288
cg06514626	chr5	86685844	0.413023756787857	2.3483123036034	3.55230012683493	0.00198639140216293	0.480986067396995	-1.40466246969139	0.00333859509455481
cg08277899	chr20	1753952	0.292363451018923	0.0542113684865931	3.55227062383193	0.00198652758437729	0.480986067396995	-1.40471333529062	0.0456097429906338
cg27037305	chr14	105689766	-0.428367066981529	2.84715389259214	-3.55225192842215	0.00198661388484129	0.480986067396995	-1.40474556770362	-0.0484351886761454
cg04583874	chr8	144242268	0.409658450358588	-0.0116597768445523	3.55176373755334	0.00198886874669674	0.480986067396995	-1.40558724635495	0.0482465229546631
cg13828899	chr9	116635777	0.328101233861603	0.108703407963066	3.55160983405399	0.00198958012093366	0.480986067396995	-1.4058525869312	0.044600565486466
cg14303526	chr10	101609768	-0.377002870851781	0.923489452825216	-3.55130793480078	0.00199097629121649	0.480986067396995	-1.40637308144193	-0.0624503654313676
cg01739354	chr6	170481630	-0.42350869731207	0.609135929834141	-3.551237746907	0.00199130102211885	0.480986067396995	-1.40649408982548	-0.0633877222973387
cg27405554	chr13	79183424	0.493558991196846	-2.58588449166409	3.55106873192084	0.00199208320012025	0.480986067396995	-1.40678548201467	0.042443703304557
cg14043925	chr11	3013809	0.403387100108362	-3.89470226820668	3.55075429892815	0.00199353915845697	0.480986067396995	-1.40732758234605	0.0145598701981614
cg21885638	chr3	129306552	-0.314143332502024	-1.85029454035902	-3.54994212173198	0.00199730473950896	0.480986067396995	-1.40872781342839	-0.0326956246311174
cg07594977	chr10	12209668	-0.458879054401226	2.34583892835142	-3.54947745195252	0.00199946228822192	0.480986067396995	-1.40952892008787	-0.0420103033355967
cg19908768	chr2	108994325	0.295234696229856	-0.564791975713285	3.54932371205665	0.00200017663697429	0.480986067396995	-1.40979397205523	0.0826228127085949
cg23237856	chr14	77348593	0.454818184157859	1.82965688861273	3.54927247848468	0.00200041474842262	0.480986067396995	-1.40988230009634	0.0292881721202333
cg24014869	chr19	7928751	0.460522340667751	0.617499547897395	3.54925794347208	0.00200048230595225	0.480986067396995	-1.40990735883574	0.0359785708317879
cg13772376	chr10	86302285	-0.53842846511017	2.08492142984941	-3.54914316233285	0.00200101587814659	0.480986067396995	-1.41010524436229	-0.0252826352695072
cg08396193	chr7	27193709	0.502171310627071	0.848794922573144	3.5491224315565	0.00200111226229489	0.480986067396995	-1.4101409847076	0.0730303602292678
cg02200717	chr14	21511676	0.274167248065812	0.572278279587981	3.54873344704462	0.00200292162702987	0.480986067396995	-1.41081160163565	0.0176634110531187
cg06434738	chr16	54115019	0.483393440223836	1.03468338583186	3.5487182830204	0.00200299219526353	0.480986067396995	-1.41083774465284	0.0261430633938959
cg13378565	chr5	72733903	-0.51941162725854	-2.89379481152282	-3.54869905704562	0.00200308166996285	0.480986067396995	-1.41087089053065	-0.0187737707996009
cg10222361	chr16	23071282	0.313639659174705	-1.16561799035313	3.54824443412173	0.00200519856276609	0.481234676432388	-1.41165466543682	0.0667095709051561
cg02493602	chr11	86383696	0.323450796805697	1.25709608050332	3.54768702656461	0.00200779706833366	0.481598539062495	-1.41261563680597	0.0646096317933803
cg15328005	chr3	43389621	-0.266953387093527	2.67040703829716	-3.54691620898396	0.00201139591132942	0.482201825406359	-1.41394451753441	-0.0241077725845177
cg23144994	chr7	141431499	-0.446159913907454	-1.08461534498563	-3.54624274969679	0.00201454540515125	0.482559802300362	-1.41510554429991	-0.0564472230268671
cg00422624	chr2	16078724	-0.453151117707052	1.88264435494389	-3.54578603925691	0.00201668401844626	0.482559802300362	-1.41589289653439	-0.0487358434363515
cg14605150	chr15	33012608	0.498242932626234	0.554804225104566	3.54560429661492	0.00201753567713206	0.482559802300362	-1.41620621312818	0.0618470662927491
cg11353792	chr19	54107634	-0.339285541806909	2.2522704799719	-3.54551696977694	0.00201794502285197	0.482559802300362	-1.41635676065768	-0.0269889172723885
cg02693505	chr6	140371628	-0.339055773702622	-1.43094588446809	-3.54536963169109	0.00201863585766549	0.482559802300362	-1.41661076453368	-0.0283831393032897
cg15421321	chr14	105618816	0.370034039861862	0.415353658615762	3.54506015628359	0.0020200876766121	0.482559802300362	-1.41714428408321	0.0747144794595688
cg22634487	chr2	237033109	-0.338828863397134	3.02725984400334	-3.54476491206512	0.0020214736930016	0.482559802300362	-1.41765326804971	-0.024519485373994
cg06801163	chr17	4686500	0.348410333645912	0.717484118260058	3.54456164198261	0.00202242848388787	0.482559802300362	-1.41800369292573	0.0391279570724797
cg26374305	chr14	101293856	0.52212197577636	0.980641826411972	3.54451451542257	0.00202264990805706	0.482559802300362	-1.41808493604391	0.0677066493637171
cg16927853	chr3	48697682	0.343441471408451	0.66446470518145	3.54406566338989	0.00202476003738479	0.482804356438524	-1.4188587254979	-0.000232203506337347
cg12627454	chr15	68724370	0.488892444039379	-1.70626761752143	3.54356879423349	0.00202709843345783	0.483103049689445	-1.41971528845585	0.067496395696027
cg09841704	chr15	81295984	-0.488299530895058	2.33313404470913	-3.5428923409533	0.00203028627806382	0.483603757415386	-1.42088143228013	0.00324542964818042
cg13863764	chr1	11561908	0.28636700507622	1.31263703999593	3.54230026107014	0.0020330805599788	0.483724156289094	-1.42190211654068	0.0503000484161027
cg27009815	chr10	69988445	0.371047439383749	0.708955531481124	3.54212168595507	0.00203392407710331	0.483724156289094	-1.42220996011998	0.020735586513046
cg03495498	chr14	97878346	0.421759682593649	0.163101993567803	3.54178031314561	0.00203553754508488	0.483724156289094	-1.42279844697556	0.0917819643183559
cg21367811	chr7	27169136	0.348409260693227	0.198516247480039	3.54153172146197	0.00203671328501021	0.483724156289094	-1.42322698852369	0.0585441761126405
cg08767637	chr16	65318732	-0.280289019230034	-2.19045436600855	-3.54137446430269	0.00203745739446504	0.483724156289094	-1.42349807991662	-0.0249051897642967
cg01462607	chr19	52206446	-0.639232801539778	-0.394004636816437	-3.54127826395315	0.00203791272735997	0.483724156289094	-1.42366391686789	-0.0558799798646597
cg07378821	chr3	39425509	-0.253179034098418	-3.9082522527924	-3.54096600727563	0.00203939138332857	0.483724156289094	-1.42420220566809	-0.00382249752866488
cg17025459	chr18	51754366	-0.272232724874746	2.63852577609365	-3.54092729121758	0.00203957479246966	0.483724156289094	-1.42426894684215	-0.00666241452964644
cg25084332	chr12	62997409	0.350680946518325	-3.22919966674365	3.54071599072422	0.0020405760703602	0.483724156289094	-1.42463319937374	0.0282995475721724
cg22330841	chr2	18537573	0.677328645449168	0.339196981322208	3.54036968348701	0.00204221814478313	0.483726778621906	-1.42523018269944	0.0869773502826053
cg09388414	chr7	129414651	-0.279563206263227	1.42685487517739	-3.54024474370384	0.0020428108874996	0.483726778621906	-1.42544556011764	-0.0527597068028852
cg17403731	chr19	613505	0.582231696462771	0.98064207517544	3.53985554924837	0.0020446584011929	0.483726778621906	-1.42611647084306	0.0591996565709134
cg04478875	chr5	142023774	-0.236563511326237	1.29618299850962	-3.53979715399451	0.00204493574662164	0.483726778621906	-1.42621713491228	0.00367727944840213
cg11568697	chr18	72916393	0.292067287099649	-1.30004236240765	3.53927800268365	0.00204740306093841	0.484053080317973	-1.42711206557223	0.0472417189877891
cg20541178	chr8	143858627	0.64901395855365	-2.12122664924642	3.53898336156575	0.00204880467453691	0.484127213131094	-1.4276199754601	0.0841296417596544
cg22219795	chr3	126911763	0.400312491265696	1.57151385711761	3.53813955541354	0.00205282391014869	0.484273754049579	-1.42907454009379	0.0432725344734477
cg03755566	chr10	90695563	0.362914714515051	-4.81005033656543e-05	3.53810763340705	0.00205297611415669	0.484273754049579	-1.42912956739577	0.0865490192502487
cg12580445	chr5	121414634	0.337900822303752	0.565126775177825	3.5380554232188	0.00205322507610585	0.484273754049579	-1.42921956751312	0.0585273169871673
cg00872984	chr6	32063991	0.343784853143339	-0.434331341103742	3.53780933932672	0.00205439891675098	0.484273754049579	-1.42964376707719	-0.0198649255073513
cg09423221	chr3	78078946	0.543312177929833	2.36032717269604	3.53768194474734	0.0020550068592382	0.484273754049579	-1.42986336943314	0.0278692919576587
cg03469461	chr4	99594348	0.466256671330896	-1.25567109246663	3.53748330920458	0.00205595512599147	0.484273754049579	-1.43020577604783	0.0767394841952513
cg18702827	chr8	75227933	-0.423005806084251	1.38907017482041	-3.5366517597471	0.00205992954476217	0.484953191049121	-1.43163918640515	-0.0157666609749411
cg15394142	chr12	66275988	0.337130999131536	-1.67665987431999	3.53603134304621	0.0020628997774399	0.485000641081304	-1.43270864029952	0.0770390845179915
cg16317038	chr1	38495051	-0.442417179871393	-1.66061435940661	-3.53569201047407	0.00206452611014157	0.485000641081304	-1.43329356716091	-0.0344556633259496
cg19760072	chr3	42699933	0.307581159858673	0.821239512309534	3.53553736122671	0.00206526772272643	0.485000641081304	-1.43356014405314	0.0228005275275832
cg13687935	chr2	1895961	0.614303179975535	0.179501198156754	3.53548977139639	0.00206549599014069	0.485000641081304	-1.43364217699797	0.067139738696782
cg16482314	chr8	77596069	0.299513661155729	-0.535318600838181	3.53455236436084	0.00206999738850806	0.485000641081304	-1.43525802198843	0.070242610309553
cg06022884	chr3	135968310	-0.334158804112701	-1.57401301957554	-3.53445482051629	0.00207046634573007	0.485000641081304	-1.43542616102487	-0.0723066235335089
cg06387496	chr7	2775674	-0.4093437140945	2.84059222192395	-3.53430346776433	0.00207119420487127	0.485000641081304	-1.43568705156466	-0.0269811855166799
cg03113878	chr7	100091364	-0.805482678150797	-0.76494220394875	-3.53400333456392	0.0020726382985625	0.485000641081304	-1.43620439723682	-0.141788255983956
cg03648724	chr22	50052294	-0.508614497855648	0.320894541154983	-3.53399886458683	0.0020726598133941	0.485000641081304	-1.43621210221209	-0.103258070933254
cg05372242	chr14	36983542	0.589416125754762	-1.12090013289393	3.53398873340839	0.00207270857745583	0.485000641081304	-1.43622956549445	0.105997953083398
cg22251877	chr8	125551349	-0.294221260920179	-3.21085604128491	-3.53391843098082	0.00207304699291191	0.485000641081304	-1.4363507469079	-0.00628402573876252
cg02845365	chr2	58468581	-0.563339002085213	-3.47603607791727	-3.53388430291906	0.00207321129511008	0.485000641081304	-1.43640957395261	-0.0126410506518267
cg16724332	chr16	75149501	-0.234628388406737	-0.817690943492848	-3.53309388788554	0.00207702016933286	0.485534983479921	-1.43777201695885	-0.017997036022393
cg05179501	chr11	65633553	-0.256846250011085	1.76522846372667	-3.53262364366205	0.00207928946532076	0.485534983479921	-1.4385825732125	-0.0411693186314889
cg03002479	chr7	143106004	-0.25124489982114	-2.19512347918875	-3.53255900328045	0.00207960159659188	0.485534983479921	-1.43869399294958	-0.00873765692294504
cg10858103	chr2	5866470	0.463622034842023	0.201161352329724	3.53250543575752	0.00207986029493947	0.485534983479921	-1.43878632648305	0.131195426959539
cg19756025	chr6	67658563	0.590325100126507	0.534475798198223	3.53156373926964	0.00208441329360489	0.486131787095857	-1.44040950425678	0.125031728103489
cg20250250	chr14	100479169	-0.416534959073986	0.98832415696965	-3.53142646698336	0.00208507780942123	0.486131787095857	-1.4406461152984	-0.0361671009336976
cg23314514	chr14	104852775	0.379825671063511	-0.578458333032027	3.53112289298892	0.00208654810958589	0.486131787095857	-1.44116937281629	0.0359319868731264
cg14194715	chr13	32651552	-0.520923511218995	-0.194287921003887	-3.53107358377477	0.00208678702534473	0.486131787095857	-1.44125436480821	-0.0532631249447079
cg05701791	chr8	97172825	-0.225078721617062	-2.82770672509321	-3.5305956823208	0.00208910397692983	0.486208612925772	-1.44207809845055	-0.00234774228523178
cg23782616	chr18	61616526	-0.747926856532789	-3.90066377243735	-3.53001381471397	0.00209192839629989	0.486208612925772	-1.44308102622346	-0.0227473865763052
cg00080972	chr5	178986291	-0.285507223528636	-3.25890797078312	-3.5299636141415	0.00209217224900474	0.486208612925772	-1.44316755336726	-0.00608903674370602
cg00766368	chr8	141108113	0.369976446167332	1.08747157632623	3.52992696757266	0.00209235027989393	0.486208612925772	-1.44323071840677	0.0612723496672722
cg05816398	chr7	104623427	-0.402343445087725	2.14750164812684	-3.52987958946228	0.0020925804672745	0.486208612925772	-1.44331238058349	-0.0322731375139186
cg04721087	chr15	40674900	-0.34473142430343	-3.43683077519393	-3.52842526655758	0.00209965846880205	0.487400975028124	-1.44581906583762	-0.0113879481292539
cg17881542	chr12	18415070	-0.405024493853311	-1.58806430023969	-3.52821118047711	0.00210070238741521	0.487400975028124	-1.44618806267552	-0.0259119349743084
cg23058447	chr7	16437447	0.311030384768669	2.76557720783055	3.52815047782482	0.00210099847646004	0.487400975028124	-1.44629268903034	-0.0101156921902968
cg07854547	chr8	50823173	0.438531422738205	-0.1670681047948	3.52776921167648	0.00210285911674583	0.487439830112553	-1.44694983282092	0.0975902677606009
cg17936572	chr3	35706114	0.343225708894419	-0.606681397669743	3.52748649005739	0.00210423989177938	0.487439830112553	-1.44743712481346	0.103007086717916
cg02033666	chr7	127774986	0.408392912172575	-0.18732439361623	3.52723418981885	0.00210547284686233	0.487439830112553	-1.44787198172515	0.0370327935422997
cg12703710	chr1	146522416	0.284014702396369	1.9007193438884	3.52721882418747	0.00210554795948364	0.487439830112553	-1.44789846540657	0.0196374865221137
cg17094985	chr3	159756929	0.591924807195886	-1.23583779664035	3.52629671902837	0.00211006036961857	0.487889344931473	-1.44948776468563	0.145715419847456
cg23206622	chr14	93799577	0.616370953574618	-5.0176934195144	3.52602152664051	0.00211140889458283	0.487889344931473	-1.44996207020508	0.000734545710745008
cg06318624	chr2	174913188	0.326050425542892	0.124074090088185	3.52594993390388	0.00211175985951658	0.487889344931473	-1.45008546297583	0.0673165015309016
cg27165954	chr14	102780478	-0.403151577068033	-2.84691335996138	-3.52581856044057	0.00211240403352071	0.487889344931473	-1.45031188976615	-0.0259674357512657
cg00318543	chr9	37001111	0.297866134313299	-1.23040122358265	3.52559950671773	0.00211347856758453	0.487889344931473	-1.45068943568271	0.0195944162330035
cg17799760	chr20	55968730	-0.536422162351072	1.78866858029042	-3.52536996084148	0.00211460514694103	0.487889344931473	-1.45108506395861	-0.0785691878153085
cg14412134	chr14	64912417	-0.475420304388905	1.84929046908746	-3.52503820477751	0.00211623440496544	0.487889344931473	-1.4516568519824	-0.0239125063943038
cg18328702	chr4	46992926	0.530455648890305	1.20495615935887	3.52482193679302	0.00211729716527802	0.487889344931473	-1.45202959267683	0.0776627216575474
cg02758552	chr3	49395714	-0.223446240459192	-0.649154670841678	-3.52429817806136	0.00211987314131276	0.487889344931473	-1.45293229316244	-0.0625971059451063
cg14026238	chr15	57616123	0.43545392101713	-0.0638814172407905	3.52424498989101	0.00212013490657842	0.487889344931473	-1.45302396284974	0.0595903466724399
cg12446613	chr5	159072916	-0.36108064232991	-2.27358692874208	-3.52395547511974	0.00212156031016872	0.487889344931473	-1.45352293971791	-0.0568798766978147
cg22281206	chr22	31522176	0.20829061144036	1.49017297521403	3.52337593029099	0.00212441649064683	0.487889344931473	-1.45452177562603	0.00401943445144282
cg16079260	chr5	180055850	0.656139622845949	-0.415857326544472	3.52321755047669	0.00212519769519635	0.487889344931473	-1.45479473923375	-0.00565539764343675
cg05447023	chr15	40531952	-0.374054336243924	-1.74630703298574	-3.52321624704696	0.00212520412550516	0.487889344931473	-1.45479698565949	-0.07825436533031
cg05808356	chr1	118728810	-0.445901951263241	0.666650361190623	-3.5231963044923	0.00212530251201308	0.487889344931473	-1.45483135610588	-0.0844061478816172
cg19937979	chr14	70039915	0.348757663246703	0.364956337809473	3.52295044633647	0.00212651582078463	0.487889344931473	-1.45525508512661	0.0686206270011478
cg06484572	chr6	41605494	0.392612671351794	-2.69465357966798	3.52242363798442	0.00212911791473668	0.487889344931473	-1.45616301840499	0.0192625856166585
cg02330339	chr15	40558247	-0.231943576060447	2.85954163191762	-3.5223168476698	0.00212964577224168	0.487889344931473	-1.45634706646873	-0.0345200350049545
cg24605529	chr2	203879461	-0.579171701166372	-3.99819479436018	-3.5221792654414	0.00213032602214209	0.487889344931473	-1.45658418254159	-0.0214467979350035
cg21199852	chr3	190583783	-0.333047706645461	-1.7703974104378	-3.52180867692977	0.0021321593932148	0.487889344931473	-1.45722287101729	-0.0178166660644553
cg24599107	chr1	161049443	-0.298886327567453	2.66599043080797	-3.52120245038479	0.00213516186052738	0.487889344931473	-1.4582676613248	0.000452347508062112
cg20775840	chr5	151150431	-0.467571665604401	-0.486693080056096	-3.52114645302853	0.00213543940945322	0.487889344931473	-1.45836416852354	-0.0355870309523252
cg23712462	chr8	139510166	0.277483242199256	-1.08724217785596	3.52098127607563	0.00213625831019949	0.487889344931473	-1.45864883804222	0.0609022142819477
cg04837071	chr9	140318649	0.394994903960761	-0.678600428090136	3.5209741958487	0.00213629341887911	0.487889344931473	-1.45866104024317	0.0503972465957228
cg15975427	chr3	14879372	-0.350583322938991	0.979568709242046	-3.52079708190547	0.00213717185766696	0.487889344931473	-1.45896628146913	0.00192808673056533
cg17487726	chr1	212208679	-0.307905567785613	-3.99962123454716	-3.52069221203325	0.00213769215243396	0.487889344931473	-1.45914701566057	-0.0124966248040677
cg14392216	chr9	122734551	0.696040104189497	1.05158730476551	3.52049847341949	0.00213865368307668	0.487889344931473	-1.45948090677587	0.0819315623412759
cg25497938	chr12	52801494	0.288180581004682	0.875676150467912	3.5203968322508	0.00213915830161864	0.487889344931473	-1.45965607584697	0.0203690846475367
cg10773869	chr2	70057052	-0.488088142466275	-3.87914327338941	-3.52037062375542	0.00213928843811255	0.487889344931473	-1.45970124370305	-0.0100788575276889
cg27445169	chr11	65769623	-0.373323615083015	-2.96424814249432	-3.52011320534668	0.00214056704606215	0.487930853489375	-1.46014487903365	-0.0116703180997777
cg26842423	chr2	115921258	-0.460024905972609	-1.52123524289547	-3.51917189822077	0.00214524896834742	0.488548326603513	-1.4617671156827	-0.0179390024788816
cg03829739	chr7	56515510	0.94837124680793	-2.16671924523501	3.51879428960491	0.00214712997048427	0.488548326603513	-1.46241787547489	0.0992783370577802
cg00304520	chr1	161582581	-0.972337577542404	-3.79644260795514	-3.51859426987038	0.00214812699746729	0.488548326603513	-1.46276258230189	-0.0219890916049825
cg21352943	chr12	49076084	0.7977353584917	-4.64883301162472	3.51846219858099	0.0021487855755869	0.488548326603513	-1.46299018868198	0.0111098899307812
cg23374312	chr14	21565335	0.319380721692435	2.1434393601092	3.5184402389626	0.00214889509727063	0.488548326603513	-1.46302803296895	0.0154672590542367
cg01078772	chr20	30920486	-0.334418726435274	2.19108402216911	-3.51817583388289	0.00215021422619883	0.488548326603513	-1.4634836966852	-0.0297511941448182
cg15453997	chr1	28160871	-0.58308542838929	2.00879908430933	-3.51784556045039	0.00215186309546482	0.488548326603513	-1.46405287251919	-0.0606073638886087
cg05017298	chr5	56244748	-0.356664451011834	2.26548979265028	-3.51780616927116	0.00215205983652671	0.488548326603513	-1.46412075702311	-0.0334476049220893
cg08374746	chr2	236577105	-0.375583578592207	2.83412700687516	-3.51709454182616	0.00215561714453162	0.488943154440068	-1.46534712844224	-0.0326874541561236
cg25771026	chr3	196352027	0.230095663245191	0.952297765274777	3.51685316439627	0.00215682506496872	0.488943154440068	-1.46576309940978	0.0116007024386272
cg16334127	chr5	38722495	0.294807183121119	0.198288839023366	3.51675911619404	0.0021572958889944	0.488943154440068	-1.46592517432822	0.0238637497207547
cg10890016	chr7	885027	-0.296857574716101	3.11069853448304	-3.51638578501723	0.00215916585761696	0.488943154440068	-1.4665685403338	-0.0212569125443935
cg07056260	chr12	130195777	0.398713711156947	1.27652738911016	3.51631997985938	0.00215949563274243	0.488943154440068	-1.46668194277647	0.0368601532866566
cg08219241	chr5	38597870	-0.75984211195345	2.32220894039975	-3.51585121656501	0.00216184622250054	0.488943154440068	-1.46748976238808	-0.0288690176281093
cg00263248	chr14	98444151	0.55338684103381	1.59167478530804	3.51563581456989	0.00216292718950144	0.488943154440068	-1.46786096272604	0.0696611301647241
cg27647852	chr20	44036899	0.41591234972616	0.82531959231035	3.51558696795099	0.00216317239394654	0.488943154440068	-1.46794513950744	0.00964800244462138
cg22875749	chr7	23571782	-0.322664117932036	-2.19792680117231	-3.5152782199525	0.00216472290700184	0.488943154440068	-1.46847719977677	-0.0226725237151129
cg08675869	chr15	96876737	-0.27381330133086	-3.28372635572778	-3.51526529733135	0.0021647878274471	0.488943154440068	-1.46849946906185	-0.00927948236769562
cg06288253	chr6	3269952	-0.237456835612811	0.962520525877515	-3.5150374118742	0.0021659329895793	0.488953603169624	-1.46889217865581	-0.0334003841546193
cg09827833	chr9	27109492	0.336232023784596	-0.500045379662349	3.51451783464756	0.00216854618187219	0.489256718541895	-1.46978754885968	0.0850783229899836
cg10880006	chr4	81122687	0.367634009429518	-0.00722916275052499	3.51424258620861	0.00216993179015806	0.489256718541895	-1.47026187260708	0.0580763084464971
cg21518709	chr18	3063385	-0.327702651679235	2.51456862403512	-3.51398107987617	0.00217124902778734	0.489256718541895	-1.47071251340082	0.00906304062807295
cg14153919	chr15	78631963	-0.335644501029291	0.879172935662225	-3.5138967378242	0.00217167403633738	0.489256718541895	-1.47085785547451	-0.0433800630858909
cg02726291	chr3	128779596	0.252500752762315	-0.282170482619485	3.51346083293741	0.00217387191327966	0.489504028375484	-1.47160902379441	0.0396548965912512
cg19211484	chr3	16650168	-0.559638334004978	1.31912530403579	-3.51322814368747	0.00217504605264947	0.489520683375962	-1.47201000101706	-0.0502160182217585
cg16489975	chr1	154733435	0.721644928040717	-2.42605042880226	3.51278937616045	0.00217726175257192	0.489771618950137	-1.47276609486581	0.0319473216410151
cg13269555	chr10	102822002	-0.304072845994645	1.47106157231393	-3.51255505528077	0.00217844594250141	0.48979038161906	-1.47316987974235	0.0124599199349064
cg06904356	chr5	1849983	1.06471288206821	1.59916819434708	3.51158015275617	0.00218337962882545	0.490651716710416	-1.47484982970315	0.101821082790522
cg03189479	chr6	68598701	0.629053998583695	1.95600292212925	3.51070340281444	0.00218782598865003	0.490692912095237	-1.47636062241481	0.0575177341587774
cg03954501	chr3	187416149	0.337432169313067	0.278554475475608	3.51027909344456	0.00218998103592292	0.490692912095237	-1.47709177413749	0.0368122257032687
cg23412639	chr4	158929577	0.720538694200376	1.09218974570289	3.51021212124387	0.00219032137547202	0.490692912095237	-1.47720717733582	0.0882124520543676
cg04087742	chr5	50264462	0.343455126752024	-0.510330855163082	3.51009608492344	0.00219091117249186	0.490692912095237	-1.47740712513271	0.0562173616430847
cg01012026	chr7	229388	0.422768558652565	0.264834784808014	3.50977976552799	0.00219251977561687	0.490692912095237	-1.47795218860163	0.077930994211611
cg14909329	chr10	134120029	0.580604695496087	0.981996776426042	3.50967630528875	0.00219304616214814	0.490692912095237	-1.4781304647945	0.0420671654421177
cg24277715	chr18	37421510	0.82004122596767	-1.01563214089389	3.5095460885792	0.0021937088574793	0.490692912095237	-1.47835484566051	0.087737323622568
cg17410431	chr2	240012681	0.382929938513368	2.40756985505002	3.50928962156222	0.00219501463897873	0.490692912095237	-1.47879677145152	0.0177944007108963
cg07033475	chr11	13508769	0.575885175324005	-0.186401328643876	3.50927879353844	0.00219506978583508	0.490692912095237	-1.47881542949694	0.083826112290122
cg14895298	chr20	61867178	0.413158009283667	-0.344721406344572	3.5084352782155	0.00219936998267861	0.490692912095237	-1.48026890291384	0.0260994621056241
cg21470503	chr15	29410245	0.580743101779481	0.473194860697472	3.50834451512918	0.00219983318200348	0.490692912095237	-1.48042529698056	0.0452552570322711
cg23913421	chr6	50674663	0.363509001294311	-0.149532360489094	3.50803406644699	0.00220141824844957	0.490692912095237	-1.48096023011954	0.128860648438049
cg11951974	chr4	8608486	0.548678541499072	-0.988175595881877	3.50801243243568	0.00220152874771482	0.490692912095237	-1.48099750752083	0.0118020229194391
cg08696192	chr17	38657310	0.359696542399321	-0.730635703969722	3.50757496844323	0.00220376433871023	0.490692912095237	-1.48175129575925	0.00315064223714184
cg04388989	chr19	30715606	0.4386814141408	-0.787400767307495	3.5075549916976	0.00220386648006651	0.490692912095237	-1.48178571729604	0.0619853373980991
cg04555779	chr6	112575393	0.541962433405508	-2.84018968311118	3.50735228351977	0.00220490319317318	0.490692912095237	-1.48213499916419	0.0413822527163134
cg06287405	chr16	67142945	0.250662958627677	1.05409377191326	3.50697195952915	0.00220684958461431	0.490692912095237	-1.48279032386733	0.0414702648468435
cg10211877	chr20	30539733	-0.456120863227225	-4.65813572371727	-3.50662781942539	0.0022086122546194	0.490692912095237	-1.48338329789403	-0.0118484495710122
cg13345957	chr7	156797242	0.546039686349255	-0.479121806575084	3.50646299608058	0.00220945696306572	0.490692912095237	-1.48366729727686	0.0947150764922917
[truncated: 442,949 more rows]
